# Supplementary material for: A systems study reveals concurrent activation of AMPK and mTOR by amino acids
Source: Nat Commun. 2016 Nov 21;7:13254. doi: 10.1038/ncomms13254 (PMC5121333; doi:10.1038/ncomms13254)
Supplement: Supplementary Data 1 — List of differentially regulated phosphosites. Phosphosites showing fold ratio larger than 2 or 1.5 fold changes (FC) and p-values lower than 0.05 between time points 5 minutes, 10 minutes and 15 minutes after amino acid readdition compared to the starting time (0 minutes). [file ncomms13254-s2.xlsx]

## Sheet: column header
	Supplementary Data 1. List of differentially regulated phosphosites Phosphosites showing fold ratio larger than 2 or 1.5 fold changes (FC) and p-values lower than 0.05 between time points 5 minutes, 10 minutes and 15 minutes after amino acid readdition compared to the starting time (0 minutes)
	Column headers	Comment
	Uniprot identifier	Uniprot accession numbers of all proteins assigned to the respective protein group
	Fasta headers	Protein names of all proteins assigned to the respective protein group
	Sequence window	Sequence windows 15 amino acids before and after the phosphosite localization within the protein sequence
	Phospho (STY) Probabilities	Phosphopeptide sequence including phosphorylation localization probability
	Peptide Ids	MaxQuant peptide Id
	Reverse	+ sign if the peptide map uniquely to reversed protein sequence used to calculate FDR.
	Contaminant	+ sign if the peptide map uniquely to contaminant protein sequence.
	mean log2	Average log2 fold change ratio (X coordinate of Volcano plot in Figure 6).
	ratio log2 p-value	log2 of 1 sample t-test p-value performed on ratio (Y coordinate of Volcano plots in Figure 6).
	log2 ratio 1	log2 of ratio calculated for all possible [5, 10 and 15 minutes]/[0 minutes] data in experiments 1, 2, 3, 4 and 5. Average of these ratios are included in column with header "mean log2". For time point 5 minutes 9, for time points 10 and 15 minutes 6 possible combinations were calculated. See "Ratio calculation" sheet for calculation details.
	log2 ratio 2
	log2 ratio 3
	log2 ratio 4
	log2 ratio 5
	log2 ratio 6
	log2 ratio 7
	log2 ratio 8
	log2 ratio 9
	Comments:	For the sake of completeness, contaminants and reverse phosphopeptides containing the phosphosite were not removed from the list.

## Sheet: Ratio calculation
	Abbreviations	Description	SILAC label time point
	m	minutes of aa readdition
	L	light SILAC label
	M	medium SILAC label
	H	heavy SILAC label
	E1	experiment 1	L: 30 minutes; M: 0 minutes; H:5 minutes
	E2	experiment 2	L: 0 minutes; M: 5 minutes; H:30 minutes
	E3	experiment 3	L: 30 minutes; M: 0 minutes; H:5 minutes
	E4	experiment 4	L: 10 minutes; M: 15 minutes; H:30 minutes
	E5	experiment 5	L: 30 minutes; M: 10 minutes; H:15 minutes
	time points	5	10	15
	log2 ratio 1	(E1 H 5m)/(E1 M 0m)	(E4 L 10m)*(E1 L 30m)/[(E4 H 30m)*(E1 M 0m)]	(E4 M 15m)*(E1 L 30m)/[(E4 H 30m)*(E1 M 0m)]
	log2 ratio 2	(E1 H 5m)*(E2 H 30m)/[(E2 L 0m)*(E1 L 30m)]	(E4 L 10m)*(E2 H 30m)/[(E4 H 30m)*(E2 L 0m)]	(E4 M 15m)*(E2 H 30m)/[(E4 H 30m)*(E2 L 0m)]
	log2 ratio 3	(E1 H 5m)*(E3 L 30m)/[(E1 L 30m)*(E3 M 0m)]	(E4 L 10m)*(E3 L 30m)/[(E4 H 30m)*(E3 M 0m)]	(E4 M 15m)*(E3 L 30m)/[(E4 H 30m)*(E3 M 0m)]
	log2 ratio 4	(E2 M 5m)*(E1 L 30m)/[(E2 H 30m)*(E1 M 0m)]	(E5 M 10m)*(E1 L 30m)/[(E5 L 30m)*(E1 M 0m)]	(E5 H 15m)*(E1 L 30m)/[(E5 L 30m)*(E1 M 0m)]
	log2 ratio 5	(E2 M 5m)/(E2 L 0m)	(E5 M 10m)*(E2 H 30m)/[(E5 L 30m)*(E2 L 0m)]	(E5 H 15m)*(E2 H 30m)/[(E5 L 30m)*(E2 L 0m)]
	log2 ratio 6	(E2 M 5m)*(E3 L 30m)/[(E2 H 30m)*(E3 M 0m)]	(E5 M 10m)*(E3 L 30m)/[(E5 L 30m)*(E3 M 0m)]	(E5 H 15m)*(E3 L 30m)/[(E5 L 30m)*(E3 M 0m)]
	log2 ratio 7	(E3 H 5m)*(E1 L 30m)/[(E3 L 30m)*(E1 M 0m)]
	log2 ratio 8	(E3 H 5m)*(E2 H 30m)/[(E3 L 30m)*(E2 L 0m)]
	log2 ratio 9	(E3 H 5m)/(E3 M 0m)
	Silac experiments	Explanation
	0 m: E1 M [2], E2 L [4], E3 M [8]	X m, X=[0, 5, 10, 15, 30]: time points in minutes EX, X=[1, 2, 3, 4, 5]: experiment X [Y]: experiment index L: light SILAC label; M: medium SILAC label; H: heavy SILAC label
	5 m: E1 H [3], E2 M [5], E3 H [9]
	10 m: E4 L [10], E5 M [14]
	15 m: E4 M [11], E5 H [15]
	30 m: E1 L [1], E2 H [6], E3 L [7], E4 H [12], E5 L [13]

## Sheet: 5 min FC 2
Uniprot identifier	Fasta headers	Sequence window	Phospho (STY) Probabilities	Peptide Ids	Reverse	Contaminant	mean log2	ratio log2 p-value	log2 ratio 1	log2 ratio 2	log2 ratio 3	log2 ratio 4	log2 ratio 5	log2 ratio 6	log2 ratio 7	log2 ratio 8	log2 ratio 9
tr|Q52L79|Q52L79_MOUSE	>tr|Q52L79|Q52L79_MOUSE Jun protein OS=Mus musculus GN=Jun PE=2 SV=1;>tr|Q3V255|Q3V255_MOUSE Putative uncharacterized protein OS=Mus musculus GN=Jun PE=2 SV=1;>tr|Q3US19|Q3US19_MOUSE Putative uncharacterized protein OS=Mus musculus GN=Jun PE=2 SV=1;>sp|P05	SLKPHLRAKNSDLLTSPDVGLLKLASPELER	NSDLLT(0.02)S(0.98)PDVGLLK	3061			1.04931	5.29644	0.542871	1.26143	2.31215	0.23243	0.950985	2.00171	-0.115205	0.603351	1.65407
tr|Q3UFJ3|Q3UFJ3_MOUSE	>tr|Q3UFJ3|Q3UFJ3_MOUSE Pyruvate dehydrogenase E1 alpha 1 OS=Mus musculus GN=Pdha1 PE=2 SV=1;>sp|P35486|ODPA_MOUSE Pyruvate dehydrogenase E1 component subunit alpha, somatic form, mitochondrial OS=Mus musculus GN=Pdha1 PE=1 SV=1	GPILMELQTYRYHGHSMSDPGVSYRTREEIQ	YHGHS(1)MSDPGVS(0.997)Y(0.003)R	5032			2.52008	12.6366	1.8689	3.22285	1.99082	2.00528	3.35923	2.1272	2.2102	3.56415	2.33211
tr|Q3UFJ3|Q3UFJ3_MOUSE	>tr|Q3UFJ3|Q3UFJ3_MOUSE Pyruvate dehydrogenase E1 alpha 1 OS=Mus musculus GN=Pdha1 PE=2 SV=1;>sp|P35486|ODPA_MOUSE Pyruvate dehydrogenase E1 component subunit alpha, somatic form, mitochondrial OS=Mus musculus GN=Pdha1 PE=1 SV=1	QTYRYHGHSMSDPGVSYRTREEIQEVRSKSD	YHGHS(0.963)MS(0.037)DPGVS(1)YR	5032			2.43102	12.5465	1.8689	3.22285	1.99873	2.00528	3.35923	2.13512	1.93509	3.28904	2.06492
tr|Q5BLK1|Q5BLK1_MOUSE	>tr|Q5BLK1|Q5BLK1_MOUSE 40S ribosomal protein S6 OS=Mus musculus GN=Rps6 PE=2 SV=1;>tr|Q3TL53|Q3TL53_MOUSE 40S ribosomal protein S6 OS=Mus musculus PE=2 SV=1;>sp|P62754|RS6_MOUSE 40S ribosomal protein S6 OS=Mus musculus GN=Rps6 PE=1 SV=1;>tr|Q8BT09|Q8BT09_	QIAKRRRLSSLRASTSKSESSQK________	LS(0.898)S(0.102)LRAS(0.009)T(0.026)S(0.966)K	2582;2583;3595			3.06218	4.73792	3.11021	-1.21152	3.96592	4.32173	0	5.17744	4.19988	-0.121847	5.0556
tr|E9QAF9|E9QAF9_MOUSE	>tr|E9QAF9|E9QAF9_MOUSE Protein TANC1 OS=Mus musculus GN=Tanc1 PE=2 SV=1;>tr|B9EJ77|B9EJ77_MOUSE Tanc1 protein OS=Mus musculus GN=Tanc1 PE=2 SV=1;>sp|Q0VGY8|TANC1_MOUSE Protein TANC1 OS=Mus musculus GN=Tanc1 PE=2 SV=2	TEDTYRVSLAKGVSMSLPSSPLLPRQSLLTQ	GVS(0.021)MS(0.979)LPS(0.564)S(0.437)PLLPR	1611			-2.13416	17.2152	-1.76698	-1.75619	-2.21571	-1.94251	-1.93172	-2.39124	-2.25505	-2.24426	-2.70378
tr|E9QAF9|E9QAF9_MOUSE	>tr|E9QAF9|E9QAF9_MOUSE Protein TANC1 OS=Mus musculus GN=Tanc1 PE=2 SV=1;>tr|B9EJ77|B9EJ77_MOUSE Tanc1 protein OS=Mus musculus GN=Tanc1 PE=2 SV=1;>sp|Q0VGY8|TANC1_MOUSE Protein TANC1 OS=Mus musculus GN=Tanc1 PE=2 SV=2	TYRVSLAKGVSMSLPSSPLLPRQSLLTQSRS	GVS(0.535)MS(0.535)LPS(0.734)S(0.197)PLLPR	1611			-1.75214	5.33098	-1.96858	-2.28303	-2.23382	0.314448	0	0.0492026	-2.43854	-2.75299	-2.70378
tr|E9QAF9|E9QAF9_MOUSE	>tr|E9QAF9|E9QAF9_MOUSE Protein TANC1 OS=Mus musculus GN=Tanc1 PE=2 SV=1;>tr|B9EJ77|B9EJ77_MOUSE Tanc1 protein OS=Mus musculus GN=Tanc1 PE=2 SV=1;>sp|Q0VGY8|TANC1_MOUSE Protein TANC1 OS=Mus musculus GN=Tanc1 PE=2 SV=2	YRVSLAKGVSMSLPSSPLLPRQSLLTQSRSN	GVS(0.637)MS(0.286)LPS(0.296)S(0.781)PLLPR	1611			-1.63449	5.05265	0	0.508727	0.0423427	-2.44044	-1.93172	-2.3981	-2.46927	-1.96054	-2.42692
tr|H3BJU7|H3BJU7_MOUSE	>tr|H3BJU7|H3BJU7_MOUSE Rho guanine nucleotide exchange factor 2 OS=Mus musculus GN=Arhgef2 PE=1 SV=1;>sp|Q60875-5|ARHG2_MOUSE Isoform 5 of Rho guanine nucleotide exchange factor 2 OS=Mus musculus GN=Arhgef2;>sp|Q60875-4|ARHG2_MOUSE Isoform 4 of Rho guanin	ESPLGLRQILSQSTDSLNMRNRTLSVESLID	QILS(0.098)QS(0.754)T(0.154)DS(0.995)LNMR	3310			-1.37677	9.10454	-0.828439	-0.780193	-1.40065	-1.87743	-1.82918	-2.44965	-0.900485	-0.852239	-1.4727
tr|Z4YJT3|Z4YJT3_MOUSE	>tr|Z4YJT3|Z4YJT3_MOUSE La-related protein 1 OS=Mus musculus GN=Larp1 PE=4 SV=1;>sp|Q6ZQ58|LARP1_MOUSE La-related protein 1 OS=Mus musculus GN=Larp1 PE=1 SV=3;>tr|Q3UU34|Q3UU34_MOUSE Putative uncharacterized protein (Fragment) OS=Mus musculus GN=Larp1 PE=2	ANKLFGAPEPSTIARSLPTTVPESPNYRNAR	S(0.997)LPT(0.001)T(0.002)VPESPNYR	4044			1.79575	13.2749	1.58492	1.15	1.5611	1.8231	1.38818	1.79929	2.43797	2.00305	2.41416
tr|Q3TUJ9|Q3TUJ9_MOUSE	>tr|Q3TUJ9|Q3TUJ9_MOUSE Tumor protein D52-like 2, isoform CRA_a OS=Mus musculus GN=Tpd52l2 PE=1 SV=1;>tr|Q8BKP1|Q8BKP1_MOUSE Tumor protein D52-like 2, isoform CRA_d OS=Mus musculus GN=Tpd52l2 PE=1 SV=1;>tr|Q3TAI4|Q3TAI4_MOUSE Tumor protein D52-like 2, isof	ISRKLGDMRNSATFKSFEDRVGTIKSKVVGG	NSATFKS(1)FEDR	3059			1.15601	8.82075	0.904989	1.71033	1.22949	0.294993	1.10033	0.619491	1.13821	1.94355	1.4627
tr|D3Z4K1|D3Z4K1_MOUSE	>tr|D3Z4K1|D3Z4K1_MOUSE mRNA cap guanine-N7 methyltransferase (Fragment) OS=Mus musculus GN=Rnmt PE=1 SV=1;>tr|D3Z478|D3Z478_MOUSE mRNA cap guanine-N7 methyltransferase (Fragment) OS=Mus musculus GN=Rnmt PE=1 SV=1;>tr|D3YYS7|D3YYS7_MOUSE mRNA cap guanine-N	DGGSAKRSKLERGDVSEDEPSLGRLNQTKRK	GDVS(0.999)EDEPS(0.001)LGR	1264			1.21105	7.92101	0.649808	1.93079	1.64554	0.196674	1.47766	1.19241	0.509951	1.79093	1.50568
sp|Q9D1F4|AKTS1_MOUSE	>sp|Q9D1F4|AKTS1_MOUSE Proline-rich AKT1 substrate 1 OS=Mus musculus GN=Akt1s1 PE=1 SV=1;>tr|E9QKI5|E9QKI5_MOUSE Proline-rich AKT1 substrate 1 OS=Mus musculus GN=Akt1s1 PE=1 SV=1;>tr|E9QKI4|E9QKI4_MOUSE Proline-rich AKT1 substrate 1 OS=Mus musculus GN=Akt1	PQPPATALPTQQYAKSLPVSVPVWAFKEKRT	S(1)LPVSVPVWAFK	4045			1.54626	6.19816	2.05102	0.0857002	2.11776	1.96532	0	2.03206	2.00562	0.0402949	2.07235
sp|Q9EP71|RAI14_MOUSE	>sp|Q9EP71|RAI14_MOUSE Ankycorbin OS=Mus musculus GN=Rai14 PE=1 SV=1	PPISPTQLSDVSSPRSITSTPLSGKESVFFA	S(0.978)IT(0.062)S(0.523)T(0.425)PLS(0.013)GK	3983			-1.35814	7.00256	-1.17109	-1.39173	-0.453605	-2.22997	-2.45061	-1.51249	-0.717481	-0.938123	0
sp|Q9EP71|RAI14_MOUSE	>sp|Q9EP71|RAI14_MOUSE Ankycorbin OS=Mus musculus GN=Rai14 PE=1 SV=1	SPTQLSDVSSPRSITSTPLSGKESVFFAEAP	S(0.821)IT(0.21)S(0.955)T(0.014)PLSGK	3983			-1.35814	7.00256	-1.17109	-1.39173	-0.453605	-2.22997	-2.45061	-1.51249	-0.717481	-0.938123	0
tr|E9Q616|E9Q616_MOUSE	>tr|E9Q616|E9Q616_MOUSE Protein Ahnak OS=Mus musculus GN=Ahnak PE=1 SV=1;>tr|Q8VDN3|Q8VDN3_MOUSE Ahnak protein (Fragment) OS=Mus musculus GN=Ahnak PE=2 SV=1;>tr|Q6UIL4|Q6UIL4_MOUSE AHNAK (Fragment) OS=Mus musculus PE=4 SV=1;>tr|Q8CGE7|Q8CGE7_MOUSE Ahnak pr	SKGKGGVTGSPEASISGSKGDLKSSKASLGS	GGVT(0.142)GS(0.858)PEAS(0.032)IS(0.565)GS(0.403)KGDLK	1352;1353;1399;1400			-1.4002	11.0089	-0.784764	-0.702913	-1.22938	-1.39233	-1.31048	-1.83695	-1.66075	-1.57889	-2.10537
tr|E9Q616|E9Q616_MOUSE	>tr|E9Q616|E9Q616_MOUSE Protein Ahnak OS=Mus musculus GN=Ahnak PE=1 SV=1;>tr|Q8VDN3|Q8VDN3_MOUSE Ahnak protein (Fragment) OS=Mus musculus GN=Ahnak PE=2 SV=1;>tr|Q6UIL4|Q6UIL4_MOUSE AHNAK (Fragment) OS=Mus musculus PE=4 SV=1;>tr|Q8CGE7|Q8CGE7_MOUSE Ahnak pr	GKGGVTGSPEASISGSKGDLKSSKASLGSLE	GKGGVTGSPEASIS(0.036)GS(0.964)KGDLK	1352;1353;1399;1400			-1.50983	12.0586	-0.847325	-1.04344	-1.55632	-1.51254	-1.70866	-2.22153	-1.26453	-1.46065	-1.97352
tr|Q9DCW5|Q9DCW5_MOUSE	>tr|Q9DCW5|Q9DCW5_MOUSE Cytochrome c oxidase subunit 6A, mitochondrial OS=Mus musculus GN=Cox6a1 PE=3 SV=1	____________MMASAVLSASRVSRPLGRA	MMAS(0.999)AVLS(0.013)AS(0.988)R	2669			1.58188	6.88117	0	0	1.58188	0	0	1.58188	0	0	1.58188
tr|Q9DCW5|Q9DCW5_MOUSE	>tr|Q9DCW5|Q9DCW5_MOUSE Cytochrome c oxidase subunit 6A, mitochondrial OS=Mus musculus GN=Cox6a1 PE=3 SV=1	______MMASAVLSASRVSRPLGRALPGLRR	MMAS(0.999)AVLS(0.013)AS(0.988)R	2669			1.58188	6.88117	0	0	1.58188	0	0	1.58188	0	0	1.58188
sp|Q3UMF0-3|COBL1_MOUSE	>sp|Q3UMF0-3|COBL1_MOUSE Isoform 3 of Cordon-bleu protein-like 1 OS=Mus musculus GN=Cobll1;>sp|Q3UMF0-4|COBL1_MOUSE Isoform 4 of Cordon-bleu protein-like 1 OS=Mus musculus GN=Cobll1;>tr|B1AZ15|B1AZ15_MOUSE Cordon-bleu protein-like 1 OS=Mus musculus GN=Cobl	QRSKKKREQTASAPATPLVSKHRPSFTRSNT	EQT(0.005)AS(0.995)APAT(1)PLVSK	1064			-1.28414	16.5383	-0.98623	-1.30662	-1.37129	-1.18237	-1.50276	-1.56743	-0.978377	-1.29876	-1.36344
sp|Q9D1F4|AKTS1_MOUSE	>sp|Q9D1F4|AKTS1_MOUSE Proline-rich AKT1 substrate 1 OS=Mus musculus GN=Akt1s1 PE=1 SV=1;>tr|E9QKI5|E9QKI5_MOUSE Proline-rich AKT1 substrate 1 OS=Mus musculus GN=Akt1s1 PE=1 SV=1;>tr|E9QKI4|E9QKI4_MOUSE Proline-rich AKT1 substrate 1 OS=Mus musculus GN=Akt1	EDTQVFGDLPRPRLNTSDFQKLKRKY_____	LNT(0.992)S(0.008)DFQK	2507			1.61826	9.16839	1.4658	2.0913	2.79107	0.674937	1.30043	2.00021	0.763257	1.38875	2.08853
tr|Q3UZP7|Q3UZP7_MOUSE	>tr|Q3UZP7|Q3UZP7_MOUSE Putative uncharacterized protein OS=Mus musculus GN=Palm PE=2 SV=1;>tr|Q91WF5|Q91WF5_MOUSE Palm protein OS=Mus musculus GN=Palm PE=2 SV=1;>tr|Q542N8|Q542N8_MOUSE Paralemmin, isoform CRA_b OS=Mus musculus GN=Palm PE=2 SV=1;>tr|Q3TRX4	AKEEQKSETLVNAQQTPLGTPKENRTSTPVR	SET(0.001)LVNAQQT(0.999)PLGT(1)PKENR	3855;3856			-1.08709	4.56723	-1.02656	-1.27939	-1.40525	-1.61951	-1.87233	-1.99819	0.378685	0.125862	0
tr|Q3UZP7|Q3UZP7_MOUSE	>tr|Q3UZP7|Q3UZP7_MOUSE Putative uncharacterized protein OS=Mus musculus GN=Palm PE=2 SV=1;>tr|Q91WF5|Q91WF5_MOUSE Palm protein OS=Mus musculus GN=Palm PE=2 SV=1;>tr|Q542N8|Q542N8_MOUSE Paralemmin, isoform CRA_b OS=Mus musculus GN=Palm PE=2 SV=1;>tr|Q3TRX4	QKSETLVNAQQTPLGTPKENRTSTPVRSPGG	S(0.001)ET(0.002)LVNAQQT(0.997)PLGT(1)PKENR	3855;3856			-1.14751	8.90724	-1.02656	-1.28916	-1.45603	-1.39495	-1.65755	-1.82442	-0.328966	-0.591557	-0.758427

## Sheet: 10 min FC 2
Uniprot identifier	Fasta headers	Sequence window	Phospho (STY) Probabilities	Peptide Ids	Reverse	Contaminant	mean log2	ratio log2 p-value	log2 ratio 1	log2 ratio 2	log2 ratio 3	log2 ratio 4	log2 ratio 5	log2 ratio 6	log2 ratio 7	log2 ratio 8	log2 ratio 9
tr|A2AJT3|A2AJT3_MOUSE	>tr|A2AJT3|A2AJT3_MOUSE Arginine/serine-rich protein PNISR OS=Mus musculus GN=Sfrs18 PE=4 SV=1;>tr|Q3TV92|Q3TV92_MOUSE Putative uncharacterized protein (Fragment) OS=Mus musculus GN=Sfrs18 PE=2 SV=1;>sp|A2AJT4|PNISR_MOUSE Arginine/serine-rich protein PNISR	TEDAEGGDGPRLPQRSKFDSDEEDEDAENLE	S(0.5)KFDS(0.5)DEEDEDAENLEAVSSGK	3991			1.53862	5.48842	0	0	1.53862	0	0	1.53862
tr|A2AJT3|A2AJT3_MOUSE	>tr|A2AJT3|A2AJT3_MOUSE Arginine/serine-rich protein PNISR OS=Mus musculus GN=Sfrs18 PE=4 SV=1;>tr|Q3TV92|Q3TV92_MOUSE Putative uncharacterized protein (Fragment) OS=Mus musculus GN=Sfrs18 PE=2 SV=1;>sp|A2AJT4|PNISR_MOUSE Arginine/serine-rich protein PNISR	EGGDGPRLPQRSKFDSDEEDEDAENLEAVSS	S(0.5)KFDS(0.5)DEEDEDAENLEAVSSGK	3991			1.53862	5.48842	0	0	1.53862	0	0	1.53862
tr|Q3TYN4|Q3TYN4_MOUSE	>tr|Q3TYN4|Q3TYN4_MOUSE Putative uncharacterized protein OS=Mus musculus GN=Etl4 PE=2 SV=1;>tr|Q8BHR1|Q8BHR1_MOUSE Sickle tail protein OS=Mus musculus GN=Etl4 PE=1 SV=1;>sp|A2AQ25-9|SKT_MOUSE Isoform 9 of Sickle tail protein OS=Mus musculus GN=Skt;>sp|A2AQ	ATIPRDRLSSLPVSRSISPSPSAILERRDVK	S(1)IS(1)PSPSAILER	3976			2.64111	9.89665	0	2.771	2.51121	0	2.771	2.51121
sp|A2BH40-3|ARI1A_MOUSE	>sp|A2BH40-3|ARI1A_MOUSE Isoform 3 of AT-rich interactive domain-containing protein 1A OS=Mus musculus GN=Arid1a;>sp|A2BH40|ARI1A_MOUSE AT-rich interactive domain-containing protein 1A OS=Mus musculus GN=Arid1a PE=1 SV=1;>tr|E9QAQ7|E9QAQ7_MOUSE AT-rich int	AVSGGAQQRSHHAPMSPGSSGGGGQPLARTP	S(0.012)HHAPMS(0.988)PGS(0.001)SGGGGQPLAR	3941			1.0935	6.13086	1.0935	1.0935	1.0935	0	0	0
sp|A3FIN4-2|AT8B5_MOUSE	>sp|A3FIN4-2|AT8B5_MOUSE Isoform 2 of Probable phospholipid-transporting ATPase FetA OS=Mus musculus GN=Atp8b5	RTHIDHLMNVLVVWVS_______________	RT(1)HIDHLMNVLVVWVS(1)	3689			-1.09008	6.12175	-1.09008	-1.09008	-1.09008	0	0	0
sp|O35691|PININ_MOUSE	>sp|O35691|PININ_MOUSE Pinin OS=Mus musculus GN=Pnn PE=1 SV=4;>tr|Q3TUQ5|Q3TUQ5_MOUSE Pinin OS=Mus musculus GN=Pnn PE=1 SV=1	GSKDKSSRPDRKRSISESSRSGKRSSRSERD	S(0.211)IS(0.789)ES(0.696)S(0.304)RS(0.001)GK	3969			2.33656	6.31663	0	2.33656	0	0	2.33656	0
sp|O35691|PININ_MOUSE	>sp|O35691|PININ_MOUSE Pinin OS=Mus musculus GN=Pnn PE=1 SV=4;>tr|Q3TUQ5|Q3TUQ5_MOUSE Pinin OS=Mus musculus GN=Pnn PE=1 SV=1	KDKSSRPDRKRSISESSRSGKRSSRSERDRK	S(0.211)IS(0.789)ES(0.696)S(0.304)RS(0.001)GK	3969			2.33656	6.31663	0	2.33656	0	0	2.33656	0
sp|O54781|SRPK2_MOUSE	>sp|O54781|SRPK2_MOUSE SRSF protein kinase 2 OS=Mus musculus GN=Srpk2 PE=1 SV=2;>tr|Q8CBI1|Q8CBI1_MOUSE Putative uncharacterized protein (Fragment) OS=Mus musculus GN=Srpk2 PE=2 SV=1	EESSPSHDRSRTVSASSTGDLPKTKTRAADL	T(0.004)VS(0.965)AS(0.664)S(0.336)T(0.031)GDLPK	4721			-1.88293	7.72744	-1.88293	-1.88293	-1.88293	0	0	0
tr|Q52L79|Q52L79_MOUSE	>tr|Q52L79|Q52L79_MOUSE Jun protein OS=Mus musculus GN=Jun PE=2 SV=1;>tr|Q3V255|Q3V255_MOUSE Putative uncharacterized protein OS=Mus musculus GN=Jun PE=2 SV=1;>tr|Q3US19|Q3US19_MOUSE Putative uncharacterized protein OS=Mus musculus GN=Jun PE=2 SV=1;>sp|P05	SLKPHLRAKNSDLLTSPDVGLLKLASPELER	NSDLLT(0.02)S(0.98)PDVGLLK	3061			1.63003	5.33924	1.01062	1.72917	2.7799	0.590895	1.30945	2.36017
tr|Q3TW34|Q3TW34_MOUSE	>tr|Q3TW34|Q3TW34_MOUSE Putative uncharacterized protein (Fragment) OS=Mus musculus GN=Zfp36 PE=2 SV=1;>tr|Q9DBE5|Q9DBE5_MOUSE Putative uncharacterized protein OS=Mus musculus PE=2 SV=1;>tr|Q3U3D2|Q3U3D2_MOUSE Zinc finger protein 36 OS=Mus musculus GN=Zfp3	TEDLALPGQPHVLRQSISFSGLPSGRRSSPP	QS(0.714)IS(0.201)FS(0.084)GLPS(0.001)GR	3436			-1.08172	4.79696	0	0	-1.08172	0	0	-1.08172
sp|P26645|MARCS_MOUSE	>sp|P26645|MARCS_MOUSE Myristoylated alanine-rich C-kinase substrate OS=Mus musculus GN=Marcks PE=1 SV=2;>tr|Q05BL6|Q05BL6_MOUSE Marcks protein (Fragment) OS=Mus musculus GN=Marcks PE=2 SV=1	GEATAERPGEAAVASSPSKANGQENGHVKVN	GEATAERPGEAAVAS(0.062)S(0.706)PS(0.232)K	1268			2.4468	8.50619	2.4468	2.4468	2.4468	0	0	0
sp|P26645|MARCS_MOUSE	>sp|P26645|MARCS_MOUSE Myristoylated alanine-rich C-kinase substrate OS=Mus musculus GN=Marcks PE=1 SV=2	KKKKKRFSFKKSFKLSGFSFKKSKKESGEGA	S(1)FKLS(0.999)GFS(0.001)FK	2570;3866			-1.03231	10.3305	-0.868256	-0.868256	-0.868256	-1.19636	-1.19636	-1.19636
sp|P26645|MARCS_MOUSE	>sp|P26645|MARCS_MOUSE Myristoylated alanine-rich C-kinase substrate OS=Mus musculus GN=Marcks PE=1 SV=2	KKRFSFKKSFKLSGFSFKKSKKESGEGAEAE	LSGFS(1)FKK	2570;3866			1.18209	4.97019	0	1.18209	0	0	1.18209	0
sp|P26645|MARCS_MOUSE	>sp|P26645|MARCS_MOUSE Myristoylated alanine-rich C-kinase substrate OS=Mus musculus GN=Marcks PE=1 SV=2	SETPKKKKKRFSFKKSFKLSGFSFKKSKKES	S(1)FKLS(0.999)GFS(0.001)FK	2570;3866			-1.03231	10.3305	-0.868256	-0.868256	-0.868256	-1.19636	-1.19636	-1.19636
tr|Q3UFJ3|Q3UFJ3_MOUSE	>tr|Q3UFJ3|Q3UFJ3_MOUSE Pyruvate dehydrogenase E1 alpha 1 OS=Mus musculus GN=Pdha1 PE=2 SV=1;>sp|P35486|ODPA_MOUSE Pyruvate dehydrogenase E1 component subunit alpha, somatic form, mitochondrial OS=Mus musculus GN=Pdha1 PE=1 SV=1	PCIFICENNRYGMGTSVERAAASTDYYKRGD	YGMGT(0.346)S(0.654)VER	5029			3.11465	6.88902	0	0	3.11465	0	0	3.11465
tr|Q3UFJ3|Q3UFJ3_MOUSE	>tr|Q3UFJ3|Q3UFJ3_MOUSE Pyruvate dehydrogenase E1 alpha 1 OS=Mus musculus GN=Pdha1 PE=2 SV=1;>sp|P35486|ODPA_MOUSE Pyruvate dehydrogenase E1 component subunit alpha, somatic form, mitochondrial OS=Mus musculus GN=Pdha1 PE=1 SV=1	GPILMELQTYRYHGHSMSDPGVSYRTREEIQ	YHGHS(1)MSDPGVS(0.997)Y(0.003)R	5032			2.30691	7.82081	1.89832	3.25227	2.02024	1.73159	3.08554	1.85351
tr|Q3UFJ3|Q3UFJ3_MOUSE	>tr|Q3UFJ3|Q3UFJ3_MOUSE Pyruvate dehydrogenase E1 alpha 1 OS=Mus musculus GN=Pdha1 PE=2 SV=1;>sp|P35486|ODPA_MOUSE Pyruvate dehydrogenase E1 component subunit alpha, somatic form, mitochondrial OS=Mus musculus GN=Pdha1 PE=1 SV=1	QTYRYHGHSMSDPGVSYRTREEIQEVRSKSD	YHGHS(0.963)MS(0.037)DPGVS(1)YR	5032			2.31685	7.84521	1.91293	3.26688	2.04276	1.73159	3.08554	1.86142
sp|P47963|RL13_MOUSE	>sp|P47963|RL13_MOUSE 60S ribosomal protein L13 OS=Mus musculus GN=Rpl13 PE=2 SV=3;>tr|Q5RKP3|Q5RKP3_MOUSE 60S ribosomal protein L13 OS=Mus musculus GN=Rpl13 PE=2 SV=1	ILFPRKPSAPKKGDSSAEELKLATQLTGPVM	KGDS(0.009)S(0.991)AEELK	2112			1.53029	7.11422	1.53029	1.53029	1.53029	0	0	0
sp|P48678|LMNA_MOUSE	>sp|P48678|LMNA_MOUSE Prelamin-A/C OS=Mus musculus GN=Lmna PE=1 SV=2;>sp|P48678-2|LMNA_MOUSE Isoform C of Prelamin-A/C OS=Mus musculus GN=Lmna;>sp|P48678-3|LMNA_MOUSE Isoform C2 of Prelamin-A/C OS=Mus musculus GN=Lmna	QSQGGGSVTKKRKLESSESRSSFSQHARTSG	KLES(0.5)S(0.5)ESR	2182			-2.51325	8.58604	-2.51325	-2.51325	-2.51325	0	0	0
sp|P51125-3|ICAL_MOUSE	>sp|P51125-3|ICAL_MOUSE Isoform 3 of Calpastatin OS=Mus musculus GN=Cast;>sp|P51125-2|ICAL_MOUSE Isoform 2 of Calpastatin OS=Mus musculus GN=Cast;>sp|P51125|ICAL_MOUSE Calpastatin OS=Mus musculus GN=Cast PE=1 SV=2;>tr|Q8CE80|Q8CE80_MOUSE Calpastatin OS=Mus	QDKPSTPAEKKSNDTSQTPPGETVPRASMCS	S(0.213)NDT(0.213)S(0.55)QT(0.022)PPGET(0.002)VPR	4092			-1.59075	7.2285	0	0	0	-1.59075	-1.59075	-1.59075
tr|Q5BLK1|Q5BLK1_MOUSE	>tr|Q5BLK1|Q5BLK1_MOUSE 40S ribosomal protein S6 OS=Mus musculus GN=Rps6 PE=2 SV=1;>tr|Q3TL53|Q3TL53_MOUSE 40S ribosomal protein S6 OS=Mus musculus PE=2 SV=1;>sp|P62754|RS6_MOUSE 40S ribosomal protein S6 OS=Mus musculus GN=Rps6 PE=1 SV=1;>tr|Q8BT09|Q8BT09_	QIAKRRRLSSLRASTSKSESSQK________	LS(0.898)S(0.102)LRAS(0.009)T(0.026)S(0.966)K	2582;2583;3595			5.20736	5.59219	6.13959	1.81786	6.99531	6.58581	2.26408	7.44152
tr|Q5BLK1|Q5BLK1_MOUSE	>tr|Q5BLK1|Q5BLK1_MOUSE 40S ribosomal protein S6 OS=Mus musculus GN=Rps6 PE=2 SV=1;>tr|Q3TL53|Q3TL53_MOUSE 40S ribosomal protein S6 OS=Mus musculus PE=2 SV=1;>sp|P62754|RS6_MOUSE 40S ribosomal protein S6 OS=Mus musculus GN=Rps6 PE=1 SV=1	AKRRRLSSLRASTSKSESSQK__________	LS(0.453)S(0.542)LRAS(0.054)T(0.262)S(0.689)KS(0.965)ES(0.025)S(0.009)QK	2583			-1.94688	7.8265	-1.94688	-1.94688	-1.94688	0	0	0
tr|G3UZ44|G3UZ44_MOUSE	>tr|G3UZ44|G3UZ44_MOUSE Paired mesoderm homeobox protein 1 OS=Mus musculus GN=Prrx1 PE=1 SV=1;>sp|P63013-2|PRRX1_MOUSE Isoform 2 of Paired mesoderm homeobox protein 1 OS=Mus musculus GN=Prrx1;>sp|P63013|PRRX1_MOUSE Paired mesoderm homeobox protein 1 OS=Mus	VGEAGRSLLESPGLTSGSDTPQQDNDQLNSE	S(0.01)LLES(0.188)PGLT(0.783)S(0.783)GS(0.783)DT(0.453)PQQDNDQLNSEEK	4036			1.0065	4.65683	0	1.0065	0	0	1.0065	0
tr|G3UZ44|G3UZ44_MOUSE	>tr|G3UZ44|G3UZ44_MOUSE Paired mesoderm homeobox protein 1 OS=Mus musculus GN=Prrx1 PE=1 SV=1;>sp|P63013-2|PRRX1_MOUSE Isoform 2 of Paired mesoderm homeobox protein 1 OS=Mus musculus GN=Prrx1;>sp|P63013|PRRX1_MOUSE Paired mesoderm homeobox protein 1 OS=Mus	EAGRSLLESPGLTSGSDTPQQDNDQLNSEEK	S(0.01)LLES(0.188)PGLT(0.783)S(0.783)GS(0.783)DT(0.453)PQQDNDQLNSEEK	4036			1.0065	4.65683	0	1.0065	0	0	1.0065	0
sp|P97329|KI20A_MOUSE	>sp|P97329|KI20A_MOUSE Kinesin-like protein KIF20A OS=Mus musculus GN=Kif20a PE=2 SV=1	STDSSPYARILRSRHSPLLKSPFGKKY____	HS(1)PLLKS(1)PFGK	1802			-1.1968	6.39331	-1.1968	-1.1968	-1.1968	0	0	0
sp|P97329|KI20A_MOUSE	>sp|P97329|KI20A_MOUSE Kinesin-like protein KIF20A OS=Mus musculus GN=Kif20a PE=2 SV=1	PYARILRSRHSPLLKSPFGKKY_________	HS(1)PLLKS(1)PFGK	1802			-1.1968	6.39331	-1.1968	-1.1968	-1.1968	0	0	0
tr|Q8BQG3|Q8BQG3_MOUSE	>tr|Q8BQG3|Q8BQG3_MOUSE Putative uncharacterized protein (Fragment) OS=Mus musculus GN=Nf1 PE=2 SV=1;>tr|Q8CCE8|Q8CCE8_MOUSE Putative uncharacterized protein (Fragment) OS=Mus musculus GN=Nf1 PE=2 SV=1;>tr|Q5SYH9|Q5SYH9_MOUSE Neurofibromin (Fragment) OS=Mu	SEGYLAATYPAVGQTSPRARKSMSLDMGQPS	GSEGYLAATYPAVGQT(0.277)S(0.723)PR	1524			-1.09675	4.98488	-1.74311	-1.57814	-1.61703	-0.644426	-0.479456	-0.518343
tr|Q3TMV3|Q3TMV3_MOUSE	>tr|Q3TMV3|Q3TMV3_MOUSE Putative uncharacterized protein OS=Mus musculus GN=Eps8 PE=2 SV=1;>sp|Q08509|EPS8_MOUSE Epidermal growth factor receptor kinase substrate 8 OS=Mus musculus GN=Eps8 PE=1 SV=2;>tr|Q3U2Z5|Q3U2Z5_MOUSE Putative uncharacterized protein	SVPKVPADVTRQNSSSSDSGGSIVRDSQRYK	QNS(0.34)S(0.378)S(0.668)S(0.503)DS(0.111)GGSIVR	3376			1.22383	6.45848	1.22383	1.22383	1.22383	0	0	0
sp|Q148V8|FA83H_MOUSE	>sp|Q148V8|FA83H_MOUSE Protein FAM83H OS=Mus musculus GN=Fam83h PE=1 SV=1	ERRGSPVPPVPERRGSLTFAGESSKTGPTEE	RGS(0.973)LT(0.027)FAGESSK	3550			-1.00622	4.65628	-1.00622	0	0	-1.00622	0	0
sp|Q3TC46|PATL1_MOUSE	>sp|Q3TC46|PATL1_MOUSE Protein PAT1 homolog 1 OS=Mus musculus GN=Patl1 PE=1 SV=2	PEDDRDLSERALPRRSTSPIIGSPPVRAVPI	RS(0.766)T(0.116)S(0.12)PIIGS(0.998)PPVR	3684;4402			2.93431	6.77014	0	2.93431	0	0	2.93431	0
sp|Q3THK3|T2FA_MOUSE	>sp|Q3THK3|T2FA_MOUSE General transcription factor IIF subunit 1 OS=Mus musculus GN=Gtf2f1 PE=1 SV=2	KRLRMDTGPQSLSGKSTPSSGDVQVTEDAVR	MDT(0.046)GPQS(0.387)LS(0.324)GKS(0.606)T(0.606)PS(0.022)S(0.009)GDVQVTEDAVR	2635			-1.96181	5.45205	-1.52959	-2.39403	0	-1.52959	-2.39403	0
sp|Q3U3V8|XRRA1_MOUSE	>sp|Q3U3V8|XRRA1_MOUSE X-ray radiation resistance-associated protein 1 OS=Mus musculus GN=Xrra1 PE=2 SV=1	HHSARKPSDLCTINVSGMKFSKAKEKDFKHF	PS(0.002)DLCT(0.151)INVS(0.848)GMK	3206			-3.16571	6.92144	0	-3.16571	0	0	-3.16571	0
sp|Q3UCQ1-2|FOXK2_MOUSE	>sp|Q3UCQ1-2|FOXK2_MOUSE Isoform 2 of Forkhead box protein K2 OS=Mus musculus GN=Foxk2;>sp|Q3UCQ1|FOXK2_MOUSE Forkhead box protein K2 OS=Mus musculus GN=Foxk2 PE=1 SV=3	GVPCFRTPLGPLSSRSAPASPNHAGVLSAHS	S(0.722)APAS(0.277)PNHAGVLS(0.044)AHS(0.135)S(0.352)GAQT(0.412)PES(0.055)LS(0.002)R	3745			3.20125	6.9437	0	0	3.20125	0	0	3.20125
sp|Q3UMU9|HDGR2_MOUSE	>sp|Q3UMU9|HDGR2_MOUSE Hepatoma-derived growth factor-related protein 2 OS=Mus musculus GN=Hdgfrp2 PE=1 SV=1;>sp|Q3UMU9-3|HDGR2_MOUSE Isoform 3 of Hepatoma-derived growth factor-related protein 2 OS=Mus musculus GN=Hdgfrp2;>sp|Q3UMU9-4|HDGR2_MOUSE Isoform	KPRARPVKVERTRKRSEGLSLERKGEKKKEP	KRS(1)EGLSLER	2264			-1.99653	7.90126	-1.99653	-1.99653	-1.99653	0	0	0
sp|Q52KE7|CCNL1_MOUSE	>sp|Q52KE7|CCNL1_MOUSE Cyclin-L1 OS=Mus musculus GN=Ccnl1 PE=1 SV=1	KLKAKGLNLDGTPALSTLGGFSPASKPSSPR	GLNLDGT(0.018)PALS(0.873)T(0.872)LGGFS(0.11)PAS(0.115)KPS(0.01)S(0.003)PR	1421			2.13437	8.36897	1.9594	2.30934	0	1.9594	2.30934	0
sp|Q52KE7|CCNL1_MOUSE	>sp|Q52KE7|CCNL1_MOUSE Cyclin-L1 OS=Mus musculus GN=Ccnl1 PE=1 SV=1	LNLDGTPALSTLGGFSPASKPSSPREVKAEE	GLNLDGTPALS(0.014)T(0.014)LGGFS(0.961)PAS(0.79)KPS(0.421)S(0.801)PR	1421			-1.63139	4.90064	-2.03568	-0.956754	-2.85723	-1.39869	-0.319759	-2.22024
sp|Q61033-2|LAP2A_MOUSE	>sp|Q61033-2|LAP2A_MOUSE Isoform Zeta of Lamina-associated polypeptide 2, isoforms alpha/zeta OS=Mus musculus GN=Tmpo;>sp|Q61029-4|LAP2B_MOUSE Isoform Gamma of Lamina-associated polypeptide 2, isoforms beta/delta/epsilon/gamma OS=Mus musculus GN=Tmpo;>sp|Q	PLAAGANSKGPPDFSSDEEREPTPVLGSGAS	GPPDFS(1)S(1)DEEREPT(1)PVLGSGASVGR	1473			1.43547	5.13281	1.70651	2.22611	0.687882	1.01863	1.53823	0
tr|Q8C8P0|Q8C8P0_MOUSE	>tr|Q8C8P0|Q8C8P0_MOUSE Putative uncharacterized protein OS=Mus musculus GN=Mapk6 PE=2 SV=1;>sp|Q61532|MK06_MOUSE Mitogen-activated protein kinase 6 OS=Mus musculus GN=Mapk6 PE=1 SV=3	LARIMDPHYSHKGHLSEGLVTKWYRSPRLLL	GHLS(1)EGLVTK	1360			-1.25896	8.55141	0	-1.35605	-1.16187	0	-1.35605	-1.16187
tr|Q3U3G9|Q3U3G9_MOUSE	>tr|Q3U3G9|Q3U3G9_MOUSE Putative uncharacterized protein OS=Mus musculus PE=2 SV=1;>tr|Q8VHA8|Q8VHA8_MOUSE Synovial sarcoma associated SS18-delta OS=Mus musculus GN=Ss18 PE=2 SV=1;>tr|Q8BKL1|Q8BKL1_MOUSE Protein SSXT OS=Mus musculus GN=Ss18 PE=2 SV=1;>tr|Q	______________MSVAFAAPRQRGKGEIT	MS(1)VAFAAPR	2699			-4.21879	7.49443	0	-4.21879	0	0	-4.21879	0
sp|Q6NS46|RRP5_MOUSE	>sp|Q6NS46|RRP5_MOUSE Protein RRP5 homolog OS=Mus musculus GN=Pdcd11 PE=2 SV=2	SQRGGRGKRERQESESEQELVNKRPKKSGAA	ERQES(0.348)ES(0.652)EQELVNK	1071;3262			-1.6097	7.26347	-1.6097	-1.6097	-1.6097	0	0	0
tr|Z4YJT3|Z4YJT3_MOUSE	>tr|Z4YJT3|Z4YJT3_MOUSE La-related protein 1 OS=Mus musculus GN=Larp1 PE=4 SV=1;>sp|Q6ZQ58|LARP1_MOUSE La-related protein 1 OS=Mus musculus GN=Larp1 PE=1 SV=3	MDGRKNTFTAWSEEDSDYEIDDRDVNKILIV	KNT(0.545)FT(0.26)AWS(0.203)EEDS(0.985)DY(0.007)EIDDRDVNK	2205			-1.37957	6.80918	-1.37957	-1.37957	-1.37957	0	0	0
tr|Z4YJT3|Z4YJT3_MOUSE	>tr|Z4YJT3|Z4YJT3_MOUSE La-related protein 1 OS=Mus musculus GN=Larp1 PE=4 SV=1;>sp|Q6ZQ58|LARP1_MOUSE La-related protein 1 OS=Mus musculus GN=Larp1 PE=1 SV=3;>tr|Q3UU34|Q3UU34_MOUSE Putative uncharacterized protein (Fragment) OS=Mus musculus GN=Larp1 PE=2	ANKLFGAPEPSTIARSLPTTVPESPNYRNAR	S(0.997)LPT(0.001)T(0.002)VPESPNYR	4044			2.83869	10.3602	3.39309	2.95817	3.36928	2.59011	2.1552	2.5663
tr|Q3TDD8|Q3TDD8_MOUSE	>tr|Q3TDD8|Q3TDD8_MOUSE Putative uncharacterized protein OS=Mus musculus GN=Eif4b PE=2 SV=1;>tr|Q3UGC0|Q3UGC0_MOUSE Putative uncharacterized protein OS=Mus musculus GN=Eif4b PE=2 SV=1;>tr|Q3TSY9|Q3TSY9_MOUSE Putative uncharacterized protein OS=Mus musculus	WRSEETQERERSRTGSESSQTGASATSGRNT	T(0.239)GS(0.761)ESSQTGASATSGR	4284;4549			-1.22538	6.46216	-1.22538	-1.22538	-1.22538	0	0	0
tr|Q3TDD8|Q3TDD8_MOUSE	>tr|Q3TDD8|Q3TDD8_MOUSE Putative uncharacterized protein OS=Mus musculus GN=Eif4b PE=2 SV=1;>tr|Q3UGC0|Q3UGC0_MOUSE Putative uncharacterized protein OS=Mus musculus GN=Eif4b PE=2 SV=1;>tr|Q3TSY9|Q3TSY9_MOUSE Putative uncharacterized protein OS=Mus musculus	SEETQERERSRTGSESSQTGASATSGRNTRR	T(0.062)GS(0.062)ES(0.753)S(0.014)QT(0.086)GAS(0.022)ATSGR	4284;4549			1.43218	5.34706	0	1.43218	0	0	1.43218	0
tr|Q3TDD8|Q3TDD8_MOUSE	>tr|Q3TDD8|Q3TDD8_MOUSE Putative uncharacterized protein OS=Mus musculus GN=Eif4b PE=2 SV=1;>tr|Q3UGC0|Q3UGC0_MOUSE Putative uncharacterized protein OS=Mus musculus GN=Eif4b PE=2 SV=1;>tr|Q3TSY9|Q3TSY9_MOUSE Putative uncharacterized protein OS=Mus musculus	EETQERERSRTGSESSQTGASATSGRNTRRR	S(0.072)RT(0.834)GS(0.105)ES(0.31)S(0.64)QT(0.039)GASATSGR	4284;4549			-2.43788	8.49531	-2.43788	-2.43788	-2.43788	0	0	0
sp|Q8BHL3|TB10B_MOUSE	>sp|Q8BHL3|TB10B_MOUSE TBC1 domain family member 10B OS=Mus musculus GN=Tbc1d10b PE=1 SV=2	AVGGAPSPPPPVRRASAGPVPGAVVIAEGLH	RAS(0.998)AGPVPGAVVIAEGLHPS(0.014)LPS(0.316)PT(0.632)GNS(0.028)T(0.011)PLGTSK	3500			2.22373	6.21824	0	0	2.22373	0	0	2.22373
sp|Q8BTI8-2|SRRM2_MOUSE	>sp|Q8BTI8-2|SRRM2_MOUSE Isoform 2 of Serine/arginine repetitive matrix protein 2 OS=Mus musculus GN=Srrm2;>sp|Q8BTI8|SRRM2_MOUSE Serine/arginine repetitive matrix protein 2 OS=Mus musculus GN=Srrm2 PE=1 SV=3;>sp|Q8BTI8-3|SRRM2_MOUSE Isoform 3 of Serine/ar	FVQQKGHTQTWPDTSSPEVMQTQVESPLLQS	GHT(0.001)QT(0.002)WPDT(0.16)S(0.174)S(0.66)PEVMQT(0.585)QVES(0.406)PLLQS(0.012)K	1366			-1.49278	7.0411	0	0	0	-1.49278	-1.49278	-1.49278
tr|E9PYH3|E9PYH3_MOUSE	>tr|E9PYH3|E9PYH3_MOUSE Ethanolamine-phosphate phospho-lyase OS=Mus musculus GN=Etnppl PE=3 SV=1;>sp|Q8BWU8|AT2L1_MOUSE Ethanolamine-phosphate phospho-lyase OS=Mus musculus GN=Etnppl PE=2 SV=1	AYADEVKKIIEEAHSSGRKIAAFIAESMQSC	KIIEEAHS(0.04)S(0.96)GR	2159			1.18792	6.3716	1.18792	1.18792	1.18792	0	0	0
tr|Q4VBF8|Q4VBF8_MOUSE	>tr|Q4VBF8|Q4VBF8_MOUSE Sipa1l1 protein OS=Mus musculus GN=Sipa1l1 PE=2 SV=1;>sp|Q8C0T5-2|SI1L1_MOUSE Isoform 2 of Signal-induced proliferation-associated 1-like protein 1 OS=Mus musculus GN=Sipa1l1;>sp|Q8C0T5|SI1L1_MOUSE Signal-induced proliferation-assoc	FPTTPTSRRALHRTLSDESIYSSQREHFFTS	T(0.05)LS(0.806)DES(0.142)IYS(0.001)S(0.001)QR	4601			-1.02662	4.69525	0	0	-1.02662	0	0	-1.02662
tr|A2VDH4|A2VDH4_MOUSE	>tr|A2VDH4|A2VDH4_MOUSE Kat5 protein (Fragment) OS=Mus musculus GN=Kat5 PE=2 SV=1;>sp|Q8CHK4-2|KAT5_MOUSE Isoform 2 of Histone acetyltransferase KAT5 OS=Mus musculus GN=Kat5;>tr|Q3YFI9|Q3YFI9_MOUSE Kat5 protein OS=Mus musculus GN=Kat5 PE=2 SV=1;>tr|Q3UJQ1|	PKKEAKTPTKNGLPGSRPGSPEREVKRKVEV	NGLPGS(1)RPGS(1)PER	2815			1.35446	6.75526	1.35446	1.35446	1.35446	0	0	0
tr|A2VDH4|A2VDH4_MOUSE	>tr|A2VDH4|A2VDH4_MOUSE Kat5 protein (Fragment) OS=Mus musculus GN=Kat5 PE=2 SV=1;>sp|Q8CHK4-2|KAT5_MOUSE Isoform 2 of Histone acetyltransferase KAT5 OS=Mus musculus GN=Kat5;>tr|Q3YFI9|Q3YFI9_MOUSE Kat5 protein OS=Mus musculus GN=Kat5 PE=2 SV=1;>tr|Q3UJQ1|	AKTPTKNGLPGSRPGSPEREVKRKVEVVSPA	NGLPGS(1)RPGS(1)PER	2815			1.35446	6.75526	1.35446	1.35446	1.35446	0	0	0
sp|Q8CIB6|TM230_MOUSE	>sp|Q8CIB6|TM230_MOUSE Transmembrane protein 230 OS=Mus musculus GN=Tmem230 PE=1 SV=1	ATGLPSSKVKYSRLASTDDGYIDLQFKKSPP	LAS(0.776)T(0.224)DDGYIDLQFK	2346			1.06001	17.4454	1.1002	1.1002	1.1002	1.01982	1.01982	1.01982
sp|Q8CJF7|ELYS_MOUSE	>sp|Q8CJF7|ELYS_MOUSE Protein ELYS OS=Mus musculus GN=Ahctf1 PE=1 SV=1	QQLPLKRKRVREREVSVSSVTEEPKLDSSQL	EVS(0.991)VS(0.025)S(0.159)VT(0.825)EEPK	1125			1.28228	5.12964	0	1.28228	0	0	1.28228	0
sp|Q8K2K6-3|AGFG1_MOUSE	>sp|Q8K2K6-3|AGFG1_MOUSE Isoform 3 of Arf-GAP domain and FG repeat-containing protein 1 OS=Mus musculus GN=Agfg1;>sp|Q8K2K6-2|AGFG1_MOUSE Isoform 2 of Arf-GAP domain and FG repeat-containing protein 1 OS=Mus musculus GN=Agfg1;>sp|Q8K2K6-1|AGFG1_MOUSE Isofo	SSTPEVKPLKSLLGESAPALHLNKGTPSQSP	S(0.001)LLGES(0.829)APALHLNKGT(0.164)PS(0.059)QS(0.947)PVVGR	4037			-1.05627	6.03053	-1.05627	-1.05627	-1.05627	0	0	0
sp|Q8K327|CHAP1_MOUSE	>sp|Q8K327|CHAP1_MOUSE Chromosome alignment-maintaining phosphoprotein 1 OS=Mus musculus GN=Champ1 PE=1 SV=1	SQKPNVFSETRKHTASGSSESPKVASDIWKP	KHT(0.289)AS(0.754)GS(0.94)S(0.881)ES(0.137)PK	2151			1.68492	7.39841	1.68492	1.68492	1.68492	0	0	0
sp|Q8K327|CHAP1_MOUSE	>sp|Q8K327|CHAP1_MOUSE Chromosome alignment-maintaining phosphoprotein 1 OS=Mus musculus GN=Champ1 PE=1 SV=1	KPNVFSETRKHTASGSSESPKVASDIWKPVL	KHT(0.289)AS(0.754)GS(0.94)S(0.881)ES(0.137)PK	2151			1.68492	7.39841	1.68492	1.68492	1.68492	0	0	0
sp|Q8K327|CHAP1_MOUSE	>sp|Q8K327|CHAP1_MOUSE Chromosome alignment-maintaining phosphoprotein 1 OS=Mus musculus GN=Champ1 PE=1 SV=1	PNVFSETRKHTASGSSESPKVASDIWKPVLS	KHT(0.289)AS(0.754)GS(0.94)S(0.881)ES(0.137)PK	2151			1.68492	7.39841	1.68492	1.68492	1.68492	0	0	0
tr|Q6A036|Q6A036_MOUSE	>tr|Q6A036|Q6A036_MOUSE MKIAA0618 protein (Fragment) OS=Mus musculus GN=mKIAA0618 PE=2 SV=1;>tr|H7BX32|H7BX32_MOUSE Nuclear envelope pore membrane protein POM 121 OS=Mus musculus GN=Pom121 PE=1 SV=1;>tr|Q3U425|Q3U425_MOUSE Nuclear pore membrane protein 121	SQLWKRSGPTSSPFSSPASSRSQTPERPAKK	S(0.081)GPT(0.027)S(0.434)S(0.441)PFS(0.161)S(0.902)PAS(0.477)S(0.477)R	3919			1.00381	5.88348	1.00381	1.00381	1.00381	0	0	0
tr|E9PX48|E9PX48_MOUSE	>tr|E9PX48|E9PX48_MOUSE Dedicator of cytokinesis protein 7 OS=Mus musculus GN=Dock7 PE=1 SV=1;>tr|A2A9M5|A2A9M5_MOUSE Dedicator of cytokinesis protein 7 OS=Mus musculus GN=Dock7 PE=1 SV=1;>sp|Q8R1A4-2|DOCK7_MOUSE Isoform 2 of Dedicator of cytokinesis prote	NLNRSRSLSNSNPDISGTPTSPDDEVRSIIG	S(0.359)RS(0.359)LS(0.412)NS(0.144)NPDIS(0.709)GT(0.018)PTSPDDEVR	4059;4271			-1.10885	4.84524	0	-1.10885	0	0	-1.10885	0
tr|Q3U1H6|Q3U1H6_MOUSE	>tr|Q3U1H6|Q3U1H6_MOUSE Putative uncharacterized protein OS=Mus musculus GN=Etv3 PE=2 SV=1;>sp|Q8R4Z4|ETV3_MOUSE ETS translocation variant 3 OS=Mus musculus GN=Etv3 PE=2 SV=2	LLPLFTRPAMYPDPHSPFAISPVPGRGGVLN	PAMY(0.001)PDPHS(0.999)PFAIS(1)PVPGR	3185			1.45065	6.95683	1.45065	1.45065	1.45065	0	0	0
tr|Q3U1H6|Q3U1H6_MOUSE	>tr|Q3U1H6|Q3U1H6_MOUSE Putative uncharacterized protein OS=Mus musculus GN=Etv3 PE=2 SV=1;>sp|Q8R4Z4|ETV3_MOUSE ETS translocation variant 3 OS=Mus musculus GN=Etv3 PE=2 SV=2	TRPAMYPDPHSPFAISPVPGRGGVLNVPISP	PAMY(0.001)PDPHS(0.999)PFAIS(1)PVPGR	3185			1.45065	6.95683	1.45065	1.45065	1.45065	0	0	0
sp|Q91XU0-2|WRIP1_MOUSE	>sp|Q91XU0-2|WRIP1_MOUSE Isoform 2 of ATPase WRNIP1 OS=Mus musculus GN=Wrnip1;>sp|Q91XU0|WRIP1_MOUSE ATPase WRNIP1 OS=Mus musculus GN=Wrnip1 PE=1 SV=2	GMGKRPAAAAAAGSASPRSWDEAEAQEEEEA	RPAAAAAAGS(0.211)AS(0.789)PR	3610			1.29954	5.15588	0	1.29954	0	0	1.29954	0
tr|E9QP01|E9QP01_MOUSE	>tr|E9QP01|E9QP01_MOUSE Protein capicua homolog OS=Mus musculus GN=Cic PE=1 SV=2;>sp|Q924A2-2|CIC_MOUSE Isoform 2 of Protein capicua homolog OS=Mus musculus GN=Cic;>sp|Q924A2|CIC_MOUSE Protein capicua homolog OS=Mus musculus GN=Cic PE=1 SV=2	PEEVLPSPTLQSLATSPRAILGSYRKKRKNS	FAELPEFRPEEVLPS(0.123)PT(0.684)LQS(0.241)LAT(0.28)S(0.671)PR	1138			1.06937	7.86589	1.35275	1.35275	1.35275	0.785983	0.785983	0.785983
sp|Q99K01|PDXD1_MOUSE	>sp|Q99K01|PDXD1_MOUSE Pyridoxal-dependent decarboxylase domain-containing protein 1 OS=Mus musculus GN=Pdxdc1 PE=1 SV=2;>sp|Q99K01-2|PDXD1_MOUSE Isoform 2 of Pyridoxal-dependent decarboxylase domain-containing protein 1 OS=Mus musculus GN=Pdxdc1;>sp|Q99K0	GQKPFKRSLRGSDAVSETSSVSHIEDLEKVE	GS(0.001)DAVS(0.923)ET(0.776)S(0.433)S(0.418)VS(0.449)HIEDLEK	1520			1.27483	5.1182	0	1.27483	0	0	1.27483	0
sp|Q99K70-2|RRAGC_MOUSE	>sp|Q99K70-2|RRAGC_MOUSE Isoform 2 of Ras-related GTP-binding protein C OS=Mus musculus GN=Rragc;>sp|Q99K70|RRAGC_MOUSE Ras-related GTP-binding protein C OS=Mus musculus GN=Rragc PE=1 SV=1	______________MSLQYGAEETPLAGSYG	S(0.999)LQYGAEETPLAGS(0.087)Y(0.889)GAADS(0.025)FPK	4051			2.72521	6.62286	0	0	2.72521	0	0	2.72521
sp|Q99L27|GMPR2_MOUSE	>sp|Q99L27|GMPR2_MOUSE GMP reductase 2 OS=Mus musculus GN=Gmpr2 PE=2 SV=2	KLFYGMSSEMAMKKYSGGVAEYRASEGKIVE	KY(0.967)S(0.756)GGVAEY(0.277)R	2325			-2.86091	8.97248	-2.86091	-2.86091	-2.86091	0	0	0
sp|Q9CQS8|SC61B_MOUSE	>sp|Q9CQS8|SC61B_MOUSE Protein transport protein Sec61 subunit beta OS=Mus musculus GN=Sec61b PE=1 SV=3	__MPGPTPSGTNVGSSGRSPSKAVAARAAGS	PGPTPS(0.001)GT(0.024)NVGS(0.1)S(0.508)GRS(0.3)PS(0.067)K	3192			1.20773	5.01219	0	1.20773	0	0	1.20773	0
tr|D3Z4K1|D3Z4K1_MOUSE	>tr|D3Z4K1|D3Z4K1_MOUSE mRNA cap guanine-N7 methyltransferase (Fragment) OS=Mus musculus GN=Rnmt PE=1 SV=1;>tr|D3Z478|D3Z478_MOUSE mRNA cap guanine-N7 methyltransferase (Fragment) OS=Mus musculus GN=Rnmt PE=1 SV=1;>tr|D3YYS7|D3YYS7_MOUSE mRNA cap guanine-N	DGGSAKRSKLERGDVSEDEPSLGRLNQTKRK	GDVS(0.999)EDEPS(0.001)LGR	1264			1.07309	4.93039	0.314189	1.59517	1.30992	0.314189	1.59517	1.30992
tr|Q2NL54|Q2NL54_MOUSE	>tr|Q2NL54|Q2NL54_MOUSE Uncharacterized protein OS=Mus musculus GN=Mrgbp PE=2 SV=1;>sp|Q9DAT2|MRGBP_MOUSE MRG/MORF4L-binding protein OS=Mus musculus GN=Mrgbp PE=2 SV=2	KRKRSRVTDKVLTANSNPSSPSAAKRRRT__	VLT(0.22)ANS(0.78)NPS(0.185)S(0.782)PS(0.033)AAK	4879			-2.95138	6.7817	0	0	-2.95138	0	0	-2.95138
tr|Q2NL54|Q2NL54_MOUSE	>tr|Q2NL54|Q2NL54_MOUSE Uncharacterized protein OS=Mus musculus GN=Mrgbp PE=2 SV=1;>sp|Q9DAT2|MRGBP_MOUSE MRG/MORF4L-binding protein OS=Mus musculus GN=Mrgbp PE=2 SV=2	SRVTDKVLTANSNPSSPSAAKRRRT______	VLT(0.22)ANS(0.78)NPS(0.185)S(0.782)PS(0.033)AAK	4879			-2.95138	6.7817	0	0	-2.95138	0	0	-2.95138
sp|Q9EP71|RAI14_MOUSE	>sp|Q9EP71|RAI14_MOUSE Ankycorbin OS=Mus musculus GN=Rai14 PE=1 SV=1	PPISPTQLSDVSSPRSITSTPLSGKESVFFA	S(0.978)IT(0.062)S(0.523)T(0.425)PLS(0.013)GK	3983			-1.02784	5.3963	-0.717481	-0.938123	0	-1.32681	-1.54746	-0.609334
sp|Q9EP71|RAI14_MOUSE	>sp|Q9EP71|RAI14_MOUSE Ankycorbin OS=Mus musculus GN=Rai14 PE=1 SV=1	SPTQLSDVSSPRSITSTPLSGKESVFFAEAP	S(0.821)IT(0.21)S(0.955)T(0.014)PLSGK	3983			-1.02784	5.3963	-0.717481	-0.938123	0	-1.32681	-1.54746	-0.609334
tr|Q3UDS1|Q3UDS1_MOUSE	>tr|Q3UDS1|Q3UDS1_MOUSE Putative uncharacterized protein OS=Mus musculus GN=Cpsf3 PE=2 SV=1;>tr|Q3U057|Q3U057_MOUSE Putative uncharacterized protein OS=Mus musculus GN=Cpsf3 PE=2 SV=1;>tr|Q3TC91|Q3TC91_MOUSE Putative uncharacterized protein OS=Mus musculus	______________MSAIPAEESDQLLIRPL	MS(0.985)AIPAEES(0.015)DQLLIR	2691			1.56449	5.52135	0	0	1.56449	0	0	1.56449
sp|Q9QXS1-3|PLEC_MOUSE	>sp|Q9QXS1-3|PLEC_MOUSE Isoform PLEC-1A of Plectin OS=Mus musculus GN=Plec;>tr|Q6S390|Q6S390_MOUSE Plectin 4 OS=Mus musculus GN=Plec PE=2 SV=1;>sp|Q9QXS1-15|PLEC_MOUSE Isoform PLEC-1H of Plectin OS=Mus musculus GN=Plec;>tr|Q6S388|Q6S388_MOUSE Plectin 7 OS=	LRLLEAAAQSSKGYYSPYSVSGSGSTAGSRT	GYYS(1)PYSVS(0.992)GS(0.008)GS(0.452)T(0.586)AGS(0.961)R	1630			-1.84905	6.8129	-1.1529	-1.74656	-2.64769	-1.1529	-1.74656	-2.64769
sp|Q9QXS1-3|PLEC_MOUSE	>sp|Q9QXS1-3|PLEC_MOUSE Isoform PLEC-1A of Plectin OS=Mus musculus GN=Plec;>tr|Q6S390|Q6S390_MOUSE Plectin 4 OS=Mus musculus GN=Plec PE=2 SV=1;>sp|Q9QXS1-15|PLEC_MOUSE Isoform PLEC-1H of Plectin OS=Mus musculus GN=Plec;>tr|Q6S388|Q6S388_MOUSE Plectin 7 OS=	AAAQSSKGYYSPYSVSGSGSTAGSRTGSRTG	GYYS(1)PYSVS(0.992)GS(0.008)GS(0.452)T(0.586)AGS(0.961)R	1630			-1.47549	4.99717	-0.901485	-1.00046	-2.52452	-0.901485	-1.00046	-2.52452
tr|Q4FK36|Q4FK36_MOUSE	>tr|Q4FK36|Q4FK36_MOUSE Destrin OS=Mus musculus GN=Dstn PE=2 SV=1;>sp|Q9R0P5|DEST_MOUSE Destrin OS=Mus musculus GN=Dstn PE=1 SV=3	_____________MASGVQVADEVCRIFYDM	AS(1)GVQVADEVCR	377			-1.3889	5.28663	0	0	-1.3889	0	0	-1.3889
tr|B2RY22|B2RY22_MOUSE	>tr|B2RY22|B2RY22_MOUSE Clasp1 protein OS=Mus musculus GN=Clasp1 PE=2 SV=1;>tr|E9QKH0|E9QKH0_MOUSE CLIP-associating protein 1 OS=Mus musculus GN=Clasp1 PE=1 SV=1;>tr|J3QP81|J3QP81_MOUSE CLIP-associating protein 1 OS=Mus musculus GN=Clasp1 PE=1 SV=1;>tr|E9Q	SRGSTVSTKSVSTTGSLQRSRSDIDVNAAAS	SVS(0.001)T(0.003)T(0.046)GS(0.95)LQR	4445			-1.03232	5.96426	-1.03232	-1.03232	-1.03232	0	0	0
tr|D3YUS5|D3YUS5_MOUSE	>tr|D3YUS5|D3YUS5_MOUSE Protein Rasal2 OS=Mus musculus GN=Rasal2 PE=1 SV=1;>tr|Q0VAV5|Q0VAV5_MOUSE RAS protein activator like 2 OS=Mus musculus GN=Rasal2 PE=2 SV=1;>tr|E9PYD8|E9PYD8_MOUSE Protein Rasal2 OS=Mus musculus GN=Rasal2 PE=1 SV=1;>tr|E9PW37|E9PW37	QQLRRFAEHSSSPNVSGSLSSGLQRICEDPT	FAEHS(0.416)S(0.302)S(0.296)PNVS(0.584)GS(0.141)LS(0.192)S(0.069)GLQR	1137			-1.24874	6.51732	-1.24874	-1.24874	-1.24874	0	0	0
tr|D3YUS5|D3YUS5_MOUSE	>tr|D3YUS5|D3YUS5_MOUSE Protein Rasal2 OS=Mus musculus GN=Rasal2 PE=1 SV=1;>tr|Q0VAV5|Q0VAV5_MOUSE RAS protein activator like 2 OS=Mus musculus GN=Rasal2 PE=2 SV=1;>tr|E9PYD8|E9PYD8_MOUSE Protein Rasal2 OS=Mus musculus GN=Rasal2 PE=1 SV=1;>tr|E9PW37|E9PW37	LRRFAEHSSSPNVSGSLSSGLQRICEDPTDS	FAEHS(0.373)S(0.325)S(0.317)PNVS(0.294)GS(0.679)LS(0.011)S(0.002)GLQR	1137			-1.81381	7.61658	-1.81381	-1.81381	-1.81381	0	0	0
tr|E9Q616|E9Q616_MOUSE	>tr|E9Q616|E9Q616_MOUSE Protein Ahnak OS=Mus musculus GN=Ahnak PE=1 SV=1;>tr|Q8VDN3|Q8VDN3_MOUSE Ahnak protein (Fragment) OS=Mus musculus GN=Ahnak PE=2 SV=1;>tr|Q6UIL4|Q6UIL4_MOUSE AHNAK (Fragment) OS=Mus musculus PE=4 SV=1;>tr|Q8CGE7|Q8CGE7_MOUSE Ahnak pr	SKSKGKGGVTGSPEASISGSKGDLKSSKASL	GGVT(0.501)GS(0.499)PEAS(0.877)IS(0.102)GS(0.021)KGDLK	1352;1353;1399;1400			-1.01868	5.92588	-1.01868	-1.01868	-1.01868	0	0	0
tr|E9Q616|E9Q616_MOUSE	>tr|E9Q616|E9Q616_MOUSE Protein Ahnak OS=Mus musculus GN=Ahnak PE=1 SV=1;>tr|Q8VDN3|Q8VDN3_MOUSE Ahnak protein (Fragment) OS=Mus musculus GN=Ahnak PE=2 SV=1;>tr|Q6UIL4|Q6UIL4_MOUSE AHNAK (Fragment) OS=Mus musculus PE=4 SV=1	GSPEASISGSKGDLKSSKASLGSLEGEVEAE	S(0.849)S(0.457)KAS(0.457)LGS(0.237)LEGEVEAEASSPK	4316			-1.08176	9.26797	-0.959701	-0.736667	-1.02524	-1.30882	-1.08578	-1.37436
tr|E9Q616|E9Q616_MOUSE	>tr|E9Q616|E9Q616_MOUSE Protein Ahnak OS=Mus musculus GN=Ahnak PE=1 SV=1;>tr|Q8VDN3|Q8VDN3_MOUSE Ahnak protein (Fragment) OS=Mus musculus GN=Ahnak PE=2 SV=1;>tr|Q6UIL4|Q6UIL4_MOUSE AHNAK (Fragment) OS=Mus musculus PE=4 SV=1	SPEASISGSKGDLKSSKASLGSLEGEVEAEA	S(0.668)S(0.715)KAS(0.481)LGS(0.135)LEGEVEAEASSPK	4316			-1.10456	9.19377	-1.0281	-0.736667	-1.02524	-1.37722	-1.08578	-1.37436
tr|Q8CF41|Q8CF41_MOUSE	>tr|Q8CF41|Q8CF41_MOUSE Putative uncharacterized protein (Fragment) OS=Mus musculus GN=Aknaos PE=2 SV=1	__________ETYPMSRSEQRNKWDSLSHAL	ET(0.962)Y(0.113)PMS(0.925)R	1116			-5.37213	7.97711	0	-5.37213	0	0	-5.37213	0
tr|Q9DCW5|Q9DCW5_MOUSE	>tr|Q9DCW5|Q9DCW5_MOUSE Cytochrome c oxidase subunit 6A, mitochondrial OS=Mus musculus GN=Cox6a1 PE=3 SV=1	____________MMASAVLSASRVSRPLGRA	MMAS(0.999)AVLS(0.013)AS(0.988)R	2669			1.58188	5.54319	0	0	1.58188	0	0	1.58188
tr|Q9DCW5|Q9DCW5_MOUSE	>tr|Q9DCW5|Q9DCW5_MOUSE Cytochrome c oxidase subunit 6A, mitochondrial OS=Mus musculus GN=Cox6a1 PE=3 SV=1	______MMASAVLSASRVSRPLGRALPGLRR	MMAS(0.999)AVLS(0.013)AS(0.988)R	2669			1.58188	5.54319	0	0	1.58188	0	0	1.58188
tr|Q5BLK1|Q5BLK1_MOUSE	>tr|Q5BLK1|Q5BLK1_MOUSE 40S ribosomal protein S6 OS=Mus musculus GN=Rps6 PE=2 SV=1;>tr|Q3TL53|Q3TL53_MOUSE 40S ribosomal protein S6 OS=Mus musculus PE=2 SV=1;>sp|P62754|RS6_MOUSE 40S ribosomal protein S6 OS=Mus musculus GN=Rps6 PE=1 SV=1;>tr|Q8BT09|Q8BT09_	EQIAKRRRLSSLRASTSKSESSQK_______	RLS(1)S(0.976)LRAS(0.258)T(0.619)S(0.147)K	2582;2583;3595			-3.34059	9.43549	-3.34059	-3.34059	-3.34059	0	0	0
tr|G3UZ44|G3UZ44_MOUSE	>tr|G3UZ44|G3UZ44_MOUSE Paired mesoderm homeobox protein 1 OS=Mus musculus GN=Prrx1 PE=1 SV=1;>sp|P63013-2|PRRX1_MOUSE Isoform 2 of Paired mesoderm homeobox protein 1 OS=Mus musculus GN=Prrx1;>sp|P63013|PRRX1_MOUSE Paired mesoderm homeobox protein 1 OS=Mus	SVGEAGRSLLESPGLTSGSDTPQQDNDQLNS	S(0.01)LLES(0.188)PGLT(0.783)S(0.783)GS(0.783)DT(0.453)PQQDNDQLNSEEK	4036			1.0065	4.65683	0	1.0065	0	0	1.0065	0
sp|Q3THK3|T2FA_MOUSE	>sp|Q3THK3|T2FA_MOUSE General transcription factor IIF subunit 1 OS=Mus musculus GN=Gtf2f1 PE=1 SV=2	RLRMDTGPQSLSGKSTPSSGDVQVTEDAVRR	MDT(0.046)GPQS(0.387)LS(0.324)GKS(0.606)T(0.606)PS(0.022)S(0.009)GDVQVTEDAVR	2635			-1.96181	5.45205	-1.52959	-2.39403	0	-1.52959	-2.39403	0
sp|Q52KE7|CCNL1_MOUSE	>sp|Q52KE7|CCNL1_MOUSE Cyclin-L1 OS=Mus musculus GN=Ccnl1 PE=1 SV=1	LKAKGLNLDGTPALSTLGGFSPASKPSSPRE	GLNLDGT(0.018)PALS(0.873)T(0.872)LGGFS(0.11)PAS(0.115)KPS(0.01)S(0.003)PR	1421			2.13437	8.36897	1.9594	2.30934	0	1.9594	2.30934	0
sp|Q61033-2|LAP2A_MOUSE	>sp|Q61033-2|LAP2A_MOUSE Isoform Zeta of Lamina-associated polypeptide 2, isoforms alpha/zeta OS=Mus musculus GN=Tmpo;>sp|Q61029-4|LAP2B_MOUSE Isoform Gamma of Lamina-associated polypeptide 2, isoforms beta/delta/epsilon/gamma OS=Mus musculus GN=Tmpo;>sp|Q	SKGPPDFSSDEEREPTPVLGSGASVGRGRGA	GPPDFS(1)S(1)DEEREPT(1)PVLGSGASVGR	1473			1.39523	5.15093	1.66611	2.1659	0.687882	0.97823	1.47802	0
tr|Q545R3|Q545R3_MOUSE	>tr|Q545R3|Q545R3_MOUSE N-myc downstream regulated gene 1 OS=Mus musculus GN=Ndrg1 PE=2 SV=1;>tr|Q3TSR4|Q3TSR4_MOUSE Putative uncharacterized protein OS=Mus musculus GN=Ndrg1 PE=2 SV=1;>tr|Q3TD08|Q3TD08_MOUSE Putative uncharacterized protein OS=Mus musculu	GYMPSASMTRLMRSRTASGSSVTSLEGTRSR	S(0.414)RT(0.586)AS(0.302)GS(0.299)S(0.744)VT(0.927)S(0.728)LEGTR	4282;4493			-1.88388	7.72892	-1.88388	-1.88388	-1.88388	0	0	0
sp|Q6PG95|CRML_MOUSE	>sp|Q6PG95|CRML_MOUSE Protein cramped-like OS=Mus musculus GN=Cramp1l PE=2 SV=3	KEEGKKVRRQWESWSTEDKNTFFEGLYEHGK	QWES(0.042)WS(0.982)T(0.976)EDK	3488			1.19573	6.39071	1.19573	1.19573	1.19573	0	0	0
sp|Q8BHL3|TB10B_MOUSE	>sp|Q8BHL3|TB10B_MOUSE TBC1 domain family member 10B OS=Mus musculus GN=Tbc1d10b PE=1 SV=2	AVVIAEGLHPSLPSPTGNSTPLGTSKEIRRQ	RAS(0.998)AGPVPGAVVIAEGLHPS(0.014)LPS(0.316)PT(0.632)GNS(0.028)T(0.011)PLGTSK	3500			2.22373	6.21824	0	0	2.22373	0	0	2.22373
sp|Q8BTI8-2|SRRM2_MOUSE	>sp|Q8BTI8-2|SRRM2_MOUSE Isoform 2 of Serine/arginine repetitive matrix protein 2 OS=Mus musculus GN=Srrm2;>sp|Q8BTI8|SRRM2_MOUSE Serine/arginine repetitive matrix protein 2 OS=Mus musculus GN=Srrm2 PE=1 SV=3;>sp|Q8BTI8-3|SRRM2_MOUSE Isoform 3 of Serine/ar	HTQTWPDTSSPEVMQTQVESPLLQSKSQTSP	GHT(0.001)QT(0.002)WPDT(0.16)S(0.174)S(0.66)PEVMQT(0.585)QVES(0.406)PLLQS(0.012)K	1366			-1.49278	7.0411	0	0	0	-1.49278	-1.49278	-1.49278
sp|Q8C9B9|DIDO1_MOUSE	>sp|Q8C9B9|DIDO1_MOUSE Death-inducer obliterator 1 OS=Mus musculus GN=Dido1 PE=1 SV=4	PKYSVHSIDTAATSTTPPGSPPPPPPLPEPP	Y(0.062)S(0.067)VHS(0.067)IDT(0.063)AAT(0.059)S(0.109)T(0.109)T(0.613)PPGS(0.85)PPPPPPLPEPPVLK	5077			1.46408	6.98394	1.46408	1.46408	1.46408	0	0	0
sp|Q8CJF7|ELYS_MOUSE	>sp|Q8CJF7|ELYS_MOUSE Protein ELYS OS=Mus musculus GN=Ahctf1 PE=1 SV=1	KRKRVREREVSVSSVTEEPKLDSSQLPLQTG	EVS(0.991)VS(0.025)S(0.159)VT(0.825)EEPK	1125			1.28228	5.12964	0	1.28228	0	0	1.28228	0
tr|E9QP01|E9QP01_MOUSE	>tr|E9QP01|E9QP01_MOUSE Protein capicua homolog OS=Mus musculus GN=Cic PE=1 SV=2;>sp|Q924A2-2|CIC_MOUSE Isoform 2 of Protein capicua homolog OS=Mus musculus GN=Cic;>sp|Q924A2|CIC_MOUSE Protein capicua homolog OS=Mus musculus GN=Cic PE=1 SV=2	AELPEFRPEEVLPSPTLQSLATSPRAILGSY	FAELPEFRPEEVLPS(0.123)PT(0.684)LQS(0.241)LAT(0.28)S(0.671)PR	1138			1.06937	7.86589	1.35275	1.35275	1.35275	0.785983	0.785983	0.785983
sp|Q99K01|PDXD1_MOUSE	>sp|Q99K01|PDXD1_MOUSE Pyridoxal-dependent decarboxylase domain-containing protein 1 OS=Mus musculus GN=Pdxdc1 PE=1 SV=2;>sp|Q99K01-2|PDXD1_MOUSE Isoform 2 of Pyridoxal-dependent decarboxylase domain-containing protein 1 OS=Mus musculus GN=Pdxdc1;>sp|Q99K0	LTPGLWLGLPAVPAVTLYKHDDPALTLVAGL	CDSMTLTPGLWLGLPAVPAVT(0.804)LY(0.196)K	454			3.47532	7.10753	0	0	3.47532	0	0	3.47532
sp|Q99K01|PDXD1_MOUSE	>sp|Q99K01|PDXD1_MOUSE Pyridoxal-dependent decarboxylase domain-containing protein 1 OS=Mus musculus GN=Pdxdc1 PE=1 SV=2;>sp|Q99K01-2|PDXD1_MOUSE Isoform 2 of Pyridoxal-dependent decarboxylase domain-containing protein 1 OS=Mus musculus GN=Pdxdc1;>sp|Q99K0	KPFKRSLRGSDAVSETSSVSHIEDLEKVEQL	GS(0.001)DAVS(0.923)ET(0.776)S(0.433)S(0.418)VS(0.449)HIEDLEK	1520			1.27483	5.1182	0	1.27483	0	0	1.27483	0
sp|Q9CZX7|TM55A_MOUSE	>sp|Q9CZX7|TM55A_MOUSE Type 2 phosphatidylinositol 4,5-bisphosphate 4-phosphatase OS=Mus musculus GN=Tmem55a PE=1 SV=1	DERSPLLSASHSGNVTPTAPPYLQESSPRAE	S(0.166)PLLS(0.177)AS(0.429)HS(0.464)GNVT(0.73)PT(0.033)APPY(0.001)LQESSPR	4155			2.74433	6.63678	0	0	2.74433	0	0	2.74433
sp|Q9DB52|F122A_MOUSE	>sp|Q9DB52|F122A_MOUSE Protein FAM122A OS=Mus musculus GN=Fam122a PE=1 SV=1	PKRIDFIPVSPAPSPTRGIGKQCFSPSLQSF	RIDFIPVS(1)PAPS(0.313)PT(0.687)R	3562			-1.1612	4.93534	0	-1.1612	0	0	-1.1612	0
tr|A2A8V8|A2A8V8_MOUSE	>tr|A2A8V8|A2A8V8_MOUSE Serine/arginine repetitive matrix protein 1 OS=Mus musculus GN=Srrm1 PE=1 SV=1;>tr|A2A8V9|A2A8V9_MOUSE Serine/arginine repetitive matrix protein 1 OS=Mus musculus GN=Srrm1 PE=1 SV=1;>tr|E9PUK6|E9PUK6_MOUSE Serine/arginine repetitive	PSSPATPPPKTRHSPTPQQSNRTRKSRVSVS	HS(1)PT(1)PQQSNR	1803;4666			-2.36052	4.40635	-0.546896	-2.47689	-3.69786	0	-1.92999	-3.15097
tr|Z4YJT3|Z4YJT3_MOUSE	>tr|Z4YJT3|Z4YJT3_MOUSE La-related protein 1 OS=Mus musculus GN=Larp1 PE=4 SV=1;>sp|Q6ZQ58|LARP1_MOUSE La-related protein 1 OS=Mus musculus GN=Larp1 PE=1 SV=3;>tr|Q3UU34|Q3UU34_MOUSE Putative uncharacterized protein (Fragment) OS=Mus musculus GN=Larp1 PE=2	TIARSLPTTVPESPNYRNARTPRTPRTPQLK	S(0.907)LPT(0.086)T(0.008)VPES(0.286)PNY(0.714)R	4044			4.06284	7.41923	0	0	4.06284	0	0	4.06284
sp|Q99K70-2|RRAGC_MOUSE	>sp|Q99K70-2|RRAGC_MOUSE Isoform 2 of Ras-related GTP-binding protein C OS=Mus musculus GN=Rragc;>sp|Q99K70|RRAGC_MOUSE Ras-related GTP-binding protein C OS=Mus musculus GN=Rragc PE=1 SV=1	MSLQYGAEETPLAGSYGAADSFPKDFGYGVE	S(0.999)LQYGAEETPLAGS(0.087)Y(0.889)GAADS(0.025)FPK	4051			2.72521	6.62286	0	0	2.72521	0	0	2.72521
CON__P02666	>P02666 SWISS-PROT:P02666 Beta-casein - Bos taurus (Bovine).	EESITRINKKIEKFQSEEQQQTEDELQDKIH	FQS(0.999)EEQQQT(0.001)EDELQDK	1191		+	-1.20859	5.0136	-1.20859	0	0	-1.20859	0	0
CON__P12763	>P12763 SWISS-PROT:P12763 (Bos taurus) Alpha-2-HS-glycoprotein precursor	HRAHYDLRHTFSGVASVESSSGEAFHVGKTP	HT(0.006)FS(0.015)GVAS(0.977)VES(0.07)S(0.543)S(0.389)GEAFHVGK	1823		+	9.38735	12.5303	9.38735	9.38735	9.38735	0	0	0
REV__tr|Q810I7|Q810I7_MOUSE			S(1)LDELNQDITK	4013	+		1.02575	5.94583	1.02575	1.02575	1.02575	0	0	0

## Sheet: 15 min FC 2
Uniprot identifier	Fasta headers	Sequence window	Phospho (STY) Probabilities	Peptide Ids	Reverse	Contaminant	mean log2	ratio log2 p-value	log2 ratio 1	log2 ratio 2	log2 ratio 3	log2 ratio 4	log2 ratio 5	log2 ratio 6	log2 ratio 7	log2 ratio 8	log2 ratio 9
tr|A2AJT3|A2AJT3_MOUSE	>tr|A2AJT3|A2AJT3_MOUSE Arginine/serine-rich protein PNISR OS=Mus musculus GN=Sfrs18 PE=4 SV=1;>tr|Q3TV92|Q3TV92_MOUSE Putative uncharacterized protein (Fragment) OS=Mus musculus GN=Sfrs18 PE=2 SV=1;>sp|A2AJT4|PNISR_MOUSE Arginine/serine-rich protein PNISR	TEDAEGGDGPRLPQRSKFDSDEEDEDAENLE	S(0.5)KFDS(0.5)DEEDEDAENLEAVSSGK	3991			1.53862	5.44276	0	0	1.53862	0	0	1.53862
tr|A2AJT3|A2AJT3_MOUSE	>tr|A2AJT3|A2AJT3_MOUSE Arginine/serine-rich protein PNISR OS=Mus musculus GN=Sfrs18 PE=4 SV=1;>tr|Q3TV92|Q3TV92_MOUSE Putative uncharacterized protein (Fragment) OS=Mus musculus GN=Sfrs18 PE=2 SV=1;>sp|A2AJT4|PNISR_MOUSE Arginine/serine-rich protein PNISR	EGGDGPRLPQRSKFDSDEEDEDAENLEAVSS	S(0.5)KFDS(0.5)DEEDEDAENLEAVSSGK	3991			1.53862	5.44276	0	0	1.53862	0	0	1.53862
tr|Q3TYN4|Q3TYN4_MOUSE	>tr|Q3TYN4|Q3TYN4_MOUSE Putative uncharacterized protein OS=Mus musculus GN=Etl4 PE=2 SV=1;>tr|Q8BHR1|Q8BHR1_MOUSE Sickle tail protein OS=Mus musculus GN=Etl4 PE=1 SV=1;>sp|A2AQ25-9|SKT_MOUSE Isoform 9 of Sickle tail protein OS=Mus musculus GN=Skt;>sp|A2AQ	ATIPRDRLSSLPVSRSISPSPSAILERRDVK	S(1)IS(1)PSPSAILER	3976			2.64111	9.89665	0	2.771	2.51121	0	2.771	2.51121
sp|A2BH40-3|ARI1A_MOUSE	>sp|A2BH40-3|ARI1A_MOUSE Isoform 3 of AT-rich interactive domain-containing protein 1A OS=Mus musculus GN=Arid1a;>sp|A2BH40|ARI1A_MOUSE AT-rich interactive domain-containing protein 1A OS=Mus musculus GN=Arid1a PE=1 SV=1;>tr|E9QAQ7|E9QAQ7_MOUSE AT-rich int	AVSGGAQQRSHHAPMSPGSSGGGGQPLARTP	S(0.012)HHAPMS(0.988)PGS(0.001)SGGGGQPLAR	3941			1.24924	6.45091	1.24924	1.24924	1.24924	0	0	0
sp|O35691|PININ_MOUSE	>sp|O35691|PININ_MOUSE Pinin OS=Mus musculus GN=Pnn PE=1 SV=4;>tr|Q3TUQ5|Q3TUQ5_MOUSE Pinin OS=Mus musculus GN=Pnn PE=1 SV=1	GSKDKSSRPDRKRSISESSRSGKRSSRSERD	S(0.211)IS(0.789)ES(0.696)S(0.304)RS(0.001)GK	3969			2.33656	6.27062	0	2.33656	0	0	2.33656	0
sp|O35691|PININ_MOUSE	>sp|O35691|PININ_MOUSE Pinin OS=Mus musculus GN=Pnn PE=1 SV=4;>tr|Q3TUQ5|Q3TUQ5_MOUSE Pinin OS=Mus musculus GN=Pnn PE=1 SV=1	KDKSSRPDRKRSISESSRSGKRSSRSERDRK	S(0.211)IS(0.789)ES(0.696)S(0.304)RS(0.001)GK	3969			2.33656	6.27062	0	2.33656	0	0	2.33656	0
sp|O54781|SRPK2_MOUSE	>sp|O54781|SRPK2_MOUSE SRSF protein kinase 2 OS=Mus musculus GN=Srpk2 PE=1 SV=2;>tr|Q8CBI1|Q8CBI1_MOUSE Putative uncharacterized protein (Fragment) OS=Mus musculus GN=Srpk2 PE=2 SV=1	EESSPSHDRSRTVSASSTGDLPKTKTRAADL	T(0.004)VS(0.965)AS(0.664)S(0.336)T(0.031)GDLPK	4721			-1.68789	7.33523	-1.68789	-1.68789	-1.68789	0	0	0
tr|Q52L79|Q52L79_MOUSE	>tr|Q52L79|Q52L79_MOUSE Jun protein OS=Mus musculus GN=Jun PE=2 SV=1;>tr|Q3V255|Q3V255_MOUSE Putative uncharacterized protein OS=Mus musculus GN=Jun PE=2 SV=1;>tr|Q3US19|Q3US19_MOUSE Putative uncharacterized protein OS=Mus musculus GN=Jun PE=2 SV=1;>sp|P05	SLKPHLRAKNSDLLTSPDVGLLKLASPELER	NSDLLT(0.02)S(0.98)PDVGLLK	3061			2.07466	6.06379	1.61323	2.33178	3.3825	0.877541	1.5961	2.64682
sp|P0C6F1|DYH2_MOUSE	>sp|P0C6F1|DYH2_MOUSE Dynein heavy chain 2, axonemal OS=Mus musculus GN=Dnah2 PE=2 SV=1;>tr|D3Z667|D3Z667_MOUSE Dynein heavy chain 2, axonemal OS=Mus musculus GN=Dnah2 PE=2 SV=1	QYDEKLAQKEELRKKSEEMELKLERAGMLVS	KS(1)EEMELK	2273			-1.12406	6.14366	-1.12406	-1.12406	-1.12406	0	0	0
tr|Q3TW34|Q3TW34_MOUSE	>tr|Q3TW34|Q3TW34_MOUSE Putative uncharacterized protein (Fragment) OS=Mus musculus GN=Zfp36 PE=2 SV=1;>tr|Q9DBE5|Q9DBE5_MOUSE Putative uncharacterized protein OS=Mus musculus PE=2 SV=1;>tr|Q3U3D2|Q3U3D2_MOUSE Zinc finger protein 36 OS=Mus musculus GN=Zfp3	TEDLALPGQPHVLRQSISFSGLPSGRRSSPP	QS(0.714)IS(0.201)FS(0.084)GLPS(0.001)GR	3436			-1.08172	4.7519	0	0	-1.08172	0	0	-1.08172
sp|P26645|MARCS_MOUSE	>sp|P26645|MARCS_MOUSE Myristoylated alanine-rich C-kinase substrate OS=Mus musculus GN=Marcks PE=1 SV=2	KKKKKRFSFKKSFKLSGFSFKKSKKESGEGA	S(1)FKLS(0.999)GFS(0.001)FK	2570;3866			-1.04871	7.47168	-1.35096	-1.35096	-1.35096	-0.746456	-0.746456	-0.746456
sp|P26645|MARCS_MOUSE	>sp|P26645|MARCS_MOUSE Myristoylated alanine-rich C-kinase substrate OS=Mus musculus GN=Marcks PE=1 SV=2	KKRFSFKKSFKLSGFSFKKSKKESGEGAEAE	LSGFS(1)FKK	2570;3866			1.18209	4.92494	0	1.18209	0	0	1.18209	0
sp|P26645|MARCS_MOUSE	>sp|P26645|MARCS_MOUSE Myristoylated alanine-rich C-kinase substrate OS=Mus musculus GN=Marcks PE=1 SV=2	SETPKKKKKRFSFKKSFKLSGFSFKKSKKES	S(1)FKLS(0.999)GFS(0.001)FK	2570;3866			-1.04871	7.47168	-1.35096	-1.35096	-1.35096	-0.746456	-0.746456	-0.746456
tr|Q3UFJ3|Q3UFJ3_MOUSE	>tr|Q3UFJ3|Q3UFJ3_MOUSE Pyruvate dehydrogenase E1 alpha 1 OS=Mus musculus GN=Pdha1 PE=2 SV=1;>sp|P35486|ODPA_MOUSE Pyruvate dehydrogenase E1 component subunit alpha, somatic form, mitochondrial OS=Mus musculus GN=Pdha1 PE=1 SV=1	PCIFICENNRYGMGTSVERAAASTDYYKRGD	YGMGT(0.346)S(0.654)VER	5029			3.11465	6.84289	0	0	3.11465	0	0	3.11465
tr|Q3UFJ3|Q3UFJ3_MOUSE	>tr|Q3UFJ3|Q3UFJ3_MOUSE Pyruvate dehydrogenase E1 alpha 1 OS=Mus musculus GN=Pdha1 PE=2 SV=1;>sp|P35486|ODPA_MOUSE Pyruvate dehydrogenase E1 component subunit alpha, somatic form, mitochondrial OS=Mus musculus GN=Pdha1 PE=1 SV=1	GPILMELQTYRYHGHSMSDPGVSYRTREEIQ	YHGHS(1)MSDPGVS(0.997)Y(0.003)R	5032			2.40575	7.86153	2.096	3.44995	2.21792	1.73159	3.08554	1.85351
tr|Q3UFJ3|Q3UFJ3_MOUSE	>tr|Q3UFJ3|Q3UFJ3_MOUSE Pyruvate dehydrogenase E1 alpha 1 OS=Mus musculus GN=Pdha1 PE=2 SV=1;>sp|P35486|ODPA_MOUSE Pyruvate dehydrogenase E1 component subunit alpha, somatic form, mitochondrial OS=Mus musculus GN=Pdha1 PE=1 SV=1	QTYRYHGHSMSDPGVSYRTREEIQEVRSKSD	YHGHS(0.963)MS(0.037)DPGVS(1)YR	5032			2.40164	7.87881	2.08251	3.43645	2.21234	1.73159	3.08554	1.86142
sp|P43274|H14_MOUSE	>sp|P43274|H14_MOUSE Histone H1.4 OS=Mus musculus GN=Hist1h1e PE=1 SV=2	SPKKAKATKAKKAPKSPAKAKTVKPKAAKPK	APKS(1)PAK	295			-1.24286	6.43595	-1.24286	-1.24286	-1.24286	0	0	0
sp|P48678|LMNA_MOUSE	>sp|P48678|LMNA_MOUSE Prelamin-A/C OS=Mus musculus GN=Lmna PE=1 SV=2;>sp|P48678-2|LMNA_MOUSE Isoform C of Prelamin-A/C OS=Mus musculus GN=Lmna;>sp|P48678-3|LMNA_MOUSE Isoform C2 of Prelamin-A/C OS=Mus musculus GN=Lmna	QSQGGGSVTKKRKLESSESRSSFSQHARTSG	KLES(0.5)S(0.5)ESR	2182			-1.60683	7.1899	-1.60683	-1.60683	-1.60683	0	0	0
sp|P51125-3|ICAL_MOUSE	>sp|P51125-3|ICAL_MOUSE Isoform 3 of Calpastatin OS=Mus musculus GN=Cast;>sp|P51125-2|ICAL_MOUSE Isoform 2 of Calpastatin OS=Mus musculus GN=Cast;>sp|P51125|ICAL_MOUSE Calpastatin OS=Mus musculus GN=Cast PE=1 SV=2;>tr|Q8CE80|Q8CE80_MOUSE Calpastatin OS=Mus	QDKPSTPAEKKSNDTSQTPPGETVPRASMCS	S(0.213)NDT(0.213)S(0.55)QT(0.022)PPGET(0.002)VPR	4092			-1.55964	7.10201	0	0	0	-1.55964	-1.55964	-1.55964
tr|Q5BLK1|Q5BLK1_MOUSE	>tr|Q5BLK1|Q5BLK1_MOUSE 40S ribosomal protein S6 OS=Mus musculus GN=Rps6 PE=2 SV=1;>tr|Q3TL53|Q3TL53_MOUSE 40S ribosomal protein S6 OS=Mus musculus PE=2 SV=1;>sp|P62754|RS6_MOUSE 40S ribosomal protein S6 OS=Mus musculus GN=Rps6 PE=1 SV=1;>tr|Q8BT09|Q8BT09_	QIAKRRRLSSLRASTSKSESSQK________	LS(0.898)S(0.102)LRAS(0.009)T(0.026)S(0.966)K	2582;2583;3595			5.72462	5.98963	7.17411	2.85238	8.02982	6.58581	2.26408	7.44152
tr|G3UZ44|G3UZ44_MOUSE	>tr|G3UZ44|G3UZ44_MOUSE Paired mesoderm homeobox protein 1 OS=Mus musculus GN=Prrx1 PE=1 SV=1;>sp|P63013-2|PRRX1_MOUSE Isoform 2 of Paired mesoderm homeobox protein 1 OS=Mus musculus GN=Prrx1;>sp|P63013|PRRX1_MOUSE Paired mesoderm homeobox protein 1 OS=Mus	VGEAGRSLLESPGLTSGSDTPQQDNDQLNSE	S(0.01)LLES(0.188)PGLT(0.783)S(0.783)GS(0.783)DT(0.453)PQQDNDQLNSEEK	4036			1.0065	4.61196	0	1.0065	0	0	1.0065	0
tr|G3UZ44|G3UZ44_MOUSE	>tr|G3UZ44|G3UZ44_MOUSE Paired mesoderm homeobox protein 1 OS=Mus musculus GN=Prrx1 PE=1 SV=1;>sp|P63013-2|PRRX1_MOUSE Isoform 2 of Paired mesoderm homeobox protein 1 OS=Mus musculus GN=Prrx1;>sp|P63013|PRRX1_MOUSE Paired mesoderm homeobox protein 1 OS=Mus	EAGRSLLESPGLTSGSDTPQQDNDQLNSEEK	S(0.01)LLES(0.188)PGLT(0.783)S(0.783)GS(0.783)DT(0.453)PQQDNDQLNSEEK	4036			1.0065	4.61196	0	1.0065	0	0	1.0065	0
sp|P70255-5|NFIC_MOUSE	>sp|P70255-5|NFIC_MOUSE Isoform 5 of Nuclear factor 1 C-type OS=Mus musculus GN=Nfic;>tr|Q3UHA6|Q3UHA6_MOUSE Nuclear factor 1 OS=Mus musculus GN=Nfic PE=2 SV=1;>sp|P70255-3|NFIC_MOUSE Isoform 3 of Nuclear factor 1 C-type OS=Mus musculus GN=Nfic;>sp|P70255-	LPSTSSSGSKRHKSGSMEEDVDTSPGGDYYT	HKS(0.447)GS(0.525)MEEDVDT(0.021)S(0.007)PGGDY(0.002)Y(0.021)T(0.054)S(0.054)PNS(0.613)PT(0.149)S(0.05)S(0.045)S(0.013)R	1716			1.23303	6.41279	1.23303	1.23303	1.23303	0	0	0
sp|P70255-5|NFIC_MOUSE	>sp|P70255-5|NFIC_MOUSE Isoform 5 of Nuclear factor 1 C-type OS=Mus musculus GN=Nfic;>tr|Q3UHA6|Q3UHA6_MOUSE Nuclear factor 1 OS=Mus musculus GN=Nfic PE=2 SV=1;>sp|P70255-3|NFIC_MOUSE Isoform 3 of Nuclear factor 1 C-type OS=Mus musculus GN=Nfic;>sp|P70255-	DVDTSPGGDYYTSPNSPTSSSRNWTEDIEGG	HKS(0.447)GS(0.525)MEEDVDT(0.021)S(0.007)PGGDY(0.002)Y(0.021)T(0.054)S(0.054)PNS(0.613)PT(0.149)S(0.05)S(0.045)S(0.013)R	1716			1.23303	6.41279	1.23303	1.23303	1.23303	0	0	0
sp|P97329|KI20A_MOUSE	>sp|P97329|KI20A_MOUSE Kinesin-like protein KIF20A OS=Mus musculus GN=Kif20a PE=2 SV=1	STDSSPYARILRSRHSPLLKSPFGKKY____	HS(1)PLLKS(1)PFGK	1802			-1.06525	5.9881	-1.06525	-1.06525	-1.06525	0	0	0
sp|P97329|KI20A_MOUSE	>sp|P97329|KI20A_MOUSE Kinesin-like protein KIF20A OS=Mus musculus GN=Kif20a PE=2 SV=1	PYARILRSRHSPLLKSPFGKKY_________	HS(1)PLLKS(1)PFGK	1802			-1.06525	5.9881	-1.06525	-1.06525	-1.06525	0	0	0
tr|Q3TMV3|Q3TMV3_MOUSE	>tr|Q3TMV3|Q3TMV3_MOUSE Putative uncharacterized protein OS=Mus musculus GN=Eps8 PE=2 SV=1;>sp|Q08509|EPS8_MOUSE Epidermal growth factor receptor kinase substrate 8 OS=Mus musculus GN=Eps8 PE=1 SV=2;>tr|Q3U2Z5|Q3U2Z5_MOUSE Putative uncharacterized protein	SVPKVPADVTRQNSSSSDSGGSIVRDSQRYK	QNS(0.34)S(0.378)S(0.668)S(0.503)DS(0.111)GGSIVR	3376			1.03097	5.89372	1.03097	1.03097	1.03097	0	0	0
sp|Q148V8|FA83H_MOUSE	>sp|Q148V8|FA83H_MOUSE Protein FAM83H OS=Mus musculus GN=Fam83h PE=1 SV=1	ERRGSPVPPVPERRGSLTFAGESSKTGPTEE	RGS(0.973)LT(0.027)FAGESSK	3550			-1.00622	4.61141	-1.00622	0	0	-1.00622	0	0
sp|Q3TC46|PATL1_MOUSE	>sp|Q3TC46|PATL1_MOUSE Protein PAT1 homolog 1 OS=Mus musculus GN=Patl1 PE=1 SV=2	PEDDRDLSERALPRRSTSPIIGSPPVRAVPI	RS(0.766)T(0.116)S(0.12)PIIGS(0.998)PPVR	3684;4402			2.93431	6.72403	0	2.93431	0	0	2.93431	0
sp|Q3THK3|T2FA_MOUSE	>sp|Q3THK3|T2FA_MOUSE General transcription factor IIF subunit 1 OS=Mus musculus GN=Gtf2f1 PE=1 SV=2	KRLRMDTGPQSLSGKSTPSSGDVQVTEDAVR	MDT(0.046)GPQS(0.387)LS(0.324)GKS(0.606)T(0.606)PS(0.022)S(0.009)GDVQVTEDAVR	2635			-1.96181	5.45205	-1.52959	-2.39403	0	-1.52959	-2.39403	0
sp|Q3U3V8|XRRA1_MOUSE	>sp|Q3U3V8|XRRA1_MOUSE X-ray radiation resistance-associated protein 1 OS=Mus musculus GN=Xrra1 PE=2 SV=1	HHSARKPSDLCTINVSGMKFSKAKEKDFKHF	PS(0.002)DLCT(0.151)INVS(0.848)GMK	3206			-3.16571	6.87531	0	-3.16571	0	0	-3.16571	0
sp|Q3UCQ1-2|FOXK2_MOUSE	>sp|Q3UCQ1-2|FOXK2_MOUSE Isoform 2 of Forkhead box protein K2 OS=Mus musculus GN=Foxk2;>sp|Q3UCQ1|FOXK2_MOUSE Forkhead box protein K2 OS=Mus musculus GN=Foxk2 PE=1 SV=3	GVPCFRTPLGPLSSRSAPASPNHAGVLSAHS	S(0.722)APAS(0.277)PNHAGVLS(0.044)AHS(0.135)S(0.352)GAQT(0.412)PES(0.055)LS(0.002)R	3745			3.20125	6.89756	0	0	3.20125	0	0	3.20125
sp|Q52KE7|CCNL1_MOUSE	>sp|Q52KE7|CCNL1_MOUSE Cyclin-L1 OS=Mus musculus GN=Ccnl1 PE=1 SV=1	KLKAKGLNLDGTPALSTLGGFSPASKPSSPR	GLNLDGT(0.018)PALS(0.873)T(0.872)LGGFS(0.11)PAS(0.115)KPS(0.01)S(0.003)PR	1421			2.13437	8.36897	1.9594	2.30934	0	1.9594	2.30934	0
sp|Q52KE7|CCNL1_MOUSE	>sp|Q52KE7|CCNL1_MOUSE Cyclin-L1 OS=Mus musculus GN=Ccnl1 PE=1 SV=1	LNLDGTPALSTLGGFSPASKPSSPREVKAEE	GLNLDGTPALS(0.014)T(0.014)LGGFS(0.961)PAS(0.79)KPS(0.421)S(0.801)PR	1421			-1.38865	4.54466	-1.55019	-0.471263	-2.37174	-1.39869	-0.319759	-2.22024
sp|Q61033-2|LAP2A_MOUSE	>sp|Q61033-2|LAP2A_MOUSE Isoform Zeta of Lamina-associated polypeptide 2, isoforms alpha/zeta OS=Mus musculus GN=Tmpo;>sp|Q61029-4|LAP2B_MOUSE Isoform Gamma of Lamina-associated polypeptide 2, isoforms beta/delta/epsilon/gamma OS=Mus musculus GN=Tmpo;>sp|Q	PLAAGANSKGPPDFSSDEEREPTPVLGSGAS	GPPDFS(1)S(1)DEEREPT(1)PVLGSGASVGR	1473			1.47987	5.17734	1.7805	2.30011	0.761877	1.01863	1.53823	0
tr|Q8C8P0|Q8C8P0_MOUSE	>tr|Q8C8P0|Q8C8P0_MOUSE Putative uncharacterized protein OS=Mus musculus GN=Mapk6 PE=2 SV=1;>sp|Q61532|MK06_MOUSE Mitogen-activated protein kinase 6 OS=Mus musculus GN=Mapk6 PE=1 SV=3	LARIMDPHYSHKGHLSEGLVTKWYRSPRLLL	GHLS(1)EGLVTK	1360			-1.25896	8.55141	0	-1.35605	-1.16187	0	-1.35605	-1.16187
tr|Q3U3G9|Q3U3G9_MOUSE	>tr|Q3U3G9|Q3U3G9_MOUSE Putative uncharacterized protein OS=Mus musculus PE=2 SV=1;>tr|Q8VHA8|Q8VHA8_MOUSE Synovial sarcoma associated SS18-delta OS=Mus musculus GN=Ss18 PE=2 SV=1;>tr|Q8BKL1|Q8BKL1_MOUSE Protein SSXT OS=Mus musculus GN=Ss18 PE=2 SV=1;>tr|Q	______________MSVAFAAPRQRGKGEIT	MS(1)VAFAAPR	2699			-4.21879	7.44823	0	-4.21879	0	0	-4.21879	0
tr|Z4YJT3|Z4YJT3_MOUSE	>tr|Z4YJT3|Z4YJT3_MOUSE La-related protein 1 OS=Mus musculus GN=Larp1 PE=4 SV=1;>sp|Q6ZQ58|LARP1_MOUSE La-related protein 1 OS=Mus musculus GN=Larp1 PE=1 SV=3;>tr|Q3UU34|Q3UU34_MOUSE Putative uncharacterized protein (Fragment) OS=Mus musculus GN=Larp1 PE=2	ANKLFGAPEPSTIARSLPTTVPESPNYRNAR	S(0.997)LPT(0.001)T(0.002)VPESPNYR	4044			3.24224	11.8258	3.71874	3.28382	3.69493	3.07156	2.63664	3.04775
tr|F7CBJ9|F7CBJ9_MOUSE	>tr|F7CBJ9|F7CBJ9_MOUSE Protein phosphatase Slingshot homolog 1 (Fragment) OS=Mus musculus GN=Ssh1 PE=2 SV=1;>tr|F8WHT2|F8WHT2_MOUSE Protein phosphatase Slingshot homolog 1 OS=Mus musculus GN=Ssh1 PE=2 SV=1;>sp|Q76I79-2|SSH1_MOUSE Isoform 2 of Protein phos	SVWTDRVRYMVVVYTSGRQDTEENILLGVDF	YMVVVY(0.895)T(0.552)S(0.552)GR	5051			-2.86223	8.9048	-2.86223	-2.86223	-2.86223	0	0	0
tr|Q3TDD8|Q3TDD8_MOUSE	>tr|Q3TDD8|Q3TDD8_MOUSE Putative uncharacterized protein OS=Mus musculus GN=Eif4b PE=2 SV=1;>tr|Q3UGC0|Q3UGC0_MOUSE Putative uncharacterized protein OS=Mus musculus GN=Eif4b PE=2 SV=1;>tr|Q3TSY9|Q3TSY9_MOUSE Putative uncharacterized protein OS=Mus musculus	SEETQERERSRTGSESSQTGASATSGRNTRR	T(0.062)GS(0.062)ES(0.753)S(0.014)QT(0.086)GAS(0.022)ATSGR	4284;4549			1.43218	5.30148	0	1.43218	0	0	1.43218	0
sp|Q8BHL3|TB10B_MOUSE	>sp|Q8BHL3|TB10B_MOUSE TBC1 domain family member 10B OS=Mus musculus GN=Tbc1d10b PE=1 SV=2	AVGGAPSPPPPVRRASAGPVPGAVVIAEGLH	RAS(0.998)AGPVPGAVVIAEGLHPS(0.014)LPS(0.316)PT(0.632)GNS(0.028)T(0.011)PLGTSK	3500			2.22373	6.17225	0	0	2.22373	0	0	2.22373
sp|Q8BTI8-2|SRRM2_MOUSE	>sp|Q8BTI8-2|SRRM2_MOUSE Isoform 2 of Serine/arginine repetitive matrix protein 2 OS=Mus musculus GN=Srrm2;>sp|Q8BTI8|SRRM2_MOUSE Serine/arginine repetitive matrix protein 2 OS=Mus musculus GN=Srrm2 PE=1 SV=3;>sp|Q8BTI8-3|SRRM2_MOUSE Isoform 3 of Serine/ar	FVQQKGHTQTWPDTSSPEVMQTQVESPLLQS	GHT(0.001)QT(0.002)WPDT(0.16)S(0.174)S(0.66)PEVMQT(0.585)QVES(0.406)PLLQS(0.012)K	1366			-1.32413	6.62109	0	0	0	-1.32413	-1.32413	-1.32413
tr|E9PYH3|E9PYH3_MOUSE	>tr|E9PYH3|E9PYH3_MOUSE Ethanolamine-phosphate phospho-lyase OS=Mus musculus GN=Etnppl PE=3 SV=1;>sp|Q8BWU8|AT2L1_MOUSE Ethanolamine-phosphate phospho-lyase OS=Mus musculus GN=Etnppl PE=2 SV=1	AYADEVKKIIEEAHSSGRKIAAFIAESMQSC	KIIEEAHS(0.04)S(0.96)GR	2159			1.18792	6.3042	1.18792	1.18792	1.18792	0	0	0
tr|Q4VBF8|Q4VBF8_MOUSE	>tr|Q4VBF8|Q4VBF8_MOUSE Sipa1l1 protein OS=Mus musculus GN=Sipa1l1 PE=2 SV=1;>sp|Q8C0T5-2|SI1L1_MOUSE Isoform 2 of Signal-induced proliferation-associated 1-like protein 1 OS=Mus musculus GN=Sipa1l1;>sp|Q8C0T5|SI1L1_MOUSE Signal-induced proliferation-assoc	FPTTPTSRRALHRTLSDESIYSSQREHFFTS	T(0.05)LS(0.806)DES(0.142)IYS(0.001)S(0.001)QR	4601			-1.02662	4.65033	0	0	-1.02662	0	0	-1.02662
sp|Q8C1D8|IWS1_MOUSE	>sp|Q8C1D8|IWS1_MOUSE Protein IWS1 homolog OS=Mus musculus GN=Iws1 PE=1 SV=1	REQRDLEQMPQRRRLSSTGGQTPRRDLEKVL	RLS(0.999)S(0.961)T(0.035)GGQT(0.004)PR	3596			1.29497	7.20014	0.899309	0.899309	0.899309	1.69063	1.69063	1.69063
sp|Q8C1D8|IWS1_MOUSE	>sp|Q8C1D8|IWS1_MOUSE Protein IWS1 homolog OS=Mus musculus GN=Iws1 PE=1 SV=1	EQRDLEQMPQRRRLSSTGGQTPRRDLEKVLT	RLS(0.999)S(0.961)T(0.035)GGQT(0.004)PR	3596			1.68202	27.4543	1.67341	1.67341	1.67341	1.69063	1.69063	1.69063
sp|Q8CIB6|TM230_MOUSE	>sp|Q8CIB6|TM230_MOUSE Transmembrane protein 230 OS=Mus musculus GN=Tmem230 PE=1 SV=1	ATGLPSSKVKYSRLASTDDGYIDLQFKKSPP	LAS(0.776)T(0.224)DDGYIDLQFK	2346			1.1775	5.2915	1.72999	1.72999	1.72999	0.625008	0.625008	0.625008
sp|Q8CJF7|ELYS_MOUSE	>sp|Q8CJF7|ELYS_MOUSE Protein ELYS OS=Mus musculus GN=Ahctf1 PE=1 SV=1	QQLPLKRKRVREREVSVSSVTEEPKLDSSQL	EVS(0.991)VS(0.025)S(0.159)VT(0.825)EEPK	1125			1.28228	5.08423	0	1.28228	0	0	1.28228	0
tr|E9PX48|E9PX48_MOUSE	>tr|E9PX48|E9PX48_MOUSE Dedicator of cytokinesis protein 7 OS=Mus musculus GN=Dock7 PE=1 SV=1;>tr|A2A9M5|A2A9M5_MOUSE Dedicator of cytokinesis protein 7 OS=Mus musculus GN=Dock7 PE=1 SV=1;>sp|Q8R1A4-2|DOCK7_MOUSE Isoform 2 of Dedicator of cytokinesis prote	RSAVRPASLNLNRSRSLSNSNPDISGTPTSP	S(0.701)LS(0.148)NS(0.148)NPDIS(0.001)GT(0.001)PT(0.001)SPDDEVR	4059;4271			-1.04615	5.06885	-0.775048	-0.239869	-0.762676	-1.68229	-1.14711	-1.66992
tr|E9PX48|E9PX48_MOUSE	>tr|E9PX48|E9PX48_MOUSE Dedicator of cytokinesis protein 7 OS=Mus musculus GN=Dock7 PE=1 SV=1;>tr|A2A9M5|A2A9M5_MOUSE Dedicator of cytokinesis protein 7 OS=Mus musculus GN=Dock7 PE=1 SV=1;>sp|Q8R1A4-2|DOCK7_MOUSE Isoform 2 of Dedicator of cytokinesis prote	NLNRSRSLSNSNPDISGTPTSPDDEVRSIIG	S(0.359)RS(0.359)LS(0.412)NS(0.144)NPDIS(0.709)GT(0.018)PTSPDDEVR	4059;4271			-1.10885	4.80013	0	-1.10885	0	0	-1.10885	0
tr|Q3U1H6|Q3U1H6_MOUSE	>tr|Q3U1H6|Q3U1H6_MOUSE Putative uncharacterized protein OS=Mus musculus GN=Etv3 PE=2 SV=1;>sp|Q8R4Z4|ETV3_MOUSE ETS translocation variant 3 OS=Mus musculus GN=Etv3 PE=2 SV=2	LLPLFTRPAMYPDPHSPFAISPVPGRGGVLN	PAMY(0.001)PDPHS(0.999)PFAIS(1)PVPGR	3185			1.62344	7.22025	1.62344	1.62344	1.62344	0	0	0
tr|Q3U1H6|Q3U1H6_MOUSE	>tr|Q3U1H6|Q3U1H6_MOUSE Putative uncharacterized protein OS=Mus musculus GN=Etv3 PE=2 SV=1;>sp|Q8R4Z4|ETV3_MOUSE ETS translocation variant 3 OS=Mus musculus GN=Etv3 PE=2 SV=2	TRPAMYPDPHSPFAISPVPGRGGVLNVPISP	PAMY(0.001)PDPHS(0.999)PFAIS(1)PVPGR	3185			1.62344	7.22025	1.62344	1.62344	1.62344	0	0	0
sp|Q91XU0-2|WRIP1_MOUSE	>sp|Q91XU0-2|WRIP1_MOUSE Isoform 2 of ATPase WRNIP1 OS=Mus musculus GN=Wrnip1;>sp|Q91XU0|WRIP1_MOUSE ATPase WRNIP1 OS=Mus musculus GN=Wrnip1 PE=1 SV=2	GMGKRPAAAAAAGSASPRSWDEAEAQEEEEA	RPAAAAAAGS(0.211)AS(0.789)PR	3610			1.29954	5.11045	0	1.29954	0	0	1.29954	0
tr|E9QP01|E9QP01_MOUSE	>tr|E9QP01|E9QP01_MOUSE Protein capicua homolog OS=Mus musculus GN=Cic PE=1 SV=2;>sp|Q924A2-2|CIC_MOUSE Isoform 2 of Protein capicua homolog OS=Mus musculus GN=Cic;>sp|Q924A2|CIC_MOUSE Protein capicua homolog OS=Mus musculus GN=Cic PE=1 SV=2	PEEVLPSPTLQSLATSPRAILGSYRKKRKNS	FAELPEFRPEEVLPS(0.123)PT(0.684)LQS(0.241)LAT(0.28)S(0.671)PR	1138			1.28282	9.3816	1.53052	1.53052	1.53052	1.03512	1.03512	1.03512
sp|Q99K01|PDXD1_MOUSE	>sp|Q99K01|PDXD1_MOUSE Pyridoxal-dependent decarboxylase domain-containing protein 1 OS=Mus musculus GN=Pdxdc1 PE=1 SV=2;>sp|Q99K01-2|PDXD1_MOUSE Isoform 2 of Pyridoxal-dependent decarboxylase domain-containing protein 1 OS=Mus musculus GN=Pdxdc1;>sp|Q99K0	GQKPFKRSLRGSDAVSETSSVSHIEDLEKVE	GS(0.001)DAVS(0.923)ET(0.776)S(0.433)S(0.418)VS(0.449)HIEDLEK	1520			1.27483	5.07281	0	1.27483	0	0	1.27483	0
sp|Q99K70-2|RRAGC_MOUSE	>sp|Q99K70-2|RRAGC_MOUSE Isoform 2 of Ras-related GTP-binding protein C OS=Mus musculus GN=Rragc;>sp|Q99K70|RRAGC_MOUSE Ras-related GTP-binding protein C OS=Mus musculus GN=Rragc PE=1 SV=1	______________MSLQYGAEETPLAGSYG	S(0.999)LQYGAEETPLAGS(0.087)Y(0.889)GAADS(0.025)FPK	4051			2.72521	6.57678	0	0	2.72521	0	0	2.72521
sp|Q99L27|GMPR2_MOUSE	>sp|Q99L27|GMPR2_MOUSE GMP reductase 2 OS=Mus musculus GN=Gmpr2 PE=2 SV=2	KLFYGMSSEMAMKKYSGGVAEYRASEGKIVE	KY(0.967)S(0.756)GGVAEY(0.277)R	2325			-1.39435	6.77253	-1.39435	-1.39435	-1.39435	0	0	0
sp|Q9CQS8|SC61B_MOUSE	>sp|Q9CQS8|SC61B_MOUSE Protein transport protein Sec61 subunit beta OS=Mus musculus GN=Sec61b PE=1 SV=3	__MPGPTPSGTNVGSSGRSPSKAVAARAAGS	PGPTPS(0.001)GT(0.024)NVGS(0.1)S(0.508)GRS(0.3)PS(0.067)K	3192			1.20773	4.9669	0	1.20773	0	0	1.20773	0
tr|D3Z4K1|D3Z4K1_MOUSE	>tr|D3Z4K1|D3Z4K1_MOUSE mRNA cap guanine-N7 methyltransferase (Fragment) OS=Mus musculus GN=Rnmt PE=1 SV=1;>tr|D3Z478|D3Z478_MOUSE mRNA cap guanine-N7 methyltransferase (Fragment) OS=Mus musculus GN=Rnmt PE=1 SV=1;>tr|D3YYS7|D3YYS7_MOUSE mRNA cap guanine-N	DGGSAKRSKLERGDVSEDEPSLGRLNQTKRK	GDVS(0.999)EDEPS(0.001)LGR	1264			1.07309	4.93039	0.314189	1.59517	1.30992	0.314189	1.59517	1.30992
tr|Q2NL54|Q2NL54_MOUSE	>tr|Q2NL54|Q2NL54_MOUSE Uncharacterized protein OS=Mus musculus GN=Mrgbp PE=2 SV=1;>sp|Q9DAT2|MRGBP_MOUSE MRG/MORF4L-binding protein OS=Mus musculus GN=Mrgbp PE=2 SV=2	KRKRSRVTDKVLTANSNPSSPSAAKRRRT__	VLT(0.22)ANS(0.78)NPS(0.185)S(0.782)PS(0.033)AAK	4879			-2.95138	6.73559	0	0	-2.95138	0	0	-2.95138
tr|Q2NL54|Q2NL54_MOUSE	>tr|Q2NL54|Q2NL54_MOUSE Uncharacterized protein OS=Mus musculus GN=Mrgbp PE=2 SV=1;>sp|Q9DAT2|MRGBP_MOUSE MRG/MORF4L-binding protein OS=Mus musculus GN=Mrgbp PE=2 SV=2	SRVTDKVLTANSNPSSPSAAKRRRT______	VLT(0.22)ANS(0.78)NPS(0.185)S(0.782)PS(0.033)AAK	4879			-2.95138	6.73559	0	0	-2.95138	0	0	-2.95138
tr|Q3UDS1|Q3UDS1_MOUSE	>tr|Q3UDS1|Q3UDS1_MOUSE Putative uncharacterized protein OS=Mus musculus GN=Cpsf3 PE=2 SV=1;>tr|Q3U057|Q3U057_MOUSE Putative uncharacterized protein OS=Mus musculus GN=Cpsf3 PE=2 SV=1;>tr|Q3TC91|Q3TC91_MOUSE Putative uncharacterized protein OS=Mus musculus	______________MSAIPAEESDQLLIRPL	MS(0.985)AIPAEES(0.015)DQLLIR	2691			1.56449	5.47566	0	0	1.56449	0	0	1.56449
sp|Q9QXS1-3|PLEC_MOUSE	>sp|Q9QXS1-3|PLEC_MOUSE Isoform PLEC-1A of Plectin OS=Mus musculus GN=Plec;>tr|Q6S390|Q6S390_MOUSE Plectin 4 OS=Mus musculus GN=Plec PE=2 SV=1;>sp|Q9QXS1-15|PLEC_MOUSE Isoform PLEC-1H of Plectin OS=Mus musculus GN=Plec;>tr|Q6S388|Q6S388_MOUSE Plectin 7 OS=	LRLLEAAAQSSKGYYSPYSVSGSGSTAGSRT	GYYS(1)PYSVS(0.992)GS(0.008)GS(0.452)T(0.586)AGS(0.961)R	1630			-1.84905	6.8129	-1.1529	-1.74656	-2.64769	-1.1529	-1.74656	-2.64769
sp|Q9QXS1-3|PLEC_MOUSE	>sp|Q9QXS1-3|PLEC_MOUSE Isoform PLEC-1A of Plectin OS=Mus musculus GN=Plec;>tr|Q6S390|Q6S390_MOUSE Plectin 4 OS=Mus musculus GN=Plec PE=2 SV=1;>sp|Q9QXS1-15|PLEC_MOUSE Isoform PLEC-1H of Plectin OS=Mus musculus GN=Plec;>tr|Q6S388|Q6S388_MOUSE Plectin 7 OS=	AAAQSSKGYYSPYSVSGSGSTAGSRTGSRTG	GYYS(1)PYSVS(0.992)GS(0.008)GS(0.452)T(0.586)AGS(0.961)R	1630			-1.47549	4.99717	-0.901485	-1.00046	-2.52452	-0.901485	-1.00046	-2.52452
tr|Q4FK36|Q4FK36_MOUSE	>tr|Q4FK36|Q4FK36_MOUSE Destrin OS=Mus musculus GN=Dstn PE=2 SV=1;>sp|Q9R0P5|DEST_MOUSE Destrin OS=Mus musculus GN=Dstn PE=1 SV=3	_____________MASGVQVADEVCRIFYDM	AS(1)GVQVADEVCR	377			-1.3889	5.2411	0	0	-1.3889	0	0	-1.3889
tr|D3YUS5|D3YUS5_MOUSE	>tr|D3YUS5|D3YUS5_MOUSE Protein Rasal2 OS=Mus musculus GN=Rasal2 PE=1 SV=1;>tr|Q0VAV5|Q0VAV5_MOUSE RAS protein activator like 2 OS=Mus musculus GN=Rasal2 PE=2 SV=1;>tr|E9PYD8|E9PYD8_MOUSE Protein Rasal2 OS=Mus musculus GN=Rasal2 PE=1 SV=1;>tr|E9PW37|E9PW37	QQLRRFAEHSSSPNVSGSLSSGLQRICEDPT	FAEHS(0.416)S(0.302)S(0.296)PNVS(0.584)GS(0.141)LS(0.192)S(0.069)GLQR	1137			-1.12309	6.14117	-1.12309	-1.12309	-1.12309	0	0	0
tr|Q8CF41|Q8CF41_MOUSE	>tr|Q8CF41|Q8CF41_MOUSE Putative uncharacterized protein (Fragment) OS=Mus musculus GN=Aknaos PE=2 SV=1	__________ETYPMSRSEQRNKWDSLSHAL	ET(0.962)Y(0.113)PMS(0.925)R	1116			-5.37213	7.93088	0	-5.37213	0	0	-5.37213	0
tr|Q9DCW5|Q9DCW5_MOUSE	>tr|Q9DCW5|Q9DCW5_MOUSE Cytochrome c oxidase subunit 6A, mitochondrial OS=Mus musculus GN=Cox6a1 PE=3 SV=1	____________MMASAVLSASRVSRPLGRA	MMAS(0.999)AVLS(0.013)AS(0.988)R	2669			1.58188	5.49749	0	0	1.58188	0	0	1.58188
tr|Q9DCW5|Q9DCW5_MOUSE	>tr|Q9DCW5|Q9DCW5_MOUSE Cytochrome c oxidase subunit 6A, mitochondrial OS=Mus musculus GN=Cox6a1 PE=3 SV=1	______MMASAVLSASRVSRPLGRALPGLRR	MMAS(0.999)AVLS(0.013)AS(0.988)R	2669			1.58188	5.49749	0	0	1.58188	0	0	1.58188
tr|Q5BLK1|Q5BLK1_MOUSE	>tr|Q5BLK1|Q5BLK1_MOUSE 40S ribosomal protein S6 OS=Mus musculus GN=Rps6 PE=2 SV=1;>tr|Q3TL53|Q3TL53_MOUSE 40S ribosomal protein S6 OS=Mus musculus PE=2 SV=1;>sp|P62754|RS6_MOUSE 40S ribosomal protein S6 OS=Mus musculus GN=Rps6 PE=1 SV=1;>tr|Q8BT09|Q8BT09_	EQIAKRRRLSSLRASTSKSESSQK_______	RLS(1)S(0.976)LRAS(0.258)T(0.619)S(0.147)K	2582;2583;3595			-1.23978	6.42871	-1.23978	-1.23978	-1.23978	0	0	0
tr|G3UZ44|G3UZ44_MOUSE	>tr|G3UZ44|G3UZ44_MOUSE Paired mesoderm homeobox protein 1 OS=Mus musculus GN=Prrx1 PE=1 SV=1;>sp|P63013-2|PRRX1_MOUSE Isoform 2 of Paired mesoderm homeobox protein 1 OS=Mus musculus GN=Prrx1;>sp|P63013|PRRX1_MOUSE Paired mesoderm homeobox protein 1 OS=Mus	SVGEAGRSLLESPGLTSGSDTPQQDNDQLNS	S(0.01)LLES(0.188)PGLT(0.783)S(0.783)GS(0.783)DT(0.453)PQQDNDQLNSEEK	4036			1.0065	4.61196	0	1.0065	0	0	1.0065	0
sp|Q3THK3|T2FA_MOUSE	>sp|Q3THK3|T2FA_MOUSE General transcription factor IIF subunit 1 OS=Mus musculus GN=Gtf2f1 PE=1 SV=2	RLRMDTGPQSLSGKSTPSSGDVQVTEDAVRR	MDT(0.046)GPQS(0.387)LS(0.324)GKS(0.606)T(0.606)PS(0.022)S(0.009)GDVQVTEDAVR	2635			-1.96181	5.45205	-1.52959	-2.39403	0	-1.52959	-2.39403	0
sp|Q3UMF0-3|COBL1_MOUSE	>sp|Q3UMF0-3|COBL1_MOUSE Isoform 3 of Cordon-bleu protein-like 1 OS=Mus musculus GN=Cobll1;>sp|Q3UMF0-4|COBL1_MOUSE Isoform 4 of Cordon-bleu protein-like 1 OS=Mus musculus GN=Cobll1;>tr|B1AZ15|B1AZ15_MOUSE Cordon-bleu protein-like 1 OS=Mus musculus GN=Cobl	GIFSFFQRSKKKREQTASAPATPLVSKHRPS	EQT(0.787)AS(0.217)APAT(0.995)PLVS(0.001)K	1064			-1.03904	5.9162	-1.03904	-1.03904	-1.03904	0	0	0
tr|F6VT60|F6VT60_MOUSE	>tr|F6VT60|F6VT60_MOUSE Lactation elevated protein 1 (Fragment) OS=Mus musculus GN=Lace1 PE=4 SV=1;>sp|Q3V384|LACE1_MOUSE Lactation elevated protein 1 OS=Mus musculus GN=Lace1 PE=2 SV=1	IFAFQRTISRLTEMQTEQYWIEGDRSRK___	L(1)TE(1)MQT(1)EQYWIEGDR	2588			4.03382	9.93019	4.03382	4.03382	4.03382	0	0	0
sp|Q52KE7|CCNL1_MOUSE	>sp|Q52KE7|CCNL1_MOUSE Cyclin-L1 OS=Mus musculus GN=Ccnl1 PE=1 SV=1	LKAKGLNLDGTPALSTLGGFSPASKPSSPRE	GLNLDGT(0.018)PALS(0.873)T(0.872)LGGFS(0.11)PAS(0.115)KPS(0.01)S(0.003)PR	1421			2.13437	8.36897	1.9594	2.30934	0	1.9594	2.30934	0
sp|Q61033-2|LAP2A_MOUSE	>sp|Q61033-2|LAP2A_MOUSE Isoform Zeta of Lamina-associated polypeptide 2, isoforms alpha/zeta OS=Mus musculus GN=Tmpo;>sp|Q61029-4|LAP2B_MOUSE Isoform Gamma of Lamina-associated polypeptide 2, isoforms beta/delta/epsilon/gamma OS=Mus musculus GN=Tmpo;>sp|Q	SKGPPDFSSDEEREPTPVLGSGASVGRGRGA	GPPDFS(1)S(1)DEEREPT(1)PVLGSGASVGR	1473			1.43963	5.19038	1.74011	2.23989	0.761877	0.97823	1.47802	0
tr|Q545R3|Q545R3_MOUSE	>tr|Q545R3|Q545R3_MOUSE N-myc downstream regulated gene 1 OS=Mus musculus GN=Ndrg1 PE=2 SV=1;>tr|Q3TSR4|Q3TSR4_MOUSE Putative uncharacterized protein OS=Mus musculus GN=Ndrg1 PE=2 SV=1;>tr|Q3TD08|Q3TD08_MOUSE Putative uncharacterized protein OS=Mus musculu	GYMPSASMTRLMRSRTASGSSVTSLEGTRSR	S(0.414)RT(0.586)AS(0.302)GS(0.299)S(0.744)VT(0.927)S(0.728)LEGTR	4282;4493			-1.23491	6.41723	-1.23491	-1.23491	-1.23491	0	0	0
sp|Q8BHL3|TB10B_MOUSE	>sp|Q8BHL3|TB10B_MOUSE TBC1 domain family member 10B OS=Mus musculus GN=Tbc1d10b PE=1 SV=2	AVVIAEGLHPSLPSPTGNSTPLGTSKEIRRQ	RAS(0.998)AGPVPGAVVIAEGLHPS(0.014)LPS(0.316)PT(0.632)GNS(0.028)T(0.011)PLGTSK	3500			2.22373	6.17225	0	0	2.22373	0	0	2.22373
sp|Q8BTI8-2|SRRM2_MOUSE	>sp|Q8BTI8-2|SRRM2_MOUSE Isoform 2 of Serine/arginine repetitive matrix protein 2 OS=Mus musculus GN=Srrm2;>sp|Q8BTI8|SRRM2_MOUSE Serine/arginine repetitive matrix protein 2 OS=Mus musculus GN=Srrm2 PE=1 SV=3;>sp|Q8BTI8-3|SRRM2_MOUSE Isoform 3 of Serine/ar	HTQTWPDTSSPEVMQTQVESPLLQSKSQTSP	GHT(0.001)QT(0.002)WPDT(0.16)S(0.174)S(0.66)PEVMQT(0.585)QVES(0.406)PLLQS(0.012)K	1366			-1.32413	6.62109	0	0	0	-1.32413	-1.32413	-1.32413
sp|Q8CJF7|ELYS_MOUSE	>sp|Q8CJF7|ELYS_MOUSE Protein ELYS OS=Mus musculus GN=Ahctf1 PE=1 SV=1	KRKRVREREVSVSSVTEEPKLDSSQLPLQTG	EVS(0.991)VS(0.025)S(0.159)VT(0.825)EEPK	1125			1.28228	5.08423	0	1.28228	0	0	1.28228	0
tr|E9QP01|E9QP01_MOUSE	>tr|E9QP01|E9QP01_MOUSE Protein capicua homolog OS=Mus musculus GN=Cic PE=1 SV=2;>sp|Q924A2-2|CIC_MOUSE Isoform 2 of Protein capicua homolog OS=Mus musculus GN=Cic;>sp|Q924A2|CIC_MOUSE Protein capicua homolog OS=Mus musculus GN=Cic PE=1 SV=2	AELPEFRPEEVLPSPTLQSLATSPRAILGSY	FAELPEFRPEEVLPS(0.123)PT(0.684)LQS(0.241)LAT(0.28)S(0.671)PR	1138			1.28282	9.3816	1.53052	1.53052	1.53052	1.03512	1.03512	1.03512
sp|Q99K01|PDXD1_MOUSE	>sp|Q99K01|PDXD1_MOUSE Pyridoxal-dependent decarboxylase domain-containing protein 1 OS=Mus musculus GN=Pdxdc1 PE=1 SV=2;>sp|Q99K01-2|PDXD1_MOUSE Isoform 2 of Pyridoxal-dependent decarboxylase domain-containing protein 1 OS=Mus musculus GN=Pdxdc1;>sp|Q99K0	LTPGLWLGLPAVPAVTLYKHDDPALTLVAGL	CDSMTLTPGLWLGLPAVPAVT(0.804)LY(0.196)K	454			3.47532	7.06137	0	0	3.47532	0	0	3.47532
sp|Q99K01|PDXD1_MOUSE	>sp|Q99K01|PDXD1_MOUSE Pyridoxal-dependent decarboxylase domain-containing protein 1 OS=Mus musculus GN=Pdxdc1 PE=1 SV=2;>sp|Q99K01-2|PDXD1_MOUSE Isoform 2 of Pyridoxal-dependent decarboxylase domain-containing protein 1 OS=Mus musculus GN=Pdxdc1;>sp|Q99K0	KPFKRSLRGSDAVSETSSVSHIEDLEKVEQL	GS(0.001)DAVS(0.923)ET(0.776)S(0.433)S(0.418)VS(0.449)HIEDLEK	1520			1.27483	5.07281	0	1.27483	0	0	1.27483	0
sp|Q9CZX7|TM55A_MOUSE	>sp|Q9CZX7|TM55A_MOUSE Type 2 phosphatidylinositol 4,5-bisphosphate 4-phosphatase OS=Mus musculus GN=Tmem55a PE=1 SV=1	DERSPLLSASHSGNVTPTAPPYLQESSPRAE	S(0.166)PLLS(0.177)AS(0.429)HS(0.464)GNVT(0.73)PT(0.033)APPY(0.001)LQESSPR	4155			2.74433	6.59069	0	0	2.74433	0	0	2.74433
sp|Q9DB52|F122A_MOUSE	>sp|Q9DB52|F122A_MOUSE Protein FAM122A OS=Mus musculus GN=Fam122a PE=1 SV=1	PKRIDFIPVSPAPSPTRGIGKQCFSPSLQSF	RIDFIPVS(1)PAPS(0.313)PT(0.687)R	3562			-1.1612	4.89012	0	-1.1612	0	0	-1.1612	0
tr|Z4YJT3|Z4YJT3_MOUSE	>tr|Z4YJT3|Z4YJT3_MOUSE La-related protein 1 OS=Mus musculus GN=Larp1 PE=4 SV=1;>sp|Q6ZQ58|LARP1_MOUSE La-related protein 1 OS=Mus musculus GN=Larp1 PE=1 SV=3;>tr|Q3UU34|Q3UU34_MOUSE Putative uncharacterized protein (Fragment) OS=Mus musculus GN=Larp1 PE=2	TIARSLPTTVPESPNYRNARTPRTPRTPQLK	S(0.907)LPT(0.086)T(0.008)VPES(0.286)PNY(0.714)R	4044			4.06284	7.37304	0	0	4.06284	0	0	4.06284
sp|Q99K70-2|RRAGC_MOUSE	>sp|Q99K70-2|RRAGC_MOUSE Isoform 2 of Ras-related GTP-binding protein C OS=Mus musculus GN=Rragc;>sp|Q99K70|RRAGC_MOUSE Ras-related GTP-binding protein C OS=Mus musculus GN=Rragc PE=1 SV=1	MSLQYGAEETPLAGSYGAADSFPKDFGYGVE	S(0.999)LQYGAEETPLAGS(0.087)Y(0.889)GAADS(0.025)FPK	4051			2.72521	6.57678	0	0	2.72521	0	0	2.72521
CON__P02666	>P02666 SWISS-PROT:P02666 Beta-casein - Bos taurus (Bovine).	EESITRINKKIEKFQSEEQQQTEDELQDKIH	FQS(0.999)EEQQQT(0.001)EDELQDK	1191		+	-1.20859	4.9683	-1.20859	0	0	-1.20859	0	0
CON__P12763	>P12763 SWISS-PROT:P12763 (Bos taurus) Alpha-2-HS-glycoprotein precursor	HRAHYDLRHTFSGVASVESSSGEAFHVGKTP	HT(0.006)FS(0.015)GVAS(0.977)VES(0.07)S(0.543)S(0.389)GEAFHVGK	1823		+	5.33308	10.7661	5.33308	5.33308	5.33308	0	0	0

## Sheet: 5 min FC 1.5
Uniprot identifier	Fasta headers	Sequence window	Phospho (STY) Probabilities	Peptide Ids	Reverse	Contaminant	mean log2	ratio log2 p-value	log2 ratio 1	log2 ratio 2	log2 ratio 3	log2 ratio 4	log2 ratio 5	log2 ratio 6	log2 ratio 7	log2 ratio 8	log2 ratio 9
sp|A2A7S8-3|K1522_MOUSE	>sp|A2A7S8-3|K1522_MOUSE Isoform 3 of Uncharacterized protein KIAA1522 OS=Mus musculus GN=Kiaa1522;>sp|A2A7S8|K1522_MOUSE Uncharacterized protein KIAA1522 OS=Mus musculus GN=Kiaa1522 PE=1 SV=1;>sp|A2A7S8-4|K1522_MOUSE Isoform 4 of Uncharacterized protein K	QKKPSKAPPPVARKPSVGVPPPSPSLPRTES	KPS(1)VGVPPPS(0.788)PS(0.212)LPR	2241			-0.772194	4.88404	0	-0.450825	0	-0.836166	-1.28699	-0.836166	0	-0.450825	0
sp|A2A7S8-3|K1522_MOUSE	>sp|A2A7S8-3|K1522_MOUSE Isoform 3 of Uncharacterized protein KIAA1522 OS=Mus musculus GN=Kiaa1522;>sp|A2A7S8|K1522_MOUSE Uncharacterized protein KIAA1522 OS=Mus musculus GN=Kiaa1522 PE=1 SV=1;>sp|A2A7S8-4|K1522_MOUSE Isoform 4 of Uncharacterized protein K	PPPVARKPSVGVPPPSPSLPRTESLTAPSTN	KPS(1)VGVPPPS(0.788)PS(0.212)LPR	2241			-0.772194	4.88404	0	-0.450825	0	-0.836166	-1.28699	-0.836166	0	-0.450825	0
tr|Q3UZ06|Q3UZ06_MOUSE	>tr|Q3UZ06|Q3UZ06_MOUSE Putative uncharacterized protein OS=Mus musculus GN=Sec22b PE=2 SV=1;>tr|E9Q6R3|E9Q6R3_MOUSE Vesicle-trafficking protein SEC22b OS=Mus musculus GN=Sec22b PE=1 SV=1;>sp|O08547|SC22B_MOUSE Vesicle-trafficking protein SEC22b OS=Mus mus	TKKLYIDSRARRNLGSINTELQDVQRIMVAN	NLGS(1)INTELQDVQR	2886			0.729482	6.79187	0.760399	1.45241	0.733419	0.597876	1.28989	0.570896	0.165136	0.857151	0.138156
tr|Q52L79|Q52L79_MOUSE	>tr|Q52L79|Q52L79_MOUSE Jun protein OS=Mus musculus GN=Jun PE=2 SV=1;>tr|Q3V255|Q3V255_MOUSE Putative uncharacterized protein OS=Mus musculus GN=Jun PE=2 SV=1;>tr|Q3US19|Q3US19_MOUSE Putative uncharacterized protein OS=Mus musculus GN=Jun PE=2 SV=1;>sp|P05	SLKPHLRAKNSDLLTSPDVGLLKLASPELER	NSDLLT(0.02)S(0.98)PDVGLLK	3061			1.04931	5.29644	0.542871	1.26143	2.31215	0.23243	0.950985	2.00171	-0.115205	0.603351	1.65407
tr|Q5SZA3|Q5SZA3_MOUSE	>tr|Q5SZA3|Q5SZA3_MOUSE Histone cluster 1, H1c OS=Mus musculus GN=Hist1h1c PE=2 SV=1;>sp|P15864|H12_MOUSE Histone H1.2 OS=Mus musculus GN=Hist1h1c PE=1 SV=2;>tr|Q149Z9|Q149Z9_MOUSE Histone cluster 1, H1d OS=Mus musculus GN=Hist1h1d PE=2 SV=1;>sp|P43277|H13	KKAKKTGAAAGKRKASGPPVSELITKAVAAS;KKKAAKKPAGVRRKASGPPVSELITKAVAAS	KAS(1)GPPVSELITK	2049			0.697998	4.52401	0.424001	0.905925	1.60189	-0.351873	0.13005	0.826016	0.362053	0.843977	1.53994
sp|P30999-2|CTND1_MOUSE	>sp|P30999-2|CTND1_MOUSE Isoform 2 of Catenin delta-1 OS=Mus musculus GN=Ctnnd1;>sp|P30999-3|CTND1_MOUSE Isoform 3 of Catenin delta-1 OS=Mus musculus GN=Ctnnd1;>tr|G3X9V2|G3X9V2_MOUSE Catenin (Cadherin associated protein), delta 1, isoform CRA_a OS=Mus mus	IEERYRPSMEGYRAPSRQDVYGPQPQVRVGG	APS(1)RQDVYGPQPQVR	309			-0.596714	15.0563	-0.66475	-0.516982	-0.764803	-0.593909	-0.446141	-0.693962	-0.579199	-0.431431	-0.679252
tr|Q3UFJ3|Q3UFJ3_MOUSE	>tr|Q3UFJ3|Q3UFJ3_MOUSE Pyruvate dehydrogenase E1 alpha 1 OS=Mus musculus GN=Pdha1 PE=2 SV=1;>sp|P35486|ODPA_MOUSE Pyruvate dehydrogenase E1 component subunit alpha, somatic form, mitochondrial OS=Mus musculus GN=Pdha1 PE=1 SV=1	GPILMELQTYRYHGHSMSDPGVSYRTREEIQ	YHGHS(1)MSDPGVS(0.997)Y(0.003)R	5032			2.52008	12.6366	1.8689	3.22285	1.99082	2.00528	3.35923	2.1272	2.2102	3.56415	2.33211
tr|Q3UFJ3|Q3UFJ3_MOUSE	>tr|Q3UFJ3|Q3UFJ3_MOUSE Pyruvate dehydrogenase E1 alpha 1 OS=Mus musculus GN=Pdha1 PE=2 SV=1;>sp|P35486|ODPA_MOUSE Pyruvate dehydrogenase E1 component subunit alpha, somatic form, mitochondrial OS=Mus musculus GN=Pdha1 PE=1 SV=1	QTYRYHGHSMSDPGVSYRTREEIQEVRSKSD	YHGHS(0.963)MS(0.037)DPGVS(1)YR	5032			2.43102	12.5465	1.8689	3.22285	1.99873	2.00528	3.35923	2.13512	1.93509	3.28904	2.06492
tr|Q1WWK3|Q1WWK3_MOUSE	>tr|Q1WWK3|Q1WWK3_MOUSE Hist1h1b protein (Fragment) OS=Mus musculus GN=Hist1h1b PE=2 SV=1;>sp|P43276|H15_MOUSE Histone H1.5 OS=Mus musculus GN=Hist1h1b PE=1 SV=2	_______________SETAPAETAAPAPVEK	S(0.97)ET(0.03)APAET(0.008)AAPAPVEKS(0.992)PAK	3850;3851;3852			0.64082	5.68828	0.545349	0.205559	1.26026	0.533875	0.194086	1.24879	0.46811	0.12832	1.18302
tr|Q5BLK1|Q5BLK1_MOUSE	>tr|Q5BLK1|Q5BLK1_MOUSE 40S ribosomal protein S6 OS=Mus musculus GN=Rps6 PE=2 SV=1;>tr|Q3TL53|Q3TL53_MOUSE 40S ribosomal protein S6 OS=Mus musculus PE=2 SV=1;>sp|P62754|RS6_MOUSE 40S ribosomal protein S6 OS=Mus musculus GN=Rps6 PE=1 SV=1;>tr|Q8BT09|Q8BT09_	QIAKRRRLSSLRASTSKSESSQK________	LS(0.898)S(0.102)LRAS(0.009)T(0.026)S(0.966)K	2582;2583;3595			3.06218	4.73792	3.11021	-1.21152	3.96592	4.32173	0	5.17744	4.19988	-0.121847	5.0556
tr|Q6PB99|Q6PB99_MOUSE	>tr|Q6PB99|Q6PB99_MOUSE Ena-vasodilator stimulated phosphoprotein OS=Mus musculus GN=Evl PE=2 SV=1;>sp|P70429-2|EVL_MOUSE Isoform 1 of Ena/VASP-like protein OS=Mus musculus GN=Evl;>tr|F8WJB9|F8WJB9_MOUSE Ena/VASP-like protein OS=Mus musculus GN=Evl PE=1 SV	PNSSEAGRKPWERSNSVEKPVSSLLSRVKPA	S(0.056)NS(0.943)VEKPVS(0.001)SLLSR	4116			0.589546	4.87675	0	0	0.639365	0	0	0.639365	0.343211	0.343211	0.982576
tr|Q8BQG3|Q8BQG3_MOUSE	>tr|Q8BQG3|Q8BQG3_MOUSE Putative uncharacterized protein (Fragment) OS=Mus musculus GN=Nf1 PE=2 SV=1;>tr|Q8CCE8|Q8CCE8_MOUSE Putative uncharacterized protein (Fragment) OS=Mus musculus GN=Nf1 PE=2 SV=1;>tr|Q5SYH9|Q5SYH9_MOUSE Neurofibromin (Fragment) OS=Mu	SEGYLAATYPAVGQTSPRARKSMSLDMGQPS	GSEGYLAATYPAVGQT(0.277)S(0.723)PR	1524			-0.64696	5.371	-1.22263	-1.05766	-1.09655	-0.112597	0.052373	0.0134861	-0.896704	-0.731735	-0.770622
tr|E9QAF9|E9QAF9_MOUSE	>tr|E9QAF9|E9QAF9_MOUSE Protein TANC1 OS=Mus musculus GN=Tanc1 PE=2 SV=1;>tr|B9EJ77|B9EJ77_MOUSE Tanc1 protein OS=Mus musculus GN=Tanc1 PE=2 SV=1;>sp|Q0VGY8|TANC1_MOUSE Protein TANC1 OS=Mus musculus GN=Tanc1 PE=2 SV=2	TEDTYRVSLAKGVSMSLPSSPLLPRQSLLTQ	GVS(0.021)MS(0.979)LPS(0.564)S(0.437)PLLPR	1611			-2.13416	17.2152	-1.76698	-1.75619	-2.21571	-1.94251	-1.93172	-2.39124	-2.25505	-2.24426	-2.70378
tr|E9QAF9|E9QAF9_MOUSE	>tr|E9QAF9|E9QAF9_MOUSE Protein TANC1 OS=Mus musculus GN=Tanc1 PE=2 SV=1;>tr|B9EJ77|B9EJ77_MOUSE Tanc1 protein OS=Mus musculus GN=Tanc1 PE=2 SV=1;>sp|Q0VGY8|TANC1_MOUSE Protein TANC1 OS=Mus musculus GN=Tanc1 PE=2 SV=2	TYRVSLAKGVSMSLPSSPLLPRQSLLTQSRS	GVS(0.535)MS(0.535)LPS(0.734)S(0.197)PLLPR	1611			-1.75214	5.33098	-1.96858	-2.28303	-2.23382	0.314448	0	0.0492026	-2.43854	-2.75299	-2.70378
tr|E9QAF9|E9QAF9_MOUSE	>tr|E9QAF9|E9QAF9_MOUSE Protein TANC1 OS=Mus musculus GN=Tanc1 PE=2 SV=1;>tr|B9EJ77|B9EJ77_MOUSE Tanc1 protein OS=Mus musculus GN=Tanc1 PE=2 SV=1;>sp|Q0VGY8|TANC1_MOUSE Protein TANC1 OS=Mus musculus GN=Tanc1 PE=2 SV=2	YRVSLAKGVSMSLPSSPLLPRQSLLTQSRSN	GVS(0.637)MS(0.286)LPS(0.296)S(0.781)PLLPR	1611			-1.63449	5.05265	0	0.508727	0.0423427	-2.44044	-1.93172	-2.3981	-2.46927	-1.96054	-2.42692
sp|Q3ULZ2|FHDC1_MOUSE	>sp|Q3ULZ2|FHDC1_MOUSE FH2 domain-containing protein 1 OS=Mus musculus GN=Fhdc1 PE=2 SV=3	QLQRQKEMEQKRYSWSTGELGSFGRSSSEND	Y(0.53)S(0.473)WS(0.996)T(0.997)GELGS(0.003)FGR	5078			0.771061	4.82028	0	0	0	0	0	0	0.771061	0.771061	0.771061
sp|Q3UMF0-3|COBL1_MOUSE	>sp|Q3UMF0-3|COBL1_MOUSE Isoform 3 of Cordon-bleu protein-like 1 OS=Mus musculus GN=Cobll1;>sp|Q3UMF0-4|COBL1_MOUSE Isoform 4 of Cordon-bleu protein-like 1 OS=Mus musculus GN=Cobll1;>tr|B1AZ15|B1AZ15_MOUSE Cordon-bleu protein-like 1 OS=Mus musculus GN=Cobl	FSFFQRSKKKREQTASAPATPLVSKHRPSFT	EQT(0.005)AS(0.995)APAT(1)PLVSK	1064			-0.599179	7.89267	-0.0785863	-0.385839	-0.354566	-0.439137	-0.746389	-0.715116	-0.696583	-1.00384	-0.972562
sp|Q3UPF5-2|ZCCHV_MOUSE	>sp|Q3UPF5-2|ZCCHV_MOUSE Isoform 2 of Zinc finger CCCH-type antiviral protein 1 OS=Mus musculus GN=Zc3hav1;>sp|Q3UPF5|ZCCHV_MOUSE Zinc finger CCCH-type antiviral protein 1 OS=Mus musculus GN=Zc3hav1 PE=1 SV=1;>tr|D3Z5I1|D3Z5I1_MOUSE Zinc finger CCCH-type a	SSKAAGVRGPSQMRASQEFLEDGDPDGLFSR	AS(1)QEFLEDGDPDGLFSR	392			-0.686167	6.62865	-0.455477	-0.0513051	-0.0973595	-1.04846	-0.64429	-0.690344	-1.31685	-0.912679	-0.958734
sp|Q3UZ39|LRRF1_MOUSE	>sp|Q3UZ39|LRRF1_MOUSE Leucine-rich repeat flightless-interacting protein 1 OS=Mus musculus GN=Lrrfip1 PE=1 SV=2;>tr|Q8BLM1|Q8BLM1_MOUSE Putative uncharacterized protein (Fragment) OS=Mus musculus GN=Lrrfip1 PE=2 SV=1;>tr|Q8BLV4|Q8BLV4_MOUSE Putative uncha	PSLSAATLASLGGTSSRRGSGDTSISMDTEA	NMPSLSAATLASLGGT(0.001)S(0.025)S(0.974)R	2926			-0.705938	9.84423	-0.446674	-0.328081	-0.862315	-0.660903	-0.54231	-1.07654	-0.713189	-0.594595	-1.12883
tr|H3BJU7|H3BJU7_MOUSE	>tr|H3BJU7|H3BJU7_MOUSE Rho guanine nucleotide exchange factor 2 OS=Mus musculus GN=Arhgef2 PE=1 SV=1;>sp|Q60875-5|ARHG2_MOUSE Isoform 5 of Rho guanine nucleotide exchange factor 2 OS=Mus musculus GN=Arhgef2;>sp|Q60875-4|ARHG2_MOUSE Isoform 4 of Rho guanin	FNDESPLGLRQILSQSTDSLNMRNRTLSVES	QILSQS(0.967)T(0.032)DS(0.001)LNMR	3310			-0.671701	8.2087	-1.04122	-0.537017	-0.934349	-1.01979	-0.51559	-0.912922	-0.565163	-0.0609648	-0.458297
tr|H3BJU7|H3BJU7_MOUSE	>tr|H3BJU7|H3BJU7_MOUSE Rho guanine nucleotide exchange factor 2 OS=Mus musculus GN=Arhgef2 PE=1 SV=1;>sp|Q60875-5|ARHG2_MOUSE Isoform 5 of Rho guanine nucleotide exchange factor 2 OS=Mus musculus GN=Arhgef2;>sp|Q60875-4|ARHG2_MOUSE Isoform 4 of Rho guanin	ESPLGLRQILSQSTDSLNMRNRTLSVESLID	QILS(0.098)QS(0.754)T(0.154)DS(0.995)LNMR	3310			-1.37677	9.10454	-0.828439	-0.780193	-1.40065	-1.87743	-1.82918	-2.44965	-0.900485	-0.852239	-1.4727
tr|Q3TY72|Q3TY72_MOUSE	>tr|Q3TY72|Q3TY72_MOUSE Putative uncharacterized protein OS=Mus musculus GN=Supt6 PE=2 SV=1;>sp|Q62383|SPT6H_MOUSE Transcription elongation factor SPT6 OS=Mus musculus GN=Supt6h PE=1 SV=2	PGITPSSSNRTRTPASINATPANINLADLTR	T(0.464)RT(0.58)PAS(0.957)INAT(0.999)PANINLADLTR	4671			-0.806256	6.77298	-0.879328	-0.131589	-0.139983	-1.46611	-0.718376	-0.726771	-1.56041	-0.812671	-0.821065
sp|Q6GQX2|NCK5L_MOUSE	>sp|Q6GQX2|NCK5L_MOUSE Nck-associated protein 5-like OS=Mus musculus GN=Nckap5l PE=2 SV=1	PRSSRIPCRNSGSDGSPSPLLARRGLGGGEL	NSGSDGS(0.929)PS(0.071)PLLAR	3066			-0.599398	4.9761	-0.350498	-0.0401258	-0.403501	-0.310372	0	-0.363375	-1.19489	-0.884523	-1.2479
tr|Z4YJT3|Z4YJT3_MOUSE	>tr|Z4YJT3|Z4YJT3_MOUSE La-related protein 1 OS=Mus musculus GN=Larp1 PE=4 SV=1;>sp|Q6ZQ58|LARP1_MOUSE La-related protein 1 OS=Mus musculus GN=Larp1 PE=1 SV=3;>tr|Q3UU34|Q3UU34_MOUSE Putative uncharacterized protein (Fragment) OS=Mus musculus GN=Larp1 PE=2	ANKLFGAPEPSTIARSLPTTVPESPNYRNAR	S(0.997)LPT(0.001)T(0.002)VPESPNYR	4044			1.79575	13.2749	1.58492	1.15	1.5611	1.8231	1.38818	1.79929	2.43797	2.00305	2.41416
sp|Q8C1B1|CAMP2_MOUSE	>sp|Q8C1B1|CAMP2_MOUSE Calmodulin-regulated spectrin-associated protein 2 OS=Mus musculus GN=Camsap2 PE=1 SV=3;>sp|Q8C1B1-2|CAMP2_MOUSE Isoform 2 of Calmodulin-regulated spectrin-associated protein 2 OS=Mus musculus GN=Camsap2;>tr|B2RRE3|B2RRE3_MOUSE Camsa	SAQSSTPNRGIIRSVSNEGLTLNNSRASKHI	S(0.019)VS(0.98)NEGLT(0.001)LNNSR	4439			0.779098	11.608	0.63854	0.567705	0.601484	1.12597	1.05513	1.08891	0.680676	0.609841	0.64362
tr|Q149H7|Q149H7_MOUSE	>tr|Q149H7|Q149H7_MOUSE Myeloid leukemia factor 1 interacting protein OS=Mus musculus GN=Cenpu PE=2 SV=1;>sp|Q8C4M7|CENPU_MOUSE Centromere protein U OS=Mus musculus GN=Cenpu PE=2 SV=2	SLATHRGKASRNLDPSEDEASGNESIKVSTK	NLDPS(1)EDEAS(0.993)GNES(0.007)IK	2882			0.604345	5.38846	0	0	0.572407	0	0	0.572407	0.434834	0.434834	1.00724
tr|Q149H7|Q149H7_MOUSE	>tr|Q149H7|Q149H7_MOUSE Myeloid leukemia factor 1 interacting protein OS=Mus musculus GN=Cenpu PE=2 SV=1;>sp|Q8C4M7|CENPU_MOUSE Centromere protein U OS=Mus musculus GN=Cenpu PE=2 SV=2	RGKASRNLDPSEDEASGNESIKVSTKKPRRK	NLDPS(1)EDEAS(0.993)GNES(0.007)IK	2882			0.604345	5.38846	0	0	0.572407	0	0	0.572407	0.434834	0.434834	1.00724
sp|Q8C8U0-2|LIPB1_MOUSE	>sp|Q8C8U0-2|LIPB1_MOUSE Isoform 2 of Liprin-beta-1 OS=Mus musculus GN=Ppfibp1;>tr|Q3U417|Q3U417_MOUSE Putative uncharacterized protein OS=Mus musculus GN=Ppfibp1 PE=2 SV=1;>sp|Q8C8U0|LIPB1_MOUSE Liprin-beta-1 OS=Mus musculus GN=Ppfibp1 PE=1 SV=3;>sp|Q8C8U	ATAGPRLGWSRDLGQSNSDLDMPFAKWTKEQ	DLGQS(0.988)NS(0.012)DLDMPFAK	652			-0.773325	7.39728	-0.473251	-0.0977385	-0.269578	-1.05675	-0.681237	-0.853077	-1.36916	-0.993648	-1.16549
sp|Q8K012-2|FBP1L_MOUSE	>sp|Q8K012-2|FBP1L_MOUSE Isoform 2 of Formin-binding protein 1-like OS=Mus musculus GN=Fnbp1l;>tr|E9PUK3|E9PUK3_MOUSE Formin-binding protein 1-like OS=Mus musculus GN=Fnbp1l PE=1 SV=1;>sp|Q8K012|FBP1L_MOUSE Formin-binding protein 1-like OS=Mus musculus GN=	DFPFEDYSQHIYRTISDGTISAAKQESGKMD	TIS(1)DGTISAAK	4582			-0.68572	10.1537	-0.970279	-0.596669	-0.426184	-0.915056	-0.541446	-0.370962	-1.08953	-0.715921	-0.545437
sp|Q8K124|PKHO2_MOUSE	>sp|Q8K124|PKHO2_MOUSE Pleckstrin homology domain-containing family O member 2 OS=Mus musculus GN=Plekho2 PE=1 SV=1	LPFSDLPSQFHPRSSSLGDLLRESPQHPRLP	S(0.017)S(0.017)S(0.966)LGDLLR	4350			-0.614133	4.86186	0	0	-0.355448	0	0	-0.355448	-0.668107	-0.668107	-1.02355
tr|E9Q9Q7|E9Q9Q7_MOUSE	>tr|E9Q9Q7|E9Q9Q7_MOUSE Actin-binding LIM protein 1 OS=Mus musculus GN=Ablim1 PE=1 SV=1;>tr|E9Q9D1|E9Q9D1_MOUSE Actin-binding LIM protein 1 OS=Mus musculus GN=Ablim1 PE=1 SV=1;>tr|E9Q9D2|E9Q9D2_MOUSE Actin-binding LIM protein 1 OS=Mus musculus GN=Ablim1 PE	RQSLGESPRTLSPTPSAEGYQDVRDRMIHRS	T(0.458)LS(0.458)PT(0.1)PS(0.982)AEGY(0.003)QDVR	4606			0.781035	5.82041	1.38636	1.01576	0.226857	1.067	0.696398	-0.0925055	1.1595	0.788903	0
tr|Q8C0S5|Q8C0S5_MOUSE	>tr|Q8C0S5|Q8C0S5_MOUSE CAP-Gly domain-containing linker protein 1 (Fragment) OS=Mus musculus GN=Clip1 PE=1 SV=1;>sp|Q922J3-2|CLIP1_MOUSE Isoform 2 of CAP-Gly domain-containing linker protein 1 OS=Mus musculus GN=Clip1;>tr|D3Z3M7|D3Z3M7_MOUSE CAP-Gly domai	ISNLTKTASESISNLSEAGSVKKGERELKVG	T(0.009)AS(0.015)ES(0.976)ISNLS(1)EAGS(1)VK	4491			-0.659536	12.3416	-0.501071	-0.481254	-0.615904	-0.853693	-0.833876	-0.968526	-0.528828	-0.509011	-0.643661
tr|Q8C0S5|Q8C0S5_MOUSE	>tr|Q8C0S5|Q8C0S5_MOUSE CAP-Gly domain-containing linker protein 1 (Fragment) OS=Mus musculus GN=Clip1 PE=1 SV=1;>sp|Q922J3-2|CLIP1_MOUSE Isoform 2 of CAP-Gly domain-containing linker protein 1 OS=Mus musculus GN=Clip1;>tr|D3Z3M7|D3Z3M7_MOUSE CAP-Gly domai	TKTASESISNLSEAGSVKKGERELKVGDRVL	T(0.009)AS(0.015)ES(0.976)ISNLS(1)EAGS(1)VK	4491			-0.659536	12.3416	-0.501071	-0.481254	-0.615904	-0.853693	-0.833876	-0.968526	-0.528828	-0.509011	-0.643661
tr|Q3TUJ9|Q3TUJ9_MOUSE	>tr|Q3TUJ9|Q3TUJ9_MOUSE Tumor protein D52-like 2, isoform CRA_a OS=Mus musculus GN=Tpd52l2 PE=1 SV=1;>tr|Q8BKP1|Q8BKP1_MOUSE Tumor protein D52-like 2, isoform CRA_d OS=Mus musculus GN=Tpd52l2 PE=1 SV=1;>tr|Q3TAI4|Q3TAI4_MOUSE Tumor protein D52-like 2, isof	ISRKLGDMRNSATFKSFEDRVGTIKSKVVGG	NSATFKS(1)FEDR	3059			1.15601	8.82075	0.904989	1.71033	1.22949	0.294993	1.10033	0.619491	1.13821	1.94355	1.4627
tr|D3Z4K1|D3Z4K1_MOUSE	>tr|D3Z4K1|D3Z4K1_MOUSE mRNA cap guanine-N7 methyltransferase (Fragment) OS=Mus musculus GN=Rnmt PE=1 SV=1;>tr|D3Z478|D3Z478_MOUSE mRNA cap guanine-N7 methyltransferase (Fragment) OS=Mus musculus GN=Rnmt PE=1 SV=1;>tr|D3YYS7|D3YYS7_MOUSE mRNA cap guanine-N	DGGSAKRSKLERGDVSEDEPSLGRLNQTKRK	GDVS(0.999)EDEPS(0.001)LGR	1264			1.21105	7.92101	0.649808	1.93079	1.64554	0.196674	1.47766	1.19241	0.509951	1.79093	1.50568
sp|Q9D1F4|AKTS1_MOUSE	>sp|Q9D1F4|AKTS1_MOUSE Proline-rich AKT1 substrate 1 OS=Mus musculus GN=Akt1s1 PE=1 SV=1;>tr|E9QKI5|E9QKI5_MOUSE Proline-rich AKT1 substrate 1 OS=Mus musculus GN=Akt1s1 PE=1 SV=1;>tr|E9QKI4|E9QKI4_MOUSE Proline-rich AKT1 substrate 1 OS=Mus musculus GN=Akt1	PQPPATALPTQQYAKSLPVSVPVWAFKEKRT	S(1)LPVSVPVWAFK	4045			1.54626	6.19816	2.05102	0.0857002	2.11776	1.96532	0	2.03206	2.00562	0.0402949	2.07235
tr|D3Z719|D3Z719_MOUSE	>tr|D3Z719|D3Z719_MOUSE Protein SMG9 (Fragment) OS=Mus musculus GN=Smg9 PE=4 SV=1;>sp|Q9DB90-2|SMG9_MOUSE Isoform 2 of Protein SMG9 OS=Mus musculus GN=Smg9;>sp|Q9DB90|SMG9_MOUSE Protein SMG9 OS=Mus musculus GN=Smg9 PE=2 SV=1	____________MSESGHSQPGLYGIERRRR	S(0.263)ES(0.738)GHS(0.999)QPGLYGIER	3837			-0.675582	5.74652	0	-0.123954	-0.621093	-0.824145	-0.948099	-1.44524	-0.232361	-0.356315	-0.853454
tr|D3Z719|D3Z719_MOUSE	>tr|D3Z719|D3Z719_MOUSE Protein SMG9 (Fragment) OS=Mus musculus GN=Smg9 PE=4 SV=1;>sp|Q9DB90-2|SMG9_MOUSE Isoform 2 of Protein SMG9 OS=Mus musculus GN=Smg9;>sp|Q9DB90|SMG9_MOUSE Protein SMG9 OS=Mus musculus GN=Smg9 PE=2 SV=1	_________MSESGHSQPGLYGIERRRRWKE	S(0.263)ES(0.738)GHS(0.999)QPGLYGIER	3837			-0.675582	5.74652	0	-0.123954	-0.621093	-0.824145	-0.948099	-1.44524	-0.232361	-0.356315	-0.853454
sp|Q9DBT5|AMPD2_MOUSE	>sp|Q9DBT5|AMPD2_MOUSE AMP deaminase 2 OS=Mus musculus GN=Ampd2 PE=1 SV=1;>tr|A2AE27|A2AE27_MOUSE AMP deaminase 2 OS=Mus musculus GN=Ampd2 PE=1 SV=1	IEQLEERRQRLERQISQDVKLEPDILLRAKQ	QIS(1)QDVKLEPDILLR	3314;3315			0.850868	5.36036	0	-0.138491	-0.0546428	1.2899	1.15141	1.23526	1.17222	1.03373	1.11757
sp|Q9EP71|RAI14_MOUSE	>sp|Q9EP71|RAI14_MOUSE Ankycorbin OS=Mus musculus GN=Rai14 PE=1 SV=1	PPISPTQLSDVSSPRSITSTPLSGKESVFFA	S(0.978)IT(0.062)S(0.523)T(0.425)PLS(0.013)GK	3983			-1.35814	7.00256	-1.17109	-1.39173	-0.453605	-2.22997	-2.45061	-1.51249	-0.717481	-0.938123	0
sp|Q9EP71|RAI14_MOUSE	>sp|Q9EP71|RAI14_MOUSE Ankycorbin OS=Mus musculus GN=Rai14 PE=1 SV=1	SPTQLSDVSSPRSITSTPLSGKESVFFAEAP	S(0.821)IT(0.21)S(0.955)T(0.014)PLSGK	3983			-1.35814	7.00256	-1.17109	-1.39173	-0.453605	-2.22997	-2.45061	-1.51249	-0.717481	-0.938123	0
sp|Q9JKB3-2|YBOX3_MOUSE	>sp|Q9JKB3-2|YBOX3_MOUSE Isoform 2 of Y-box-binding protein 3 OS=Mus musculus GN=Ybx3;>tr|Q64369|Q64369_MOUSE Y-box binding protein (Fragment) OS=Mus musculus GN=Igf2bp3 PE=2 SV=1;>tr|Q68G78|Q68G78_MOUSE Csda protein OS=Mus musculus GN=Ybx3 PE=2 SV=1;>sp|Q	SARRGFRRPYNYRRRSRPLNAVSQDGKETKA	S(1)RPLNAVSQDGK	4263;4264			0.658513	9.6677	0.626402	0.975209	0.660602	0.267722	0.616529	0.301922	0.698408	1.04721	0.732608
tr|B2KF50|B2KF50_MOUSE	>tr|B2KF50|B2KF50_MOUSE Protein Uhrf1bp1 OS=Mus musculus GN=Uhrf1bp1 PE=1 SV=1;>tr|Q570Z6|Q570Z6_MOUSE MKIAA4127 protein (Fragment) OS=Mus musculus GN=Uhrf1bp1 PE=2 SV=1	ARLRFFSMKRTVSQQSFDGVSLDSGGPDDRI	T(0.79)VS(0.388)QQS(0.818)FDGVS(0.004)LDSGGPDDR	4725			0.623808	5.09425	0	0	0.395329	0	0	0.395329	0.64435	0.64435	1.03968
tr|E9Q2K2|E9Q2K2_MOUSE	>tr|E9Q2K2|E9Q2K2_MOUSE Protein TANC2 (Fragment) OS=Mus musculus GN=Tanc2 PE=2 SV=1	SEGMQHIRIMEGMSRSLPSSPLLTHQSISVR	S(0.998)LPS(0.019)S(0.982)PLLTHQSISVR	4042			-0.776079	12.0805	-0.507122	-0.512111	-0.891384	-0.758006	-0.762995	-1.14227	-0.673859	-0.678848	-1.05812
tr|E9Q2K2|E9Q2K2_MOUSE	>tr|E9Q2K2|E9Q2K2_MOUSE Protein TANC2 (Fragment) OS=Mus musculus GN=Tanc2 PE=2 SV=1	QHIRIMEGMSRSLPSSPLLTHQSISVRLQPV	S(0.998)LPS(0.019)S(0.982)PLLTHQSISVR	4042			-0.776079	12.0805	-0.507122	-0.512111	-0.891384	-0.758006	-0.762995	-1.14227	-0.673859	-0.678848	-1.05812
tr|L7N272|L7N272_MOUSE	>tr|L7N272|L7N272_MOUSE Protein Zscan4e OS=Mus musculus GN=Zscan4e PE=4 SV=1;>tr|E9Q3G0|E9Q3G0_MOUSE Protein Zscan4b OS=Mus musculus GN=Zscan4b PE=4 SV=1	FKRVSDLRTHEIIHMSEKPFKCSTCEKSFSH	T(1)HEIIHMS(1)EK	4561			0.946976	5.39557	0	0	0.946976	0	0	0.946976	0	0	0.946976
tr|E9Q616|E9Q616_MOUSE	>tr|E9Q616|E9Q616_MOUSE Protein Ahnak OS=Mus musculus GN=Ahnak PE=1 SV=1;>tr|Q8VDN3|Q8VDN3_MOUSE Ahnak protein (Fragment) OS=Mus musculus GN=Ahnak PE=2 SV=1;>tr|Q6UIL4|Q6UIL4_MOUSE AHNAK (Fragment) OS=Mus musculus PE=4 SV=1;>tr|Q8CGE7|Q8CGE7_MOUSE Ahnak pr	KPRHRSNSFSDEREFSAPSTPTGTLEFAGGD	EFS(0.991)APS(0.439)T(0.393)PT(0.097)GT(0.08)LEFAGGDAK	949;4107			-0.662926	5.54265	-0.816889	-0.822371	-0.75135	0.00548269	0	0.0710218	-1.01645	-1.02194	-0.950915
tr|E9Q616|E9Q616_MOUSE	>tr|E9Q616|E9Q616_MOUSE Protein Ahnak OS=Mus musculus GN=Ahnak PE=1 SV=1;>tr|Q8VDN3|Q8VDN3_MOUSE Ahnak protein (Fragment) OS=Mus musculus GN=Ahnak PE=2 SV=1;>tr|A0PJF4|A0PJF4_MOUSE Ahnak protein (Fragment) OS=Mus musculus GN=Ahnak PE=2 SV=1;>tr|Q6UIL4|Q6UI	MNLKGPSLKGDLGASSPSMKLHAPGLDLKGV	GDLGAS(0.044)S(0.894)PS(0.061)MK	1246			-0.67388	4.72613	-0.62282	-0.815076	-0.76929	0.192255	0	0.0457861	-1.02772	-1.21998	-1.17419
tr|E9Q616|E9Q616_MOUSE	>tr|E9Q616|E9Q616_MOUSE Protein Ahnak OS=Mus musculus GN=Ahnak PE=1 SV=1;>tr|Q8VDN3|Q8VDN3_MOUSE Ahnak protein (Fragment) OS=Mus musculus GN=Ahnak PE=2 SV=1;>tr|Q6UIL4|Q6UIL4_MOUSE AHNAK (Fragment) OS=Mus musculus PE=4 SV=1;>tr|Q8CGE7|Q8CGE7_MOUSE Ahnak pr	SKGKGGVTGSPEASISGSKGDLKSSKASLGS	GGVT(0.142)GS(0.858)PEAS(0.032)IS(0.565)GS(0.403)KGDLK	1352;1353;1399;1400			-1.4002	11.0089	-0.784764	-0.702913	-1.22938	-1.39233	-1.31048	-1.83695	-1.66075	-1.57889	-2.10537
tr|E9Q616|E9Q616_MOUSE	>tr|E9Q616|E9Q616_MOUSE Protein Ahnak OS=Mus musculus GN=Ahnak PE=1 SV=1;>tr|Q8VDN3|Q8VDN3_MOUSE Ahnak protein (Fragment) OS=Mus musculus GN=Ahnak PE=2 SV=1;>tr|Q6UIL4|Q6UIL4_MOUSE AHNAK (Fragment) OS=Mus musculus PE=4 SV=1;>tr|Q8CGE7|Q8CGE7_MOUSE Ahnak pr	GKGGVTGSPEASISGSKGDLKSSKASLGSLE	GKGGVTGSPEASIS(0.036)GS(0.964)KGDLK	1352;1353;1399;1400			-1.50983	12.0586	-0.847325	-1.04344	-1.55632	-1.51254	-1.70866	-2.22153	-1.26453	-1.46065	-1.97352
tr|E9Q616|E9Q616_MOUSE	>tr|E9Q616|E9Q616_MOUSE Protein Ahnak OS=Mus musculus GN=Ahnak PE=1 SV=1;>tr|Q8VDN3|Q8VDN3_MOUSE Ahnak protein (Fragment) OS=Mus musculus GN=Ahnak PE=2 SV=1;>tr|Q6UIL4|Q6UIL4_MOUSE AHNAK (Fragment) OS=Mus musculus PE=4 SV=1	GSPEASISGSKGDLKSSKASLGSLEGEVEAE	S(0.849)S(0.457)KAS(0.457)LGS(0.237)LEGEVEAEASSPK	4316			-0.749216	9.40187	-0.508009	-0.284975	-0.573549	-1.14415	-0.921114	-1.20969	-0.752985	-0.529951	-0.818525
tr|E9Q616|E9Q616_MOUSE	>tr|E9Q616|E9Q616_MOUSE Protein Ahnak OS=Mus musculus GN=Ahnak PE=1 SV=1;>tr|Q8VDN3|Q8VDN3_MOUSE Ahnak protein (Fragment) OS=Mus musculus GN=Ahnak PE=2 SV=1;>tr|Q6UIL4|Q6UIL4_MOUSE AHNAK (Fragment) OS=Mus musculus PE=4 SV=1	SPEASISGSKGDLKSSKASLGSLEGEVEAEA	S(0.668)S(0.715)KAS(0.481)LGS(0.135)LEGEVEAEASSPK	4316			-0.729713	8.1104	-0.449501	-0.158066	-0.44664	-1.21255	-0.921114	-1.20969	-0.821386	-0.529951	-0.818525
tr|Q8VDT3|Q8VDT3_MOUSE	>tr|Q8VDT3|Q8VDT3_MOUSE Dclk1 protein OS=Mus musculus GN=Dclk1 PE=2 SV=1;>tr|Q80VB6|Q80VB6_MOUSE Dclk1 protein OS=Mus musculus GN=Dclk1 PE=1 SV=1;>tr|Q3UGP0|Q3UGP0_MOUSE Putative uncharacterized protein OS=Mus musculus GN=Dclk1 PE=2 SV=1;>tr|A8IP62|A8IP62_	PGSLRKQRDLYRPLSSDDLDSVGDSV_____	DLYRPLS(0.082)S(0.918)DDLDSVGDSV	677			-0.586855	12.8215	-0.709631	-0.392518	-0.46764	-0.802578	-0.485465	-0.560586	-0.80746	-0.490347	-0.565469
tr|Q9DCW5|Q9DCW5_MOUSE	>tr|Q9DCW5|Q9DCW5_MOUSE Cytochrome c oxidase subunit 6A, mitochondrial OS=Mus musculus GN=Cox6a1 PE=3 SV=1	____________MMASAVLSASRVSRPLGRA	MMAS(0.999)AVLS(0.013)AS(0.988)R	2669			1.58188	6.88117	0	0	1.58188	0	0	1.58188	0	0	1.58188
tr|Q9DCW5|Q9DCW5_MOUSE	>tr|Q9DCW5|Q9DCW5_MOUSE Cytochrome c oxidase subunit 6A, mitochondrial OS=Mus musculus GN=Cox6a1 PE=3 SV=1	______MMASAVLSASRVSRPLGRALPGLRR	MMAS(0.999)AVLS(0.013)AS(0.988)R	2669			1.58188	6.88117	0	0	1.58188	0	0	1.58188	0	0	1.58188
sp|Q3ULZ2|FHDC1_MOUSE	>sp|Q3ULZ2|FHDC1_MOUSE FH2 domain-containing protein 1 OS=Mus musculus GN=Fhdc1 PE=2 SV=3	LQRQKEMEQKRYSWSTGELGSFGRSSSENDV	Y(0.53)S(0.473)WS(0.996)T(0.997)GELGS(0.003)FGR	5078			0.771061	4.82028	0	0	0	0	0	0	0.771061	0.771061	0.771061
sp|Q3UMF0-3|COBL1_MOUSE	>sp|Q3UMF0-3|COBL1_MOUSE Isoform 3 of Cordon-bleu protein-like 1 OS=Mus musculus GN=Cobll1;>sp|Q3UMF0-4|COBL1_MOUSE Isoform 4 of Cordon-bleu protein-like 1 OS=Mus musculus GN=Cobll1;>tr|B1AZ15|B1AZ15_MOUSE Cordon-bleu protein-like 1 OS=Mus musculus GN=Cobl	QRSKKKREQTASAPATPLVSKHRPSFTRSNT	EQT(0.005)AS(0.995)APAT(1)PLVSK	1064			-1.28414	16.5383	-0.98623	-1.30662	-1.37129	-1.18237	-1.50276	-1.56743	-0.978377	-1.29876	-1.36344
sp|Q61033-2|LAP2A_MOUSE	>sp|Q61033-2|LAP2A_MOUSE Isoform Zeta of Lamina-associated polypeptide 2, isoforms alpha/zeta OS=Mus musculus GN=Tmpo;>sp|Q61029-4|LAP2B_MOUSE Isoform Gamma of Lamina-associated polypeptide 2, isoforms beta/delta/epsilon/gamma OS=Mus musculus GN=Tmpo;>sp|Q	ELKLEKREPLKGRAKTPVTLKQRRTEHNQVF	AKT(0.999)PVT(0.001)LK	213			0.965705	13.0812	1.09658	0.688991	1.05324	0.962192	0.554607	0.91886	1.28927	0.88168	1.24593
tr|Q3TY72|Q3TY72_MOUSE	>tr|Q3TY72|Q3TY72_MOUSE Putative uncharacterized protein OS=Mus musculus GN=Supt6 PE=2 SV=1;>sp|Q62383|SPT6H_MOUSE Transcription elongation factor SPT6 OS=Mus musculus GN=Supt6h PE=1 SV=2	DPVPGITPSSSNRTRTPASINATPANINLAD	T(0.464)RT(0.58)PAS(0.957)INAT(0.999)PANINLADLTR	4671			-0.806256	6.77298	-0.879328	-0.131589	-0.139983	-1.46611	-0.718376	-0.726771	-1.56041	-0.812671	-0.821065
tr|Q3TY72|Q3TY72_MOUSE	>tr|Q3TY72|Q3TY72_MOUSE Putative uncharacterized protein OS=Mus musculus GN=Supt6 PE=2 SV=1;>sp|Q62383|SPT6H_MOUSE Transcription elongation factor SPT6 OS=Mus musculus GN=Supt6h PE=1 SV=2	PSSSNRTRTPASINATPANINLADLTRAVNA	T(0.464)RT(0.58)PAS(0.957)INAT(0.999)PANINLADLTR	4671			-0.806256	6.77298	-0.879328	-0.131589	-0.139983	-1.46611	-0.718376	-0.726771	-1.56041	-0.812671	-0.821065
sp|Q8BGT6-2|MILK1_MOUSE	>sp|Q8BGT6-2|MILK1_MOUSE Isoform 2 of MICAL-like protein 1 OS=Mus musculus GN=Micall1;>sp|Q8BGT6|MILK1_MOUSE MICAL-like protein 1 OS=Mus musculus GN=Micall1 PE=1 SV=3	PSEATPKSLHPWYGITPTSSPKTKKRPAPRA	SLHPWYGIT(0.99)PT(0.336)S(0.337)S(0.336)PK	4032			-0.607676	5.33791	0	-0.586184	0	-0.426609	-1.01279	-0.426609	0	-0.586184	0
sp|Q91X84|CRTC3_MOUSE	>sp|Q91X84|CRTC3_MOUSE CREB-regulated transcription coactivator 3 OS=Mus musculus GN=Crtc3 PE=2 SV=2	TLSRVQFQKLQQLRLTQYHGGSLPNVSQLRN	LT(0.568)QY(0.401)HGGS(0.031)LPNVSQLR	2596			-0.973752	5.30089	0	0.128118	-0.165583	-0.936771	-0.808653	-1.10235	-1.62244	-1.49432	-1.78802
sp|Q9D1F4|AKTS1_MOUSE	>sp|Q9D1F4|AKTS1_MOUSE Proline-rich AKT1 substrate 1 OS=Mus musculus GN=Akt1s1 PE=1 SV=1;>tr|E9QKI5|E9QKI5_MOUSE Proline-rich AKT1 substrate 1 OS=Mus musculus GN=Akt1s1 PE=1 SV=1;>tr|E9QKI4|E9QKI4_MOUSE Proline-rich AKT1 substrate 1 OS=Mus musculus GN=Akt1	EDTQVFGDLPRPRLNTSDFQKLKRKY_____	LNT(0.992)S(0.008)DFQK	2507			1.61826	9.16839	1.4658	2.0913	2.79107	0.674937	1.30043	2.00021	0.763257	1.38875	2.08853
sp|Q9QXS1-3|PLEC_MOUSE	>sp|Q9QXS1-3|PLEC_MOUSE Isoform PLEC-1A of Plectin OS=Mus musculus GN=Plec;>tr|Q6S390|Q6S390_MOUSE Plectin 4 OS=Mus musculus GN=Plec PE=2 SV=1;>sp|Q9QXS1-15|PLEC_MOUSE Isoform PLEC-1H of Plectin OS=Mus musculus GN=Plec;>tr|Q6S388|Q6S388_MOUSE Plectin 7 OS=	SKGYYSPYSVSGSGSTAGSRTGSRTGSRAGS	GY(0.025)Y(0.025)S(0.949)PYS(0.001)VS(0.471)GS(0.226)GS(0.54)T(0.725)AGS(0.038)R	1630			-0.646361	7.69594	-1.04778	-0.34631	-0.400129	-1.13381	-0.432335	-0.486153	-1.10662	-0.405149	-0.458968
tr|Q3UZP7|Q3UZP7_MOUSE	>tr|Q3UZP7|Q3UZP7_MOUSE Putative uncharacterized protein OS=Mus musculus GN=Palm PE=2 SV=1;>tr|Q91WF5|Q91WF5_MOUSE Palm protein OS=Mus musculus GN=Palm PE=2 SV=1;>tr|Q542N8|Q542N8_MOUSE Paralemmin, isoform CRA_b OS=Mus musculus GN=Palm PE=2 SV=1;>tr|Q3TRX4	AKEEQKSETLVNAQQTPLGTPKENRTSTPVR	SET(0.001)LVNAQQT(0.999)PLGT(1)PKENR	3855;3856			-1.08709	4.56723	-1.02656	-1.27939	-1.40525	-1.61951	-1.87233	-1.99819	0.378685	0.125862	0
tr|Q3UZP7|Q3UZP7_MOUSE	>tr|Q3UZP7|Q3UZP7_MOUSE Putative uncharacterized protein OS=Mus musculus GN=Palm PE=2 SV=1;>tr|Q91WF5|Q91WF5_MOUSE Palm protein OS=Mus musculus GN=Palm PE=2 SV=1;>tr|Q542N8|Q542N8_MOUSE Paralemmin, isoform CRA_b OS=Mus musculus GN=Palm PE=2 SV=1;>tr|Q3TRX4	QKSETLVNAQQTPLGTPKENRTSTPVRSPGG	S(0.001)ET(0.002)LVNAQQT(0.997)PLGT(1)PKENR	3855;3856			-1.14751	8.90724	-1.02656	-1.28916	-1.45603	-1.39495	-1.65755	-1.82442	-0.328966	-0.591557	-0.758427
tr|B2KF50|B2KF50_MOUSE	>tr|B2KF50|B2KF50_MOUSE Protein Uhrf1bp1 OS=Mus musculus GN=Uhrf1bp1 PE=1 SV=1;>tr|Q570Z6|Q570Z6_MOUSE MKIAA4127 protein (Fragment) OS=Mus musculus GN=Uhrf1bp1 PE=2 SV=1	VSGGAARLRFFSMKRTVSQQSFDGVSLDSGG	T(0.79)VS(0.388)QQS(0.818)FDGVS(0.004)LDSGGPDDR	4725			0.623808	5.09425	0	0	0.395329	0	0	0.395329	0.64435	0.64435	1.03968
tr|L7N272|L7N272_MOUSE	>tr|L7N272|L7N272_MOUSE Protein Zscan4e OS=Mus musculus GN=Zscan4e PE=4 SV=1;>tr|E9Q3G0|E9Q3G0_MOUSE Protein Zscan4b OS=Mus musculus GN=Zscan4b PE=4 SV=1	CITCQKIFKRVSDLRTHEIIHMSEKPFKCST	T(1)HEIIHMS(1)EK	4561			0.946976	5.39557	0	0	0.946976	0	0	0.946976	0	0	0.946976

## Sheet: 10 min FC 1.5
Uniprot identifier	Fasta headers	Sequence window	Phospho (STY) Probabilities	Peptide Ids	Reverse	Contaminant	mean log2	ratio log2 p-value	log2 ratio 1	log2 ratio 2	log2 ratio 3	log2 ratio 4	log2 ratio 5	log2 ratio 6	log2 ratio 7	log2 ratio 8	log2 ratio 9
tr|A2AJT3|A2AJT3_MOUSE	>tr|A2AJT3|A2AJT3_MOUSE Arginine/serine-rich protein PNISR OS=Mus musculus GN=Sfrs18 PE=4 SV=1;>tr|Q3TV92|Q3TV92_MOUSE Putative uncharacterized protein (Fragment) OS=Mus musculus GN=Sfrs18 PE=2 SV=1;>sp|A2AJT4|PNISR_MOUSE Arginine/serine-rich protein PNISR	TEDAEGGDGPRLPQRSKFDSDEEDEDAENLE	S(0.5)KFDS(0.5)DEEDEDAENLEAVSSGK	3991			1.53862	5.48842	0	0	1.53862	0	0	1.53862
tr|A2AJT3|A2AJT3_MOUSE	>tr|A2AJT3|A2AJT3_MOUSE Arginine/serine-rich protein PNISR OS=Mus musculus GN=Sfrs18 PE=4 SV=1;>tr|Q3TV92|Q3TV92_MOUSE Putative uncharacterized protein (Fragment) OS=Mus musculus GN=Sfrs18 PE=2 SV=1;>sp|A2AJT4|PNISR_MOUSE Arginine/serine-rich protein PNISR	EGGDGPRLPQRSKFDSDEEDEDAENLEAVSS	S(0.5)KFDS(0.5)DEEDEDAENLEAVSSGK	3991			1.53862	5.48842	0	0	1.53862	0	0	1.53862
tr|Q3TYN4|Q3TYN4_MOUSE	>tr|Q3TYN4|Q3TYN4_MOUSE Putative uncharacterized protein OS=Mus musculus GN=Etl4 PE=2 SV=1;>tr|Q8BHR1|Q8BHR1_MOUSE Sickle tail protein OS=Mus musculus GN=Etl4 PE=1 SV=1;>sp|A2AQ25-9|SKT_MOUSE Isoform 9 of Sickle tail protein OS=Mus musculus GN=Skt;>sp|A2AQ	ATIPRDRLSSLPVSRSISPSPSAILERRDVK	S(1)IS(1)PSPSAILER	3976			2.64111	9.89665	0	2.771	2.51121	0	2.771	2.51121
sp|A2BH40-3|ARI1A_MOUSE	>sp|A2BH40-3|ARI1A_MOUSE Isoform 3 of AT-rich interactive domain-containing protein 1A OS=Mus musculus GN=Arid1a;>sp|A2BH40|ARI1A_MOUSE AT-rich interactive domain-containing protein 1A OS=Mus musculus GN=Arid1a PE=1 SV=1;>tr|E9QAQ7|E9QAQ7_MOUSE AT-rich int	AVSGGAQQRSHHAPMSPGSSGGGGQPLARTP	S(0.012)HHAPMS(0.988)PGS(0.001)SGGGGQPLAR	3941			1.0935	6.13086	1.0935	1.0935	1.0935	0	0	0
sp|A3FIN4-2|AT8B5_MOUSE	>sp|A3FIN4-2|AT8B5_MOUSE Isoform 2 of Probable phospholipid-transporting ATPase FetA OS=Mus musculus GN=Atp8b5	RTHIDHLMNVLVVWVS_______________	RT(1)HIDHLMNVLVVWVS(1)	3689			-1.09008	6.12175	-1.09008	-1.09008	-1.09008	0	0	0
sp|O35691|PININ_MOUSE	>sp|O35691|PININ_MOUSE Pinin OS=Mus musculus GN=Pnn PE=1 SV=4;>tr|Q3TUQ5|Q3TUQ5_MOUSE Pinin OS=Mus musculus GN=Pnn PE=1 SV=1	GSKDKSSRPDRKRSISESSRSGKRSSRSERD	S(0.211)IS(0.789)ES(0.696)S(0.304)RS(0.001)GK	3969			2.33656	6.31663	0	2.33656	0	0	2.33656	0
sp|O35691|PININ_MOUSE	>sp|O35691|PININ_MOUSE Pinin OS=Mus musculus GN=Pnn PE=1 SV=4;>tr|Q3TUQ5|Q3TUQ5_MOUSE Pinin OS=Mus musculus GN=Pnn PE=1 SV=1	KDKSSRPDRKRSISESSRSGKRSSRSERDRK	S(0.211)IS(0.789)ES(0.696)S(0.304)RS(0.001)GK	3969			2.33656	6.31663	0	2.33656	0	0	2.33656	0
sp|O54781|SRPK2_MOUSE	>sp|O54781|SRPK2_MOUSE SRSF protein kinase 2 OS=Mus musculus GN=Srpk2 PE=1 SV=2;>tr|Q8CBI1|Q8CBI1_MOUSE Putative uncharacterized protein (Fragment) OS=Mus musculus GN=Srpk2 PE=2 SV=1	EESSPSHDRSRTVSASSTGDLPKTKTRAADL	T(0.004)VS(0.965)AS(0.664)S(0.336)T(0.031)GDLPK	4721			-1.88293	7.72744	-1.88293	-1.88293	-1.88293	0	0	0
sp|O54781|SRPK2_MOUSE	>sp|O54781|SRPK2_MOUSE SRSF protein kinase 2 OS=Mus musculus GN=Srpk2 PE=1 SV=2;>tr|Q8CBI1|Q8CBI1_MOUSE Putative uncharacterized protein (Fragment) OS=Mus musculus GN=Srpk2 PE=2 SV=1	ESSPSHDRSRTVSASSTGDLPKTKTRAADLL	T(0.007)VS(0.803)AS(0.27)S(0.628)T(0.292)GDLPK	4721			0.953107	4.55124	0.953107	0	0	0.953107	0	0
tr|Q52L79|Q52L79_MOUSE	>tr|Q52L79|Q52L79_MOUSE Jun protein OS=Mus musculus GN=Jun PE=2 SV=1;>tr|Q3V255|Q3V255_MOUSE Putative uncharacterized protein OS=Mus musculus GN=Jun PE=2 SV=1;>tr|Q3US19|Q3US19_MOUSE Putative uncharacterized protein OS=Mus musculus GN=Jun PE=2 SV=1;>sp|P05	SLKPHLRAKNSDLLTSPDVGLLKLASPELER	NSDLLT(0.02)S(0.98)PDVGLLK	3061			1.63003	5.33924	1.01062	1.72917	2.7799	0.590895	1.30945	2.36017
tr|Q569U6|Q569U6_MOUSE	>tr|Q569U6|Q569U6_MOUSE Jun-B oncogene OS=Mus musculus GN=Junb PE=2 SV=1;>tr|Q3U2Y0|Q3U2Y0_MOUSE Putative uncharacterized protein OS=Mus musculus GN=Junb PE=2 SV=1;>tr|Q3TXR4|Q3TXR4_MOUSE Putative uncharacterized protein OS=Mus musculus GN=Junb PE=2 SV=1;>	ASAFKEEPQTVPEARSRDATPPVSPINMEDQ	S(1)RDAT(1)PPVS(1)PINMEDQER	4258			-0.681966	5.33776	-0.838289	-0.525643	0	-0.838289	-0.525643	0
sp|P13595|NCAM1_MOUSE	>sp|P13595|NCAM1_MOUSE Neural cell adhesion molecule 1 OS=Mus musculus GN=Ncam1 PE=1 SV=3	PGTVKNPPEAATAPASPKSKAATTNPSQGED	NPPEAAT(0.163)APAS(0.837)PK	2990			0.598895	4.43783	0.598895	0.598895	0.598895	0	0	0
tr|Q5SZA3|Q5SZA3_MOUSE	>tr|Q5SZA3|Q5SZA3_MOUSE Histone cluster 1, H1c OS=Mus musculus GN=Hist1h1c PE=2 SV=1;>sp|P15864|H12_MOUSE Histone H1.2 OS=Mus musculus GN=Hist1h1c PE=1 SV=2;>tr|Q149Z9|Q149Z9_MOUSE Histone cluster 1, H1d OS=Mus musculus GN=Hist1h1d PE=2 SV=1;>sp|P43277|H13	KKAKKTGAAAGKRKASGPPVSELITKAVAAS;KKKAAKKPAGVRRKASGPPVSELITKAVAAS	KAS(1)GPPVSELITK	2049			0.843436	4.40329	0.382848	0.864772	1.56074	0.197482	0.679405	1.37537
tr|Q3TW34|Q3TW34_MOUSE	>tr|Q3TW34|Q3TW34_MOUSE Putative uncharacterized protein (Fragment) OS=Mus musculus GN=Zfp36 PE=2 SV=1;>tr|Q9DBE5|Q9DBE5_MOUSE Putative uncharacterized protein OS=Mus musculus PE=2 SV=1;>tr|Q3U3D2|Q3U3D2_MOUSE Zinc finger protein 36 OS=Mus musculus GN=Zfp3	TEDLALPGQPHVLRQSISFSGLPSGRRSSPP	QS(0.714)IS(0.201)FS(0.084)GLPS(0.001)GR	3436			-1.08172	4.79696	0	0	-1.08172	0	0	-1.08172
sp|P26645|MARCS_MOUSE	>sp|P26645|MARCS_MOUSE Myristoylated alanine-rich C-kinase substrate OS=Mus musculus GN=Marcks PE=1 SV=2;>tr|Q05BL6|Q05BL6_MOUSE Marcks protein (Fragment) OS=Mus musculus GN=Marcks PE=2 SV=1	GEATAERPGEAAVASSPSKANGQENGHVKVN	GEATAERPGEAAVAS(0.062)S(0.706)PS(0.232)K	1268			2.4468	8.50619	2.4468	2.4468	2.4468	0	0	0
sp|P26645|MARCS_MOUSE	>sp|P26645|MARCS_MOUSE Myristoylated alanine-rich C-kinase substrate OS=Mus musculus GN=Marcks PE=1 SV=2	KKKKKRFSFKKSFKLSGFSFKKSKKESGEGA	S(1)FKLS(0.999)GFS(0.001)FK	2570;3866			-1.03231	10.3305	-0.868256	-0.868256	-0.868256	-1.19636	-1.19636	-1.19636
sp|P26645|MARCS_MOUSE	>sp|P26645|MARCS_MOUSE Myristoylated alanine-rich C-kinase substrate OS=Mus musculus GN=Marcks PE=1 SV=2	KKRFSFKKSFKLSGFSFKKSKKESGEGAEAE	LSGFS(1)FKK	2570;3866			1.18209	4.97019	0	1.18209	0	0	1.18209	0
sp|P26645|MARCS_MOUSE	>sp|P26645|MARCS_MOUSE Myristoylated alanine-rich C-kinase substrate OS=Mus musculus GN=Marcks PE=1 SV=2	SETPKKKKKRFSFKKSFKLSGFSFKKSKKES	S(1)FKLS(0.999)GFS(0.001)FK	2570;3866			-1.03231	10.3305	-0.868256	-0.868256	-0.868256	-1.19636	-1.19636	-1.19636
sp|P27546-2|MAP4_MOUSE	>sp|P27546-2|MAP4_MOUSE Isoform 2 of Microtubule-associated protein 4 OS=Mus musculus GN=Map4;>sp|P27546|MAP4_MOUSE Microtubule-associated protein 4 OS=Mus musculus GN=Map4 PE=1 SV=3;>sp|P27546-3|MAP4_MOUSE Isoform 3 of Microtubule-associated protein 4 OS=	AEFNNVTPLSEEEVTSVKDMSPSAETEAPLA	VAEFNNVTPLS(0.001)EEEVT(0.21)S(0.768)VKDMS(0.449)PS(0.121)AET(0.451)EAPLAK	4742			-0.606137	7.26539	-0.700394	-0.350787	-0.76723	-0.700394	-0.350787	-0.76723
sp|P30999-2|CTND1_MOUSE	>sp|P30999-2|CTND1_MOUSE Isoform 2 of Catenin delta-1 OS=Mus musculus GN=Ctnnd1;>sp|P30999-3|CTND1_MOUSE Isoform 3 of Catenin delta-1 OS=Mus musculus GN=Ctnnd1;>tr|G3X9V2|G3X9V2_MOUSE Catenin (Cadherin associated protein), delta 1, isoform CRA_a OS=Mus mus	STLNERGDHNRTLDRSGDLGDMEPLKGAPLM	S(1)GDLGDMEPLK	3897			-0.61404	4.50515	-0.61404	-0.61404	-0.61404	0	0	0
tr|Q3UFJ3|Q3UFJ3_MOUSE	>tr|Q3UFJ3|Q3UFJ3_MOUSE Pyruvate dehydrogenase E1 alpha 1 OS=Mus musculus GN=Pdha1 PE=2 SV=1;>sp|P35486|ODPA_MOUSE Pyruvate dehydrogenase E1 component subunit alpha, somatic form, mitochondrial OS=Mus musculus GN=Pdha1 PE=1 SV=1	PCIFICENNRYGMGTSVERAAASTDYYKRGD	YGMGT(0.346)S(0.654)VER	5029			3.11465	6.88902	0	0	3.11465	0	0	3.11465
tr|Q3UFJ3|Q3UFJ3_MOUSE	>tr|Q3UFJ3|Q3UFJ3_MOUSE Pyruvate dehydrogenase E1 alpha 1 OS=Mus musculus GN=Pdha1 PE=2 SV=1;>sp|P35486|ODPA_MOUSE Pyruvate dehydrogenase E1 component subunit alpha, somatic form, mitochondrial OS=Mus musculus GN=Pdha1 PE=1 SV=1	GPILMELQTYRYHGHSMSDPGVSYRTREEIQ	YHGHS(1)MSDPGVS(0.997)Y(0.003)R	5032			2.30691	7.82081	1.89832	3.25227	2.02024	1.73159	3.08554	1.85351
tr|Q3UFJ3|Q3UFJ3_MOUSE	>tr|Q3UFJ3|Q3UFJ3_MOUSE Pyruvate dehydrogenase E1 alpha 1 OS=Mus musculus GN=Pdha1 PE=2 SV=1;>sp|P35486|ODPA_MOUSE Pyruvate dehydrogenase E1 component subunit alpha, somatic form, mitochondrial OS=Mus musculus GN=Pdha1 PE=1 SV=1	QTYRYHGHSMSDPGVSYRTREEIQEVRSKSD	YHGHS(0.963)MS(0.037)DPGVS(1)YR	5032			2.31685	7.84521	1.91293	3.26688	2.04276	1.73159	3.08554	1.86142
tr|Q543V3|Q543V3_MOUSE	>tr|Q543V3|Q543V3_MOUSE Insulin receptor substrate 1 OS=Mus musculus GN=Irs1 PE=1 SV=1;>sp|P35569|IRS1_MOUSE Insulin receptor substrate 1 OS=Mus musculus GN=Irs1 PE=1 SV=1	AGAADLDNRFRKRTHSAGTSPTISHQKTPSQ	T(0.006)HS(0.571)AGT(0.911)S(0.482)PT(0.028)IS(0.002)HQK	4568			-0.748003	5.04785	-0.748003	-0.748003	-0.748003	0	0	0
sp|P42128|FOXK1_MOUSE	>sp|P42128|FOXK1_MOUSE Forkhead box protein K1 OS=Mus musculus GN=Foxk1 PE=1 SV=2	SSRSAPASPTHPGLMSPRSSGLQTPECLSRE	S(0.978)APAS(0.939)PT(0.083)HPGLMS(1)PR	3746			-0.62356	6.47746	-0.407742	-0.824888	-0.374077	-0.583725	-1.00087	-0.550059
tr|Q8QZV8|Q8QZV8_MOUSE	>tr|Q8QZV8|Q8QZV8_MOUSE CREB-binding protein (Fragment) OS=Mus musculus PE=2 SV=1;>tr|F8VPR5|F8VPR5_MOUSE CREB-binding protein OS=Mus musculus GN=Crebbp PE=1 SV=1;>sp|P45481|CBP_MOUSE CREB-binding protein OS=Mus musculus GN=Crebbp PE=1 SV=3	VAGPRMPNVQPPRSISPSALQDLLRTLKSPS	S(0.114)IS(0.884)PS(0.002)ALQDLLR	3975			-0.967935	4.58111	0	0	-0.967935	0	0	-0.967935
sp|P47963|RL13_MOUSE	>sp|P47963|RL13_MOUSE 60S ribosomal protein L13 OS=Mus musculus GN=Rpl13 PE=2 SV=3;>tr|Q5RKP3|Q5RKP3_MOUSE 60S ribosomal protein L13 OS=Mus musculus GN=Rpl13 PE=2 SV=1	ILFPRKPSAPKKGDSSAEELKLATQLTGPVM	KGDS(0.009)S(0.991)AEELK	2112			1.53029	7.11422	1.53029	1.53029	1.53029	0	0	0
sp|P48678|LMNA_MOUSE	>sp|P48678|LMNA_MOUSE Prelamin-A/C OS=Mus musculus GN=Lmna PE=1 SV=2;>sp|P48678-2|LMNA_MOUSE Isoform C of Prelamin-A/C OS=Mus musculus GN=Lmna;>sp|P48678-3|LMNA_MOUSE Isoform C2 of Prelamin-A/C OS=Mus musculus GN=Lmna	QSQGGGSVTKKRKLESSESRSSFSQHARTSG	KLES(0.5)S(0.5)ESR	2182			-2.51325	8.58604	-2.51325	-2.51325	-2.51325	0	0	0
sp|P51125-3|ICAL_MOUSE	>sp|P51125-3|ICAL_MOUSE Isoform 3 of Calpastatin OS=Mus musculus GN=Cast;>sp|P51125-2|ICAL_MOUSE Isoform 2 of Calpastatin OS=Mus musculus GN=Cast;>sp|P51125|ICAL_MOUSE Calpastatin OS=Mus musculus GN=Cast PE=1 SV=2;>tr|Q8CE80|Q8CE80_MOUSE Calpastatin OS=Mus	QDKPSTPAEKKSNDTSQTPPGETVPRASMCS	S(0.213)NDT(0.213)S(0.55)QT(0.022)PPGET(0.002)VPR	4092			-1.59075	7.2285	0	0	0	-1.59075	-1.59075	-1.59075
tr|D3Z1H0|D3Z1H0_MOUSE	>tr|D3Z1H0|D3Z1H0_MOUSE Protein eva-1 homolog C (Fragment) OS=Mus musculus GN=Eva1c PE=4 SV=1;>sp|P58659-3|EVA1C_MOUSE Isoform 3 of Protein eva-1 homolog C OS=Mus musculus GN=Eva1c	_______MCSSQEPISQREDNLTCVASTTLQ	MCS(0.003)S(0.003)QEPIS(0.993)QR	2627			0.667403	4.73213	0	0	0	0.667403	0.667403	0.667403
tr|Q5BLK1|Q5BLK1_MOUSE	>tr|Q5BLK1|Q5BLK1_MOUSE 40S ribosomal protein S6 OS=Mus musculus GN=Rps6 PE=2 SV=1;>tr|Q3TL53|Q3TL53_MOUSE 40S ribosomal protein S6 OS=Mus musculus PE=2 SV=1;>sp|P62754|RS6_MOUSE 40S ribosomal protein S6 OS=Mus musculus GN=Rps6 PE=1 SV=1;>tr|Q8BT09|Q8BT09_	QIAKRRRLSSLRASTSKSESSQK________	LS(0.898)S(0.102)LRAS(0.009)T(0.026)S(0.966)K	2582;2583;3595			5.20736	5.59219	6.13959	1.81786	6.99531	6.58581	2.26408	7.44152
tr|Q5BLK1|Q5BLK1_MOUSE	>tr|Q5BLK1|Q5BLK1_MOUSE 40S ribosomal protein S6 OS=Mus musculus GN=Rps6 PE=2 SV=1;>tr|Q3TL53|Q3TL53_MOUSE 40S ribosomal protein S6 OS=Mus musculus PE=2 SV=1;>sp|P62754|RS6_MOUSE 40S ribosomal protein S6 OS=Mus musculus GN=Rps6 PE=1 SV=1	AKRRRLSSLRASTSKSESSQK__________	LS(0.453)S(0.542)LRAS(0.054)T(0.262)S(0.689)KS(0.965)ES(0.025)S(0.009)QK	2583			-1.94688	7.8265	-1.94688	-1.94688	-1.94688	0	0	0
tr|Q71V06|Q71V06_MOUSE	>tr|Q71V06|Q71V06_MOUSE Y box transcription factor (Fragment) OS=Mus musculus GN=Ybx1 PE=2 SV=1;>tr|Q810K5|Q810K5_MOUSE Y box protein 1 OS=Mus musculus GN=Ybx1 PE=2 SV=1;>tr|Q60951|Q60951_MOUSE MYB-1b OS=Mus musculus GN=Ybx1 PE=2 SV=1;>tr|Q3UBT1|Q3UBT1_MOU	QQNYQNSESGEKNEGSESAPEGQAQQRRPYR	NEGS(0.952)ES(0.048)APEGQAQQR	2776;3182			-0.864616	4.72409	-1.29488	-1.16794	-1.47521	-0.398764	-0.271817	-0.579084
tr|G3UZ44|G3UZ44_MOUSE	>tr|G3UZ44|G3UZ44_MOUSE Paired mesoderm homeobox protein 1 OS=Mus musculus GN=Prrx1 PE=1 SV=1;>sp|P63013-2|PRRX1_MOUSE Isoform 2 of Paired mesoderm homeobox protein 1 OS=Mus musculus GN=Prrx1;>sp|P63013|PRRX1_MOUSE Paired mesoderm homeobox protein 1 OS=Mus	VGEAGRSLLESPGLTSGSDTPQQDNDQLNSE	S(0.01)LLES(0.188)PGLT(0.783)S(0.783)GS(0.783)DT(0.453)PQQDNDQLNSEEK	4036			1.0065	4.65683	0	1.0065	0	0	1.0065	0
tr|G3UZ44|G3UZ44_MOUSE	>tr|G3UZ44|G3UZ44_MOUSE Paired mesoderm homeobox protein 1 OS=Mus musculus GN=Prrx1 PE=1 SV=1;>sp|P63013-2|PRRX1_MOUSE Isoform 2 of Paired mesoderm homeobox protein 1 OS=Mus musculus GN=Prrx1;>sp|P63013|PRRX1_MOUSE Paired mesoderm homeobox protein 1 OS=Mus	EAGRSLLESPGLTSGSDTPQQDNDQLNSEEK	S(0.01)LLES(0.188)PGLT(0.783)S(0.783)GS(0.783)DT(0.453)PQQDNDQLNSEEK	4036			1.0065	4.65683	0	1.0065	0	0	1.0065	0
tr|Q8BTQ1|Q8BTQ1_MOUSE	>tr|Q8BTQ1|Q8BTQ1_MOUSE Putative uncharacterized protein (Fragment) OS=Mus musculus GN=Elavl1 PE=2 SV=1;>tr|Q3TT05|Q3TT05_MOUSE Putative uncharacterized protein (Fragment) OS=Mus musculus GN=Elavl1 PE=2 SV=1;>tr|Q8BW03|Q8BW03_MOUSE Putative uncharacterized	PNQNKNMALLSQLYHSPARRFGGPVHHQAQR	NMALLSQLYHS(1)PAR	2920			-0.753878	5.06971	-0.753878	-0.753878	-0.753878	0	0	0
sp|P97329|KI20A_MOUSE	>sp|P97329|KI20A_MOUSE Kinesin-like protein KIF20A OS=Mus musculus GN=Kif20a PE=2 SV=1	STDSSPYARILRSRHSPLLKSPFGKKY____	HS(1)PLLKS(1)PFGK	1802			-1.1968	6.39331	-1.1968	-1.1968	-1.1968	0	0	0
sp|P97329|KI20A_MOUSE	>sp|P97329|KI20A_MOUSE Kinesin-like protein KIF20A OS=Mus musculus GN=Kif20a PE=2 SV=1	PYARILRSRHSPLLKSPFGKKY_________	HS(1)PLLKS(1)PFGK	1802			-1.1968	6.39331	-1.1968	-1.1968	-1.1968	0	0	0
sp|P97434-4|MPRIP_MOUSE	>sp|P97434-4|MPRIP_MOUSE Isoform 4 of Myosin phosphatase Rho-interacting protein OS=Mus musculus GN=Mprip;>tr|F6RND9|F6RND9_MOUSE Myosin phosphatase Rho-interacting protein (Fragment) OS=Mus musculus GN=Mprip PE=1 SV=1;>sp|P97434|MPRIP_MOUSE Myosin phospha	PEGTTVSGYDIMKSKSNPDFLKKDRSCVTRQ	S(0.006)KS(0.994)NPDFLK	3999			0.604535	4.46306	0.604535	0.604535	0.604535	0	0	0
sp|P97434-4|MPRIP_MOUSE	>sp|P97434-4|MPRIP_MOUSE Isoform 4 of Myosin phosphatase Rho-interacting protein OS=Mus musculus GN=Mprip;>tr|F6RND9|F6RND9_MOUSE Myosin phosphatase Rho-interacting protein (Fragment) OS=Mus musculus GN=Mprip PE=1 SV=1;>sp|P97434|MPRIP_MOUSE Myosin phospha	KKDRSCVTRQLRNIRSKSVIEQVSWDN____	S(0.5)KS(0.5)VIEQVSWDN	4002			0.67942	8.11981	0.85006	0.85006	0.85006	0.50878	0.50878	0.50878
sp|P97434-4|MPRIP_MOUSE	>sp|P97434-4|MPRIP_MOUSE Isoform 4 of Myosin phosphatase Rho-interacting protein OS=Mus musculus GN=Mprip;>tr|F6RND9|F6RND9_MOUSE Myosin phosphatase Rho-interacting protein (Fragment) OS=Mus musculus GN=Mprip PE=1 SV=1;>sp|P97434|MPRIP_MOUSE Myosin phospha	DRSCVTRQLRNIRSKSVIEQVSWDN______	S(0.05)KS(0.95)VIEQVSWDN	4002			0.670006	7.89491	0.890398	0.78148	0.85006	0.549118	0.4402	0.50878
tr|Q8BQG3|Q8BQG3_MOUSE	>tr|Q8BQG3|Q8BQG3_MOUSE Putative uncharacterized protein (Fragment) OS=Mus musculus GN=Nf1 PE=2 SV=1;>tr|Q8CCE8|Q8CCE8_MOUSE Putative uncharacterized protein (Fragment) OS=Mus musculus GN=Nf1 PE=2 SV=1;>tr|Q5SYH9|Q5SYH9_MOUSE Neurofibromin (Fragment) OS=Mu	SEGYLAATYPAVGQTSPRARKSMSLDMGQPS	GSEGYLAATYPAVGQT(0.277)S(0.723)PR	1524			-1.09675	4.98488	-1.74311	-1.57814	-1.61703	-0.644426	-0.479456	-0.518343
tr|Q3TMV3|Q3TMV3_MOUSE	>tr|Q3TMV3|Q3TMV3_MOUSE Putative uncharacterized protein OS=Mus musculus GN=Eps8 PE=2 SV=1;>sp|Q08509|EPS8_MOUSE Epidermal growth factor receptor kinase substrate 8 OS=Mus musculus GN=Eps8 PE=1 SV=2;>tr|Q3U2Z5|Q3U2Z5_MOUSE Putative uncharacterized protein	SVPKVPADVTRQNSSSSDSGGSIVRDSQRYK	QNS(0.34)S(0.378)S(0.668)S(0.503)DS(0.111)GGSIVR	3376			1.22383	6.45848	1.22383	1.22383	1.22383	0	0	0
sp|Q148V8|FA83H_MOUSE	>sp|Q148V8|FA83H_MOUSE Protein FAM83H OS=Mus musculus GN=Fam83h PE=1 SV=1	ERRGSPVPPVPERRGSLTFAGESSKTGPTEE	RGS(0.973)LT(0.027)FAGESSK	3550			-1.00622	4.65628	-1.00622	0	0	-1.00622	0	0
sp|Q3TC46|PATL1_MOUSE	>sp|Q3TC46|PATL1_MOUSE Protein PAT1 homolog 1 OS=Mus musculus GN=Patl1 PE=1 SV=2	PEDDRDLSERALPRRSTSPIIGSPPVRAVPI	RS(0.766)T(0.116)S(0.12)PIIGS(0.998)PPVR	3684;4402			2.93431	6.77014	0	2.93431	0	0	2.93431	0
sp|Q3THK3|T2FA_MOUSE	>sp|Q3THK3|T2FA_MOUSE General transcription factor IIF subunit 1 OS=Mus musculus GN=Gtf2f1 PE=1 SV=2	KRLRMDTGPQSLSGKSTPSSGDVQVTEDAVR	MDT(0.046)GPQS(0.387)LS(0.324)GKS(0.606)T(0.606)PS(0.022)S(0.009)GDVQVTEDAVR	2635			-1.96181	5.45205	-1.52959	-2.39403	0	-1.52959	-2.39403	0
tr|Q8BKL0|Q8BKL0_MOUSE	>tr|Q8BKL0|Q8BKL0_MOUSE Putative uncharacterized protein OS=Mus musculus GN=Srsf6 PE=2 SV=1;>sp|Q3TWW8|SRSF6_MOUSE Serine/arginine-rich splicing factor 6 OS=Mus musculus GN=Srsf6 PE=2 SV=1	DIKSKSRSRSQSRSHSPLPAPPSKARSMSPP	SHS(1)PLPAPPSK	3947			0.639419	6.2426	0.417992	0.390937	0.891605	0.56314	0.536084	1.03675
sp|Q3U3V8|XRRA1_MOUSE	>sp|Q3U3V8|XRRA1_MOUSE X-ray radiation resistance-associated protein 1 OS=Mus musculus GN=Xrra1 PE=2 SV=1	HHSARKPSDLCTINVSGMKFSKAKEKDFKHF	PS(0.002)DLCT(0.151)INVS(0.848)GMK	3206			-3.16571	6.92144	0	-3.16571	0	0	-3.16571	0
sp|Q3U9G9|LBR_MOUSE	>sp|Q3U9G9|LBR_MOUSE Lamin-B receptor OS=Mus musculus GN=Lbr PE=1 SV=2	SDIKPLKSFKQRKSGSISSSPSRRRGSRSRS	KS(0.003)GS(0.993)IS(0.196)S(0.614)S(0.194)PSR	2275;3923			0.841092	4.50169	0.199799	0.435111	0.507014	1.1207	1.35601	1.42791
sp|Q3UCQ1-2|FOXK2_MOUSE	>sp|Q3UCQ1-2|FOXK2_MOUSE Isoform 2 of Forkhead box protein K2 OS=Mus musculus GN=Foxk2;>sp|Q3UCQ1|FOXK2_MOUSE Forkhead box protein K2 OS=Mus musculus GN=Foxk2 PE=1 SV=3	GVPCFRTPLGPLSSRSAPASPNHAGVLSAHS	S(0.722)APAS(0.277)PNHAGVLS(0.044)AHS(0.135)S(0.352)GAQT(0.412)PES(0.055)LS(0.002)R	3745			3.20125	6.9437	0	0	3.20125	0	0	3.20125
sp|Q3UMF0-3|COBL1_MOUSE	>sp|Q3UMF0-3|COBL1_MOUSE Isoform 3 of Cordon-bleu protein-like 1 OS=Mus musculus GN=Cobll1;>sp|Q3UMF0-4|COBL1_MOUSE Isoform 4 of Cordon-bleu protein-like 1 OS=Mus musculus GN=Cobll1;>tr|B1AZ15|B1AZ15_MOUSE Cordon-bleu protein-like 1 OS=Mus musculus GN=Cobl	RTGSLQLSSTSIGTSSLKRTKRKAPAPPSKT	T(0.209)GS(0.79)LQLS(0.002)S(0.008)T(0.007)S(0.075)IGT(0.118)S(0.251)S(0.54)LKR	4551			-0.696475	4.84955	-0.696475	-0.696475	-0.696475	0	0	0
sp|Q3UMF0-3|COBL1_MOUSE	>sp|Q3UMF0-3|COBL1_MOUSE Isoform 3 of Cordon-bleu protein-like 1 OS=Mus musculus GN=Cobll1;>sp|Q3UMF0-4|COBL1_MOUSE Isoform 4 of Cordon-bleu protein-like 1 OS=Mus musculus GN=Cobll1;>tr|B1AZ15|B1AZ15_MOUSE Cordon-bleu protein-like 1 OS=Mus musculus GN=Cobl	KPSSGTERHLHRTLSSPTGTETNPPKAPRVT	T(0.276)LS(0.748)S(0.815)PT(0.065)GT(0.065)ET(0.031)NPPK	4607			0.620756	4.53458	0.620756	0.620756	0.620756	0	0	0
sp|Q3UMU9|HDGR2_MOUSE	>sp|Q3UMU9|HDGR2_MOUSE Hepatoma-derived growth factor-related protein 2 OS=Mus musculus GN=Hdgfrp2 PE=1 SV=1;>sp|Q3UMU9-3|HDGR2_MOUSE Isoform 3 of Hepatoma-derived growth factor-related protein 2 OS=Mus musculus GN=Hdgfrp2;>sp|Q3UMU9-4|HDGR2_MOUSE Isoform	KPRARPVKVERTRKRSEGLSLERKGEKKKEP	KRS(1)EGLSLER	2264			-1.99653	7.90126	-1.99653	-1.99653	-1.99653	0	0	0
sp|Q52KE7|CCNL1_MOUSE	>sp|Q52KE7|CCNL1_MOUSE Cyclin-L1 OS=Mus musculus GN=Ccnl1 PE=1 SV=1	KLKAKGLNLDGTPALSTLGGFSPASKPSSPR	GLNLDGT(0.018)PALS(0.873)T(0.872)LGGFS(0.11)PAS(0.115)KPS(0.01)S(0.003)PR	1421			2.13437	8.36897	1.9594	2.30934	0	1.9594	2.30934	0
sp|Q52KE7|CCNL1_MOUSE	>sp|Q52KE7|CCNL1_MOUSE Cyclin-L1 OS=Mus musculus GN=Ccnl1 PE=1 SV=1	LNLDGTPALSTLGGFSPASKPSSPREVKAEE	GLNLDGTPALS(0.014)T(0.014)LGGFS(0.961)PAS(0.79)KPS(0.421)S(0.801)PR	1421			-1.63139	4.90064	-2.03568	-0.956754	-2.85723	-1.39869	-0.319759	-2.22024
tr|F6R1B7|F6R1B7_MOUSE	>tr|F6R1B7|F6R1B7_MOUSE Girdin (Fragment) OS=Mus musculus GN=Ccdc88a PE=1 SV=1;>sp|Q5SNZ0-3|GRDN_MOUSE Isoform 3 of Girdin OS=Mus musculus GN=Ccdc88a;>sp|Q5SNZ0-2|GRDN_MOUSE Isoform 2 of Girdin OS=Mus musculus GN=Ccdc88a;>sp|Q5SNZ0|GRDN_MOUSE Girdin OS=Mus	SETIESRAHHKMKAGSPGSEVVTLQQFLEES	AGS(0.82)PGS(0.174)EVVT(0.006)LQQFLEESNK	174			0.956692	4.5585	0	0	0.956692	0	0	0.956692
tr|H3BJU7|H3BJU7_MOUSE	>tr|H3BJU7|H3BJU7_MOUSE Rho guanine nucleotide exchange factor 2 OS=Mus musculus GN=Arhgef2 PE=1 SV=1;>sp|Q60875-5|ARHG2_MOUSE Isoform 5 of Rho guanine nucleotide exchange factor 2 OS=Mus musculus GN=Arhgef2;>sp|Q60875-4|ARHG2_MOUSE Isoform 4 of Rho guanin	ESPLGLRQILSQSTDSLNMRNRTLSVESLID	QILS(0.098)QS(0.754)T(0.154)DS(0.995)LNMR	3310			-0.623375	5.44949	-0.448718	-0.400472	-1.02093	-0.448718	-0.400472	-1.02093
sp|Q61033-2|LAP2A_MOUSE	>sp|Q61033-2|LAP2A_MOUSE Isoform Zeta of Lamina-associated polypeptide 2, isoforms alpha/zeta OS=Mus musculus GN=Tmpo;>sp|Q61029-4|LAP2B_MOUSE Isoform Gamma of Lamina-associated polypeptide 2, isoforms beta/delta/epsilon/gamma OS=Mus musculus GN=Tmpo;>sp|Q	PLAAGANSKGPPDFSSDEEREPTPVLGSGAS	GPPDFS(1)S(1)DEEREPT(1)PVLGSGASVGR	1473			1.43547	5.13281	1.70651	2.22611	0.687882	1.01863	1.53823	0
tr|F8WIP7|F8WIP7_MOUSE	>tr|F8WIP7|F8WIP7_MOUSE Zinc finger protein ubi-d4 (Fragment) OS=Mus musculus GN=Dpf2 PE=1 SV=1;>tr|Q3UKV4|Q3UKV4_MOUSE Putative uncharacterized protein OS=Mus musculus GN=Dpf2 PE=2 SV=1;>sp|Q61103|REQU_MOUSE Zinc finger protein ubi-d4 OS=Mus musculus GN=D	PLEKRGAPDPRVDDDSLGEFPVSNSRARKRI	VDDDS(1)LGEFPVSNSR	4769			-0.977472	7.03286	-0.851895	0	-1.10305	-0.851895	0	-1.10305
tr|Q542S9|Q542S9_MOUSE	>tr|Q542S9|Q542S9_MOUSE Syntrophin, basic 2 OS=Mus musculus GN=Sntb2 PE=2 SV=1;>tr|Q3V2N5|Q3V2N5_MOUSE Putative uncharacterized protein OS=Mus musculus GN=Sntb2 PE=2 SV=1;>sp|Q61235|SNTB2_MOUSE Beta-2-syntrophin OS=Mus musculus GN=Sntb2 PE=1 SV=2;>tr|B7ZNU	PPSPPAPPRGPAGEASASPPVRRVRVVKQEA	GPAGEAS(0.809)AS(0.191)PPVR	1458			-0.978337	4.60181	0	0	-0.978337	0	0	-0.978337
tr|Q8C8P0|Q8C8P0_MOUSE	>tr|Q8C8P0|Q8C8P0_MOUSE Putative uncharacterized protein OS=Mus musculus GN=Mapk6 PE=2 SV=1;>sp|Q61532|MK06_MOUSE Mitogen-activated protein kinase 6 OS=Mus musculus GN=Mapk6 PE=1 SV=3	LARIMDPHYSHKGHLSEGLVTKWYRSPRLLL	GHLS(1)EGLVTK	1360			-1.25896	8.55141	0	-1.35605	-1.16187	0	-1.35605	-1.16187
tr|Q5U438|Q5U438_MOUSE	>tr|Q5U438|Q5U438_MOUSE Nucleophosmin 1 OS=Mus musculus GN=Npm1 PE=2 SV=1;>tr|Q5SQB7|Q5SQB7_MOUSE MCG68069 OS=Mus musculus GN=Npm1 PE=2 SV=1;>sp|Q61937|NPM_MOUSE Nucleophosmin OS=Mus musculus GN=Npm1 PE=1 SV=1;>tr|Q9DAY9|Q9DAY9_MOUSE Nucleophosmin OS=Mus m	KNVQKSNQNGKDLKPSTPRSKGQESFKKQEK	DLKPS(0.5)T(0.5)PR	659			-0.848447	5.40258	-0.848447	-0.848447	-0.848447	0	0	0
sp|Q62219-7|TGFI1_MOUSE	>sp|Q62219-7|TGFI1_MOUSE Isoform 7 of Transforming growth factor beta-1-induced transcript 1 protein OS=Mus musculus GN=Tgfb1i1;>sp|Q62219-10|TGFI1_MOUSE Isoform 10 of Transforming growth factor beta-1-induced transcript 1 protein OS=Mus musculus GN=Tgfb1i	QNHLPASGPPQPPAASPTREGCPSPPGQTSK	VQNHLPASGPPQPPAAS(0.896)PT(0.104)R	4932			0.656641	4.83772	0.892587	0.567911	1.19597	0.434886	0.110211	0.738274
tr|Q3U3G9|Q3U3G9_MOUSE	>tr|Q3U3G9|Q3U3G9_MOUSE Putative uncharacterized protein OS=Mus musculus PE=2 SV=1;>tr|Q8VHA8|Q8VHA8_MOUSE Synovial sarcoma associated SS18-delta OS=Mus musculus GN=Ss18 PE=2 SV=1;>tr|Q8BKL1|Q8BKL1_MOUSE Protein SSXT OS=Mus musculus GN=Ss18 PE=2 SV=1;>tr|Q	______________MSVAFAAPRQRGKGEIT	MS(1)VAFAAPR	2699			-4.21879	7.49443	0	-4.21879	0	0	-4.21879	0
tr|Q3TY72|Q3TY72_MOUSE	>tr|Q3TY72|Q3TY72_MOUSE Putative uncharacterized protein OS=Mus musculus GN=Supt6 PE=2 SV=1;>sp|Q62383|SPT6H_MOUSE Transcription elongation factor SPT6 OS=Mus musculus GN=Supt6h PE=1 SV=2	PGITPSSSNRTRTPASINATPANINLADLTR	T(0.464)RT(0.58)PAS(0.957)INAT(0.999)PANINLADLTR	4671			0.828364	4.36943	-0.00647846	0.74126	0.732866	0.671819	1.41956	1.41116
sp|Q63918|SDPR_MOUSE	>sp|Q63918|SDPR_MOUSE Serum deprivation-response protein OS=Mus musculus GN=Sdpr PE=1 SV=3	KKSLTPNHQKASSGKSSPFKVSPLSFGRKKV	S(0.505)S(0.505)PFKVS(0.989)PLSFGR	4321			-0.850966	5.03947	-0.282588	-1.0224	-1.24631	0	-0.739808	-0.963726
sp|Q63918|SDPR_MOUSE	>sp|Q63918|SDPR_MOUSE Serum deprivation-response protein OS=Mus musculus GN=Sdpr PE=1 SV=3	KSLTPNHQKASSGKSSPFKVSPLSFGRKKVR	S(0.445)S(0.555)PFKVS(0.211)PLS(0.789)FGR	4321			-0.791459	4.59339	-0.35429	-0.837777	-1.31802	0	-0.483487	-0.963726
sp|Q63918|SDPR_MOUSE	>sp|Q63918|SDPR_MOUSE Serum deprivation-response protein OS=Mus musculus GN=Sdpr PE=1 SV=3	NHQKASSGKSSPFKVSPLSFGRKKVREGESS	S(0.5)S(0.5)PFKVS(0.998)PLS(0.001)FGR	4321			-0.850966	5.03947	-0.282588	-1.0224	-1.24631	0	-0.739808	-0.963726
tr|F8VQ11|F8VQ11_MOUSE	>tr|F8VQ11|F8VQ11_MOUSE Rho GTPase-activating protein 23 OS=Mus musculus GN=Arhgap23 PE=2 SV=1;>sp|Q69ZH9|RHG23_MOUSE Rho GTPase-activating protein 23 OS=Mus musculus GN=Arhgap23 PE=2 SV=2;>tr|B1AQY2|B1AQY2_MOUSE Rho GTPase-activating protein 23 OS=Mus mus	WHRARSDDYLSRATRSAEALGPGALVSPRLE	S(1)AEALGPGALVS(1)PR	3723			0.883384	5.99085	0.393997	1.04573	1.21043	0.393997	1.04573	1.21043
tr|F8VQ11|F8VQ11_MOUSE	>tr|F8VQ11|F8VQ11_MOUSE Rho GTPase-activating protein 23 OS=Mus musculus GN=Arhgap23 PE=2 SV=1;>sp|Q69ZH9|RHG23_MOUSE Rho GTPase-activating protein 23 OS=Mus musculus GN=Arhgap23 PE=2 SV=2;>tr|B1AQY2|B1AQY2_MOUSE Rho GTPase-activating protein 23 OS=Mus mus	RATRSAEALGPGALVSPRLERCGWASQRPSA	S(1)AEALGPGALVS(1)PR	3723			0.883384	5.99085	0.393997	1.04573	1.21043	0.393997	1.04573	1.21043
tr|H7BX26|H7BX26_MOUSE	>tr|H7BX26|H7BX26_MOUSE Centrosomal protein of 170 kDa OS=Mus musculus GN=Cep170 PE=1 SV=1;>sp|Q6A065|CE170_MOUSE Centrosomal protein of 170 kDa OS=Mus musculus GN=Cep170 PE=1 SV=2	RLVPSDKLSPRTRANSISRLSDSKVKSMSST	ANS(1)IS(0.002)RLS(0.076)DS(0.922)K	275			-0.851451	5.4126	-0.851451	-0.851451	-0.851451	0	0	0
tr|H7BX26|H7BX26_MOUSE	>tr|H7BX26|H7BX26_MOUSE Centrosomal protein of 170 kDa OS=Mus musculus GN=Cep170 PE=1 SV=1;>sp|Q6A065|CE170_MOUSE Centrosomal protein of 170 kDa OS=Mus musculus GN=Cep170 PE=1 SV=2	LSPRTRANSISRLSDSKVKSMSSTHGSPSVN	ANS(1)IS(0.002)RLS(0.076)DS(0.922)K	275			-0.851451	5.4126	-0.851451	-0.851451	-0.851451	0	0	0
tr|H7BX26|H7BX26_MOUSE	>tr|H7BX26|H7BX26_MOUSE Centrosomal protein of 170 kDa OS=Mus musculus GN=Cep170 PE=1 SV=1;>sp|Q6A065|CE170_MOUSE Centrosomal protein of 170 kDa OS=Mus musculus GN=Cep170 PE=1 SV=2	LAQPRRTRLGSLSARSDSEATISRSSASART	S(0.995)DS(0.005)EATISR	2424;3805			-0.606213	6.71482	-0.757847	-0.757847	-0.891064	-0.365768	-0.365768	-0.498986
sp|Q6GQX2|NCK5L_MOUSE	>sp|Q6GQX2|NCK5L_MOUSE Nck-associated protein 5-like OS=Mus musculus GN=Nckap5l PE=2 SV=1	PRSSRIPCRNSGSDGSPSPLLARRGLGGGEL	NSGSDGS(0.929)PS(0.071)PLLAR	3066			-0.680881	4.47049	-0.996009	-0.685637	-1.04901	-0.310372	0	-0.363375
sp|Q6NS46|RRP5_MOUSE	>sp|Q6NS46|RRP5_MOUSE Protein RRP5 homolog OS=Mus musculus GN=Pdcd11 PE=2 SV=2	SQRGGRGKRERQESESEQELVNKRPKKSGAA	ERQES(0.348)ES(0.652)EQELVNK	1071;3262			-1.6097	7.26347	-1.6097	-1.6097	-1.6097	0	0	0
sp|Q6P542|ABCF1_MOUSE	>sp|Q6P542|ABCF1_MOUSE ATP-binding cassette sub-family F member 1 OS=Mus musculus GN=Abcf1 PE=1 SV=1;>tr|Q5RL55|Q5RL55_MOUSE ATP-binding cassette, sub-family F (GCN20), member 1 OS=Mus musculus GN=Abcf1 PE=2 SV=1;>tr|A1A4B8|A1A4B8_MOUSE Abcf1 protein (Frag	DDSDERVLMERLKQLSVPASDEEDEVPAPIP	QLS(1)VPAS(1)DEEDEVPAPIPR	2465;3361			-0.791095	8.64129	-0.804847	-1.06952	-0.923243	-0.521967	-0.786636	-0.640362
sp|Q6PHZ5|RB15B_MOUSE	>sp|Q6PHZ5|RB15B_MOUSE Putative RNA-binding protein 15B OS=Mus musculus GN=Rbm15b PE=1 SV=2	GRTGKASGDPGAGGASPRASPLPPPPPPPGA	ASGDPGAGGAS(1)PR	368			0.748513	5.63748	0	0.903193	0.593833	0	0.903193	0.593833
tr|Z4YJT3|Z4YJT3_MOUSE	>tr|Z4YJT3|Z4YJT3_MOUSE La-related protein 1 OS=Mus musculus GN=Larp1 PE=4 SV=1;>sp|Q6ZQ58|LARP1_MOUSE La-related protein 1 OS=Mus musculus GN=Larp1 PE=1 SV=3	MDGRKNTFTAWSEEDSDYEIDDRDVNKILIV	KNT(0.545)FT(0.26)AWS(0.203)EEDS(0.985)DY(0.007)EIDDRDVNK	2205			-1.37957	6.80918	-1.37957	-1.37957	-1.37957	0	0	0
tr|Z4YJT3|Z4YJT3_MOUSE	>tr|Z4YJT3|Z4YJT3_MOUSE La-related protein 1 OS=Mus musculus GN=Larp1 PE=4 SV=1;>sp|Q6ZQ58|LARP1_MOUSE La-related protein 1 OS=Mus musculus GN=Larp1 PE=1 SV=3;>tr|Q3UU34|Q3UU34_MOUSE Putative uncharacterized protein (Fragment) OS=Mus musculus GN=Larp1 PE=2	ANKLFGAPEPSTIARSLPTTVPESPNYRNAR	S(0.997)LPT(0.001)T(0.002)VPESPNYR	4044			2.83869	10.3602	3.39309	2.95817	3.36928	2.59011	2.1552	2.5663
tr|F7CBJ9|F7CBJ9_MOUSE	>tr|F7CBJ9|F7CBJ9_MOUSE Protein phosphatase Slingshot homolog 1 (Fragment) OS=Mus musculus GN=Ssh1 PE=2 SV=1;>tr|F8WHT2|F8WHT2_MOUSE Protein phosphatase Slingshot homolog 1 OS=Mus musculus GN=Ssh1 PE=2 SV=1;>sp|Q76I79-2|SSH1_MOUSE Isoform 2 of Protein phos	SVWTDRVRYMVVVYTSGRQDTEENILLGVDF	YMVVVY(0.895)T(0.552)S(0.552)GR	5051			0.875243	5.49092	0.875243	0.875243	0.875243	0	0	0
tr|Q3TGG2|Q3TGG2_MOUSE	>tr|Q3TGG2|Q3TGG2_MOUSE Ataxin-2-like protein OS=Mus musculus GN=Atxn2l PE=1 SV=1;>sp|Q7TQH0-3|ATX2L_MOUSE Isoform 3 of Ataxin-2-like protein OS=Mus musculus GN=Atxn2l;>sp|Q7TQH0|ATX2L_MOUSE Ataxin-2-like protein OS=Mus musculus GN=Atxn2l PE=1 SV=1;>sp|Q7T	GLSSLPPRGPHHLDNSSPGPGSEARGINGGP	GPHHLDNS(0.567)S(0.433)PGPGSEAR	1466			-0.877458	5.49811	-0.877458	-0.877458	-0.877458	0	0	0
sp|Q80TY0-5|FNBP1_MOUSE	>sp|Q80TY0-5|FNBP1_MOUSE Isoform 5 of Formin-binding protein 1 OS=Mus musculus GN=Fnbp1;>sp|Q80TY0-4|FNBP1_MOUSE Isoform 4 of Formin-binding protein 1 OS=Mus musculus GN=Fnbp1;>sp|Q80TY0-2|FNBP1_MOUSE Isoform 2 of Formin-binding protein 1 OS=Mus musculus G	DIEFEDYTQPMKRTVSDNSLSSSKEGKPELR	T(0.001)VS(0.986)DNS(0.012)LS(0.001)SSK	4722			0.587041	4.38419	0	0	0	0.587041	0.587041	0.587041
tr|F6RIN9|F6RIN9_MOUSE	>tr|F6RIN9|F6RIN9_MOUSE Protein scribble homolog (Fragment) OS=Mus musculus GN=Scrib PE=1 SV=1;>sp|Q80U72|SCRIB_MOUSE Protein scribble homolog OS=Mus musculus GN=Scrib PE=1 SV=2;>sp|Q80U72-4|SCRIB_MOUSE Isoform 4 of Protein scribble homolog OS=Mus musculus	TAKAERRHQERLRMQSPELPAPERALSPAER	MQS(1)PELPAPER	2686			0.921609	4.48633	0	0	0.921609	0	0	0.921609
tr|Q3TDD8|Q3TDD8_MOUSE	>tr|Q3TDD8|Q3TDD8_MOUSE Putative uncharacterized protein OS=Mus musculus GN=Eif4b PE=2 SV=1;>tr|Q3UGC0|Q3UGC0_MOUSE Putative uncharacterized protein OS=Mus musculus GN=Eif4b PE=2 SV=1;>tr|Q3TSY9|Q3TSY9_MOUSE Putative uncharacterized protein OS=Mus musculus	WRSEETQERERSRTGSESSQTGASATSGRNT	T(0.239)GS(0.761)ESSQTGASATSGR	4284;4549			-1.22538	6.46216	-1.22538	-1.22538	-1.22538	0	0	0
tr|Q3TDD8|Q3TDD8_MOUSE	>tr|Q3TDD8|Q3TDD8_MOUSE Putative uncharacterized protein OS=Mus musculus GN=Eif4b PE=2 SV=1;>tr|Q3UGC0|Q3UGC0_MOUSE Putative uncharacterized protein OS=Mus musculus GN=Eif4b PE=2 SV=1;>tr|Q3TSY9|Q3TSY9_MOUSE Putative uncharacterized protein OS=Mus musculus	SEETQERERSRTGSESSQTGASATSGRNTRR	T(0.062)GS(0.062)ES(0.753)S(0.014)QT(0.086)GAS(0.022)ATSGR	4284;4549			1.43218	5.34706	0	1.43218	0	0	1.43218	0
tr|Q3TDD8|Q3TDD8_MOUSE	>tr|Q3TDD8|Q3TDD8_MOUSE Putative uncharacterized protein OS=Mus musculus GN=Eif4b PE=2 SV=1;>tr|Q3UGC0|Q3UGC0_MOUSE Putative uncharacterized protein OS=Mus musculus GN=Eif4b PE=2 SV=1;>tr|Q3TSY9|Q3TSY9_MOUSE Putative uncharacterized protein OS=Mus musculus	EETQERERSRTGSESSQTGASATSGRNTRRR	S(0.072)RT(0.834)GS(0.105)ES(0.31)S(0.64)QT(0.039)GASATSGR	4284;4549			-2.43788	8.49531	-2.43788	-2.43788	-2.43788	0	0	0
sp|Q8BHL3|TB10B_MOUSE	>sp|Q8BHL3|TB10B_MOUSE TBC1 domain family member 10B OS=Mus musculus GN=Tbc1d10b PE=1 SV=2	AVGGAPSPPPPVRRASAGPVPGAVVIAEGLH	RAS(0.998)AGPVPGAVVIAEGLHPS(0.014)LPS(0.316)PT(0.632)GNS(0.028)T(0.011)PLGTSK	3500			2.22373	6.21824	0	0	2.22373	0	0	2.22373
sp|Q8BIZ6|SNIP1_MOUSE	>sp|Q8BIZ6|SNIP1_MOUSE Smad nuclear-interacting protein 1 OS=Mus musculus GN=Snip1 PE=1 SV=1	SPEPVAHRRPDAPAASLSPPAAEPGHSGHRG	RPDAPAAS(0.999)LS(0.991)PPAAEPGHS(0.011)GHR	3615			0.718687	4.93651	0.718687	0.718687	0.718687	0	0	0
sp|Q8BIZ6|SNIP1_MOUSE	>sp|Q8BIZ6|SNIP1_MOUSE Smad nuclear-interacting protein 1 OS=Mus musculus GN=Snip1 PE=1 SV=1	EPVAHRRPDAPAASLSPPAAEPGHSGHRGSR	RPDAPAAS(0.999)LS(0.991)PPAAEPGHS(0.011)GHR	3615			0.718687	4.93651	0.718687	0.718687	0.718687	0	0	0
sp|Q8BTI8-2|SRRM2_MOUSE	>sp|Q8BTI8-2|SRRM2_MOUSE Isoform 2 of Serine/arginine repetitive matrix protein 2 OS=Mus musculus GN=Srrm2;>sp|Q8BTI8|SRRM2_MOUSE Serine/arginine repetitive matrix protein 2 OS=Mus musculus GN=Srrm2 PE=1 SV=3;>sp|Q8BTI8-3|SRRM2_MOUSE Isoform 3 of Serine/ar	FVQQKGHTQTWPDTSSPEVMQTQVESPLLQS	GHT(0.001)QT(0.002)WPDT(0.16)S(0.174)S(0.66)PEVMQT(0.585)QVES(0.406)PLLQS(0.012)K	1366			-1.49278	7.0411	0	0	0	-1.49278	-1.49278	-1.49278
sp|Q8BTI8-2|SRRM2_MOUSE	>sp|Q8BTI8-2|SRRM2_MOUSE Isoform 2 of Serine/arginine repetitive matrix protein 2 OS=Mus musculus GN=Srrm2;>sp|Q8BTI8|SRRM2_MOUSE Serine/arginine repetitive matrix protein 2 OS=Mus musculus GN=Srrm2 PE=1 SV=3;>sp|Q8BTI8-3|SRRM2_MOUSE Isoform 3 of Serine/ar	SLSRSSSPVTELTARSPVKQDKSEISTDPKL	S(0.113)S(0.138)S(0.747)PVT(0.004)ELT(0.002)ARS(0.997)PVK	4367			0.636962	4.36176	1.03797	0.955306	1.03882	0.290495	0.207833	0.291348
tr|Q3U661|Q3U661_MOUSE	>tr|Q3U661|Q3U661_MOUSE Putative uncharacterized protein OS=Mus musculus GN=Tox4 PE=2 SV=1;>sp|Q8BU11|TOX4_MOUSE TOX high mobility group box family member 4 OS=Mus musculus GN=Tox4 PE=1 SV=3;>tr|Q6A006|Q6A006_MOUSE MKIAA0737 protein (Fragment) OS=Mus muscu	QSPEDRLSTTPSPTNSLHEDGVDDFRRQLPA	LS(0.001)T(0.003)T(0.003)PS(0.968)PT(0.426)NS(0.599)LHEDGVDDFRR	2586			0.949649	4.54422	0	0.949649	0	0	0.949649	0
tr|E9PYH3|E9PYH3_MOUSE	>tr|E9PYH3|E9PYH3_MOUSE Ethanolamine-phosphate phospho-lyase OS=Mus musculus GN=Etnppl PE=3 SV=1;>sp|Q8BWU8|AT2L1_MOUSE Ethanolamine-phosphate phospho-lyase OS=Mus musculus GN=Etnppl PE=2 SV=1	AYADEVKKIIEEAHSSGRKIAAFIAESMQSC	KIIEEAHS(0.04)S(0.96)GR	2159			1.18792	6.3716	1.18792	1.18792	1.18792	0	0	0
tr|Q4VBF8|Q4VBF8_MOUSE	>tr|Q4VBF8|Q4VBF8_MOUSE Sipa1l1 protein OS=Mus musculus GN=Sipa1l1 PE=2 SV=1;>sp|Q8C0T5-2|SI1L1_MOUSE Isoform 2 of Signal-induced proliferation-associated 1-like protein 1 OS=Mus musculus GN=Sipa1l1;>sp|Q8C0T5|SI1L1_MOUSE Signal-induced proliferation-assoc	ESQKNFKFHALSSPQSPFPTTPTSRRALHRT	FHALS(0.024)S(0.088)PQS(0.888)PFPT(0.481)T(0.395)PT(0.067)S(0.056)R	1164			-0.73385	4.99457	-0.73385	-0.73385	-0.73385	0	0	0
tr|Q4VBF8|Q4VBF8_MOUSE	>tr|Q4VBF8|Q4VBF8_MOUSE Sipa1l1 protein OS=Mus musculus GN=Sipa1l1 PE=2 SV=1;>sp|Q8C0T5-2|SI1L1_MOUSE Isoform 2 of Signal-induced proliferation-associated 1-like protein 1 OS=Mus musculus GN=Sipa1l1;>sp|Q8C0T5|SI1L1_MOUSE Signal-induced proliferation-assoc	FPTTPTSRRALHRTLSDESIYSSQREHFFTS	T(0.05)LS(0.806)DES(0.142)IYS(0.001)S(0.001)QR	4601			-1.02662	4.69525	0	0	-1.02662	0	0	-1.02662
sp|Q8C1D8|IWS1_MOUSE	>sp|Q8C1D8|IWS1_MOUSE Protein IWS1 homolog OS=Mus musculus GN=Iws1 PE=1 SV=1	EQRDLEQMPQRRRLSSTGGQTPRRDLEKVLT	RLS(0.999)S(0.961)T(0.035)GGQT(0.004)PR	3596			0.756081	7.71704	0.549285	0.549285	0.549285	0.962877	0.962877	0.962877
sp|Q8CDU5|EFHB_MOUSE	>sp|Q8CDU5|EFHB_MOUSE EF-hand domain-containing family member B OS=Mus musculus GN=Efhb PE=2 SV=2	DYFAGEAKNRKYNPASFHRFNLYGIPTPHFN	Y(1)NPAS(1)FHR	5054			-0.93788	5.68828	-0.93788	-0.93788	-0.93788	0	0	0
tr|A2VDH4|A2VDH4_MOUSE	>tr|A2VDH4|A2VDH4_MOUSE Kat5 protein (Fragment) OS=Mus musculus GN=Kat5 PE=2 SV=1;>sp|Q8CHK4-2|KAT5_MOUSE Isoform 2 of Histone acetyltransferase KAT5 OS=Mus musculus GN=Kat5;>tr|Q3YFI9|Q3YFI9_MOUSE Kat5 protein OS=Mus musculus GN=Kat5 PE=2 SV=1;>tr|Q3UJQ1|	PKKEAKTPTKNGLPGSRPGSPEREVKRKVEV	NGLPGS(1)RPGS(1)PER	2815			1.35446	6.75526	1.35446	1.35446	1.35446	0	0	0
tr|A2VDH4|A2VDH4_MOUSE	>tr|A2VDH4|A2VDH4_MOUSE Kat5 protein (Fragment) OS=Mus musculus GN=Kat5 PE=2 SV=1;>sp|Q8CHK4-2|KAT5_MOUSE Isoform 2 of Histone acetyltransferase KAT5 OS=Mus musculus GN=Kat5;>tr|Q3YFI9|Q3YFI9_MOUSE Kat5 protein OS=Mus musculus GN=Kat5 PE=2 SV=1;>tr|Q3UJQ1|	AKTPTKNGLPGSRPGSPEREVKRKVEVVSPA	NGLPGS(1)RPGS(1)PER	2815			1.35446	6.75526	1.35446	1.35446	1.35446	0	0	0
sp|Q8CHY6|P66A_MOUSE	>sp|Q8CHY6|P66A_MOUSE Transcriptional repressor p66 alpha OS=Mus musculus GN=Gatad2a PE=1 SV=2;>tr|E9QMN5|E9QMN5_MOUSE Transcriptional repressor p66 alpha OS=Mus musculus GN=Gatad2a PE=1 SV=1	SEKRPPSPDVIVLSDSEQPSSPRVNGLTTVA	RPPS(1)PDVIVLS(0.182)DS(0.818)EQPS(0.596)S(0.404)PR	3632			0.678475	4.77734	0.678475	0.678475	0.678475	0	0	0
sp|Q8CIB6|TM230_MOUSE	>sp|Q8CIB6|TM230_MOUSE Transmembrane protein 230 OS=Mus musculus GN=Tmem230 PE=1 SV=1	ATGLPSSKVKYSRLASTDDGYIDLQFKKSPP	LAS(0.776)T(0.224)DDGYIDLQFK	2346			1.06001	17.4454	1.1002	1.1002	1.1002	1.01982	1.01982	1.01982
sp|Q8CJF7|ELYS_MOUSE	>sp|Q8CJF7|ELYS_MOUSE Protein ELYS OS=Mus musculus GN=Ahctf1 PE=1 SV=1	QQLPLKRKRVREREVSVSSVTEEPKLDSSQL	EVS(0.991)VS(0.025)S(0.159)VT(0.825)EEPK	1125			1.28228	5.12964	0	1.28228	0	0	1.28228	0
sp|Q8K012-2|FBP1L_MOUSE	>sp|Q8K012-2|FBP1L_MOUSE Isoform 2 of Formin-binding protein 1-like OS=Mus musculus GN=Fnbp1l;>tr|E9PUK3|E9PUK3_MOUSE Formin-binding protein 1-like OS=Mus musculus GN=Fnbp1l PE=1 SV=1;>sp|Q8K012|FBP1L_MOUSE Formin-binding protein 1-like OS=Mus musculus GN=	DFPFEDYSQHIYRTISDGTISAAKQESGKMD	TIS(1)DGTISAAK	4582			-0.789092	6.48032	-1.2623	-0.888688	-0.718204	-0.927689	-0.554078	-0.383594
sp|Q8K2K6-3|AGFG1_MOUSE	>sp|Q8K2K6-3|AGFG1_MOUSE Isoform 3 of Arf-GAP domain and FG repeat-containing protein 1 OS=Mus musculus GN=Agfg1;>sp|Q8K2K6-2|AGFG1_MOUSE Isoform 2 of Arf-GAP domain and FG repeat-containing protein 1 OS=Mus musculus GN=Agfg1;>sp|Q8K2K6-1|AGFG1_MOUSE Isofo	SSTPEVKPLKSLLGESAPALHLNKGTPSQSP	S(0.001)LLGES(0.829)APALHLNKGT(0.164)PS(0.059)QS(0.947)PVVGR	4037			-1.05627	6.03053	-1.05627	-1.05627	-1.05627	0	0	0
sp|Q8K327|CHAP1_MOUSE	>sp|Q8K327|CHAP1_MOUSE Chromosome alignment-maintaining phosphoprotein 1 OS=Mus musculus GN=Champ1 PE=1 SV=1	SQKPNVFSETRKHTASGSSESPKVASDIWKP	KHT(0.289)AS(0.754)GS(0.94)S(0.881)ES(0.137)PK	2151			1.68492	7.39841	1.68492	1.68492	1.68492	0	0	0
sp|Q8K327|CHAP1_MOUSE	>sp|Q8K327|CHAP1_MOUSE Chromosome alignment-maintaining phosphoprotein 1 OS=Mus musculus GN=Champ1 PE=1 SV=1	KPNVFSETRKHTASGSSESPKVASDIWKPVL	KHT(0.289)AS(0.754)GS(0.94)S(0.881)ES(0.137)PK	2151			1.68492	7.39841	1.68492	1.68492	1.68492	0	0	0
sp|Q8K327|CHAP1_MOUSE	>sp|Q8K327|CHAP1_MOUSE Chromosome alignment-maintaining phosphoprotein 1 OS=Mus musculus GN=Champ1 PE=1 SV=1	PNVFSETRKHTASGSSESPKVASDIWKPVLS	KHT(0.289)AS(0.754)GS(0.94)S(0.881)ES(0.137)PK	2151			1.68492	7.39841	1.68492	1.68492	1.68492	0	0	0
sp|Q8K3X4|I2BPL_MOUSE	>sp|Q8K3X4|I2BPL_MOUSE Interferon regulatory factor 2-binding protein-like OS=Mus musculus GN=Irf2bpl PE=1 SV=1	TASARRNSSSPVSPASVPGQRRLASRNGDLN	NS(0.538)S(0.238)S(0.25)PVS(0.379)PAS(0.594)VPGQR	3102;3609			0.81124	5.27571	0.81124	0.81124	0.81124	0	0	0
sp|Q8K3X4|I2BPL_MOUSE	>sp|Q8K3X4|I2BPL_MOUSE Interferon regulatory factor 2-binding protein-like OS=Mus musculus GN=Irf2bpl PE=1 SV=1	TVAEVGVGAAGKRPGSVSSTDQERELKEKQR	RPGS(1)VS(0.171)S(0.658)T(0.171)DQER	3621			0.652826	6.29709	0.760456	0.545196	0	0.760456	0.545196	0
tr|Q6A036|Q6A036_MOUSE	>tr|Q6A036|Q6A036_MOUSE MKIAA0618 protein (Fragment) OS=Mus musculus GN=mKIAA0618 PE=2 SV=1;>tr|H7BX32|H7BX32_MOUSE Nuclear envelope pore membrane protein POM 121 OS=Mus musculus GN=Pom121 PE=1 SV=1;>tr|Q3U425|Q3U425_MOUSE Nuclear pore membrane protein 121	SQLWKRSGPTSSPFSSPASSRSQTPERPAKK	S(0.081)GPT(0.027)S(0.434)S(0.441)PFS(0.161)S(0.902)PAS(0.477)S(0.477)R	3919			1.00381	5.88348	1.00381	1.00381	1.00381	0	0	0
tr|E9Q9Q7|E9Q9Q7_MOUSE	>tr|E9Q9Q7|E9Q9Q7_MOUSE Actin-binding LIM protein 1 OS=Mus musculus GN=Ablim1 PE=1 SV=1;>tr|E9Q9D1|E9Q9D1_MOUSE Actin-binding LIM protein 1 OS=Mus musculus GN=Ablim1 PE=1 SV=1;>tr|E9Q9D2|E9Q9D2_MOUSE Actin-binding LIM protein 1 OS=Mus musculus GN=Ablim1 PE	SAEGYQDVRDRMIHRSTSQGSINSPVYSRHS	S(0.802)T(0.188)S(0.011)QGS(1)INS(1)PVYSR	4403			-0.788774	5.19659	-0.788774	-0.788774	-0.788774	0	0	0
tr|E9Q9Q7|E9Q9Q7_MOUSE	>tr|E9Q9Q7|E9Q9Q7_MOUSE Actin-binding LIM protein 1 OS=Mus musculus GN=Ablim1 PE=1 SV=1;>tr|E9Q9D1|E9Q9D1_MOUSE Actin-binding LIM protein 1 OS=Mus musculus GN=Ablim1 PE=1 SV=1;>tr|E9Q9D2|E9Q9D2_MOUSE Actin-binding LIM protein 1 OS=Mus musculus GN=Ablim1 PE	QDVRDRMIHRSTSQGSINSPVYSRHSYTPTT	S(0.802)T(0.188)S(0.011)QGS(1)INS(1)PVYSR	4403			-0.788774	5.19659	-0.788774	-0.788774	-0.788774	0	0	0
tr|E9Q9Q7|E9Q9Q7_MOUSE	>tr|E9Q9Q7|E9Q9Q7_MOUSE Actin-binding LIM protein 1 OS=Mus musculus GN=Ablim1 PE=1 SV=1;>tr|E9Q9D1|E9Q9D1_MOUSE Actin-binding LIM protein 1 OS=Mus musculus GN=Ablim1 PE=1 SV=1;>tr|E9Q9D2|E9Q9D2_MOUSE Actin-binding LIM protein 1 OS=Mus musculus GN=Ablim1 PE	RDRMIHRSTSQGSINSPVYSRHSYTPTTSRS	S(0.802)T(0.188)S(0.011)QGS(1)INS(1)PVYSR	4403			-0.788774	5.19659	-0.788774	-0.788774	-0.788774	0	0	0
tr|E9Q9Q7|E9Q9Q7_MOUSE	>tr|E9Q9Q7|E9Q9Q7_MOUSE Actin-binding LIM protein 1 OS=Mus musculus GN=Ablim1 PE=1 SV=1;>tr|E9Q9D1|E9Q9D1_MOUSE Actin-binding LIM protein 1 OS=Mus musculus GN=Ablim1 PE=1 SV=1;>tr|E9Q9D2|E9Q9D2_MOUSE Actin-binding LIM protein 1 OS=Mus musculus GN=Ablim1 PE	RQSLGESPRTLSPTPSAEGYQDVRDRMIHRS	T(0.458)LS(0.458)PT(0.1)PS(0.982)AEGY(0.003)QDVR	4606			0.974204	5.87866	1.1595	0.788903	0	1.1595	0.788903	0
tr|E9Q9Q7|E9Q9Q7_MOUSE	>tr|E9Q9Q7|E9Q9Q7_MOUSE Actin-binding LIM protein 1 OS=Mus musculus GN=Ablim1 PE=1 SV=1;>tr|E9Q9D1|E9Q9D1_MOUSE Actin-binding LIM protein 1 OS=Mus musculus GN=Ablim1 PE=1 SV=1;>tr|E9Q9D2|E9Q9D2_MOUSE Actin-binding LIM protein 1 OS=Mus musculus GN=Ablim1 PE	SPLHSASHAPSSKTSSLPGYGKNGLHRPVST	TS(0.001)S(0.999)LPGYGK	4694			-0.7747	5.14602	-0.7747	-0.7747	-0.7747	0	0	0
tr|A4FUW1|A4FUW1_MOUSE	>tr|A4FUW1|A4FUW1_MOUSE 4932417H02Rik protein (Fragment) OS=Mus musculus GN=Rptor PE=2 SV=1;>tr|A2ACM0|A2ACM0_MOUSE Regulatory-associated protein of mTOR OS=Mus musculus GN=Rptor PE=1 SV=1;>sp|Q8K4Q0|RPTOR_MOUSE Regulatory-associated protein of mTOR OS=Mus	QRILDTSSLTQSAPASPTNKGMHMHQVGGSP	ILDTSS(0.004)LT(0.498)QS(0.498)APAS(0.997)PT(0.003)NK	1934			0.869436	8.76557	0.858568	0.62607	0.646268	1.17684	0.944339	0.964536
tr|E9PX48|E9PX48_MOUSE	>tr|E9PX48|E9PX48_MOUSE Dedicator of cytokinesis protein 7 OS=Mus musculus GN=Dock7 PE=1 SV=1;>tr|A2A9M5|A2A9M5_MOUSE Dedicator of cytokinesis protein 7 OS=Mus musculus GN=Dock7 PE=1 SV=1;>sp|Q8R1A4-2|DOCK7_MOUSE Isoform 2 of Dedicator of cytokinesis prote	NLNRSRSLSNSNPDISGTPTSPDDEVRSIIG	S(0.359)RS(0.359)LS(0.412)NS(0.144)NPDIS(0.709)GT(0.018)PTSPDDEVR	4059;4271			-1.10885	4.84524	0	-1.10885	0	0	-1.10885	0
tr|E9PX48|E9PX48_MOUSE	>tr|E9PX48|E9PX48_MOUSE Dedicator of cytokinesis protein 7 OS=Mus musculus GN=Dock7 PE=1 SV=1;>tr|A2A9M5|A2A9M5_MOUSE Dedicator of cytokinesis protein 7 OS=Mus musculus GN=Dock7 PE=1 SV=1;>sp|Q8R1A4-2|DOCK7_MOUSE Isoform 2 of Dedicator of cytokinesis prote	ARQEMVRRSRGQLERSPSGSAFGSQENLRWR	S(0.925)PS(0.073)GS(0.002)AFGSQENLR	4178			0.625671	5.49369	0.380235	0.823495	0.257273	0.657575	1.10084	0.534613
tr|Q3U1H6|Q3U1H6_MOUSE	>tr|Q3U1H6|Q3U1H6_MOUSE Putative uncharacterized protein OS=Mus musculus GN=Etv3 PE=2 SV=1;>sp|Q8R4Z4|ETV3_MOUSE ETS translocation variant 3 OS=Mus musculus GN=Etv3 PE=2 SV=2	LLPLFTRPAMYPDPHSPFAISPVPGRGGVLN	PAMY(0.001)PDPHS(0.999)PFAIS(1)PVPGR	3185			1.45065	6.95683	1.45065	1.45065	1.45065	0	0	0
tr|Q3U1H6|Q3U1H6_MOUSE	>tr|Q3U1H6|Q3U1H6_MOUSE Putative uncharacterized protein OS=Mus musculus GN=Etv3 PE=2 SV=1;>sp|Q8R4Z4|ETV3_MOUSE ETS translocation variant 3 OS=Mus musculus GN=Etv3 PE=2 SV=2	TRPAMYPDPHSPFAISPVPGRGGVLNVPISP	PAMY(0.001)PDPHS(0.999)PFAIS(1)PVPGR	3185			1.45065	6.95683	1.45065	1.45065	1.45065	0	0	0
sp|Q8R550-3|SH3K1_MOUSE	>sp|Q8R550-3|SH3K1_MOUSE Isoform 3 of SH3 domain-containing kinase-binding protein 1 OS=Mus musculus GN=Sh3kbp1;>tr|Q3TA88|Q3TA88_MOUSE Putative uncharacterized protein OS=Mus musculus GN=Sh3kbp1 PE=2 SV=1;>sp|Q8R550-2|SH3K1_MOUSE Isoform 2 of SH3 domain-c	FGDIFKDKPIKLRPRSIEVENDFLPVEKTIG	S(1)IEVENDFLPVEK	3960			0.621821	6.49072	0.593265	0.792277	0.96501	0.269871	0.468884	0.641616
sp|Q8VDZ4-2|ZDHC5_MOUSE	>sp|Q8VDZ4-2|ZDHC5_MOUSE Isoform 2 of Palmitoyltransferase ZDHHC5 OS=Mus musculus GN=Zdhhc5;>sp|Q8VDZ4|ZDHC5_MOUSE Palmitoyltransferase ZDHHC5 OS=Mus musculus GN=Zdhhc5 PE=1 SV=1	HFDPLSSGSRSSSLKSAQGTGFELGQLQSIR	S(0.34)S(0.34)S(0.352)LKS(0.957)AQGT(0.01)GFELGQLQSIR	4353			-0.662459	4.71174	-0.662459	-0.662459	-0.662459	0	0	0
sp|Q8VHX6-2|FLNC_MOUSE	>sp|Q8VHX6-2|FLNC_MOUSE Isoform 2 of Filamin-C OS=Mus musculus GN=Flnc;>tr|D3YW87|D3YW87_MOUSE Filamin-C OS=Mus musculus GN=Flnc PE=1 SV=1;>sp|Q8VHX6|FLNC_MOUSE Filamin-C OS=Mus musculus GN=Flnc PE=1 SV=3;>tr|D3Z576|D3Z576_MOUSE Filamin-C OS=Mus musculus G	PFKAKVTGPRLSGGHSLHETSTVLVETVTKS	LS(0.166)GGHS(0.564)LHET(0.228)S(0.03)T(0.01)VLVETVTK	2571			0.716046	4.92629	0.716046	0.716046	0.716046	0	0	0
sp|Q91VM5|RMXL1_MOUSE	>sp|Q91VM5|RMXL1_MOUSE RNA binding motif protein, X-linked-like-1 OS=Mus musculus GN=Rbmxl1 PE=1 SV=1	PPPRSGGPPPKRSTPSGPVRSSSGMGGRTPV	RS(0.066)T(0.949)PS(0.985)GPVR	3683;4394			-0.898843	8.96579	-0.713091	-0.819998	-1.15695	-0.717417	-0.824324	-1.16128
sp|Q91X84|CRTC3_MOUSE	>sp|Q91X84|CRTC3_MOUSE CREB-regulated transcription coactivator 3 OS=Mus musculus GN=Crtc3 PE=2 SV=2;>sp|Q91X84-2|CRTC3_MOUSE Isoform 2 of CREB-regulated transcription coactivator 3 OS=Mus musculus GN=Crtc3	THLGIRTSSGLQSSRSNPSIQATLSKMALSS	S(1)NPSIQATLSK	4099			-0.664597	6.12703	-0.845648	-0.292051	-0.828437	-0.864085	-0.310488	-0.846875
sp|Q91XE4|ACY3_MOUSE	>sp|Q91XE4|ACY3_MOUSE N-acyl-aromatic-L-amino acid amidohydrolase (carboxylate-forming) OS=Mus musculus GN=Acy3 PE=1 SV=1	_________MSSLPGSREPLLRVAVTGGTHG	MSS(0.001)LPGS(0.999)R	2697			0.598085	4.4342	0.598085	0.598085	0.598085	0	0	0
sp|Q91XU0-2|WRIP1_MOUSE	>sp|Q91XU0-2|WRIP1_MOUSE Isoform 2 of ATPase WRNIP1 OS=Mus musculus GN=Wrnip1;>sp|Q91XU0|WRIP1_MOUSE ATPase WRNIP1 OS=Mus musculus GN=Wrnip1 PE=1 SV=2	GMGKRPAAAAAAGSASPRSWDEAEAQEEEEA	RPAAAAAAGS(0.211)AS(0.789)PR	3610			1.29954	5.15588	0	1.29954	0	0	1.29954	0
sp|Q91YE8-2|SYNP2_MOUSE	>sp|Q91YE8-2|SYNP2_MOUSE Isoform 2 of Synaptopodin-2 OS=Mus musculus GN=Synpo2;>sp|Q91YE8|SYNP2_MOUSE Synaptopodin-2 OS=Mus musculus GN=Synpo2 PE=1 SV=2;>tr|D3YVV9|D3YVV9_MOUSE Synaptopodin-2 OS=Mus musculus GN=Synpo2 PE=2 SV=1;>tr|E9Q1U2|E9Q1U2_MOUSE Syna	DTVQAHTVRAQSPTPSLPASWKYSSNVRAPP	AQS(0.901)PT(0.101)PS(0.935)LPAS(0.063)WK	342			0.65723	6.99642	0.571749	0	0.74271	0.571749	0	0.74271
sp|Q91ZX7|LRP1_MOUSE	>sp|Q91ZX7|LRP1_MOUSE Prolow-density lipoprotein receptor-related protein 1 OS=Mus musculus GN=Lrp1 PE=1 SV=1;>tr|Q8C4T5|Q8C4T5_MOUSE Putative uncharacterized protein (Fragment) OS=Mus musculus GN=Lrp1 PE=2 SV=1;>tr|Q811K6|Q811K6_MOUSE Lrp1 protein (Fragme	PVYATLYMGGHGSRHSLASTDEKRELLGRGP	HS(1)LAS(0.825)T(0.175)DEKR	1798			-0.981197	5.81789	-0.981197	-0.981197	-0.981197	0	0	0
sp|Q91ZX7|LRP1_MOUSE	>sp|Q91ZX7|LRP1_MOUSE Prolow-density lipoprotein receptor-related protein 1 OS=Mus musculus GN=Lrp1 PE=1 SV=1;>tr|Q8C4T5|Q8C4T5_MOUSE Putative uncharacterized protein (Fragment) OS=Mus musculus GN=Lrp1 PE=2 SV=1;>tr|Q811K6|Q811K6_MOUSE Lrp1 protein (Fragme	ATLYMGGHGSRHSLASTDEKRELLGRGPEDE	HS(1)LAS(0.825)T(0.175)DEKR	1798			-0.981197	5.81789	-0.981197	-0.981197	-0.981197	0	0	0
tr|Q8C0S5|Q8C0S5_MOUSE	>tr|Q8C0S5|Q8C0S5_MOUSE CAP-Gly domain-containing linker protein 1 (Fragment) OS=Mus musculus GN=Clip1 PE=1 SV=1;>sp|Q922J3-2|CLIP1_MOUSE Isoform 2 of CAP-Gly domain-containing linker protein 1 OS=Mus musculus GN=Clip1;>tr|D3Z3M7|D3Z3M7_MOUSE CAP-Gly domai	ISNLTKTASESISNLSEAGSVKKGERELKVG	T(0.009)AS(0.015)ES(0.976)ISNLS(1)EAGS(1)VK	4491			-0.589323	10.6245	-0.622888	-0.603071	-0.737721	-0.492414	-0.472598	-0.607247
tr|Q8C0S5|Q8C0S5_MOUSE	>tr|Q8C0S5|Q8C0S5_MOUSE CAP-Gly domain-containing linker protein 1 (Fragment) OS=Mus musculus GN=Clip1 PE=1 SV=1;>sp|Q922J3-2|CLIP1_MOUSE Isoform 2 of CAP-Gly domain-containing linker protein 1 OS=Mus musculus GN=Clip1;>tr|D3Z3M7|D3Z3M7_MOUSE CAP-Gly domai	TKTASESISNLSEAGSVKKGERELKVGDRVL	T(0.009)AS(0.015)ES(0.976)ISNLS(1)EAGS(1)VK	4491			-0.589323	10.6245	-0.622888	-0.603071	-0.737721	-0.492414	-0.472598	-0.607247
tr|D3Z4S6|D3Z4S6_MOUSE	>tr|D3Z4S6|D3Z4S6_MOUSE Transmembrane protein 132A OS=Mus musculus GN=Tmem132a PE=2 SV=1;>sp|Q922P8|T132A_MOUSE Transmembrane protein 132A OS=Mus musculus GN=Tmem132a PE=2 SV=2	QVGHYPPANSSLASRSETFLLMQPWPRAQPL	S(0.5)ET(0.5)FLLMQPWPR	3854			-0.839092	5.37115	-0.839092	-0.839092	-0.839092	0	0	0
tr|E9QP01|E9QP01_MOUSE	>tr|E9QP01|E9QP01_MOUSE Protein capicua homolog OS=Mus musculus GN=Cic PE=1 SV=2;>sp|Q924A2-2|CIC_MOUSE Isoform 2 of Protein capicua homolog OS=Mus musculus GN=Cic;>sp|Q924A2|CIC_MOUSE Protein capicua homolog OS=Mus musculus GN=Cic PE=1 SV=2	PEEVLPSPTLQSLATSPRAILGSYRKKRKNS	FAELPEFRPEEVLPS(0.123)PT(0.684)LQS(0.241)LAT(0.28)S(0.671)PR	1138			1.06937	7.86589	1.35275	1.35275	1.35275	0.785983	0.785983	0.785983
sp|Q925J9-4|MED1_MOUSE	>sp|Q925J9-4|MED1_MOUSE Isoform 4 of Mediator of RNA polymerase II transcription subunit 1 OS=Mus musculus GN=Med1;>sp|Q925J9|MED1_MOUSE Mediator of RNA polymerase II transcription subunit 1 OS=Mus musculus GN=Med1 PE=1 SV=2	ESESGSSIAERSYQNSPSSEDGIRPLPEYST	S(0.232)Y(0.11)QNS(0.663)PS(0.727)S(0.251)EDGIRPLPEY(0.011)S(0.004)T(0.002)EK	4460			0.729681	4.38303	1.094	0.119786	0.790095	0.974215	0	0.670308
sp|Q925J9-4|MED1_MOUSE	>sp|Q925J9-4|MED1_MOUSE Isoform 4 of Mediator of RNA polymerase II transcription subunit 1 OS=Mus musculus GN=Med1;>sp|Q925J9|MED1_MOUSE Mediator of RNA polymerase II transcription subunit 1 OS=Mus musculus GN=Med1 PE=1 SV=2	ESGSSIAERSYQNSPSSEDGIRPLPEYSTEK	S(0.232)Y(0.11)QNS(0.663)PS(0.727)S(0.251)EDGIRPLPEY(0.011)S(0.004)T(0.002)EK	4460			0.729681	4.38303	1.094	0.119786	0.790095	0.974215	0	0.670308
sp|Q99K01|PDXD1_MOUSE	>sp|Q99K01|PDXD1_MOUSE Pyridoxal-dependent decarboxylase domain-containing protein 1 OS=Mus musculus GN=Pdxdc1 PE=1 SV=2;>sp|Q99K01-2|PDXD1_MOUSE Isoform 2 of Pyridoxal-dependent decarboxylase domain-containing protein 1 OS=Mus musculus GN=Pdxdc1;>sp|Q99K0	GQKPFKRSLRGSDAVSETSSVSHIEDLEKVE	GS(0.001)DAVS(0.923)ET(0.776)S(0.433)S(0.418)VS(0.449)HIEDLEK	1520			1.27483	5.1182	0	1.27483	0	0	1.27483	0
sp|Q99K70-2|RRAGC_MOUSE	>sp|Q99K70-2|RRAGC_MOUSE Isoform 2 of Ras-related GTP-binding protein C OS=Mus musculus GN=Rragc;>sp|Q99K70|RRAGC_MOUSE Ras-related GTP-binding protein C OS=Mus musculus GN=Rragc PE=1 SV=1	______________MSLQYGAEETPLAGSYG	S(0.999)LQYGAEETPLAGS(0.087)Y(0.889)GAADS(0.025)FPK	4051			2.72521	6.62286	0	0	2.72521	0	0	2.72521
tr|Q3U3T6|Q3U3T6_MOUSE	>tr|Q3U3T6|Q3U3T6_MOUSE Putative uncharacterized protein OS=Mus musculus GN=Stk24 PE=2 SV=1;>tr|Q3U335|Q3U335_MOUSE Mammalian sterile twenty 3 kinase OS=Mus musculus GN=Stk24 PE=2 SV=1;>sp|Q99KH8|STK24_MOUSE Serine/threonine-protein kinase 24 OS=Mus muscul	________MAHSPVQSGLPGMQNLKADPEEL	AHS(0.209)PVQS(0.791)GLPGMQNLK	190			-0.700787	4.86661	0	0	0	-0.700787	-0.700787	-0.700787
sp|Q99L27|GMPR2_MOUSE	>sp|Q99L27|GMPR2_MOUSE GMP reductase 2 OS=Mus musculus GN=Gmpr2 PE=2 SV=2	KLFYGMSSEMAMKKYSGGVAEYRASEGKIVE	KY(0.967)S(0.756)GGVAEY(0.277)R	2325			-2.86091	8.97248	-2.86091	-2.86091	-2.86091	0	0	0
sp|Q9CQS8|SC61B_MOUSE	>sp|Q9CQS8|SC61B_MOUSE Protein transport protein Sec61 subunit beta OS=Mus musculus GN=Sec61b PE=1 SV=3	__MPGPTPSGTNVGSSGRSPSKAVAARAAGS	PGPTPS(0.001)GT(0.024)NVGS(0.1)S(0.508)GRS(0.3)PS(0.067)K	3192			1.20773	5.01219	0	1.20773	0	0	1.20773	0
sp|Q9CQS8|SC61B_MOUSE	>sp|Q9CQS8|SC61B_MOUSE Protein transport protein Sec61 subunit beta OS=Mus musculus GN=Sec61b PE=1 SV=3	PGPTPSGTNVGSSGRSPSKAVAARAAGSTVR	PGPTPS(0.011)GT(0.009)NVGS(0.017)S(0.054)GRS(0.835)PS(0.074)K	3192			0.969156	4.56883	1.05581	0.24352	1.48884	0.812293	0	1.24532
tr|Q3TUJ9|Q3TUJ9_MOUSE	>tr|Q3TUJ9|Q3TUJ9_MOUSE Tumor protein D52-like 2, isoform CRA_a OS=Mus musculus GN=Tpd52l2 PE=1 SV=1;>tr|Q8BKP1|Q8BKP1_MOUSE Tumor protein D52-like 2, isoform CRA_d OS=Mus musculus GN=Tpd52l2 PE=1 SV=1;>tr|Q3TAI4|Q3TAI4_MOUSE Tumor protein D52-like 2, isof	ISRKLGDMRNSATFKSFEDRVGTIKSKVVGG	NSATFKS(1)FEDR	3059			0.948069	6.59088	0.571457	1.3768	0.895954	0.571457	1.3768	0.895954
tr|D3Z4K1|D3Z4K1_MOUSE	>tr|D3Z4K1|D3Z4K1_MOUSE mRNA cap guanine-N7 methyltransferase (Fragment) OS=Mus musculus GN=Rnmt PE=1 SV=1;>tr|D3Z478|D3Z478_MOUSE mRNA cap guanine-N7 methyltransferase (Fragment) OS=Mus musculus GN=Rnmt PE=1 SV=1;>tr|D3YYS7|D3YYS7_MOUSE mRNA cap guanine-N	DGGSAKRSKLERGDVSEDEPSLGRLNQTKRK	GDVS(0.999)EDEPS(0.001)LGR	1264			1.07309	4.93039	0.314189	1.59517	1.30992	0.314189	1.59517	1.30992
sp|Q9D620|RFIP1_MOUSE	>sp|Q9D620|RFIP1_MOUSE Rab11 family-interacting protein 1 OS=Mus musculus GN=Rab11fip1 PE=1 SV=2;>tr|E9Q8L9|E9Q8L9_MOUSE Rab11 family-interacting protein 1 OS=Mus musculus GN=Rab11fip1 PE=1 SV=1	HVYMEQPEARSEIRESSPSNSPSPQGFRRKH	ES(0.772)S(0.227)PS(0.012)NS(0.992)PS(0.997)PQGFR	1094			-0.886459	5.52718	-0.886459	-0.886459	-0.886459	0	0	0
sp|Q9D620|RFIP1_MOUSE	>sp|Q9D620|RFIP1_MOUSE Rab11 family-interacting protein 1 OS=Mus musculus GN=Rab11fip1 PE=1 SV=2;>tr|E9Q8L9|E9Q8L9_MOUSE Rab11 family-interacting protein 1 OS=Mus musculus GN=Rab11fip1 PE=1 SV=1	QPEARSEIRESSPSNSPSPQGFRRKHLFSST	ES(0.457)S(0.542)PS(0.004)NS(0.997)PS(0.999)PQGFR	1094			-0.886459	5.52718	-0.886459	-0.886459	-0.886459	0	0	0
sp|Q9D620|RFIP1_MOUSE	>sp|Q9D620|RFIP1_MOUSE Rab11 family-interacting protein 1 OS=Mus musculus GN=Rab11fip1 PE=1 SV=2;>tr|E9Q8L9|E9Q8L9_MOUSE Rab11 family-interacting protein 1 OS=Mus musculus GN=Rab11fip1 PE=1 SV=1	EARSEIRESSPSNSPSPQGFRRKHLFSSTEN	ES(0.457)S(0.542)PS(0.004)NS(0.997)PS(0.999)PQGFR	1094			-0.886459	5.52718	-0.886459	-0.886459	-0.886459	0	0	0
tr|Q2NL54|Q2NL54_MOUSE	>tr|Q2NL54|Q2NL54_MOUSE Uncharacterized protein OS=Mus musculus GN=Mrgbp PE=2 SV=1;>sp|Q9DAT2|MRGBP_MOUSE MRG/MORF4L-binding protein OS=Mus musculus GN=Mrgbp PE=2 SV=2	KRKRSRVTDKVLTANSNPSSPSAAKRRRT__	VLT(0.22)ANS(0.78)NPS(0.185)S(0.782)PS(0.033)AAK	4879			-2.95138	6.7817	0	0	-2.95138	0	0	-2.95138
tr|Q2NL54|Q2NL54_MOUSE	>tr|Q2NL54|Q2NL54_MOUSE Uncharacterized protein OS=Mus musculus GN=Mrgbp PE=2 SV=1;>sp|Q9DAT2|MRGBP_MOUSE MRG/MORF4L-binding protein OS=Mus musculus GN=Mrgbp PE=2 SV=2	SRVTDKVLTANSNPSSPSAAKRRRT______	VLT(0.22)ANS(0.78)NPS(0.185)S(0.782)PS(0.033)AAK	4879			-2.95138	6.7817	0	0	-2.95138	0	0	-2.95138
tr|D3Z491|D3Z491_MOUSE	>tr|D3Z491|D3Z491_MOUSE Cap-specific mRNA (nucleoside-2'-O-)-methyltransferase 1 (Fragment) OS=Mus musculus GN=Cmtr1 PE=1 SV=1;>sp|Q9DBC3|CMTR1_MOUSE Cap-specific mRNA (nucleoside-2'-O-)-methyltransferase 1 OS=Mus musculus GN=Cmtr1 PE=1 SV=1	PLKKQKRIGELARHLSSTSDDEPLSSVNHAA	HLS(0.948)S(0.78)T(0.204)S(0.068)DDEPLSSVNHAAK	1734			0.615246	4.51045	0.615246	0.615246	0.615246	0	0	0
tr|D3Z491|D3Z491_MOUSE	>tr|D3Z491|D3Z491_MOUSE Cap-specific mRNA (nucleoside-2'-O-)-methyltransferase 1 (Fragment) OS=Mus musculus GN=Cmtr1 PE=1 SV=1;>sp|Q9DBC3|CMTR1_MOUSE Cap-specific mRNA (nucleoside-2'-O-)-methyltransferase 1 OS=Mus musculus GN=Cmtr1 PE=1 SV=1	LKKQKRIGELARHLSSTSDDEPLSSVNHAAK	HLS(0.948)S(0.78)T(0.204)S(0.068)DDEPLSSVNHAAK	1734			0.615246	4.51045	0.615246	0.615246	0.615246	0	0	0
sp|Q9DBT5|AMPD2_MOUSE	>sp|Q9DBT5|AMPD2_MOUSE AMP deaminase 2 OS=Mus musculus GN=Ampd2 PE=1 SV=1;>tr|A2AE27|A2AE27_MOUSE AMP deaminase 2 OS=Mus musculus GN=Ampd2 PE=1 SV=1	IEQLEERRQRLERQISQDVKLEPDILLRAKQ	QIS(1)QDVKLEPDILLR	3314;3315			0.60706	9.87694	0.760671	0.62218	0.706028	0.582206	0.443715	0.527563
tr|Q9CRW9|Q9CRW9_MOUSE	>tr|Q9CRW9|Q9CRW9_MOUSE Putative uncharacterized protein (Fragment) OS=Mus musculus GN=Nvl PE=2 SV=3;>sp|Q9DBY8|NVL_MOUSE Nuclear valosin-containing protein-like OS=Mus musculus GN=Nvl PE=1 SV=1	DKTPGGKKESLPLDLSDDQSNSKKQDSEIQI	ES(0.001)LPLDLS(0.996)DDQS(0.002)NS(0.002)K	1089			0.631169	7.59175	0.735548	0.645505	0.919625	0.4641	0.374057	0.648178
sp|Q9EP71|RAI14_MOUSE	>sp|Q9EP71|RAI14_MOUSE Ankycorbin OS=Mus musculus GN=Rai14 PE=1 SV=1	PPISPTQLSDVSSPRSITSTPLSGKESVFFA	S(0.978)IT(0.062)S(0.523)T(0.425)PLS(0.013)GK	3983			-1.02784	5.3963	-0.717481	-0.938123	0	-1.32681	-1.54746	-0.609334
sp|Q9EP71|RAI14_MOUSE	>sp|Q9EP71|RAI14_MOUSE Ankycorbin OS=Mus musculus GN=Rai14 PE=1 SV=1	SPTQLSDVSSPRSITSTPLSGKESVFFAEAP	S(0.821)IT(0.21)S(0.955)T(0.014)PLSGK	3983			-1.02784	5.3963	-0.717481	-0.938123	0	-1.32681	-1.54746	-0.609334
tr|Q3UDS1|Q3UDS1_MOUSE	>tr|Q3UDS1|Q3UDS1_MOUSE Putative uncharacterized protein OS=Mus musculus GN=Cpsf3 PE=2 SV=1;>tr|Q3U057|Q3U057_MOUSE Putative uncharacterized protein OS=Mus musculus GN=Cpsf3 PE=2 SV=1;>tr|Q3TC91|Q3TC91_MOUSE Putative uncharacterized protein OS=Mus musculus	______________MSAIPAEESDQLLIRPL	MS(0.985)AIPAEES(0.015)DQLLIR	2691			1.56449	5.52135	0	0	1.56449	0	0	1.56449
sp|Q9QXS1-3|PLEC_MOUSE	>sp|Q9QXS1-3|PLEC_MOUSE Isoform PLEC-1A of Plectin OS=Mus musculus GN=Plec;>tr|Q6S390|Q6S390_MOUSE Plectin 4 OS=Mus musculus GN=Plec PE=2 SV=1;>sp|Q9QXS1-15|PLEC_MOUSE Isoform PLEC-1H of Plectin OS=Mus musculus GN=Plec;>tr|Q6S388|Q6S388_MOUSE Plectin 7 OS=	LRLLEAAAQSSKGYYSPYSVSGSGSTAGSRT	GYYS(1)PYSVS(0.992)GS(0.008)GS(0.452)T(0.586)AGS(0.961)R	1630			-1.84905	6.8129	-1.1529	-1.74656	-2.64769	-1.1529	-1.74656	-2.64769
sp|Q9QXS1-3|PLEC_MOUSE	>sp|Q9QXS1-3|PLEC_MOUSE Isoform PLEC-1A of Plectin OS=Mus musculus GN=Plec;>tr|Q6S390|Q6S390_MOUSE Plectin 4 OS=Mus musculus GN=Plec PE=2 SV=1;>sp|Q9QXS1-15|PLEC_MOUSE Isoform PLEC-1H of Plectin OS=Mus musculus GN=Plec;>tr|Q6S388|Q6S388_MOUSE Plectin 7 OS=	AAAQSSKGYYSPYSVSGSGSTAGSRTGSRTG	GYYS(1)PYSVS(0.992)GS(0.008)GS(0.452)T(0.586)AGS(0.961)R	1630			-1.47549	4.99717	-0.901485	-1.00046	-2.52452	-0.901485	-1.00046	-2.52452
tr|E9PUD0|E9PUD0_MOUSE	>tr|E9PUD0|E9PUD0_MOUSE Zinc finger Ran-binding domain-containing protein 2 OS=Mus musculus GN=Zranb2 PE=1 SV=1;>sp|Q9R020-2|ZRAB2_MOUSE Isoform 2 of Zinc finger Ran-binding domain-containing protein 2 OS=Mus musculus GN=Zranb2;>tr|D3Z4U0|D3Z4U0_MOUSE Zinc	SSSSSSPERDRKRSRSRPSSPAVRKKRRTRS	S(1)RPS(0.649)S(0.351)PAVR	4265			-0.86558	9.95794	-0.706671	-0.738632	-1.0229	-0.792363	-0.824324	-1.10859
tr|E9PUD0|E9PUD0_MOUSE	>tr|E9PUD0|E9PUD0_MOUSE Zinc finger Ran-binding domain-containing protein 2 OS=Mus musculus GN=Zranb2 PE=1 SV=1;>sp|Q9R020-2|ZRAB2_MOUSE Isoform 2 of Zinc finger Ran-binding domain-containing protein 2 OS=Mus musculus GN=Zranb2;>tr|D3Z4U0|D3Z4U0_MOUSE Zinc	SSPERDRKRSRSRPSSPAVRKKRRTRSRSPE	S(0.996)RPS(0.062)S(0.941)PAVR	4265			-0.91161	9.71037	-0.750768	-0.801987	-1.11968	-0.792363	-0.843582	-1.16128
tr|B2RSW8|B2RSW8_MOUSE	>tr|B2RSW8|B2RSW8_MOUSE Pericentriolar material 1 OS=Mus musculus GN=Pcm1 PE=2 SV=1;>sp|Q9R0L6|PCM1_MOUSE Pericentriolar material 1 protein OS=Mus musculus GN=Pcm1 PE=1 SV=2;>sp|Q9R0L6-2|PCM1_MOUSE Isoform 2 of Pericentriolar material 1 protein OS=Mus musc	GVASDKRVTNAISPESSPGVGRRRTKIPHTF	VTNAIS(1)PES(1)S(1)PGVGR	4978			-0.726473	6.20765	-1.05091	-0.377615	-0.685536	-1.09448	-0.421186	-0.729107
tr|B2RSW8|B2RSW8_MOUSE	>tr|B2RSW8|B2RSW8_MOUSE Pericentriolar material 1 OS=Mus musculus GN=Pcm1 PE=2 SV=1;>sp|Q9R0L6|PCM1_MOUSE Pericentriolar material 1 protein OS=Mus musculus GN=Pcm1 PE=1 SV=2;>sp|Q9R0L6-2|PCM1_MOUSE Isoform 2 of Pericentriolar material 1 protein OS=Mus musc	VASDKRVTNAISPESSPGVGRRRTKIPHTFP	VTNAIS(1)PES(1)S(1)PGVGR	4978			-0.685132	6.16983	-1.13239	-0.675269	-0.767013	-0.786206	-0.329085	-0.420829
tr|Q4FK36|Q4FK36_MOUSE	>tr|Q4FK36|Q4FK36_MOUSE Destrin OS=Mus musculus GN=Dstn PE=2 SV=1;>sp|Q9R0P5|DEST_MOUSE Destrin OS=Mus musculus GN=Dstn PE=1 SV=3	_____________MASGVQVADEVCRIFYDM	AS(1)GVQVADEVCR	377			-1.3889	5.28663	0	0	-1.3889	0	0	-1.3889
tr|F8WJ80|F8WJ80_MOUSE	>tr|F8WJ80|F8WJ80_MOUSE Fizzy-related protein homolog OS=Mus musculus GN=Fzr1 PE=1 SV=1;>tr|D3YTV2|D3YTV2_MOUSE Fizzy-related protein homolog OS=Mus musculus GN=Fzr1 PE=1 SV=1;>tr|Q3U3D4|Q3U3D4_MOUSE Fizzy/cell division cycle 20 related 1 (Drosophila), iso	VPCVSEMRRTLTPANSPVSSPSKHGDRFIPS	T(0.492)LT(0.508)PANS(0.69)PVS(0.431)S(0.588)PS(0.292)K	4613			-0.791574	5.20656	-0.791574	-0.791574	-0.791574	0	0	0
tr|F8WJ80|F8WJ80_MOUSE	>tr|F8WJ80|F8WJ80_MOUSE Fizzy-related protein homolog OS=Mus musculus GN=Fzr1 PE=1 SV=1;>tr|D3YTV2|D3YTV2_MOUSE Fizzy-related protein homolog OS=Mus musculus GN=Fzr1 PE=1 SV=1;>tr|Q3U3D4|Q3U3D4_MOUSE Fizzy/cell division cycle 20 related 1 (Drosophila), iso	SEMRRTLTPANSPVSSPSKHGDRFIPSRAGA	T(0.492)LT(0.508)PANS(0.69)PVS(0.431)S(0.588)PS(0.292)K	4613			-0.791574	5.20656	-0.791574	-0.791574	-0.791574	0	0	0
tr|A2AUK6|A2AUK6_MOUSE	>tr|A2AUK6|A2AUK6_MOUSE Band 4.1-like protein 1 OS=Mus musculus GN=Epb4.1l1 PE=1 SV=1;>tr|A2AUK7|A2AUK7_MOUSE Band 4.1-like protein 1 OS=Mus musculus GN=Epb4.1l1 PE=1 SV=1;>sp|Q9Z2H5-3|E41L1_MOUSE Isoform 3 of Band 4.1-like protein 1 OS=Mus musculus GN=Epb	MIPGPQTVATEIRSLSPIIGKDVLTSTYGAT	SLS(1)PIIGK	4063			0.841269	10.3069	0.848829	0.708819	0.650115	1.05952	0.919514	0.86081
tr|B2RY22|B2RY22_MOUSE	>tr|B2RY22|B2RY22_MOUSE Clasp1 protein OS=Mus musculus GN=Clasp1 PE=2 SV=1;>tr|E9QKH0|E9QKH0_MOUSE CLIP-associating protein 1 OS=Mus musculus GN=Clasp1 PE=1 SV=1;>tr|J3QP81|J3QP81_MOUSE CLIP-associating protein 1 OS=Mus musculus GN=Clasp1 PE=1 SV=1;>tr|E9Q	SRGSTVSTKSVSTTGSLQRSRSDIDVNAAAS	SVS(0.001)T(0.003)T(0.046)GS(0.95)LQR	4445			-1.03232	5.96426	-1.03232	-1.03232	-1.03232	0	0	0
tr|D3YUS5|D3YUS5_MOUSE	>tr|D3YUS5|D3YUS5_MOUSE Protein Rasal2 OS=Mus musculus GN=Rasal2 PE=1 SV=1;>tr|Q0VAV5|Q0VAV5_MOUSE RAS protein activator like 2 OS=Mus musculus GN=Rasal2 PE=2 SV=1;>tr|E9PYD8|E9PYD8_MOUSE Protein Rasal2 OS=Mus musculus GN=Rasal2 PE=1 SV=1;>tr|E9PW37|E9PW37	QQLRRFAEHSSSPNVSGSLSSGLQRICEDPT	FAEHS(0.416)S(0.302)S(0.296)PNVS(0.584)GS(0.141)LS(0.192)S(0.069)GLQR	1137			-1.24874	6.51732	-1.24874	-1.24874	-1.24874	0	0	0
tr|D3YUS5|D3YUS5_MOUSE	>tr|D3YUS5|D3YUS5_MOUSE Protein Rasal2 OS=Mus musculus GN=Rasal2 PE=1 SV=1;>tr|Q0VAV5|Q0VAV5_MOUSE RAS protein activator like 2 OS=Mus musculus GN=Rasal2 PE=2 SV=1;>tr|E9PYD8|E9PYD8_MOUSE Protein Rasal2 OS=Mus musculus GN=Rasal2 PE=1 SV=1;>tr|E9PW37|E9PW37	LRRFAEHSSSPNVSGSLSSGLQRICEDPTDS	FAEHS(0.373)S(0.325)S(0.317)PNVS(0.294)GS(0.679)LS(0.011)S(0.002)GLQR	1137			-1.81381	7.61658	-1.81381	-1.81381	-1.81381	0	0	0
tr|E9PVX6|E9PVX6_MOUSE	>tr|E9PVX6|E9PVX6_MOUSE Protein Mki67 OS=Mus musculus GN=Mki67 PE=1 SV=1;>tr|Q61769|Q61769_MOUSE Ki-67 protein OS=Mus musculus GN=Mki67 PE=2 SV=1	RSQHGILQMICSKRRSGASEANLIVAKSWAD	S(0.999)GAS(0.001)EANLIVAK	3888			0.937459	5.27209	1.55782	0.561969	0.69259	1.55782	0.561969	0.69259
tr|L7N272|L7N272_MOUSE	>tr|L7N272|L7N272_MOUSE Protein Zscan4e OS=Mus musculus GN=Zscan4e PE=4 SV=1;>tr|E9Q3G0|E9Q3G0_MOUSE Protein Zscan4b OS=Mus musculus GN=Zscan4b PE=4 SV=1	FKRVSDLRTHEIIHMSEKPFKCSTCEKSFSH	T(1)HEIIHMS(1)EK	4561			0.946976	4.53877	0	0	0.946976	0	0	0.946976
tr|E9Q616|E9Q616_MOUSE	>tr|E9Q616|E9Q616_MOUSE Protein Ahnak OS=Mus musculus GN=Ahnak PE=1 SV=1;>tr|Q8VDN3|Q8VDN3_MOUSE Ahnak protein (Fragment) OS=Mus musculus GN=Ahnak PE=2 SV=1;>tr|Q6UIL4|Q6UIL4_MOUSE AHNAK (Fragment) OS=Mus musculus PE=4 SV=1;>tr|Q8CGE7|Q8CGE7_MOUSE Ahnak pr	GKHGKLKFGTFGGLGSKSKGHYEVTGSDDEA	FGT(0.038)FGGLGS(0.962)K	1162			0.698913	7.65277	0.452555	0.502526	0.814705	0.670524	0.720494	1.03267
tr|E9Q616|E9Q616_MOUSE	>tr|E9Q616|E9Q616_MOUSE Protein Ahnak OS=Mus musculus GN=Ahnak PE=1 SV=1;>tr|Q8VDN3|Q8VDN3_MOUSE Ahnak protein (Fragment) OS=Mus musculus GN=Ahnak PE=2 SV=1;>tr|A0PJF4|A0PJF4_MOUSE Ahnak protein (Fragment) OS=Mus musculus GN=Ahnak PE=2 SV=1;>tr|Q6UIL4|Q6UI	DMNLKGPSLKGDLGASSPSMKLHAPGLDLKG	GDLGAS(0.569)S(0.185)PS(0.246)MK	1246			-0.93404	5.67653	-0.93404	-0.93404	-0.93404	0	0	0
tr|E9Q616|E9Q616_MOUSE	>tr|E9Q616|E9Q616_MOUSE Protein Ahnak OS=Mus musculus GN=Ahnak PE=1 SV=1;>tr|Q8VDN3|Q8VDN3_MOUSE Ahnak protein (Fragment) OS=Mus musculus GN=Ahnak PE=2 SV=1;>tr|A0PJF4|A0PJF4_MOUSE Ahnak protein (Fragment) OS=Mus musculus GN=Ahnak PE=2 SV=1;>tr|Q6UIL4|Q6UI	MNLKGPSLKGDLGASSPSMKLHAPGLDLKGV	GDLGAS(0.044)S(0.894)PS(0.061)MK	1246			-0.629136	11.295	-0.511103	-0.703359	-0.657572	-0.521351	-0.713607	-0.667821
tr|E9Q616|E9Q616_MOUSE	>tr|E9Q616|E9Q616_MOUSE Protein Ahnak OS=Mus musculus GN=Ahnak PE=1 SV=1;>tr|Q8VDN3|Q8VDN3_MOUSE Ahnak protein (Fragment) OS=Mus musculus GN=Ahnak PE=2 SV=1;>tr|Q6UIL4|Q6UIL4_MOUSE AHNAK (Fragment) OS=Mus musculus PE=4 SV=1;>tr|Q8CGE7|Q8CGE7_MOUSE Ahnak pr	SKSKGKGGVTGSPEASISGSKGDLKSSKASL	GGVT(0.501)GS(0.499)PEAS(0.877)IS(0.102)GS(0.021)KGDLK	1352;1353;1399;1400			-1.01868	5.92588	-1.01868	-1.01868	-1.01868	0	0	0
tr|E9Q616|E9Q616_MOUSE	>tr|E9Q616|E9Q616_MOUSE Protein Ahnak OS=Mus musculus GN=Ahnak PE=1 SV=1;>tr|Q8VDN3|Q8VDN3_MOUSE Ahnak protein (Fragment) OS=Mus musculus GN=Ahnak PE=2 SV=1;>tr|Q6UIL4|Q6UIL4_MOUSE AHNAK (Fragment) OS=Mus musculus PE=4 SV=1	GSPEASISGSKGDLKSSKASLGSLEGEVEAE	S(0.849)S(0.457)KAS(0.457)LGS(0.237)LEGEVEAEASSPK	4316			-1.08176	9.26797	-0.959701	-0.736667	-1.02524	-1.30882	-1.08578	-1.37436
tr|E9Q616|E9Q616_MOUSE	>tr|E9Q616|E9Q616_MOUSE Protein Ahnak OS=Mus musculus GN=Ahnak PE=1 SV=1;>tr|Q8VDN3|Q8VDN3_MOUSE Ahnak protein (Fragment) OS=Mus musculus GN=Ahnak PE=2 SV=1;>tr|Q6UIL4|Q6UIL4_MOUSE AHNAK (Fragment) OS=Mus musculus PE=4 SV=1	SPEASISGSKGDLKSSKASLGSLEGEVEAEA	S(0.668)S(0.715)KAS(0.481)LGS(0.135)LEGEVEAEASSPK	4316			-1.10456	9.19377	-1.0281	-0.736667	-1.02524	-1.37722	-1.08578	-1.37436
tr|E9Q9J4|E9Q9J4_MOUSE	>tr|E9Q9J4|E9Q9J4_MOUSE Inositol hexakisphosphate and diphosphoinositol-pentakisphosphate kinase 2 OS=Mus musculus GN=Ppip5k2 PE=1 SV=1	LHYTSGVGTGRRRRRSGEQITSSPVSPKSLA	S(0.989)GEQIT(0.004)S(0.005)S(0.002)PVSPK	3903			-0.992573	4.6298	0	-0.992573	0	0	-0.992573	0
tr|F6YZ95|F6YZ95_MOUSE	>tr|F6YZ95|F6YZ95_MOUSE Liprin-beta-1 (Fragment) OS=Mus musculus GN=Ppfibp1 PE=1 SV=1	SGKRTASAPNLDRKRSASAPTLAETEKETAE	S(0.739)AS(0.241)APT(0.019)LAET(0.001)EKETAEHLNLAGTSR	3753			-0.666183	4.72711	-0.666183	-0.666183	-0.666183	0	0	0
tr|Q8R3P8|Q8R3P8_MOUSE	>tr|Q8R3P8|Q8R3P8_MOUSE Protein Rnf113a1 OS=Mus musculus GN=Rnf113a1 PE=1 SV=1;>tr|Q3UJW4|Q3UJW4_MOUSE Putative uncharacterized protein OS=Mus musculus GN=Rnf113a1 PE=2 SV=1	KTRGSAKQKATYGGLSSEDENEPEGLGVVYK	AT(0.322)Y(0.285)GGLS(0.697)S(0.697)EDENEPEGLGVVYK	437			0.634569	8.06226	0.738735	0.406705	0.758266	0.738735	0.406705	0.758266
tr|Q8CF41|Q8CF41_MOUSE	>tr|Q8CF41|Q8CF41_MOUSE Putative uncharacterized protein (Fragment) OS=Mus musculus GN=Aknaos PE=2 SV=1	__________ETYPMSRSEQRNKWDSLSHAL	ET(0.962)Y(0.113)PMS(0.925)R	1116			-5.37213	7.97711	0	-5.37213	0	0	-5.37213	0
tr|Q9DCW5|Q9DCW5_MOUSE	>tr|Q9DCW5|Q9DCW5_MOUSE Cytochrome c oxidase subunit 6A, mitochondrial OS=Mus musculus GN=Cox6a1 PE=3 SV=1	____________MMASAVLSASRVSRPLGRA	MMAS(0.999)AVLS(0.013)AS(0.988)R	2669			1.58188	5.54319	0	0	1.58188	0	0	1.58188
tr|Q9DCW5|Q9DCW5_MOUSE	>tr|Q9DCW5|Q9DCW5_MOUSE Cytochrome c oxidase subunit 6A, mitochondrial OS=Mus musculus GN=Cox6a1 PE=3 SV=1	______MMASAVLSASRVSRPLGRALPGLRR	MMAS(0.999)AVLS(0.013)AS(0.988)R	2669			1.58188	5.54319	0	0	1.58188	0	0	1.58188
tr|Q5SZA3|Q5SZA3_MOUSE	>tr|Q5SZA3|Q5SZA3_MOUSE Histone cluster 1, H1c OS=Mus musculus GN=Hist1h1c PE=2 SV=1;>sp|P15864|H12_MOUSE Histone H1.2 OS=Mus musculus GN=Hist1h1c PE=1 SV=2;>tr|Q3UXH2|Q3UXH2_MOUSE Putative uncharacterized protein (Fragment) OS=Mus musculus GN=Hist1h1c PE=	KAKKPAGAAKKPKKATGAATPKKAAKKTPKK;KAKKPAGAAKKPKKATGAATPKKTAKKTPKK	KAT(0.5)GAAT(0.5)PKK	2055;2056			0.969167	4.58357	0.969167	0	0	0.969167	0	0
tr|Q543V3|Q543V3_MOUSE	>tr|Q543V3|Q543V3_MOUSE Insulin receptor substrate 1 OS=Mus musculus GN=Irs1 PE=1 SV=1;>sp|P35569|IRS1_MOUSE Insulin receptor substrate 1 OS=Mus musculus GN=Irs1 PE=1 SV=1	ADLDNRFRKRTHSAGTSPTISHQKTPSQSSV	T(0.006)HS(0.571)AGT(0.911)S(0.482)PT(0.028)IS(0.002)HQK	4568			-0.748003	5.04785	-0.748003	-0.748003	-0.748003	0	0	0
tr|Q3TDW2|Q3TDW2_MOUSE	>tr|Q3TDW2|Q3TDW2_MOUSE Putative uncharacterized protein (Fragment) OS=Mus musculus GN=Psen1 PE=2 SV=1;>tr|Q3UYK2|Q3UYK2_MOUSE Presenilin 1, isoform CRA_a OS=Mus musculus GN=Psen1 PE=2 SV=1;>sp|P49769|PSN1_MOUSE Presenilin-1 OS=Mus musculus GN=Psen1 PE=1 S	PESRAAVQELSGSILTSEDPEERGVKLGLGD	AAVQELS(0.062)GS(0.938)ILT(0.979)S(0.021)EDPEER	57			-0.657211	5.85396	0	-0.531141	-0.783281	0	-0.531141	-0.783281
tr|Q5BLK1|Q5BLK1_MOUSE	>tr|Q5BLK1|Q5BLK1_MOUSE 40S ribosomal protein S6 OS=Mus musculus GN=Rps6 PE=2 SV=1;>tr|Q3TL53|Q3TL53_MOUSE 40S ribosomal protein S6 OS=Mus musculus PE=2 SV=1;>sp|P62754|RS6_MOUSE 40S ribosomal protein S6 OS=Mus musculus GN=Rps6 PE=1 SV=1;>tr|Q8BT09|Q8BT09_	EQIAKRRRLSSLRASTSKSESSQK_______	RLS(1)S(0.976)LRAS(0.258)T(0.619)S(0.147)K	2582;2583;3595			-3.34059	9.43549	-3.34059	-3.34059	-3.34059	0	0	0
tr|G3UZ44|G3UZ44_MOUSE	>tr|G3UZ44|G3UZ44_MOUSE Paired mesoderm homeobox protein 1 OS=Mus musculus GN=Prrx1 PE=1 SV=1;>sp|P63013-2|PRRX1_MOUSE Isoform 2 of Paired mesoderm homeobox protein 1 OS=Mus musculus GN=Prrx1;>sp|P63013|PRRX1_MOUSE Paired mesoderm homeobox protein 1 OS=Mus	SVGEAGRSLLESPGLTSGSDTPQQDNDQLNS	S(0.01)LLES(0.188)PGLT(0.783)S(0.783)GS(0.783)DT(0.453)PQQDNDQLNSEEK	4036			1.0065	4.65683	0	1.0065	0	0	1.0065	0
sp|P70257-2|NFIX_MOUSE	>sp|P70257-2|NFIX_MOUSE Isoform NFIX2 of Nuclear factor 1 X-type OS=Mus musculus GN=Nfix;>sp|P70257-1|NFIX_MOUSE Isoform NFIX1 of Nuclear factor 1 X-type OS=Mus musculus GN=Nfix;>tr|D3YZ00|D3YZ00_MOUSE Nuclear factor 1 (Fragment) OS=Mus musculus GN=Nfix PE	SYYNINQVTLGRRSITSPPSTSSTKRPKSID	S(0.622)IT(0.632)S(0.745)PPSTSSTK	3982			0.87854	4.39416	0	0	0.87854	0	0	0.87854
sp|Q3TFK5|GPTC4_MOUSE	>sp|Q3TFK5|GPTC4_MOUSE G patch domain-containing protein 4 OS=Mus musculus GN=Gpatch4 PE=1 SV=1	DSRKKKKRQKAERQGTAIGSEEEEAAGESGP	QGT(0.582)AIGS(0.418)EEEEAAGESGPR	3294			0.85405	4.33987	0	0.85405	0	0	0.85405	0
sp|Q3THK3|T2FA_MOUSE	>sp|Q3THK3|T2FA_MOUSE General transcription factor IIF subunit 1 OS=Mus musculus GN=Gtf2f1 PE=1 SV=2	RLRMDTGPQSLSGKSTPSSGDVQVTEDAVRR	MDT(0.046)GPQS(0.387)LS(0.324)GKS(0.606)T(0.606)PS(0.022)S(0.009)GDVQVTEDAVR	2635			-1.96181	5.45205	-1.52959	-2.39403	0	-1.52959	-2.39403	0
sp|Q3UMF0-3|COBL1_MOUSE	>sp|Q3UMF0-3|COBL1_MOUSE Isoform 3 of Cordon-bleu protein-like 1 OS=Mus musculus GN=Cobll1;>sp|Q3UMF0-4|COBL1_MOUSE Isoform 4 of Cordon-bleu protein-like 1 OS=Mus musculus GN=Cobll1;>tr|B1AZ15|B1AZ15_MOUSE Cordon-bleu protein-like 1 OS=Mus musculus GN=Cobl	GIFSFFQRSKKKREQTASAPATPLVSKHRPS	EQT(0.787)AS(0.217)APAT(0.995)PLVS(0.001)K	1064			-0.908909	5.59853	-0.908909	-0.908909	-0.908909	0	0	0
tr|F6VT60|F6VT60_MOUSE	>tr|F6VT60|F6VT60_MOUSE Lactation elevated protein 1 (Fragment) OS=Mus musculus GN=Lace1 PE=4 SV=1;>sp|Q3V384|LACE1_MOUSE Lactation elevated protein 1 OS=Mus musculus GN=Lace1 PE=2 SV=1	IFAFQRTISRLTEMQTEQYWIEGDRSRK___	L(1)TE(1)MQT(1)EQYWIEGDR	2588			0.990337	5.84456	0.990337	0.990337	0.990337	0	0	0
sp|Q52KE7|CCNL1_MOUSE	>sp|Q52KE7|CCNL1_MOUSE Cyclin-L1 OS=Mus musculus GN=Ccnl1 PE=1 SV=1	LKAKGLNLDGTPALSTLGGFSPASKPSSPRE	GLNLDGT(0.018)PALS(0.873)T(0.872)LGGFS(0.11)PAS(0.115)KPS(0.01)S(0.003)PR	1421			2.13437	8.36897	1.9594	2.30934	0	1.9594	2.30934	0
sp|Q5SSH7-2|ZZEF1_MOUSE	>sp|Q5SSH7-2|ZZEF1_MOUSE Isoform 2 of Zinc finger ZZ-type and EF-hand domain-containing protein 1 OS=Mus musculus GN=Zzef1;>tr|E9Q5W5|E9Q5W5_MOUSE Zinc finger ZZ-type and EF-hand domain-containing protein 1 OS=Mus musculus GN=Zzef1 PE=1 SV=1;>sp|Q5SSH7|ZZE	TSSVVEEHFQGSASPTEAATPAAGDRSPALE	T(0.333)S(0.333)S(0.333)VVEEHFQGS(0.116)AS(0.182)PT(0.698)EAAT(0.005)PAAGDR	4699			0.965986	4.57721	0	0.965986	0	0	0.965986	0
sp|Q61033-2|LAP2A_MOUSE	>sp|Q61033-2|LAP2A_MOUSE Isoform Zeta of Lamina-associated polypeptide 2, isoforms alpha/zeta OS=Mus musculus GN=Tmpo;>sp|Q61029-4|LAP2B_MOUSE Isoform Gamma of Lamina-associated polypeptide 2, isoforms beta/delta/epsilon/gamma OS=Mus musculus GN=Tmpo;>sp|Q	ELKLEKREPLKGRAKTPVTLKQRRTEHNQVF	AKT(0.999)PVT(0.001)LK	213			0.90143	8.90194	0.992202	0.584618	0.94887	1.11127	0.703685	1.06794
sp|Q61033-2|LAP2A_MOUSE	>sp|Q61033-2|LAP2A_MOUSE Isoform Zeta of Lamina-associated polypeptide 2, isoforms alpha/zeta OS=Mus musculus GN=Tmpo;>sp|Q61029-4|LAP2B_MOUSE Isoform Gamma of Lamina-associated polypeptide 2, isoforms beta/delta/epsilon/gamma OS=Mus musculus GN=Tmpo;>sp|Q	SKGPPDFSSDEEREPTPVLGSGASVGRGRGA	GPPDFS(1)S(1)DEEREPT(1)PVLGSGASVGR	1473			1.39523	5.15093	1.66611	2.1659	0.687882	0.97823	1.47802	0
tr|Q3TY72|Q3TY72_MOUSE	>tr|Q3TY72|Q3TY72_MOUSE Putative uncharacterized protein OS=Mus musculus GN=Supt6 PE=2 SV=1;>sp|Q62383|SPT6H_MOUSE Transcription elongation factor SPT6 OS=Mus musculus GN=Supt6h PE=1 SV=2	YQDPVPGITPSSSNRTRTPASINATPANINL	T(0.577)RT(0.577)PAS(0.845)INAT(0.001)PANINLADLTR	4671			0.989836	6.67398	0.650687	0.650687	0.650687	1.32898	1.32898	1.32898
tr|Q3TY72|Q3TY72_MOUSE	>tr|Q3TY72|Q3TY72_MOUSE Putative uncharacterized protein OS=Mus musculus GN=Supt6 PE=2 SV=1;>sp|Q62383|SPT6H_MOUSE Transcription elongation factor SPT6 OS=Mus musculus GN=Supt6h PE=1 SV=2	DPVPGITPSSSNRTRTPASINATPANINLAD	T(0.464)RT(0.58)PAS(0.957)INAT(0.999)PANINLADLTR	4671			0.828364	4.36943	-0.00647846	0.74126	0.732866	0.671819	1.41956	1.41116
tr|Q545R3|Q545R3_MOUSE	>tr|Q545R3|Q545R3_MOUSE N-myc downstream regulated gene 1 OS=Mus musculus GN=Ndrg1 PE=2 SV=1;>tr|Q3TSR4|Q3TSR4_MOUSE Putative uncharacterized protein OS=Mus musculus GN=Ndrg1 PE=2 SV=1;>tr|Q3TD08|Q3TD08_MOUSE Putative uncharacterized protein OS=Mus musculu	GYMPSASMTRLMRSRTASGSSVTSLEGTRSR	S(0.414)RT(0.586)AS(0.302)GS(0.299)S(0.744)VT(0.927)S(0.728)LEGTR	4282;4493			-1.88388	7.72892	-1.88388	-1.88388	-1.88388	0	0	0
tr|F6RUK9|F6RUK9_MOUSE	>tr|F6RUK9|F6RUK9_MOUSE Pleckstrin homology-like domain family B member 1 (Fragment) OS=Mus musculus GN=Phldb1 PE=1 SV=1;>tr|E9PWB1|E9PWB1_MOUSE Pleckstrin homology-like domain family B member 1 OS=Mus musculus GN=Phldb1 PE=1 SV=1;>sp|Q6PDH0|PHLB1_MOUSE Pl	SPEDFSLTLGARGRRTRSPSPTLGESLAPRK	T(0.986)RS(0.99)PS(0.99)PT(0.035)LGESLAPR	4188;4670			0.855864	4.34394	0	0.855864	0	0	0.855864	0
sp|Q6PG95|CRML_MOUSE	>sp|Q6PG95|CRML_MOUSE Protein cramped-like OS=Mus musculus GN=Cramp1l PE=2 SV=3	KEEGKKVRRQWESWSTEDKNTFFEGLYEHGK	QWES(0.042)WS(0.982)T(0.976)EDK	3488			1.19573	6.39071	1.19573	1.19573	1.19573	0	0	0
sp|Q8BHL3|TB10B_MOUSE	>sp|Q8BHL3|TB10B_MOUSE TBC1 domain family member 10B OS=Mus musculus GN=Tbc1d10b PE=1 SV=2	AVVIAEGLHPSLPSPTGNSTPLGTSKEIRRQ	RAS(0.998)AGPVPGAVVIAEGLHPS(0.014)LPS(0.316)PT(0.632)GNS(0.028)T(0.011)PLGTSK	3500			2.22373	6.21824	0	0	2.22373	0	0	2.22373
sp|Q8BTI8-2|SRRM2_MOUSE	>sp|Q8BTI8-2|SRRM2_MOUSE Isoform 2 of Serine/arginine repetitive matrix protein 2 OS=Mus musculus GN=Srrm2;>sp|Q8BTI8|SRRM2_MOUSE Serine/arginine repetitive matrix protein 2 OS=Mus musculus GN=Srrm2 PE=1 SV=3;>sp|Q8BTI8-3|SRRM2_MOUSE Isoform 3 of Serine/ar	HTQTWPDTSSPEVMQTQVESPLLQSKSQTSP	GHT(0.001)QT(0.002)WPDT(0.16)S(0.174)S(0.66)PEVMQT(0.585)QVES(0.406)PLLQS(0.012)K	1366			-1.49278	7.0411	0	0	0	-1.49278	-1.49278	-1.49278
sp|Q8C9B9|DIDO1_MOUSE	>sp|Q8C9B9|DIDO1_MOUSE Death-inducer obliterator 1 OS=Mus musculus GN=Dido1 PE=1 SV=4	PKYSVHSIDTAATSTTPPGSPPPPPPLPEPP	Y(0.062)S(0.067)VHS(0.067)IDT(0.063)AAT(0.059)S(0.109)T(0.109)T(0.613)PPGS(0.85)PPPPPPLPEPPVLK	5077			1.46408	6.98394	1.46408	1.46408	1.46408	0	0	0
sp|Q8CJF7|ELYS_MOUSE	>sp|Q8CJF7|ELYS_MOUSE Protein ELYS OS=Mus musculus GN=Ahctf1 PE=1 SV=1	KRKRVREREVSVSSVTEEPKLDSSQLPLQTG	EVS(0.991)VS(0.025)S(0.159)VT(0.825)EEPK	1125			1.28228	5.12964	0	1.28228	0	0	1.28228	0
tr|E9PX48|E9PX48_MOUSE	>tr|E9PX48|E9PX48_MOUSE Dedicator of cytokinesis protein 7 OS=Mus musculus GN=Dock7 PE=1 SV=1;>tr|A2A9M5|A2A9M5_MOUSE Dedicator of cytokinesis protein 7 OS=Mus musculus GN=Dock7 PE=1 SV=1;>sp|Q8R1A4-2|DOCK7_MOUSE Isoform 2 of Dedicator of cytokinesis prote	NRSRSLSNSNPDISGTPTSPDDEVRSIIGSK	S(0.099)LS(0.138)NS(0.763)NPDIS(0.01)GT(0.951)PT(0.036)S(0.003)PDDEVR	4059;4271			0.718882	8.00045	0.785568	0.652196	0	0.785568	0.652196	0
tr|D3Z4S6|D3Z4S6_MOUSE	>tr|D3Z4S6|D3Z4S6_MOUSE Transmembrane protein 132A OS=Mus musculus GN=Tmem132a PE=2 SV=1;>sp|Q922P8|T132A_MOUSE Transmembrane protein 132A OS=Mus musculus GN=Tmem132a PE=2 SV=2	GHYPPANSSLASRSETFLLMQPWPRAQPLLR	S(0.5)ET(0.5)FLLMQPWPR	3854			-0.839092	5.37115	-0.839092	-0.839092	-0.839092	0	0	0
tr|E9QP01|E9QP01_MOUSE	>tr|E9QP01|E9QP01_MOUSE Protein capicua homolog OS=Mus musculus GN=Cic PE=1 SV=2;>sp|Q924A2-2|CIC_MOUSE Isoform 2 of Protein capicua homolog OS=Mus musculus GN=Cic;>sp|Q924A2|CIC_MOUSE Protein capicua homolog OS=Mus musculus GN=Cic PE=1 SV=2	AELPEFRPEEVLPSPTLQSLATSPRAILGSY	FAELPEFRPEEVLPS(0.123)PT(0.684)LQS(0.241)LAT(0.28)S(0.671)PR	1138			1.06937	7.86589	1.35275	1.35275	1.35275	0.785983	0.785983	0.785983
sp|Q99K01|PDXD1_MOUSE	>sp|Q99K01|PDXD1_MOUSE Pyridoxal-dependent decarboxylase domain-containing protein 1 OS=Mus musculus GN=Pdxdc1 PE=1 SV=2;>sp|Q99K01-2|PDXD1_MOUSE Isoform 2 of Pyridoxal-dependent decarboxylase domain-containing protein 1 OS=Mus musculus GN=Pdxdc1;>sp|Q99K0	LTPGLWLGLPAVPAVTLYKHDDPALTLVAGL	CDSMTLTPGLWLGLPAVPAVT(0.804)LY(0.196)K	454			3.47532	7.10753	0	0	3.47532	0	0	3.47532
sp|Q99K01|PDXD1_MOUSE	>sp|Q99K01|PDXD1_MOUSE Pyridoxal-dependent decarboxylase domain-containing protein 1 OS=Mus musculus GN=Pdxdc1 PE=1 SV=2;>sp|Q99K01-2|PDXD1_MOUSE Isoform 2 of Pyridoxal-dependent decarboxylase domain-containing protein 1 OS=Mus musculus GN=Pdxdc1;>sp|Q99K0	KPFKRSLRGSDAVSETSSVSHIEDLEKVEQL	GS(0.001)DAVS(0.923)ET(0.776)S(0.433)S(0.418)VS(0.449)HIEDLEK	1520			1.27483	5.1182	0	1.27483	0	0	1.27483	0
sp|Q99M54|CDCA3_MOUSE	>sp|Q99M54|CDCA3_MOUSE Cell division cycle-associated protein 3 OS=Mus musculus GN=Cdca3 PE=1 SV=2	SRRKANSKVLGRSPLTILQDDNSPGTLTLRQ	VLGRS(0.425)PLT(0.575)ILQDDNS(0.095)PGT(0.846)LT(0.059)LR	4863			-0.618502	4.52473	-0.618502	-0.618502	-0.618502	0	0	0
sp|Q99M54|CDCA3_MOUSE	>sp|Q99M54|CDCA3_MOUSE Cell division cycle-associated protein 3 OS=Mus musculus GN=Cdca3 PE=1 SV=2	GRSPLTILQDDNSPGTLTLRQGKRPSALSEN	VLGRS(0.425)PLT(0.575)ILQDDNS(0.095)PGT(0.846)LT(0.059)LR	4863			-0.618502	4.52473	-0.618502	-0.618502	-0.618502	0	0	0
sp|Q9CZX7|TM55A_MOUSE	>sp|Q9CZX7|TM55A_MOUSE Type 2 phosphatidylinositol 4,5-bisphosphate 4-phosphatase OS=Mus musculus GN=Tmem55a PE=1 SV=1	DERSPLLSASHSGNVTPTAPPYLQESSPRAE	S(0.166)PLLS(0.177)AS(0.429)HS(0.464)GNVT(0.73)PT(0.033)APPY(0.001)LQESSPR	4155			2.74433	6.63678	0	0	2.74433	0	0	2.74433
sp|Q9DB52|F122A_MOUSE	>sp|Q9DB52|F122A_MOUSE Protein FAM122A OS=Mus musculus GN=Fam122a PE=1 SV=1	PKRIDFIPVSPAPSPTRGIGKQCFSPSLQSF	RIDFIPVS(1)PAPS(0.313)PT(0.687)R	3562			-1.1612	4.93534	0	-1.1612	0	0	-1.1612	0
sp|Q9EQG7|ENPP5_MOUSE	>sp|Q9EQG7|ENPP5_MOUSE Ectonucleotide pyrophosphatase/phosphodiesterase family member 5 OS=Mus musculus GN=Enpp5 PE=2 SV=3;>tr|Q5DTL0|Q5DTL0_MOUSE MKIAA4152 protein (Fragment) OS=Mus musculus GN=Enpp5 PE=2 SV=1	VQDLLSSATPKPIPYTQSTTLLLGSDKPGED	PIPY(0.439)T(0.561)QS(0.333)T(0.333)T(0.333)LLLGSDK	3196			-0.858683	5.43662	-0.858683	-0.858683	-0.858683	0	0	0
tr|Q8BV82|Q8BV82_MOUSE	>tr|Q8BV82|Q8BV82_MOUSE Putative uncharacterized protein OS=Mus musculus GN=Tsc22d4 PE=2 SV=1;>tr|Q8BYC5|Q8BYC5_MOUSE Putative uncharacterized protein OS=Mus musculus GN=Tsc22d4 PE=2 SV=1;>tr|Q3U4M0|Q3U4M0_MOUSE Putative uncharacterized protein OS=Mus musc	LRPPPTSPGPQARSFTGGLGQLAGPGKAKVE	S(0.217)FT(0.783)GGLGQLAGPGK	3881			-0.586034	5.10625	0	-0.731651	-0.440417	0	-0.731651	-0.440417
tr|F8WJ80|F8WJ80_MOUSE	>tr|F8WJ80|F8WJ80_MOUSE Fizzy-related protein homolog OS=Mus musculus GN=Fzr1 PE=1 SV=1;>tr|D3YTV2|D3YTV2_MOUSE Fizzy-related protein homolog OS=Mus musculus GN=Fzr1 PE=1 SV=1;>tr|Q3U3D4|Q3U3D4_MOUSE Fizzy/cell division cycle 20 related 1 (Drosophila), iso	NENTVPCVSEMRRTLTPANSPVSSPSKHGDR	T(0.492)LT(0.508)PANS(0.69)PVS(0.431)S(0.588)PS(0.292)K	4613			-0.791574	5.20656	-0.791574	-0.791574	-0.791574	0	0	0
tr|A2A8V8|A2A8V8_MOUSE	>tr|A2A8V8|A2A8V8_MOUSE Serine/arginine repetitive matrix protein 1 OS=Mus musculus GN=Srrm1 PE=1 SV=1;>tr|A2A8V9|A2A8V9_MOUSE Serine/arginine repetitive matrix protein 1 OS=Mus musculus GN=Srrm1 PE=1 SV=1;>tr|E9PUK6|E9PUK6_MOUSE Serine/arginine repetitive	PSSPATPPPKTRHSPTPQQSNRTRKSRVSVS	HS(1)PT(1)PQQSNR	1803;4666			-2.36052	4.40635	-0.546896	-2.47689	-3.69786	0	-1.92999	-3.15097
tr|B2RY22|B2RY22_MOUSE	>tr|B2RY22|B2RY22_MOUSE Clasp1 protein OS=Mus musculus GN=Clasp1 PE=2 SV=1;>tr|E9QKH0|E9QKH0_MOUSE CLIP-associating protein 1 OS=Mus musculus GN=Clasp1 PE=1 SV=1;>tr|J3QP81|J3QP81_MOUSE CLIP-associating protein 1 OS=Mus musculus GN=Clasp1 PE=1 SV=1;>tr|E9Q	HLKNSSNTGVGSPSNTIGRTPSRHPSSRTSP	NSSNTGVGS(0.043)PS(0.157)NT(0.8)IGR	3094			-0.659737	4.70045	0	0	0	-0.659737	-0.659737	-0.659737
tr|E9PWG6|E9PWG6_MOUSE	>tr|E9PWG6|E9PWG6_MOUSE Protein Ncapg OS=Mus musculus GN=Ncapg PE=4 SV=1;>tr|B2RQA7|B2RQA7_MOUSE Ncapg protein OS=Mus musculus GN=Ncapg PE=2 SV=1	LQKSKLNLAEFLNEDTS______________	SKLNLAEFLNEDT(0.832)S(0.168)	3993			-0.841893	13.6596	-0.773684	-0.773684	-0.773684	-0.910103	-0.910103	-0.910103
tr|L7N272|L7N272_MOUSE	>tr|L7N272|L7N272_MOUSE Protein Zscan4e OS=Mus musculus GN=Zscan4e PE=4 SV=1;>tr|E9Q3G0|E9Q3G0_MOUSE Protein Zscan4b OS=Mus musculus GN=Zscan4b PE=4 SV=1	CITCQKIFKRVSDLRTHEIIHMSEKPFKCST	T(1)HEIIHMS(1)EK	4561			0.946976	4.53877	0	0	0.946976	0	0	0.946976
tr|E9QN52|E9QN52_MOUSE	>tr|E9QN52|E9QN52_MOUSE Leucine-rich repeat flightless-interacting protein 2 OS=Mus musculus GN=Lrrfip2 PE=1 SV=1	AENYTRPSSRNSASATTPLSGNSSRRGSGDT	NS(0.012)AS(0.033)AT(0.696)T(0.207)PLS(0.036)GNS(0.012)S(0.004)R	3058			0.655758	4.6839	0.655758	0.655758	0.655758	0	0	0
sp|P34152-6|FAK1_MOUSE	>sp|P34152-6|FAK1_MOUSE Isoform 6 of Focal adhesion kinase 1 OS=Mus musculus GN=Ptk2;>sp|P34152-3|FAK1_MOUSE Isoform 3 of Focal adhesion kinase 1 OS=Mus musculus GN=Ptk2;>sp|P34152-4|FAK1_MOUSE Isoform 4 of Focal adhesion kinase 1 OS=Mus musculus GN=Ptk2	SETDDYAEIIDEEDTYTMPSTRDYEIQRERI	T(0.031)HAVS(0.031)VS(0.11)ET(0.465)DDY(0.364)AEIIDEEDT(0.236)Y(0.705)T(0.058)MPST(0.001)R	4559			0.606413	4.47142	0.606413	0.606413	0.606413	0	0	0
tr|Z4YJT3|Z4YJT3_MOUSE	>tr|Z4YJT3|Z4YJT3_MOUSE La-related protein 1 OS=Mus musculus GN=Larp1 PE=4 SV=1;>sp|Q6ZQ58|LARP1_MOUSE La-related protein 1 OS=Mus musculus GN=Larp1 PE=1 SV=3;>tr|Q3UU34|Q3UU34_MOUSE Putative uncharacterized protein (Fragment) OS=Mus musculus GN=Larp1 PE=2	TIARSLPTTVPESPNYRNARTPRTPRTPQLK	S(0.907)LPT(0.086)T(0.008)VPES(0.286)PNY(0.714)R	4044			4.06284	7.41923	0	0	4.06284	0	0	4.06284
tr|V9GXA5|V9GXA5_MOUSE	>tr|V9GXA5|V9GXA5_MOUSE Zinc finger transcription factor Trps1 OS=Mus musculus GN=Trps1 PE=4 SV=1;>tr|Q5XK21|Q5XK21_MOUSE Trps1 protein (Fragment) OS=Mus musculus GN=Trps1 PE=2 SV=1;>tr|Q80V18|Q80V18_MOUSE Trichorhinophalangeal syndrome I (Human), isoform	GSPIEKYMRPAKHPNYSPPGSPIEKYQYPLF	HPNY(0.88)S(0.13)PPGS(0.99)PIEK	1763			0.723755	4.95603	0.723755	0.723755	0.723755	0	0	0
sp|Q99K70-2|RRAGC_MOUSE	>sp|Q99K70-2|RRAGC_MOUSE Isoform 2 of Ras-related GTP-binding protein C OS=Mus musculus GN=Rragc;>sp|Q99K70|RRAGC_MOUSE Ras-related GTP-binding protein C OS=Mus musculus GN=Rragc PE=1 SV=1	MSLQYGAEETPLAGSYGAADSFPKDFGYGVE	S(0.999)LQYGAEETPLAGS(0.087)Y(0.889)GAADS(0.025)FPK	4051			2.72521	6.62286	0	0	2.72521	0	0	2.72521
CON__P02666	>P02666 SWISS-PROT:P02666 Beta-casein - Bos taurus (Bovine).	EESITRINKKIEKFQSEEQQQTEDELQDKIH	FQS(0.999)EEQQQT(0.001)EDELQDK	1191		+	-1.20859	5.0136	-1.20859	0	0	-1.20859	0	0
CON__P12763	>P12763 SWISS-PROT:P12763 (Bos taurus) Alpha-2-HS-glycoprotein precursor	HRAHYDLRHTFSGVASVESSSGEAFHVGKTP	HT(0.006)FS(0.015)GVAS(0.977)VES(0.07)S(0.543)S(0.389)GEAFHVGK	1823		+	9.38735	12.5303	9.38735	9.38735	9.38735	0	0	0
REV__tr|Q810I7|Q810I7_MOUSE			S(1)LDELNQDITK	4013	+		1.02575	5.94583	1.02575	1.02575	1.02575	0	0	0

## Sheet: 15 min FC 1.5
Uniprot identifier	Fasta headers	Sequence window	Phospho (STY) Probabilities	Peptide Ids	Reverse	Contaminant	mean log2	ratio log2 p-value	log2 ratio 1	log2 ratio 2	log2 ratio 3	log2 ratio 4	log2 ratio 5	log2 ratio 6	log2 ratio 7	log2 ratio 8	log2 ratio 9
tr|A2AJT3|A2AJT3_MOUSE	>tr|A2AJT3|A2AJT3_MOUSE Arginine/serine-rich protein PNISR OS=Mus musculus GN=Sfrs18 PE=4 SV=1;>tr|Q3TV92|Q3TV92_MOUSE Putative uncharacterized protein (Fragment) OS=Mus musculus GN=Sfrs18 PE=2 SV=1;>sp|A2AJT4|PNISR_MOUSE Arginine/serine-rich protein PNISR	TEDAEGGDGPRLPQRSKFDSDEEDEDAENLE	S(0.5)KFDS(0.5)DEEDEDAENLEAVSSGK	3991			1.53862	5.44276	0	0	1.53862	0	0	1.53862
tr|A2AJT3|A2AJT3_MOUSE	>tr|A2AJT3|A2AJT3_MOUSE Arginine/serine-rich protein PNISR OS=Mus musculus GN=Sfrs18 PE=4 SV=1;>tr|Q3TV92|Q3TV92_MOUSE Putative uncharacterized protein (Fragment) OS=Mus musculus GN=Sfrs18 PE=2 SV=1;>sp|A2AJT4|PNISR_MOUSE Arginine/serine-rich protein PNISR	EGGDGPRLPQRSKFDSDEEDEDAENLEAVSS	S(0.5)KFDS(0.5)DEEDEDAENLEAVSSGK	3991			1.53862	5.44276	0	0	1.53862	0	0	1.53862
tr|Q3TYN4|Q3TYN4_MOUSE	>tr|Q3TYN4|Q3TYN4_MOUSE Putative uncharacterized protein OS=Mus musculus GN=Etl4 PE=2 SV=1;>tr|Q8BHR1|Q8BHR1_MOUSE Sickle tail protein OS=Mus musculus GN=Etl4 PE=1 SV=1;>sp|A2AQ25-9|SKT_MOUSE Isoform 9 of Sickle tail protein OS=Mus musculus GN=Skt;>sp|A2AQ	ATIPRDRLSSLPVSRSISPSPSAILERRDVK	S(1)IS(1)PSPSAILER	3976			2.64111	9.89665	0	2.771	2.51121	0	2.771	2.51121
sp|A2BH40-3|ARI1A_MOUSE	>sp|A2BH40-3|ARI1A_MOUSE Isoform 3 of AT-rich interactive domain-containing protein 1A OS=Mus musculus GN=Arid1a;>sp|A2BH40|ARI1A_MOUSE AT-rich interactive domain-containing protein 1A OS=Mus musculus GN=Arid1a PE=1 SV=1;>tr|E9QAQ7|E9QAQ7_MOUSE AT-rich int	AVSGGAQQRSHHAPMSPGSSGGGGQPLARTP	S(0.012)HHAPMS(0.988)PGS(0.001)SGGGGQPLAR	3941			1.24924	6.45091	1.24924	1.24924	1.24924	0	0	0
tr|E9QAI5|E9QAI5_MOUSE	>tr|E9QAI5|E9QAI5_MOUSE CAD protein OS=Mus musculus GN=Cad PE=2 SV=1;>sp|B2RQC6|PYR1_MOUSE CAD protein OS=Mus musculus GN=Cad PE=2 SV=1;>tr|Q80VF8|Q80VF8_MOUSE Cad-pending protein (Fragment) OS=Mus musculus GN=Cad PE=2 SV=1;>tr|Q6P9L1|Q6P9L1_MOUSE Cad prot	LPDGRFHLPPRIHRASDPGLPAEEPKEKPPR	IHRAS(1)DPGLPAEEPK	362;1915			0.90828	6.54088	0.838949	0.543745	0.495467	1.4034	1.1082	1.05992
tr|G3UZ69|G3UZ69_MOUSE	>tr|G3UZ69|G3UZ69_MOUSE Histone-lysine N-methyltransferase SETD2 (Fragment) OS=Mus musculus GN=Setd2 PE=1 SV=1;>sp|E9Q5F9-2|SETD2_MOUSE Isoform 2 of Histone-lysine N-methyltransferase SETD2 OS=Mus musculus GN=Setd2;>sp|E9Q5F9|SETD2_MOUSE Histone-lysine N-m	REKTGSPTPSNQLNDSPTFKKLDESPVLKPE	T(0.315)GS(0.467)PT(0.218)PSNQLNDS(0.982)PT(0.018)FK	4552			-0.91933	4.53145	-0.420532	-0.942603	-0.171042	-1.23641	-1.75848	-0.986917
tr|Q3UZV9|Q3UZV9_MOUSE	>tr|Q3UZV9|Q3UZV9_MOUSE Putative uncharacterized protein OS=Mus musculus GN=Map3k4 PE=2 SV=1;>tr|Q8K4X6|Q8K4X6_MOUSE MEK4b (Fragment) OS=Mus musculus GN=Mek4b PE=4 SV=1;>tr|Q80U64|Q80U64_MOUSE MKIAA0213 protein (Fragment) OS=Mus musculus GN=Map3k4 PE=2 SV=	DTEVELRELESGTEESDEEPTPSPRVPELRL	ELES(1)GT(1)EES(1)DEEPTPSPR	1008			0.67834	4.71324	0.67834	0.67834	0.67834	0	0	0
sp|O35691|PININ_MOUSE	>sp|O35691|PININ_MOUSE Pinin OS=Mus musculus GN=Pnn PE=1 SV=4;>tr|Q3TUQ5|Q3TUQ5_MOUSE Pinin OS=Mus musculus GN=Pnn PE=1 SV=1	GSKDKSSRPDRKRSISESSRSGKRSSRSERD	S(0.211)IS(0.789)ES(0.696)S(0.304)RS(0.001)GK	3969			2.33656	6.27062	0	2.33656	0	0	2.33656	0
sp|O35691|PININ_MOUSE	>sp|O35691|PININ_MOUSE Pinin OS=Mus musculus GN=Pnn PE=1 SV=4;>tr|Q3TUQ5|Q3TUQ5_MOUSE Pinin OS=Mus musculus GN=Pnn PE=1 SV=1	KDKSSRPDRKRSISESSRSGKRSSRSERDRK	S(0.211)IS(0.789)ES(0.696)S(0.304)RS(0.001)GK	3969			2.33656	6.27062	0	2.33656	0	0	2.33656	0
sp|O54781|SRPK2_MOUSE	>sp|O54781|SRPK2_MOUSE SRSF protein kinase 2 OS=Mus musculus GN=Srpk2 PE=1 SV=2;>tr|Q8CBI1|Q8CBI1_MOUSE Putative uncharacterized protein (Fragment) OS=Mus musculus GN=Srpk2 PE=2 SV=1	EESSPSHDRSRTVSASSTGDLPKTKTRAADL	T(0.004)VS(0.965)AS(0.664)S(0.336)T(0.031)GDLPK	4721			-1.68789	7.33523	-1.68789	-1.68789	-1.68789	0	0	0
sp|O54781|SRPK2_MOUSE	>sp|O54781|SRPK2_MOUSE SRSF protein kinase 2 OS=Mus musculus GN=Srpk2 PE=1 SV=2;>tr|Q8CBI1|Q8CBI1_MOUSE Putative uncharacterized protein (Fragment) OS=Mus musculus GN=Srpk2 PE=2 SV=1	ESSPSHDRSRTVSASSTGDLPKTKTRAADLL	T(0.007)VS(0.803)AS(0.27)S(0.628)T(0.292)GDLPK	4721			0.953107	4.50653	0.953107	0	0	0.953107	0	0
sp|O88935-1|SYN1_MOUSE	>sp|O88935-1|SYN1_MOUSE Isoform Ib of Synapsin-1 OS=Mus musculus GN=Syn1;>sp|O88935-3|SYN1_MOUSE Isoform 3 of Synapsin-1 OS=Mus musculus GN=Syn1;>sp|O88935|SYN1_MOUSE Synapsin-1 OS=Mus musculus GN=Syn1 PE=1 SV=2	PLPQRLPSPTAAPQQSASQATPVTQGQGRQS	LPS(0.016)PT(0.259)AAPQQS(0.708)AS(0.017)QATPVTQGQGR	2521			0.595647	4.36122	0.595647	0.595647	0.595647	0	0	0
tr|Q52L79|Q52L79_MOUSE	>tr|Q52L79|Q52L79_MOUSE Jun protein OS=Mus musculus GN=Jun PE=2 SV=1;>tr|Q3V255|Q3V255_MOUSE Putative uncharacterized protein OS=Mus musculus GN=Jun PE=2 SV=1;>tr|Q3US19|Q3US19_MOUSE Putative uncharacterized protein OS=Mus musculus GN=Jun PE=2 SV=1;>sp|P05	SLKPHLRAKNSDLLTSPDVGLLKLASPELER	NSDLLT(0.02)S(0.98)PDVGLLK	3061			2.07466	6.06379	1.61323	2.33178	3.3825	0.877541	1.5961	2.64682
tr|Q569U6|Q569U6_MOUSE	>tr|Q569U6|Q569U6_MOUSE Jun-B oncogene OS=Mus musculus GN=Junb PE=2 SV=1;>tr|Q3U2Y0|Q3U2Y0_MOUSE Putative uncharacterized protein OS=Mus musculus GN=Junb PE=2 SV=1;>tr|Q3TXR4|Q3TXR4_MOUSE Putative uncharacterized protein OS=Mus musculus GN=Junb PE=2 SV=1;>	ASAFKEEPQTVPEARSRDATPPVSPINMEDQ	S(1)RDAT(1)PPVS(1)PINMEDQER	4258			-0.681966	5.33776	-0.838289	-0.525643	0	-0.838289	-0.525643	0
sp|P0C6F1|DYH2_MOUSE	>sp|P0C6F1|DYH2_MOUSE Dynein heavy chain 2, axonemal OS=Mus musculus GN=Dnah2 PE=2 SV=1;>tr|D3Z667|D3Z667_MOUSE Dynein heavy chain 2, axonemal OS=Mus musculus GN=Dnah2 PE=2 SV=1	QYDEKLAQKEELRKKSEEMELKLERAGMLVS	KS(1)EEMELK	2273			-1.12406	6.14366	-1.12406	-1.12406	-1.12406	0	0	0
tr|Q3TW34|Q3TW34_MOUSE	>tr|Q3TW34|Q3TW34_MOUSE Putative uncharacterized protein (Fragment) OS=Mus musculus GN=Zfp36 PE=2 SV=1;>tr|Q9DBE5|Q9DBE5_MOUSE Putative uncharacterized protein OS=Mus musculus PE=2 SV=1;>tr|Q3U3D2|Q3U3D2_MOUSE Zinc finger protein 36 OS=Mus musculus GN=Zfp3	TEDLALPGQPHVLRQSISFSGLPSGRRSSPP	QS(0.714)IS(0.201)FS(0.084)GLPS(0.001)GR	3436			-1.08172	4.7519	0	0	-1.08172	0	0	-1.08172
sp|P23949|TISD_MOUSE	>sp|P23949|TISD_MOUSE Zinc finger protein 36, C3H1 type-like 2 OS=Mus musculus GN=Zfp36l2 PE=1 SV=2	TALVTKESKFRDRSFSENGERSQHLLHLQQQ	S(0.001)FS(0.999)ENGER	3870			0.860524	5.37704	0.860524	0.860524	0.860524	0	0	0
sp|P26645|MARCS_MOUSE	>sp|P26645|MARCS_MOUSE Myristoylated alanine-rich C-kinase substrate OS=Mus musculus GN=Marcks PE=1 SV=2	KKKKKRFSFKKSFKLSGFSFKKSKKESGEGA	S(1)FKLS(0.999)GFS(0.001)FK	2570;3866			-1.04871	7.47168	-1.35096	-1.35096	-1.35096	-0.746456	-0.746456	-0.746456
sp|P26645|MARCS_MOUSE	>sp|P26645|MARCS_MOUSE Myristoylated alanine-rich C-kinase substrate OS=Mus musculus GN=Marcks PE=1 SV=2	KKRFSFKKSFKLSGFSFKKSKKESGEGAEAE	LSGFS(1)FKK	2570;3866			1.18209	4.92494	0	1.18209	0	0	1.18209	0
sp|P26645|MARCS_MOUSE	>sp|P26645|MARCS_MOUSE Myristoylated alanine-rich C-kinase substrate OS=Mus musculus GN=Marcks PE=1 SV=2	SETPKKKKKRFSFKKSFKLSGFSFKKSKKES	S(1)FKLS(0.999)GFS(0.001)FK	2570;3866			-1.04871	7.47168	-1.35096	-1.35096	-1.35096	-0.746456	-0.746456	-0.746456
sp|P27546-2|MAP4_MOUSE	>sp|P27546-2|MAP4_MOUSE Isoform 2 of Microtubule-associated protein 4 OS=Mus musculus GN=Map4;>sp|P27546|MAP4_MOUSE Microtubule-associated protein 4 OS=Mus musculus GN=Map4 PE=1 SV=3;>sp|P27546-3|MAP4_MOUSE Isoform 3 of Microtubule-associated protein 4 OS=	AEFNNVTPLSEEEVTSVKDMSPSAETEAPLA	VAEFNNVTPLS(0.001)EEEVT(0.21)S(0.768)VKDMS(0.449)PS(0.121)AET(0.451)EAPLAK	4742			-0.606137	7.26539	-0.700394	-0.350787	-0.76723	-0.700394	-0.350787	-0.76723
sp|P30999-2|CTND1_MOUSE	>sp|P30999-2|CTND1_MOUSE Isoform 2 of Catenin delta-1 OS=Mus musculus GN=Ctnnd1;>sp|P30999-3|CTND1_MOUSE Isoform 3 of Catenin delta-1 OS=Mus musculus GN=Ctnnd1;>tr|G3X9V2|G3X9V2_MOUSE Catenin (Cadherin associated protein), delta 1, isoform CRA_a OS=Mus mus	STLNERGDHNRTLDRSGDLGDMEPLKGAPLM	S(1)GDLGDMEPLK	3897			-0.601806	4.38874	-0.601806	-0.601806	-0.601806	0	0	0
tr|Q3UFJ3|Q3UFJ3_MOUSE	>tr|Q3UFJ3|Q3UFJ3_MOUSE Pyruvate dehydrogenase E1 alpha 1 OS=Mus musculus GN=Pdha1 PE=2 SV=1;>sp|P35486|ODPA_MOUSE Pyruvate dehydrogenase E1 component subunit alpha, somatic form, mitochondrial OS=Mus musculus GN=Pdha1 PE=1 SV=1	PCIFICENNRYGMGTSVERAAASTDYYKRGD	YGMGT(0.346)S(0.654)VER	5029			3.11465	6.84289	0	0	3.11465	0	0	3.11465
tr|Q3UFJ3|Q3UFJ3_MOUSE	>tr|Q3UFJ3|Q3UFJ3_MOUSE Pyruvate dehydrogenase E1 alpha 1 OS=Mus musculus GN=Pdha1 PE=2 SV=1;>sp|P35486|ODPA_MOUSE Pyruvate dehydrogenase E1 component subunit alpha, somatic form, mitochondrial OS=Mus musculus GN=Pdha1 PE=1 SV=1	GPILMELQTYRYHGHSMSDPGVSYRTREEIQ	YHGHS(1)MSDPGVS(0.997)Y(0.003)R	5032			2.40575	7.86153	2.096	3.44995	2.21792	1.73159	3.08554	1.85351
tr|Q3UFJ3|Q3UFJ3_MOUSE	>tr|Q3UFJ3|Q3UFJ3_MOUSE Pyruvate dehydrogenase E1 alpha 1 OS=Mus musculus GN=Pdha1 PE=2 SV=1;>sp|P35486|ODPA_MOUSE Pyruvate dehydrogenase E1 component subunit alpha, somatic form, mitochondrial OS=Mus musculus GN=Pdha1 PE=1 SV=1	QTYRYHGHSMSDPGVSYRTREEIQEVRSKSD	YHGHS(0.963)MS(0.037)DPGVS(1)YR	5032			2.40164	7.87881	2.08251	3.43645	2.21234	1.73159	3.08554	1.86142
tr|Q8R055|Q8R055_MOUSE	>tr|Q8R055|Q8R055_MOUSE DNA ligase OS=Mus musculus GN=Lig1 PE=2 SV=1;>sp|P37913|DNLI1_MOUSE DNA ligase 1 OS=Mus musculus GN=Lig1 PE=1 SV=2;>tr|Q3U4X8|Q3U4X8_MOUSE DNA ligase OS=Mus musculus GN=Lig1 PE=1 SV=1;>tr|D3YUW4|D3YUW4_MOUSE DNA ligase 1 (Fragment)	KVALKERNQVVPESDSPVKRTGRKVAQVLSC	NQVVPES(0.005)DS(0.995)PVKR	3046			-0.618786	7.4114	-0.885875	-0.674291	-0.465495	-0.773006	-0.561423	-0.352627
sp|P42128|FOXK1_MOUSE	>sp|P42128|FOXK1_MOUSE Forkhead box protein K1 OS=Mus musculus GN=Foxk1 PE=1 SV=2	GVSCFRTPFGPLSSRSAPASPTHPGLMSPRS	S(1)APAS(0.976)PT(0.024)HPGLMSPR	3746			-0.972555	4.40389	-0.625167	-0.353941	-1.65309	-0.815482	-0.544255	-1.8434
sp|P42128|FOXK1_MOUSE	>sp|P42128|FOXK1_MOUSE Forkhead box protein K1 OS=Mus musculus GN=Foxk1 PE=1 SV=2	SSRSAPASPTHPGLMSPRSSGLQTPECLSRE	S(0.978)APAS(0.939)PT(0.083)HPGLMS(1)PR	3746			-0.658128	6.95861	-0.476877	-0.894023	-0.443211	-0.583725	-1.00087	-0.550059
sp|P43274|H14_MOUSE	>sp|P43274|H14_MOUSE Histone H1.4 OS=Mus musculus GN=Hist1h1e PE=1 SV=2	SPKKAKATKAKKAPKSPAKAKTVKPKAAKPK	APKS(1)PAK	295			-1.24286	6.43595	-1.24286	-1.24286	-1.24286	0	0	0
tr|Q8QZV8|Q8QZV8_MOUSE	>tr|Q8QZV8|Q8QZV8_MOUSE CREB-binding protein (Fragment) OS=Mus musculus PE=2 SV=1;>tr|F8VPR5|F8VPR5_MOUSE CREB-binding protein OS=Mus musculus GN=Crebbp PE=1 SV=1;>sp|P45481|CBP_MOUSE CREB-binding protein OS=Mus musculus GN=Crebbp PE=1 SV=3	VAGPRMPNVQPPRSISPSALQDLLRTLKSPS	S(0.114)IS(0.884)PS(0.002)ALQDLLR	3975			-0.967935	4.53635	0	0	-0.967935	0	0	-0.967935
tr|Q3U046|Q3U046_MOUSE	>tr|Q3U046|Q3U046_MOUSE Putative uncharacterized protein (Fragment) OS=Mus musculus GN=Yap1 PE=2 SV=1;>tr|G3UYA6|G3UYA6_MOUSE Yorkie homolog OS=Mus musculus GN=Yap1 PE=1 SV=1;>tr|G3UY62|G3UY62_MOUSE Yorkie homolog OS=Mus musculus GN=Yap1 PE=1 SV=1;>tr|G3UY	PAPPAGHQVVHVRGDSETDLEALFNAVMNPK	GDS(0.806)ET(0.194)DLEALFNAVMNPK	1259			-0.594085	27.3642	-0.597181	-0.597181	-0.597181	-0.590988	-0.590988	-0.590988
sp|P48678|LMNA_MOUSE	>sp|P48678|LMNA_MOUSE Prelamin-A/C OS=Mus musculus GN=Lmna PE=1 SV=2;>sp|P48678-2|LMNA_MOUSE Isoform C of Prelamin-A/C OS=Mus musculus GN=Lmna;>sp|P48678-3|LMNA_MOUSE Isoform C2 of Prelamin-A/C OS=Mus musculus GN=Lmna	QSQGGGSVTKKRKLESSESRSSFSQHARTSG	KLES(0.5)S(0.5)ESR	2182			-1.60683	7.1899	-1.60683	-1.60683	-1.60683	0	0	0
sp|P51125-3|ICAL_MOUSE	>sp|P51125-3|ICAL_MOUSE Isoform 3 of Calpastatin OS=Mus musculus GN=Cast;>sp|P51125-2|ICAL_MOUSE Isoform 2 of Calpastatin OS=Mus musculus GN=Cast;>sp|P51125|ICAL_MOUSE Calpastatin OS=Mus musculus GN=Cast PE=1 SV=2;>tr|Q8CE80|Q8CE80_MOUSE Calpastatin OS=Mus	QDKPSTPAEKKSNDTSQTPPGETVPRASMCS	S(0.213)NDT(0.213)S(0.55)QT(0.022)PPGET(0.002)VPR	4092			-1.55964	7.10201	0	0	0	-1.55964	-1.55964	-1.55964
tr|B9EKJ7|B9EKJ7_MOUSE	>tr|B9EKJ7|B9EKJ7_MOUSE Tankyrase 1 binding protein 1 OS=Mus musculus GN=Tnks1bp1 PE=2 SV=1;>sp|P58871|TB182_MOUSE 182 kDa tankyrase-1-binding protein OS=Mus musculus GN=Tnks1bp1 PE=1 SV=2;>tr|Z4YJL4|Z4YJL4_MOUSE 182 kDa tankyrase-1-binding protein OS=Mus	EAPSLGASPSSCLTRSPPSGSQSLLEGIMTA	S(0.943)PPS(0.054)GS(0.002)QS(0.001)LLEGIMTASSSK	4166			0.910311	4.62781	0.19307	1.33731	1.035	0	1.14424	0.841931
tr|Q5BLK1|Q5BLK1_MOUSE	>tr|Q5BLK1|Q5BLK1_MOUSE 40S ribosomal protein S6 OS=Mus musculus GN=Rps6 PE=2 SV=1;>tr|Q3TL53|Q3TL53_MOUSE 40S ribosomal protein S6 OS=Mus musculus PE=2 SV=1;>sp|P62754|RS6_MOUSE 40S ribosomal protein S6 OS=Mus musculus GN=Rps6 PE=1 SV=1;>tr|Q8BT09|Q8BT09_	QIAKRRRLSSLRASTSKSESSQK________	LS(0.898)S(0.102)LRAS(0.009)T(0.026)S(0.966)K	2582;2583;3595			5.72462	5.98963	7.17411	2.85238	8.02982	6.58581	2.26408	7.44152
tr|Q71V06|Q71V06_MOUSE	>tr|Q71V06|Q71V06_MOUSE Y box transcription factor (Fragment) OS=Mus musculus GN=Ybx1 PE=2 SV=1;>tr|Q810K5|Q810K5_MOUSE Y box protein 1 OS=Mus musculus GN=Ybx1 PE=2 SV=1;>tr|Q60951|Q60951_MOUSE MYB-1b OS=Mus musculus GN=Ybx1 PE=2 SV=1;>tr|Q3UBT1|Q3UBT1_MOU	QQNYQNSESGEKNEGSESAPEGQAQQRRPYR	NEGS(0.952)ES(0.048)APEGQAQQR	2776;3182			-0.728844	5.35636	-1.02334	-0.896396	-1.20366	-0.398764	-0.271817	-0.579084
tr|G3UZ44|G3UZ44_MOUSE	>tr|G3UZ44|G3UZ44_MOUSE Paired mesoderm homeobox protein 1 OS=Mus musculus GN=Prrx1 PE=1 SV=1;>sp|P63013-2|PRRX1_MOUSE Isoform 2 of Paired mesoderm homeobox protein 1 OS=Mus musculus GN=Prrx1;>sp|P63013|PRRX1_MOUSE Paired mesoderm homeobox protein 1 OS=Mus	VGEAGRSLLESPGLTSGSDTPQQDNDQLNSE	S(0.01)LLES(0.188)PGLT(0.783)S(0.783)GS(0.783)DT(0.453)PQQDNDQLNSEEK	4036			1.0065	4.61196	0	1.0065	0	0	1.0065	0
tr|G3UZ44|G3UZ44_MOUSE	>tr|G3UZ44|G3UZ44_MOUSE Paired mesoderm homeobox protein 1 OS=Mus musculus GN=Prrx1 PE=1 SV=1;>sp|P63013-2|PRRX1_MOUSE Isoform 2 of Paired mesoderm homeobox protein 1 OS=Mus musculus GN=Prrx1;>sp|P63013|PRRX1_MOUSE Paired mesoderm homeobox protein 1 OS=Mus	EAGRSLLESPGLTSGSDTPQQDNDQLNSEEK	S(0.01)LLES(0.188)PGLT(0.783)S(0.783)GS(0.783)DT(0.453)PQQDNDQLNSEEK	4036			1.0065	4.61196	0	1.0065	0	0	1.0065	0
sp|P63038|CH60_MOUSE	>sp|P63038|CH60_MOUSE 60 kDa heat shock protein, mitochondrial OS=Mus musculus GN=Hspd1 PE=1 SV=1;>tr|D3Z2F2|D3Z2F2_MOUSE 60 kDa heat shock protein, mitochondrial (Fragment) OS=Mus musculus GN=Hspd1 PE=1 SV=1;>tr|D3Z7J9|D3Z7J9_MOUSE 60 kDa heat shock prote	MGPKGRTVIIEQSWGSPKVTKDGVTVAKSID	TVIIEQS(0.004)WGS(0.996)PK	4713			0.604634	4.40131	0	0	0	0.604634	0.604634	0.604634
sp|P70255-5|NFIC_MOUSE	>sp|P70255-5|NFIC_MOUSE Isoform 5 of Nuclear factor 1 C-type OS=Mus musculus GN=Nfic;>tr|Q3UHA6|Q3UHA6_MOUSE Nuclear factor 1 OS=Mus musculus GN=Nfic PE=2 SV=1;>sp|P70255-3|NFIC_MOUSE Isoform 3 of Nuclear factor 1 C-type OS=Mus musculus GN=Nfic;>sp|P70255-	LPSTSSSGSKRHKSGSMEEDVDTSPGGDYYT	HKS(0.447)GS(0.525)MEEDVDT(0.021)S(0.007)PGGDY(0.002)Y(0.021)T(0.054)S(0.054)PNS(0.613)PT(0.149)S(0.05)S(0.045)S(0.013)R	1716			1.23303	6.41279	1.23303	1.23303	1.23303	0	0	0
sp|P70255-5|NFIC_MOUSE	>sp|P70255-5|NFIC_MOUSE Isoform 5 of Nuclear factor 1 C-type OS=Mus musculus GN=Nfic;>tr|Q3UHA6|Q3UHA6_MOUSE Nuclear factor 1 OS=Mus musculus GN=Nfic PE=2 SV=1;>sp|P70255-3|NFIC_MOUSE Isoform 3 of Nuclear factor 1 C-type OS=Mus musculus GN=Nfic;>sp|P70255-	DVDTSPGGDYYTSPNSPTSSSRNWTEDIEGG	HKS(0.447)GS(0.525)MEEDVDT(0.021)S(0.007)PGGDY(0.002)Y(0.021)T(0.054)S(0.054)PNS(0.613)PT(0.149)S(0.05)S(0.045)S(0.013)R	1716			1.23303	6.41279	1.23303	1.23303	1.23303	0	0	0
sp|P97329|KI20A_MOUSE	>sp|P97329|KI20A_MOUSE Kinesin-like protein KIF20A OS=Mus musculus GN=Kif20a PE=2 SV=1	STDSSPYARILRSRHSPLLKSPFGKKY____	HS(1)PLLKS(1)PFGK	1802			-1.06525	5.9881	-1.06525	-1.06525	-1.06525	0	0	0
sp|P97329|KI20A_MOUSE	>sp|P97329|KI20A_MOUSE Kinesin-like protein KIF20A OS=Mus musculus GN=Kif20a PE=2 SV=1	PYARILRSRHSPLLKSPFGKKY_________	HS(1)PLLKS(1)PFGK	1802			-1.06525	5.9881	-1.06525	-1.06525	-1.06525	0	0	0
sp|P97434-4|MPRIP_MOUSE	>sp|P97434-4|MPRIP_MOUSE Isoform 4 of Myosin phosphatase Rho-interacting protein OS=Mus musculus GN=Mprip;>tr|F6RND9|F6RND9_MOUSE Myosin phosphatase Rho-interacting protein (Fragment) OS=Mus musculus GN=Mprip PE=1 SV=1;>sp|P97434|MPRIP_MOUSE Myosin phospha	PEGTTVSGYDIMKSKSNPDFLKKDRSCVTRQ	S(0.006)KS(0.994)NPDFLK	3999			0.628183	4.50415	0.628183	0.628183	0.628183	0	0	0
tr|Q3TMV3|Q3TMV3_MOUSE	>tr|Q3TMV3|Q3TMV3_MOUSE Putative uncharacterized protein OS=Mus musculus GN=Eps8 PE=2 SV=1;>sp|Q08509|EPS8_MOUSE Epidermal growth factor receptor kinase substrate 8 OS=Mus musculus GN=Eps8 PE=1 SV=2;>tr|Q3U2Z5|Q3U2Z5_MOUSE Putative uncharacterized protein	SVPKVPADVTRQNSSSSDSGGSIVRDSQRYK	QNS(0.34)S(0.378)S(0.668)S(0.503)DS(0.111)GGSIVR	3376			1.03097	5.89372	1.03097	1.03097	1.03097	0	0	0
tr|E9QAF9|E9QAF9_MOUSE	>tr|E9QAF9|E9QAF9_MOUSE Protein TANC1 OS=Mus musculus GN=Tanc1 PE=2 SV=1;>tr|B9EJ77|B9EJ77_MOUSE Tanc1 protein OS=Mus musculus GN=Tanc1 PE=2 SV=1;>sp|Q0VGY8|TANC1_MOUSE Protein TANC1 OS=Mus musculus GN=Tanc1 PE=2 SV=2	STTEDTYRVSLAKGVSMSLPSSPLLPRQSLL	GVS(0.794)MS(0.204)LPS(0.588)S(0.415)PLLPR	1611			-0.588245	5.40313	-0.15434	-0.468787	-0.468787	-0.602888	-0.917335	-0.917335
sp|Q148V8|FA83H_MOUSE	>sp|Q148V8|FA83H_MOUSE Protein FAM83H OS=Mus musculus GN=Fam83h PE=1 SV=1	ERRGSPVPPVPERRGSLTFAGESSKTGPTEE	RGS(0.973)LT(0.027)FAGESSK	3550			-1.00622	4.61141	-1.00622	0	0	-1.00622	0	0
sp|Q3TC46|PATL1_MOUSE	>sp|Q3TC46|PATL1_MOUSE Protein PAT1 homolog 1 OS=Mus musculus GN=Patl1 PE=1 SV=2	PEDDRDLSERALPRRSTSPIIGSPPVRAVPI	RS(0.766)T(0.116)S(0.12)PIIGS(0.998)PPVR	3684;4402			2.93431	6.72403	0	2.93431	0	0	2.93431	0
sp|Q3THK3|T2FA_MOUSE	>sp|Q3THK3|T2FA_MOUSE General transcription factor IIF subunit 1 OS=Mus musculus GN=Gtf2f1 PE=1 SV=2	KRLRMDTGPQSLSGKSTPSSGDVQVTEDAVR	MDT(0.046)GPQS(0.387)LS(0.324)GKS(0.606)T(0.606)PS(0.022)S(0.009)GDVQVTEDAVR	2635			-1.96181	5.45205	-1.52959	-2.39403	0	-1.52959	-2.39403	0
sp|Q3U3V8|XRRA1_MOUSE	>sp|Q3U3V8|XRRA1_MOUSE X-ray radiation resistance-associated protein 1 OS=Mus musculus GN=Xrra1 PE=2 SV=1	HHSARKPSDLCTINVSGMKFSKAKEKDFKHF	PS(0.002)DLCT(0.151)INVS(0.848)GMK	3206			-3.16571	6.87531	0	-3.16571	0	0	-3.16571	0
sp|Q3U9G9|LBR_MOUSE	>sp|Q3U9G9|LBR_MOUSE Lamin-B receptor OS=Mus musculus GN=Lbr PE=1 SV=2	KPLKSFKQRKSGSISSSPSRRRGSRSRSRSR	KS(0.003)GS(0.993)IS(0.196)S(0.614)S(0.194)PSR	2275;3923			-0.881343	5.44487	-0.881343	-0.881343	-0.881343	0	0	0
sp|Q3UCQ1-2|FOXK2_MOUSE	>sp|Q3UCQ1-2|FOXK2_MOUSE Isoform 2 of Forkhead box protein K2 OS=Mus musculus GN=Foxk2;>sp|Q3UCQ1|FOXK2_MOUSE Forkhead box protein K2 OS=Mus musculus GN=Foxk2 PE=1 SV=3;>tr|Q811H2|Q811H2_MOUSE Foxk2 protein (Fragment) OS=Mus musculus GN=Foxk2 PE=2 SV=1	HSSGAQTPESLSREGSPAPLEPEPGASQPKL	EGS(1)PAPLEPEPGASQPK	966			-0.72598	4.90032	-0.72598	-0.72598	-0.72598	0	0	0
sp|Q3UCQ1-2|FOXK2_MOUSE	>sp|Q3UCQ1-2|FOXK2_MOUSE Isoform 2 of Forkhead box protein K2 OS=Mus musculus GN=Foxk2;>sp|Q3UCQ1|FOXK2_MOUSE Forkhead box protein K2 OS=Mus musculus GN=Foxk2 PE=1 SV=3	GVPCFRTPLGPLSSRSAPASPNHAGVLSAHS	S(0.722)APAS(0.277)PNHAGVLS(0.044)AHS(0.135)S(0.352)GAQT(0.412)PES(0.055)LS(0.002)R	3745			3.20125	6.89756	0	0	3.20125	0	0	3.20125
sp|Q3UMU9|HDGR2_MOUSE	>sp|Q3UMU9|HDGR2_MOUSE Hepatoma-derived growth factor-related protein 2 OS=Mus musculus GN=Hdgfrp2 PE=1 SV=1;>sp|Q3UMU9-3|HDGR2_MOUSE Isoform 3 of Hepatoma-derived growth factor-related protein 2 OS=Mus musculus GN=Hdgfrp2;>sp|Q3UMU9-4|HDGR2_MOUSE Isoform	KPRARPVKVERTRKRSEGLSLERKGEKKKEP	KRS(1)EGLSLER	2264			-0.703656	4.81398	-0.703656	-0.703656	-0.703656	0	0	0
tr|Q3TPU3|Q3TPU3_MOUSE	>tr|Q3TPU3|Q3TPU3_MOUSE Putative uncharacterized protein OS=Mus musculus GN=Fcho2 PE=2 SV=1;>sp|Q3UQN2|FCHO2_MOUSE FCH domain only protein 2 OS=Mus musculus GN=Fcho2 PE=1 SV=1	PAVSRHSPVQMNRNSSNEELTKSKPSSLPTE	NS(0.328)S(0.672)NEELTK	3093			0.697832	4.79108	0.697832	0.697832	0.697832	0	0	0
sp|Q3UZ39|LRRF1_MOUSE	>sp|Q3UZ39|LRRF1_MOUSE Leucine-rich repeat flightless-interacting protein 1 OS=Mus musculus GN=Lrrfip1 PE=1 SV=2;>tr|Q8BLM1|Q8BLM1_MOUSE Putative uncharacterized protein (Fragment) OS=Mus musculus GN=Lrrfip1 PE=2 SV=1;>tr|Q8BLV4|Q8BLV4_MOUSE Putative uncha	PSLSAATLASLGGTSSRRGSGDTSISMDTEA	NMPSLSAATLASLGGT(0.001)S(0.025)S(0.974)R	2926			-0.782733	5.54239	-0.424063	-0.305469	-0.839704	-0.943371	-0.824778	-1.35901
sp|Q52KE7|CCNL1_MOUSE	>sp|Q52KE7|CCNL1_MOUSE Cyclin-L1 OS=Mus musculus GN=Ccnl1 PE=1 SV=1	KLKAKGLNLDGTPALSTLGGFSPASKPSSPR	GLNLDGT(0.018)PALS(0.873)T(0.872)LGGFS(0.11)PAS(0.115)KPS(0.01)S(0.003)PR	1421			2.13437	8.36897	1.9594	2.30934	0	1.9594	2.30934	0
sp|Q52KE7|CCNL1_MOUSE	>sp|Q52KE7|CCNL1_MOUSE Cyclin-L1 OS=Mus musculus GN=Ccnl1 PE=1 SV=1	LNLDGTPALSTLGGFSPASKPSSPREVKAEE	GLNLDGTPALS(0.014)T(0.014)LGGFS(0.961)PAS(0.79)KPS(0.421)S(0.801)PR	1421			-1.38865	4.54466	-1.55019	-0.471263	-2.37174	-1.39869	-0.319759	-2.22024
sp|Q52KR3-6|PRUN2_MOUSE	>sp|Q52KR3-6|PRUN2_MOUSE Isoform 6 of Protein prune homolog 2 OS=Mus musculus GN=Prune2;>sp|Q52KR3|PRUN2_MOUSE Protein prune homolog 2 OS=Mus musculus GN=Prune2 PE=2 SV=2	EVGDPPTETRDSGPESPGRTPEPFLSLSLDK	DS(0.039)GPES(0.963)PGRT(0.998)PEPFLSLSLDK	787			0.66503	5.27021	0.795136	0.437306	1.14072	0.54309	0.185261	0.888672
tr|F6R1B7|F6R1B7_MOUSE	>tr|F6R1B7|F6R1B7_MOUSE Girdin (Fragment) OS=Mus musculus GN=Ccdc88a PE=1 SV=1;>sp|Q5SNZ0-3|GRDN_MOUSE Isoform 3 of Girdin OS=Mus musculus GN=Ccdc88a;>sp|Q5SNZ0-2|GRDN_MOUSE Isoform 2 of Girdin OS=Mus musculus GN=Ccdc88a;>sp|Q5SNZ0|GRDN_MOUSE Girdin OS=Mus	SETIESRAHHKMKAGSPGSEVVTLQQFLEES	AGS(0.82)PGS(0.174)EVVT(0.006)LQQFLEESNK	174			0.956692	4.51378	0	0	0.956692	0	0	0.956692
tr|F6R1B7|F6R1B7_MOUSE	>tr|F6R1B7|F6R1B7_MOUSE Girdin (Fragment) OS=Mus musculus GN=Ccdc88a PE=1 SV=1;>sp|Q5SNZ0-3|GRDN_MOUSE Isoform 3 of Girdin OS=Mus musculus GN=Ccdc88a;>sp|Q5SNZ0-2|GRDN_MOUSE Isoform 2 of Girdin OS=Mus musculus GN=Ccdc88a;>sp|Q5SNZ0|GRDN_MOUSE Girdin OS=Mus	QENLLDEVMKSLSVSSDFLGKDKPVSCTLAR	SLS(0.005)VS(0.444)S(0.551)DFLGK	4075			0.671971	4.65705	0.203575	0.300316	0.451986	0.910265	1.00701	1.15868
tr|H3BJU7|H3BJU7_MOUSE	>tr|H3BJU7|H3BJU7_MOUSE Rho guanine nucleotide exchange factor 2 OS=Mus musculus GN=Arhgef2 PE=1 SV=1;>sp|Q60875-5|ARHG2_MOUSE Isoform 5 of Rho guanine nucleotide exchange factor 2 OS=Mus musculus GN=Arhgef2;>sp|Q60875-4|ARHG2_MOUSE Isoform 4 of Rho guanin	ESPLGLRQILSQSTDSLNMRNRTLSVESLID	QILS(0.098)QS(0.754)T(0.154)DS(0.995)LNMR	3310			-0.623375	5.44949	-0.448718	-0.400472	-1.02093	-0.448718	-0.400472	-1.02093
sp|Q61033-2|LAP2A_MOUSE	>sp|Q61033-2|LAP2A_MOUSE Isoform Zeta of Lamina-associated polypeptide 2, isoforms alpha/zeta OS=Mus musculus GN=Tmpo;>sp|Q61029-4|LAP2B_MOUSE Isoform Gamma of Lamina-associated polypeptide 2, isoforms beta/delta/epsilon/gamma OS=Mus musculus GN=Tmpo;>sp|Q	PLAAGANSKGPPDFSSDEEREPTPVLGSGAS	GPPDFS(1)S(1)DEEREPT(1)PVLGSGASVGR	1473			1.47987	5.17734	1.7805	2.30011	0.761877	1.01863	1.53823	0
tr|F8WIP7|F8WIP7_MOUSE	>tr|F8WIP7|F8WIP7_MOUSE Zinc finger protein ubi-d4 (Fragment) OS=Mus musculus GN=Dpf2 PE=1 SV=1;>tr|Q3UKV4|Q3UKV4_MOUSE Putative uncharacterized protein OS=Mus musculus GN=Dpf2 PE=2 SV=1;>sp|Q61103|REQU_MOUSE Zinc finger protein ubi-d4 OS=Mus musculus GN=D	PLEKRGAPDPRVDDDSLGEFPVSNSRARKRI	VDDDS(1)LGEFPVSNSR	4769			-0.977472	7.03286	-0.851895	0	-1.10305	-0.851895	0	-1.10305
tr|Q542S9|Q542S9_MOUSE	>tr|Q542S9|Q542S9_MOUSE Syntrophin, basic 2 OS=Mus musculus GN=Sntb2 PE=2 SV=1;>tr|Q3V2N5|Q3V2N5_MOUSE Putative uncharacterized protein OS=Mus musculus GN=Sntb2 PE=2 SV=1;>sp|Q61235|SNTB2_MOUSE Beta-2-syntrophin OS=Mus musculus GN=Sntb2 PE=1 SV=2;>tr|B7ZNU	PPSPPAPPRGPAGEASASPPVRRVRVVKQEA	GPAGEAS(0.809)AS(0.191)PPVR	1458			-0.978337	4.55702	0	0	-0.978337	0	0	-0.978337
tr|Q8C8P0|Q8C8P0_MOUSE	>tr|Q8C8P0|Q8C8P0_MOUSE Putative uncharacterized protein OS=Mus musculus GN=Mapk6 PE=2 SV=1;>sp|Q61532|MK06_MOUSE Mitogen-activated protein kinase 6 OS=Mus musculus GN=Mapk6 PE=1 SV=3	LARIMDPHYSHKGHLSEGLVTKWYRSPRLLL	GHLS(1)EGLVTK	1360			-1.25896	8.55141	0	-1.35605	-1.16187	0	-1.35605	-1.16187
tr|Q8C7U4|Q8C7U4_MOUSE	>tr|Q8C7U4|Q8C7U4_MOUSE Putative uncharacterized protein (Fragment) OS=Mus musculus GN=Fxr1 PE=2 SV=1;>sp|Q61584-2|FXR1_MOUSE Isoform A of Fragile X mental retardation syndrome-related protein 1 OS=Mus musculus GN=Fxr1;>sp|Q61584-5|FXR1_MOUSE Isoform D of	RGPNYTSGYGTNSELSNPSETESERKDELSD	RGPNY(0.001)T(0.001)S(0.001)GY(0.001)GT(0.002)NS(0.012)ELS(0.912)NPS(0.374)ET(0.35)ES(0.347)ER	3542			0.784714	5.11714	0.784714	0.784714	0.784714	0	0	0
tr|Q5U438|Q5U438_MOUSE	>tr|Q5U438|Q5U438_MOUSE Nucleophosmin 1 OS=Mus musculus GN=Npm1 PE=2 SV=1;>tr|Q5SQB7|Q5SQB7_MOUSE MCG68069 OS=Mus musculus GN=Npm1 PE=2 SV=1;>sp|Q61937|NPM_MOUSE Nucleophosmin OS=Mus musculus GN=Npm1 PE=1 SV=1;>tr|Q9DAY9|Q9DAY9_MOUSE Nucleophosmin OS=Mus m	KNVQKSNQNGKDLKPSTPRSKGQESFKKQEK	DLKPS(0.5)T(0.5)PR	659			-0.931146	5.60147	-0.931146	-0.931146	-0.931146	0	0	0
tr|Q3U3G9|Q3U3G9_MOUSE	>tr|Q3U3G9|Q3U3G9_MOUSE Putative uncharacterized protein OS=Mus musculus PE=2 SV=1;>tr|Q8VHA8|Q8VHA8_MOUSE Synovial sarcoma associated SS18-delta OS=Mus musculus GN=Ss18 PE=2 SV=1;>tr|Q8BKL1|Q8BKL1_MOUSE Protein SSXT OS=Mus musculus GN=Ss18 PE=2 SV=1;>tr|Q	______________MSVAFAAPRQRGKGEIT	MS(1)VAFAAPR	2699			-4.21879	7.44823	0	-4.21879	0	0	-4.21879	0
sp|Q63918|SDPR_MOUSE	>sp|Q63918|SDPR_MOUSE Serum deprivation-response protein OS=Mus musculus GN=Sdpr PE=1 SV=3	KKSLTPNHQKASSGKSSPFKVSPLSFGRKKV	S(0.505)S(0.505)PFKVS(0.989)PLSFGR	4321			-0.940415	5.31282	-0.431668	-1.17148	-1.39539	0	-0.739808	-0.963726
sp|Q63918|SDPR_MOUSE	>sp|Q63918|SDPR_MOUSE Serum deprivation-response protein OS=Mus musculus GN=Sdpr PE=1 SV=3	KSLTPNHQKASSGKSSPFKVSPLSFGRKKVR	S(0.445)S(0.555)PFKVS(0.211)PLS(0.789)FGR	4321			-0.756904	4.47356	-0.296699	-0.780186	-1.26042	0	-0.483487	-0.963726
sp|Q63918|SDPR_MOUSE	>sp|Q63918|SDPR_MOUSE Serum deprivation-response protein OS=Mus musculus GN=Sdpr PE=1 SV=3	NHQKASSGKSSPFKVSPLSFGRKKVREGESS	S(0.5)S(0.5)PFKVS(0.998)PLS(0.001)FGR	4321			-0.940415	5.31282	-0.431668	-1.17148	-1.39539	0	-0.739808	-0.963726
tr|F8VQ11|F8VQ11_MOUSE	>tr|F8VQ11|F8VQ11_MOUSE Rho GTPase-activating protein 23 OS=Mus musculus GN=Arhgap23 PE=2 SV=1;>sp|Q69ZH9|RHG23_MOUSE Rho GTPase-activating protein 23 OS=Mus musculus GN=Arhgap23 PE=2 SV=2;>tr|B1AQY2|B1AQY2_MOUSE Rho GTPase-activating protein 23 OS=Mus mus	WHRARSDDYLSRATRSAEALGPGALVSPRLE	S(1)AEALGPGALVS(1)PR	3723			0.883384	5.99085	0.393997	1.04573	1.21043	0.393997	1.04573	1.21043
tr|F8VQ11|F8VQ11_MOUSE	>tr|F8VQ11|F8VQ11_MOUSE Rho GTPase-activating protein 23 OS=Mus musculus GN=Arhgap23 PE=2 SV=1;>sp|Q69ZH9|RHG23_MOUSE Rho GTPase-activating protein 23 OS=Mus musculus GN=Arhgap23 PE=2 SV=2;>tr|B1AQY2|B1AQY2_MOUSE Rho GTPase-activating protein 23 OS=Mus mus	RATRSAEALGPGALVSPRLERCGWASQRPSA	S(1)AEALGPGALVS(1)PR	3723			0.883384	5.99085	0.393997	1.04573	1.21043	0.393997	1.04573	1.21043
tr|Q6PCN6|Q6PCN6_MOUSE	>tr|Q6PCN6|Q6PCN6_MOUSE Microrchidia 2A OS=Mus musculus GN=Morc2a PE=2 SV=1;>sp|Q69ZX6|MOR2A_MOUSE MORC family CW-type zinc finger protein 2A OS=Mus musculus GN=Morc2a PE=1 SV=2	EPPVKQSVATSGRKRSLAVSDEEEAEEEAEK	KRS(1)LAVS(1)DEEEAEEEAEK	2265;4012			0.847661	5.3344	0.847661	0.847661	0.847661	0	0	0
sp|Q6P542|ABCF1_MOUSE	>sp|Q6P542|ABCF1_MOUSE ATP-binding cassette sub-family F member 1 OS=Mus musculus GN=Abcf1 PE=1 SV=1;>tr|Q5RL55|Q5RL55_MOUSE ATP-binding cassette, sub-family F (GCN20), member 1 OS=Mus musculus GN=Abcf1 PE=2 SV=1;>tr|A1A4B8|A1A4B8_MOUSE Abcf1 protein (Frag	DDSDERVLMERLKQLSVPASDEEDEVPAPIP	QLS(1)VPAS(1)DEEDEVPAPIPR	2465;3361			-0.690518	10.0715	-0.603694	-0.868363	-0.722089	-0.521967	-0.786636	-0.640362
sp|Q6PDG5-2|SMRC2_MOUSE	>sp|Q6PDG5-2|SMRC2_MOUSE Isoform 2 of SWI/SNF complex subunit SMARCC2 OS=Mus musculus GN=Smarcc2;>tr|Q3UID0|Q3UID0_MOUSE SWI/SNF complex subunit SMARCC2 OS=Mus musculus GN=Smarcc2 PE=1 SV=1;>sp|Q6PDG5|SMRC2_MOUSE SWI/SNF complex subunit SMARCC2 OS=Mus musc	RRKKISAKTLTDEVNSPDSDRRDKKGGNYKK	TLT(0.084)DEVNS(0.514)PDS(0.402)DRR	4611			0.987028	5.76841	0.987028	0.987028	0.987028	0	0	0
tr|F6RUK9|F6RUK9_MOUSE	>tr|F6RUK9|F6RUK9_MOUSE Pleckstrin homology-like domain family B member 1 (Fragment) OS=Mus musculus GN=Phldb1 PE=1 SV=1;>tr|E9PWB1|E9PWB1_MOUSE Pleckstrin homology-like domain family B member 1 OS=Mus musculus GN=Phldb1 PE=1 SV=1;>sp|Q6PDH0|PHLB1_MOUSE Pl	YPSSGARSQPASIPGSPKFQSPVPAPRNKIG	SQPAS(0.013)IPGS(0.987)PK	4227			-0.679403	4.71753	-0.679403	-0.679403	-0.679403	0	0	0
sp|Q6PHZ5|RB15B_MOUSE	>sp|Q6PHZ5|RB15B_MOUSE Putative RNA-binding protein 15B OS=Mus musculus GN=Rbm15b PE=1 SV=2	GRTGKASGDPGAGGASPRASPLPPPPPPPGA	ASGDPGAGGAS(1)PR	368			0.748513	5.63748	0	0.903193	0.593833	0	0.903193	0.593833
sp|Q6ZQ03-2|FNBP4_MOUSE	>sp|Q6ZQ03-2|FNBP4_MOUSE Isoform 2 of Formin-binding protein 4 OS=Mus musculus GN=Fnbp4;>sp|Q6ZQ03-3|FNBP4_MOUSE Isoform 3 of Formin-binding protein 4 OS=Mus musculus GN=Fnbp4;>sp|Q6ZQ03|FNBP4_MOUSE Formin-binding protein 4 OS=Mus musculus GN=Fnbp4 PE=1 SV	KKSRAVPGRRPILQLSPPGPRSSTPGRDPDP	RPILQLS(1)PPGPR	3623			0.765721	5.0486	0.765721	0.765721	0.765721	0	0	0
tr|Z4YJT3|Z4YJT3_MOUSE	>tr|Z4YJT3|Z4YJT3_MOUSE La-related protein 1 OS=Mus musculus GN=Larp1 PE=4 SV=1;>sp|Q6ZQ58|LARP1_MOUSE La-related protein 1 OS=Mus musculus GN=Larp1 PE=1 SV=3	MDGRKNTFTAWSEEDSDYEIDDRDVNKILIV	KNT(0.545)FT(0.26)AWS(0.203)EEDS(0.985)DY(0.007)EIDDRDVNK	2205			-0.804426	5.18677	-0.804426	-0.804426	-0.804426	0	0	0
tr|Z4YJT3|Z4YJT3_MOUSE	>tr|Z4YJT3|Z4YJT3_MOUSE La-related protein 1 OS=Mus musculus GN=Larp1 PE=4 SV=1;>sp|Q6ZQ58|LARP1_MOUSE La-related protein 1 OS=Mus musculus GN=Larp1 PE=1 SV=3;>tr|Q3UU34|Q3UU34_MOUSE Putative uncharacterized protein (Fragment) OS=Mus musculus GN=Larp1 PE=2	ANKLFGAPEPSTIARSLPTTVPESPNYRNAR	S(0.997)LPT(0.001)T(0.002)VPESPNYR	4044			3.24224	11.8258	3.71874	3.28382	3.69493	3.07156	2.63664	3.04775
tr|F7CBJ9|F7CBJ9_MOUSE	>tr|F7CBJ9|F7CBJ9_MOUSE Protein phosphatase Slingshot homolog 1 (Fragment) OS=Mus musculus GN=Ssh1 PE=2 SV=1;>tr|F8WHT2|F8WHT2_MOUSE Protein phosphatase Slingshot homolog 1 OS=Mus musculus GN=Ssh1 PE=2 SV=1;>sp|Q76I79-2|SSH1_MOUSE Isoform 2 of Protein phos	SVWTDRVRYMVVVYTSGRQDTEENILLGVDF	YMVVVY(0.895)T(0.552)S(0.552)GR	5051			-2.86223	8.9048	-2.86223	-2.86223	-2.86223	0	0	0
tr|Q3U2W2|Q3U2W2_MOUSE	>tr|Q3U2W2|Q3U2W2_MOUSE MYB binding protein (P160) 1a, isoform CRA_b OS=Mus musculus GN=Mybbp1a PE=2 SV=1;>sp|Q7TPV4|MBB1A_MOUSE Myb-binding protein 1A OS=Mus musculus GN=Mybbp1a PE=1 SV=2;>tr|Q3TLF6|Q3TLF6_MOUSE Putative uncharacterized protein OS=Mus mus	LPKKRARLSLVSRSPSLLQSGVKKRRVASRR	S(0.17)PS(0.874)LLQS(0.956)GVK	4180			-0.830274	5.27585	-0.830274	-0.830274	-0.830274	0	0	0
tr|Q3U2W2|Q3U2W2_MOUSE	>tr|Q3U2W2|Q3U2W2_MOUSE MYB binding protein (P160) 1a, isoform CRA_b OS=Mus musculus GN=Mybbp1a PE=2 SV=1;>sp|Q7TPV4|MBB1A_MOUSE Myb-binding protein 1A OS=Mus musculus GN=Mybbp1a PE=1 SV=2;>tr|Q3TLF6|Q3TLF6_MOUSE Putative uncharacterized protein OS=Mus mus	RARLSLVSRSPSLLQSGVKKRRVASRRVQTP	S(0.17)PS(0.874)LLQS(0.956)GVK	4180			-0.830274	5.27585	-0.830274	-0.830274	-0.830274	0	0	0
tr|Q5DTJ4|Q5DTJ4_MOUSE	>tr|Q5DTJ4|Q5DTJ4_MOUSE MKIAA4178 protein (Fragment) OS=Mus musculus GN=Prrc2a PE=2 SV=1;>tr|G3UX48|G3UX48_MOUSE Protein PRRC2A OS=Mus musculus GN=Prrc2a PE=1 SV=1;>sp|Q7TSC1|PRC2A_MOUSE Protein PRRC2A OS=Mus musculus GN=Prrc2a PE=1 SV=1	SGGTNHPSAPRGRTASETRSEGSEYEEIPKR	T(0.361)AS(0.565)ET(0.097)RS(0.927)EGS(0.958)EY(0.093)EEIPK	4492			-0.697312	4.78902	-0.697312	-0.697312	-0.697312	0	0	0
tr|Q5DTJ4|Q5DTJ4_MOUSE	>tr|Q5DTJ4|Q5DTJ4_MOUSE MKIAA4178 protein (Fragment) OS=Mus musculus GN=Prrc2a PE=2 SV=1;>tr|G3UX48|G3UX48_MOUSE Protein PRRC2A OS=Mus musculus GN=Prrc2a PE=1 SV=1;>sp|Q7TSC1|PRC2A_MOUSE Protein PRRC2A OS=Mus musculus GN=Prrc2a PE=1 SV=1	NHPSAPRGRTASETRSEGSEYEEIPKRRRQR	T(0.361)AS(0.565)ET(0.097)RS(0.927)EGS(0.958)EY(0.093)EEIPK	4492			-0.697312	4.78902	-0.697312	-0.697312	-0.697312	0	0	0
tr|Q5DTJ4|Q5DTJ4_MOUSE	>tr|Q5DTJ4|Q5DTJ4_MOUSE MKIAA4178 protein (Fragment) OS=Mus musculus GN=Prrc2a PE=2 SV=1;>tr|G3UX48|G3UX48_MOUSE Protein PRRC2A OS=Mus musculus GN=Prrc2a PE=1 SV=1;>sp|Q7TSC1|PRC2A_MOUSE Protein PRRC2A OS=Mus musculus GN=Prrc2a PE=1 SV=1	SAPRGRTASETRSEGSEYEEIPKRRRQRGSE	T(0.361)AS(0.565)ET(0.097)RS(0.927)EGS(0.958)EY(0.093)EEIPK	4492			-0.697312	4.78902	-0.697312	-0.697312	-0.697312	0	0	0
sp|Q80TP3|UBR5_MOUSE	>sp|Q80TP3|UBR5_MOUSE E3 ubiquitin-protein ligase UBR5 OS=Mus musculus GN=Ubr5 PE=1 SV=2;>tr|E9Q2H1|E9Q2H1_MOUSE E3 ubiquitin-protein ligase UBR5 OS=Mus musculus GN=Ubr5 PE=2 SV=1	SSYIIRNPQQRRISQSQPVRGRDEEQDDIVS	IS(0.32)QS(0.68)QPVR	1992;3572			0.73879	4.94886	0.73879	0.73879	0.73879	0	0	0
sp|Q80U22-2|RUSC2_MOUSE	>sp|Q80U22-2|RUSC2_MOUSE Isoform 2 of Iporin OS=Mus musculus GN=Rusc2;>tr|G8JL85|G8JL85_MOUSE Iporin OS=Mus musculus GN=Rusc2 PE=2 SV=1;>sp|Q80U22|RUSC2_MOUSE Iporin OS=Mus musculus GN=Rusc2 PE=2 SV=2;>tr|B2RUK0|B2RUK0_MOUSE Rusc2 protein OS=Mus musculus G	RGARNAGPEPETSRPSPLGSYSPVRSAGPFG	NAGPEPET(0.004)S(0.004)RPS(0.944)PLGS(0.154)Y(0.176)S(0.718)PVR	2723			0.868921	7.16776	1.13627	1.13627	1.13627	0.601571	0.601571	0.601571
sp|Q80U22-2|RUSC2_MOUSE	>sp|Q80U22-2|RUSC2_MOUSE Isoform 2 of Iporin OS=Mus musculus GN=Rusc2;>tr|G8JL85|G8JL85_MOUSE Iporin OS=Mus musculus GN=Rusc2 PE=2 SV=1;>sp|Q80U22|RUSC2_MOUSE Iporin OS=Mus musculus GN=Rusc2 PE=2 SV=2;>tr|B2RUK0|B2RUK0_MOUSE Rusc2 protein OS=Mus musculus G	GPEPETSRPSPLGSYSPVRSAGPFGSSTDSS	NAGPEPET(0.004)S(0.004)RPS(0.944)PLGS(0.154)Y(0.176)S(0.718)PVR	2723			0.868921	7.16776	1.13627	1.13627	1.13627	0.601571	0.601571	0.601571
tr|F6RIN9|F6RIN9_MOUSE	>tr|F6RIN9|F6RIN9_MOUSE Protein scribble homolog (Fragment) OS=Mus musculus GN=Scrib PE=1 SV=1;>sp|Q80U72|SCRIB_MOUSE Protein scribble homolog OS=Mus musculus GN=Scrib PE=1 SV=2;>sp|Q80U72-4|SCRIB_MOUSE Isoform 4 of Protein scribble homolog OS=Mus musculus	TAKAERRHQERLRMQSPELPAPERALSPAER	MQS(1)PELPAPER	2686			0.921609	4.44173	0	0	0.921609	0	0	0.921609
tr|Q3TDD8|Q3TDD8_MOUSE	>tr|Q3TDD8|Q3TDD8_MOUSE Putative uncharacterized protein OS=Mus musculus GN=Eif4b PE=2 SV=1;>tr|Q3UGC0|Q3UGC0_MOUSE Putative uncharacterized protein OS=Mus musculus GN=Eif4b PE=2 SV=1;>tr|Q3TSY9|Q3TSY9_MOUSE Putative uncharacterized protein OS=Mus musculus	SEETQERERSRTGSESSQTGASATSGRNTRR	T(0.062)GS(0.062)ES(0.753)S(0.014)QT(0.086)GAS(0.022)ATSGR	4284;4549			1.43218	5.30148	0	1.43218	0	0	1.43218	0
tr|Q3TDD8|Q3TDD8_MOUSE	>tr|Q3TDD8|Q3TDD8_MOUSE Putative uncharacterized protein OS=Mus musculus GN=Eif4b PE=2 SV=1;>tr|Q3UGC0|Q3UGC0_MOUSE Putative uncharacterized protein OS=Mus musculus GN=Eif4b PE=2 SV=1;>tr|Q3TSY9|Q3TSY9_MOUSE Putative uncharacterized protein OS=Mus musculus	EETQERERSRTGSESSQTGASATSGRNTRRR	S(0.072)RT(0.834)GS(0.105)ES(0.31)S(0.64)QT(0.039)GASATSGR	4284;4549			-0.97005	5.71862	-0.97005	-0.97005	-0.97005	0	0	0
sp|Q8BHL3|TB10B_MOUSE	>sp|Q8BHL3|TB10B_MOUSE TBC1 domain family member 10B OS=Mus musculus GN=Tbc1d10b PE=1 SV=2	AVGGAPSPPPPVRRASAGPVPGAVVIAEGLH	RAS(0.998)AGPVPGAVVIAEGLHPS(0.014)LPS(0.316)PT(0.632)GNS(0.028)T(0.011)PLGTSK	3500			2.22373	6.17225	0	0	2.22373	0	0	2.22373
sp|Q8BIZ6|SNIP1_MOUSE	>sp|Q8BIZ6|SNIP1_MOUSE Smad nuclear-interacting protein 1 OS=Mus musculus GN=Snip1 PE=1 SV=1	SPEPVAHRRPDAPAASLSPPAAEPGHSGHRG	RPDAPAAS(0.999)LS(0.991)PPAAEPGHS(0.011)GHR	3615			0.786033	5.12185	0.786033	0.786033	0.786033	0	0	0
sp|Q8BIZ6|SNIP1_MOUSE	>sp|Q8BIZ6|SNIP1_MOUSE Smad nuclear-interacting protein 1 OS=Mus musculus GN=Snip1 PE=1 SV=1	EPVAHRRPDAPAASLSPPAAEPGHSGHRGSR	RPDAPAAS(0.999)LS(0.991)PPAAEPGHS(0.011)GHR	3615			0.786033	5.12185	0.786033	0.786033	0.786033	0	0	0
sp|Q8BTI8-2|SRRM2_MOUSE	>sp|Q8BTI8-2|SRRM2_MOUSE Isoform 2 of Serine/arginine repetitive matrix protein 2 OS=Mus musculus GN=Srrm2;>sp|Q8BTI8|SRRM2_MOUSE Serine/arginine repetitive matrix protein 2 OS=Mus musculus GN=Srrm2 PE=1 SV=3;>sp|Q8BTI8-3|SRRM2_MOUSE Isoform 3 of Serine/ar	FVQQKGHTQTWPDTSSPEVMQTQVESPLLQS	GHT(0.001)QT(0.002)WPDT(0.16)S(0.174)S(0.66)PEVMQT(0.585)QVES(0.406)PLLQS(0.012)K	1366			-1.32413	6.62109	0	0	0	-1.32413	-1.32413	-1.32413
tr|Q3U661|Q3U661_MOUSE	>tr|Q3U661|Q3U661_MOUSE Putative uncharacterized protein OS=Mus musculus GN=Tox4 PE=2 SV=1;>sp|Q8BU11|TOX4_MOUSE TOX high mobility group box family member 4 OS=Mus musculus GN=Tox4 PE=1 SV=3;>tr|Q6A006|Q6A006_MOUSE MKIAA0737 protein (Fragment) OS=Mus muscu	QSPEDRLSTTPSPTNSLHEDGVDDFRRQLPA	LS(0.001)T(0.003)T(0.003)PS(0.968)PT(0.426)NS(0.599)LHEDGVDDFRR	2586			0.949649	4.49951	0	0.949649	0	0	0.949649	0
sp|Q8BUR4|DOCK1_MOUSE	>sp|Q8BUR4|DOCK1_MOUSE Dedicator of cytokinesis protein 1 OS=Mus musculus GN=Dock1 PE=1 SV=3	ILSETISPLRPQRPKSQVINVIGNERRFSVS	S(1)QVINVIGNER	4254			0.613804	5.66265	0.832412	0.832412	0.276767	0.765625	0.765625	0.20998
tr|E9PYH3|E9PYH3_MOUSE	>tr|E9PYH3|E9PYH3_MOUSE Ethanolamine-phosphate phospho-lyase OS=Mus musculus GN=Etnppl PE=3 SV=1;>sp|Q8BWU8|AT2L1_MOUSE Ethanolamine-phosphate phospho-lyase OS=Mus musculus GN=Etnppl PE=2 SV=1	AYADEVKKIIEEAHSSGRKIAAFIAESMQSC	KIIEEAHS(0.04)S(0.96)GR	2159			1.18792	6.3042	1.18792	1.18792	1.18792	0	0	0
tr|Q4VBF8|Q4VBF8_MOUSE	>tr|Q4VBF8|Q4VBF8_MOUSE Sipa1l1 protein OS=Mus musculus GN=Sipa1l1 PE=2 SV=1;>sp|Q8C0T5-2|SI1L1_MOUSE Isoform 2 of Signal-induced proliferation-associated 1-like protein 1 OS=Mus musculus GN=Sipa1l1;>sp|Q8C0T5|SI1L1_MOUSE Signal-induced proliferation-assoc	FPTTPTSRRALHRTLSDESIYSSQREHFFTS	T(0.05)LS(0.806)DES(0.142)IYS(0.001)S(0.001)QR	4601			-1.02662	4.65033	0	0	-1.02662	0	0	-1.02662
sp|Q8C1D8|IWS1_MOUSE	>sp|Q8C1D8|IWS1_MOUSE Protein IWS1 homolog OS=Mus musculus GN=Iws1 PE=1 SV=1	REQRDLEQMPQRRRLSSTGGQTPRRDLEKVL	RLS(0.999)S(0.961)T(0.035)GGQT(0.004)PR	3596			1.29497	7.20014	0.899309	0.899309	0.899309	1.69063	1.69063	1.69063
sp|Q8C1D8|IWS1_MOUSE	>sp|Q8C1D8|IWS1_MOUSE Protein IWS1 homolog OS=Mus musculus GN=Iws1 PE=1 SV=1	EQRDLEQMPQRRRLSSTGGQTPRRDLEKVLT	RLS(0.999)S(0.961)T(0.035)GGQT(0.004)PR	3596			1.68202	27.4543	1.67341	1.67341	1.67341	1.69063	1.69063	1.69063
sp|Q8CGB6-2|TENC1_MOUSE	>sp|Q8CGB6-2|TENC1_MOUSE Isoform 2 of Tensin-like C1 domain-containing phosphatase OS=Mus musculus GN=Tenc1;>sp|Q8CGB6-4|TENC1_MOUSE Isoform 4 of Tensin-like C1 domain-containing phosphatase OS=Mus musculus GN=Tenc1;>sp|Q8CGB6|TENC1_MOUSE Tensin-like C1 do	QERSPGGHTNSASPRSPVPTTLPGLRHAPWQ	S(1)PVPTTLPGLR	4205			0.783352	5.40549	1.09999	0.515333	0.322952	1.37451	0.789852	0.597471
tr|A2VDH4|A2VDH4_MOUSE	>tr|A2VDH4|A2VDH4_MOUSE Kat5 protein (Fragment) OS=Mus musculus GN=Kat5 PE=2 SV=1;>sp|Q8CHK4-2|KAT5_MOUSE Isoform 2 of Histone acetyltransferase KAT5 OS=Mus musculus GN=Kat5;>tr|Q3YFI9|Q3YFI9_MOUSE Kat5 protein OS=Mus musculus GN=Kat5 PE=2 SV=1;>tr|Q3UJQ1|	PKKEAKTPTKNGLPGSRPGSPEREVKRKVEV	NGLPGS(1)RPGS(1)PER	2815			0.8039	5.18493	0.8039	0.8039	0.8039	0	0	0
tr|A2VDH4|A2VDH4_MOUSE	>tr|A2VDH4|A2VDH4_MOUSE Kat5 protein (Fragment) OS=Mus musculus GN=Kat5 PE=2 SV=1;>sp|Q8CHK4-2|KAT5_MOUSE Isoform 2 of Histone acetyltransferase KAT5 OS=Mus musculus GN=Kat5;>tr|Q3YFI9|Q3YFI9_MOUSE Kat5 protein OS=Mus musculus GN=Kat5 PE=2 SV=1;>tr|Q3UJQ1|	AKTPTKNGLPGSRPGSPEREVKRKVEVVSPA	NGLPGS(1)RPGS(1)PER	2815			0.8039	5.18493	0.8039	0.8039	0.8039	0	0	0
sp|Q8CIB6|TM230_MOUSE	>sp|Q8CIB6|TM230_MOUSE Transmembrane protein 230 OS=Mus musculus GN=Tmem230 PE=1 SV=1	ATGLPSSKVKYSRLASTDDGYIDLQFKKSPP	LAS(0.776)T(0.224)DDGYIDLQFK	2346			1.1775	5.2915	1.72999	1.72999	1.72999	0.625008	0.625008	0.625008
sp|Q8CJF7|ELYS_MOUSE	>sp|Q8CJF7|ELYS_MOUSE Protein ELYS OS=Mus musculus GN=Ahctf1 PE=1 SV=1	QQLPLKRKRVREREVSVSSVTEEPKLDSSQL	EVS(0.991)VS(0.025)S(0.159)VT(0.825)EEPK	1125			1.28228	5.08423	0	1.28228	0	0	1.28228	0
sp|Q8K012-2|FBP1L_MOUSE	>sp|Q8K012-2|FBP1L_MOUSE Isoform 2 of Formin-binding protein 1-like OS=Mus musculus GN=Fnbp1l;>tr|E9PUK3|E9PUK3_MOUSE Formin-binding protein 1-like OS=Mus musculus GN=Fnbp1l PE=1 SV=1;>sp|Q8K012|FBP1L_MOUSE Formin-binding protein 1-like OS=Mus musculus GN=	DFPFEDYSQHIYRTISDGTISAAKQESGKMD	TIS(1)DGTISAAK	4582			-0.746099	7.12302	-1.00623	-0.632616	-0.462132	-1.09777	-0.724164	-0.55368
tr|D3Z069|D3Z069_MOUSE	>tr|D3Z069|D3Z069_MOUSE Pleckstrin homology-like domain family B member 2 (Fragment) OS=Mus musculus GN=Phldb2 PE=1 SV=1;>sp|Q8K1N2|PHLB2_MOUSE Pleckstrin homology-like domain family B member 2 OS=Mus musculus GN=Phldb2 PE=1 SV=2;>sp|Q8K1N2-2|PHLB2_MOUSE I	ENVSVRTRKYSGSSLSNMGAYSRSLPRLYKA	KY(0.008)S(0.124)GS(0.124)S(0.124)LS(0.619)NMGAYSR	2326;5066			-0.681131	4.7245	-0.681131	-0.681131	-0.681131	0	0	0
sp|Q8K2K6-3|AGFG1_MOUSE	>sp|Q8K2K6-3|AGFG1_MOUSE Isoform 3 of Arf-GAP domain and FG repeat-containing protein 1 OS=Mus musculus GN=Agfg1;>sp|Q8K2K6-2|AGFG1_MOUSE Isoform 2 of Arf-GAP domain and FG repeat-containing protein 1 OS=Mus musculus GN=Agfg1;>sp|Q8K2K6-1|AGFG1_MOUSE Isofo	SSTPEVKPLKSLLGESAPALHLNKGTPSQSP	S(0.001)LLGES(0.829)APALHLNKGT(0.164)PS(0.059)QS(0.947)PVVGR	4037			-0.955996	5.6768	-0.955996	-0.955996	-0.955996	0	0	0
sp|Q8K3W3|CASC3_MOUSE	>sp|Q8K3W3|CASC3_MOUSE Protein CASC3 OS=Mus musculus GN=Casc3 PE=1 SV=3	PDDIKPRRIRKPRFGSSPQRDPNWIGDRSSK	FGS(0.5)S(0.5)PQRDPNWIGDR	1160			0.608886	10.2192	0.509897	0.509897	0.509897	0.707875	0.707875	0.707875
sp|Q8K3W3|CASC3_MOUSE	>sp|Q8K3W3|CASC3_MOUSE Protein CASC3 OS=Mus musculus GN=Casc3 PE=1 SV=3	DDIKPRRIRKPRFGSSPQRDPNWIGDRSSKS	FGS(0.183)S(0.817)PQRDPNWIGDR	1160			0.68734	9.6063	0.509897	0.696647	0.55851	0.707875	0.894625	0.756489
sp|Q8K3X4|I2BPL_MOUSE	>sp|Q8K3X4|I2BPL_MOUSE Interferon regulatory factor 2-binding protein-like OS=Mus musculus GN=Irf2bpl PE=1 SV=1	GSSVHSTTASARRNSSSPVSPASVPGQRRLA	RNS(0.088)S(0.949)S(0.949)PVS(0.014)PASVPGQR	3102;3609			0.585419	10.3842	0.590325	0.615141	0.428909	0.671579	0.696395	0.510163
sp|Q8K3X4|I2BPL_MOUSE	>sp|Q8K3X4|I2BPL_MOUSE Interferon regulatory factor 2-binding protein-like OS=Mus musculus GN=Irf2bpl PE=1 SV=1	TASARRNSSSPVSPASVPGQRRLASRNGDLN	NS(0.538)S(0.238)S(0.25)PVS(0.379)PAS(0.594)VPGQR	3102;3609			0.629563	4.51008	0.629563	0.629563	0.629563	0	0	0
sp|Q8K3X4|I2BPL_MOUSE	>sp|Q8K3X4|I2BPL_MOUSE Interferon regulatory factor 2-binding protein-like OS=Mus musculus GN=Irf2bpl PE=1 SV=1	TVAEVGVGAAGKRPGSVSSTDQERELKEKQR	RPGS(1)VS(0.171)S(0.658)T(0.171)DQER	3621			0.652826	6.29709	0.760456	0.545196	0	0.760456	0.545196	0
tr|Q6A036|Q6A036_MOUSE	>tr|Q6A036|Q6A036_MOUSE MKIAA0618 protein (Fragment) OS=Mus musculus GN=mKIAA0618 PE=2 SV=1;>tr|H7BX32|H7BX32_MOUSE Nuclear envelope pore membrane protein POM 121 OS=Mus musculus GN=Pom121 PE=1 SV=1;>tr|Q3U425|Q3U425_MOUSE Nuclear pore membrane protein 121	SQLWKRSGPTSSPFSSPASSRSQTPERPAKK	S(0.081)GPT(0.027)S(0.434)S(0.441)PFS(0.161)S(0.902)PAS(0.477)S(0.477)R	3919			0.923597	5.57823	0.923597	0.923597	0.923597	0	0	0
tr|E9Q9Q7|E9Q9Q7_MOUSE	>tr|E9Q9Q7|E9Q9Q7_MOUSE Actin-binding LIM protein 1 OS=Mus musculus GN=Ablim1 PE=1 SV=1;>tr|E9Q9D1|E9Q9D1_MOUSE Actin-binding LIM protein 1 OS=Mus musculus GN=Ablim1 PE=1 SV=1;>tr|E9Q9D2|E9Q9D2_MOUSE Actin-binding LIM protein 1 OS=Mus musculus GN=Ablim1 PE	SAEGYQDVRDRMIHRSTSQGSINSPVYSRHS	S(0.802)T(0.188)S(0.011)QGS(1)INS(1)PVYSR	4403			-0.594541	4.35626	-0.594541	-0.594541	-0.594541	0	0	0
tr|E9Q9Q7|E9Q9Q7_MOUSE	>tr|E9Q9Q7|E9Q9Q7_MOUSE Actin-binding LIM protein 1 OS=Mus musculus GN=Ablim1 PE=1 SV=1;>tr|E9Q9D1|E9Q9D1_MOUSE Actin-binding LIM protein 1 OS=Mus musculus GN=Ablim1 PE=1 SV=1;>tr|E9Q9D2|E9Q9D2_MOUSE Actin-binding LIM protein 1 OS=Mus musculus GN=Ablim1 PE	QDVRDRMIHRSTSQGSINSPVYSRHSYTPTT	S(0.802)T(0.188)S(0.011)QGS(1)INS(1)PVYSR	4403			-0.594541	4.35626	-0.594541	-0.594541	-0.594541	0	0	0
tr|E9Q9Q7|E9Q9Q7_MOUSE	>tr|E9Q9Q7|E9Q9Q7_MOUSE Actin-binding LIM protein 1 OS=Mus musculus GN=Ablim1 PE=1 SV=1;>tr|E9Q9D1|E9Q9D1_MOUSE Actin-binding LIM protein 1 OS=Mus musculus GN=Ablim1 PE=1 SV=1;>tr|E9Q9D2|E9Q9D2_MOUSE Actin-binding LIM protein 1 OS=Mus musculus GN=Ablim1 PE	RDRMIHRSTSQGSINSPVYSRHSYTPTTSRS	S(0.802)T(0.188)S(0.011)QGS(1)INS(1)PVYSR	4403			-0.594541	4.35626	-0.594541	-0.594541	-0.594541	0	0	0
tr|E9Q9Q7|E9Q9Q7_MOUSE	>tr|E9Q9Q7|E9Q9Q7_MOUSE Actin-binding LIM protein 1 OS=Mus musculus GN=Ablim1 PE=1 SV=1;>tr|E9Q9D1|E9Q9D1_MOUSE Actin-binding LIM protein 1 OS=Mus musculus GN=Ablim1 PE=1 SV=1;>tr|E9Q9D2|E9Q9D2_MOUSE Actin-binding LIM protein 1 OS=Mus musculus GN=Ablim1 PE	RQSLGESPRTLSPTPSAEGYQDVRDRMIHRS	T(0.458)LS(0.458)PT(0.1)PS(0.982)AEGY(0.003)QDVR	4606			0.974204	5.87866	1.1595	0.788903	0	1.1595	0.788903	0
tr|E9Q9Q7|E9Q9Q7_MOUSE	>tr|E9Q9Q7|E9Q9Q7_MOUSE Actin-binding LIM protein 1 OS=Mus musculus GN=Ablim1 PE=1 SV=1;>tr|E9Q9D1|E9Q9D1_MOUSE Actin-binding LIM protein 1 OS=Mus musculus GN=Ablim1 PE=1 SV=1;>tr|E9Q9D2|E9Q9D2_MOUSE Actin-binding LIM protein 1 OS=Mus musculus GN=Ablim1 PE	SPLHSASHAPSSKTSSLPGYGKNGLHRPVST	TS(0.001)S(0.999)LPGYGK	4694			-0.976635	5.73802	-0.976635	-0.976635	-0.976635	0	0	0
tr|A4FUW1|A4FUW1_MOUSE	>tr|A4FUW1|A4FUW1_MOUSE 4932417H02Rik protein (Fragment) OS=Mus musculus GN=Rptor PE=2 SV=1;>tr|A2ACM0|A2ACM0_MOUSE Regulatory-associated protein of mTOR OS=Mus musculus GN=Rptor PE=1 SV=1;>sp|Q8K4Q0|RPTOR_MOUSE Regulatory-associated protein of mTOR OS=Mus	NARPQRILDTSSLTQSAPASPTNKGMHMHQV	ILDT(0.001)S(0.007)S(0.008)LT(0.01)QS(0.973)APAS(0.578)PT(0.422)NK	1934			0.743684	5.88973	0.607064	0.374566	0.394763	1.17684	0.944339	0.964536
tr|A4FUW1|A4FUW1_MOUSE	>tr|A4FUW1|A4FUW1_MOUSE 4932417H02Rik protein (Fragment) OS=Mus musculus GN=Rptor PE=2 SV=1;>tr|A2ACM0|A2ACM0_MOUSE Regulatory-associated protein of mTOR OS=Mus musculus GN=Rptor PE=1 SV=1;>sp|Q8K4Q0|RPTOR_MOUSE Regulatory-associated protein of mTOR OS=Mus	QRILDTSSLTQSAPASPTNKGMHMHQVGGSP	ILDTSS(0.004)LT(0.498)QS(0.498)APAS(0.997)PT(0.003)NK	1934			0.851737	8.30511	0.82317	0.590672	0.610869	1.17684	0.944339	0.964536
tr|E9PX48|E9PX48_MOUSE	>tr|E9PX48|E9PX48_MOUSE Dedicator of cytokinesis protein 7 OS=Mus musculus GN=Dock7 PE=1 SV=1;>tr|A2A9M5|A2A9M5_MOUSE Dedicator of cytokinesis protein 7 OS=Mus musculus GN=Dock7 PE=1 SV=1;>sp|Q8R1A4-2|DOCK7_MOUSE Isoform 2 of Dedicator of cytokinesis prote	RSAVRPASLNLNRSRSLSNSNPDISGTPTSP	S(0.701)LS(0.148)NS(0.148)NPDIS(0.001)GT(0.001)PT(0.001)SPDDEVR	4059;4271			-1.04615	5.06885	-0.775048	-0.239869	-0.762676	-1.68229	-1.14711	-1.66992
tr|E9PX48|E9PX48_MOUSE	>tr|E9PX48|E9PX48_MOUSE Dedicator of cytokinesis protein 7 OS=Mus musculus GN=Dock7 PE=1 SV=1;>tr|A2A9M5|A2A9M5_MOUSE Dedicator of cytokinesis protein 7 OS=Mus musculus GN=Dock7 PE=1 SV=1;>sp|Q8R1A4-2|DOCK7_MOUSE Isoform 2 of Dedicator of cytokinesis prote	NLNRSRSLSNSNPDISGTPTSPDDEVRSIIG	S(0.359)RS(0.359)LS(0.412)NS(0.144)NPDIS(0.709)GT(0.018)PTSPDDEVR	4059;4271			-1.10885	4.80013	0	-1.10885	0	0	-1.10885	0
tr|E9PX48|E9PX48_MOUSE	>tr|E9PX48|E9PX48_MOUSE Dedicator of cytokinesis protein 7 OS=Mus musculus GN=Dock7 PE=1 SV=1;>tr|A2A9M5|A2A9M5_MOUSE Dedicator of cytokinesis protein 7 OS=Mus musculus GN=Dock7 PE=1 SV=1;>sp|Q8R1A4-2|DOCK7_MOUSE Isoform 2 of Dedicator of cytokinesis prote	DGSSYQDEQDDLKRRSMSIDDTPRGSWACSI	S(1)MS(1)IDDTPR	4090			0.767095	7.55114	0.603926	0.868766	0.443403	0.86072	1.12556	0.700196
tr|E9PX48|E9PX48_MOUSE	>tr|E9PX48|E9PX48_MOUSE Dedicator of cytokinesis protein 7 OS=Mus musculus GN=Dock7 PE=1 SV=1;>tr|A2A9M5|A2A9M5_MOUSE Dedicator of cytokinesis protein 7 OS=Mus musculus GN=Dock7 PE=1 SV=1;>sp|Q8R1A4-2|DOCK7_MOUSE Isoform 2 of Dedicator of cytokinesis prote	ARQEMVRRSRGQLERSPSGSAFGSQENLRWR	S(0.925)PS(0.073)GS(0.002)AFGSQENLR	4178			0.757257	6.96848	0.643407	1.08667	0.520445	0.657575	1.10084	0.534613
tr|Q3U1H6|Q3U1H6_MOUSE	>tr|Q3U1H6|Q3U1H6_MOUSE Putative uncharacterized protein OS=Mus musculus GN=Etv3 PE=2 SV=1;>sp|Q8R4Z4|ETV3_MOUSE ETS translocation variant 3 OS=Mus musculus GN=Etv3 PE=2 SV=2	LLPLFTRPAMYPDPHSPFAISPVPGRGGVLN	PAMY(0.001)PDPHS(0.999)PFAIS(1)PVPGR	3185			1.62344	7.22025	1.62344	1.62344	1.62344	0	0	0
tr|Q3U1H6|Q3U1H6_MOUSE	>tr|Q3U1H6|Q3U1H6_MOUSE Putative uncharacterized protein OS=Mus musculus GN=Etv3 PE=2 SV=1;>sp|Q8R4Z4|ETV3_MOUSE ETS translocation variant 3 OS=Mus musculus GN=Etv3 PE=2 SV=2	TRPAMYPDPHSPFAISPVPGRGGVLNVPISP	PAMY(0.001)PDPHS(0.999)PFAIS(1)PVPGR	3185			1.62344	7.22025	1.62344	1.62344	1.62344	0	0	0
sp|Q8VHX6-2|FLNC_MOUSE	>sp|Q8VHX6-2|FLNC_MOUSE Isoform 2 of Filamin-C OS=Mus musculus GN=Flnc;>tr|D3YW87|D3YW87_MOUSE Filamin-C OS=Mus musculus GN=Flnc PE=1 SV=1;>sp|Q8VHX6|FLNC_MOUSE Filamin-C OS=Mus musculus GN=Flnc PE=1 SV=3;>tr|D3Z576|D3Z576_MOUSE Filamin-C OS=Mus musculus G	PFKAKVTGPRLSGGHSLHETSTVLVETVTKS	LS(0.166)GGHS(0.564)LHET(0.228)S(0.03)T(0.01)VLVETVTK	2571			0.825278	5.25882	0.825278	0.825278	0.825278	0	0	0
sp|Q91VM5|RMXL1_MOUSE	>sp|Q91VM5|RMXL1_MOUSE RNA binding motif protein, X-linked-like-1 OS=Mus musculus GN=Rbmxl1 PE=1 SV=1	PPPRSGGPPPKRSTPSGPVRSSSGMGGRTPV	RS(0.066)T(0.949)PS(0.985)GPVR	3683;4394			-0.916251	9.04296	-0.747906	-0.854813	-1.19177	-0.717417	-0.824324	-1.16128
sp|Q91X84|CRTC3_MOUSE	>sp|Q91X84|CRTC3_MOUSE CREB-regulated transcription coactivator 3 OS=Mus musculus GN=Crtc3 PE=2 SV=2;>sp|Q91X84-2|CRTC3_MOUSE Isoform 2 of CREB-regulated transcription coactivator 3 OS=Mus musculus GN=Crtc3	THLGIRTSSGLQSSRSNPSIQATLSKMALSS	S(1)NPSIQATLSK	4099			-0.795468	6.45028	-0.859454	-0.305858	-0.842244	-1.11202	-0.558423	-1.09481
sp|Q91XU0-2|WRIP1_MOUSE	>sp|Q91XU0-2|WRIP1_MOUSE Isoform 2 of ATPase WRNIP1 OS=Mus musculus GN=Wrnip1;>sp|Q91XU0|WRIP1_MOUSE ATPase WRNIP1 OS=Mus musculus GN=Wrnip1 PE=1 SV=2	GMGKRPAAAAAAGSASPRSWDEAEAQEEEEA	RPAAAAAAGS(0.211)AS(0.789)PR	3610			1.29954	5.11045	0	1.29954	0	0	1.29954	0
sp|Q91YE8-2|SYNP2_MOUSE	>sp|Q91YE8-2|SYNP2_MOUSE Isoform 2 of Synaptopodin-2 OS=Mus musculus GN=Synpo2;>sp|Q91YE8|SYNP2_MOUSE Synaptopodin-2 OS=Mus musculus GN=Synpo2 PE=1 SV=2;>tr|D3YVV9|D3YVV9_MOUSE Synaptopodin-2 OS=Mus musculus GN=Synpo2 PE=2 SV=1;>tr|E9Q1U2|E9Q1U2_MOUSE Syna	DTVQAHTVRAQSPTPSLPASWKYSSNVRAPP	AQS(0.901)PT(0.101)PS(0.935)LPAS(0.063)WK	342			0.65723	6.99642	0.571749	0	0.74271	0.571749	0	0.74271
tr|E9QP01|E9QP01_MOUSE	>tr|E9QP01|E9QP01_MOUSE Protein capicua homolog OS=Mus musculus GN=Cic PE=1 SV=2;>sp|Q924A2-2|CIC_MOUSE Isoform 2 of Protein capicua homolog OS=Mus musculus GN=Cic;>sp|Q924A2|CIC_MOUSE Protein capicua homolog OS=Mus musculus GN=Cic PE=1 SV=2	PEEVLPSPTLQSLATSPRAILGSYRKKRKNS	FAELPEFRPEEVLPS(0.123)PT(0.684)LQS(0.241)LAT(0.28)S(0.671)PR	1138			1.28282	9.3816	1.53052	1.53052	1.53052	1.03512	1.03512	1.03512
sp|Q925J9-4|MED1_MOUSE	>sp|Q925J9-4|MED1_MOUSE Isoform 4 of Mediator of RNA polymerase II transcription subunit 1 OS=Mus musculus GN=Med1;>sp|Q925J9|MED1_MOUSE Mediator of RNA polymerase II transcription subunit 1 OS=Mus musculus GN=Med1 PE=1 SV=2	ESESGSSIAERSYQNSPSSEDGIRPLPEYST	S(0.232)Y(0.11)QNS(0.663)PS(0.727)S(0.251)EDGIRPLPEY(0.011)S(0.004)T(0.002)EK	4460			0.865431	5.04855	1.32025	0.346037	1.01635	0.974215	0	0.670308
sp|Q925J9-4|MED1_MOUSE	>sp|Q925J9-4|MED1_MOUSE Isoform 4 of Mediator of RNA polymerase II transcription subunit 1 OS=Mus musculus GN=Med1;>sp|Q925J9|MED1_MOUSE Mediator of RNA polymerase II transcription subunit 1 OS=Mus musculus GN=Med1 PE=1 SV=2	ESGSSIAERSYQNSPSSEDGIRPLPEYSTEK	S(0.232)Y(0.11)QNS(0.663)PS(0.727)S(0.251)EDGIRPLPEY(0.011)S(0.004)T(0.002)EK	4460			0.865431	5.04855	1.32025	0.346037	1.01635	0.974215	0	0.670308
sp|Q99K01|PDXD1_MOUSE	>sp|Q99K01|PDXD1_MOUSE Pyridoxal-dependent decarboxylase domain-containing protein 1 OS=Mus musculus GN=Pdxdc1 PE=1 SV=2;>sp|Q99K01-2|PDXD1_MOUSE Isoform 2 of Pyridoxal-dependent decarboxylase domain-containing protein 1 OS=Mus musculus GN=Pdxdc1;>sp|Q99K0	GQKPFKRSLRGSDAVSETSSVSHIEDLEKVE	GS(0.001)DAVS(0.923)ET(0.776)S(0.433)S(0.418)VS(0.449)HIEDLEK	1520			1.27483	5.07281	0	1.27483	0	0	1.27483	0
sp|Q99K70-2|RRAGC_MOUSE	>sp|Q99K70-2|RRAGC_MOUSE Isoform 2 of Ras-related GTP-binding protein C OS=Mus musculus GN=Rragc;>sp|Q99K70|RRAGC_MOUSE Ras-related GTP-binding protein C OS=Mus musculus GN=Rragc PE=1 SV=1	______________MSLQYGAEETPLAGSYG	S(0.999)LQYGAEETPLAGS(0.087)Y(0.889)GAADS(0.025)FPK	4051			2.72521	6.57678	0	0	2.72521	0	0	2.72521
sp|Q99L27|GMPR2_MOUSE	>sp|Q99L27|GMPR2_MOUSE GMP reductase 2 OS=Mus musculus GN=Gmpr2 PE=2 SV=2	KLFYGMSSEMAMKKYSGGVAEYRASEGKIVE	KY(0.967)S(0.756)GGVAEY(0.277)R	2325			-1.39435	6.77253	-1.39435	-1.39435	-1.39435	0	0	0
sp|Q9CQS8|SC61B_MOUSE	>sp|Q9CQS8|SC61B_MOUSE Protein transport protein Sec61 subunit beta OS=Mus musculus GN=Sec61b PE=1 SV=3	__MPGPTPSGTNVGSSGRSPSKAVAARAAGS	PGPTPS(0.001)GT(0.024)NVGS(0.1)S(0.508)GRS(0.3)PS(0.067)K	3192			1.20773	4.9669	0	1.20773	0	0	1.20773	0
tr|Q924Z2|Q924Z2_MOUSE	>tr|Q924Z2|Q924Z2_MOUSE Dudulin OS=Mus musculus GN=Steap1 PE=2 SV=1;>tr|Q924J9|Q924J9_MOUSE Six-transmembrane epithelial antigen of the prostate OS=Mus musculus GN=Steap1 PE=2 SV=1;>tr|Q3UNB9|Q3UNB9_MOUSE Putative uncharacterized protein OS=Mus musculus GN	EQLWKMKPKGNLEDDSYSTKDSGETSMLKRP	GNLEDDS(0.646)YS(0.139)T(0.215)K	1446			-0.671212	4.68431	-0.671212	-0.671212	-0.671212	0	0	0
tr|Q3TUJ9|Q3TUJ9_MOUSE	>tr|Q3TUJ9|Q3TUJ9_MOUSE Tumor protein D52-like 2, isoform CRA_a OS=Mus musculus GN=Tpd52l2 PE=1 SV=1;>tr|Q8BKP1|Q8BKP1_MOUSE Tumor protein D52-like 2, isoform CRA_d OS=Mus musculus GN=Tpd52l2 PE=1 SV=1;>tr|Q3TAI4|Q3TAI4_MOUSE Tumor protein D52-like 2, isof	ISRKLGDMRNSATFKSFEDRVGTIKSKVVGG	NSATFKS(1)FEDR	3059			0.948069	6.59088	0.571457	1.3768	0.895954	0.571457	1.3768	0.895954
tr|D3Z4K1|D3Z4K1_MOUSE	>tr|D3Z4K1|D3Z4K1_MOUSE mRNA cap guanine-N7 methyltransferase (Fragment) OS=Mus musculus GN=Rnmt PE=1 SV=1;>tr|D3Z478|D3Z478_MOUSE mRNA cap guanine-N7 methyltransferase (Fragment) OS=Mus musculus GN=Rnmt PE=1 SV=1;>tr|D3YYS7|D3YYS7_MOUSE mRNA cap guanine-N	DGGSAKRSKLERGDVSEDEPSLGRLNQTKRK	GDVS(0.999)EDEPS(0.001)LGR	1264			1.07309	4.93039	0.314189	1.59517	1.30992	0.314189	1.59517	1.30992
sp|Q9D8S3|ARFG3_MOUSE	>sp|Q9D8S3|ARFG3_MOUSE ADP-ribosylation factor GTPase-activating protein 3 OS=Mus musculus GN=Arfgap3 PE=1 SV=2	ISHSVTSDMQTIEQESPTLAKPRRKYQEDPE	SGISHSVTSDMQT(0.017)IEQES(0.955)PT(0.027)LAKPR	3907			-0.596346	4.36436	-0.596346	-0.596346	-0.596346	0	0	0
tr|Q2NL54|Q2NL54_MOUSE	>tr|Q2NL54|Q2NL54_MOUSE Uncharacterized protein OS=Mus musculus GN=Mrgbp PE=2 SV=1;>sp|Q9DAT2|MRGBP_MOUSE MRG/MORF4L-binding protein OS=Mus musculus GN=Mrgbp PE=2 SV=2	KRKRSRVTDKVLTANSNPSSPSAAKRRRT__	VLT(0.22)ANS(0.78)NPS(0.185)S(0.782)PS(0.033)AAK	4879			-2.95138	6.73559	0	0	-2.95138	0	0	-2.95138
tr|Q2NL54|Q2NL54_MOUSE	>tr|Q2NL54|Q2NL54_MOUSE Uncharacterized protein OS=Mus musculus GN=Mrgbp PE=2 SV=1;>sp|Q9DAT2|MRGBP_MOUSE MRG/MORF4L-binding protein OS=Mus musculus GN=Mrgbp PE=2 SV=2	SRVTDKVLTANSNPSSPSAAKRRRT______	VLT(0.22)ANS(0.78)NPS(0.185)S(0.782)PS(0.033)AAK	4879			-2.95138	6.73559	0	0	-2.95138	0	0	-2.95138
sp|Q9DB52|F122A_MOUSE	>sp|Q9DB52|F122A_MOUSE Protein FAM122A OS=Mus musculus GN=Fam122a PE=1 SV=1	VEKSASPKRIDFIPVSPAPSPTRGIGKQCFS	RIDFIPVS(1)PAPS(0.833)PT(0.167)R	3562			-0.716908	8.07698	-0.674626	-0.915073	-0.957689	-0.410184	-0.650631	-0.693247
sp|Q9DB52|F122A_MOUSE	>sp|Q9DB52|F122A_MOUSE Protein FAM122A OS=Mus musculus GN=Fam122a PE=1 SV=1	ASPKRIDFIPVSPAPSPTRGIGKQCFSPSLQ	RIDFIPVS(1)PAPS(0.985)PT(0.015)R	3562			-0.686917	8.03454	-0.674626	-0.825098	-0.957689	-0.410184	-0.560656	-0.693247
tr|D3Z491|D3Z491_MOUSE	>tr|D3Z491|D3Z491_MOUSE Cap-specific mRNA (nucleoside-2'-O-)-methyltransferase 1 (Fragment) OS=Mus musculus GN=Cmtr1 PE=1 SV=1;>sp|Q9DBC3|CMTR1_MOUSE Cap-specific mRNA (nucleoside-2'-O-)-methyltransferase 1 OS=Mus musculus GN=Cmtr1 PE=1 SV=1	PLKKQKRIGELARHLSSTSDDEPLSSVNHAA	HLS(0.948)S(0.78)T(0.204)S(0.068)DDEPLSSVNHAAK	1734			0.807179	5.19638	0.807179	0.807179	0.807179	0	0	0
tr|D3Z491|D3Z491_MOUSE	>tr|D3Z491|D3Z491_MOUSE Cap-specific mRNA (nucleoside-2'-O-)-methyltransferase 1 (Fragment) OS=Mus musculus GN=Cmtr1 PE=1 SV=1;>sp|Q9DBC3|CMTR1_MOUSE Cap-specific mRNA (nucleoside-2'-O-)-methyltransferase 1 OS=Mus musculus GN=Cmtr1 PE=1 SV=1	LKKQKRIGELARHLSSTSDDEPLSSVNHAAK	HLS(0.948)S(0.78)T(0.204)S(0.068)DDEPLSSVNHAAK	1734			0.807179	5.19638	0.807179	0.807179	0.807179	0	0	0
tr|Q9CRW9|Q9CRW9_MOUSE	>tr|Q9CRW9|Q9CRW9_MOUSE Putative uncharacterized protein (Fragment) OS=Mus musculus GN=Nvl PE=2 SV=3;>sp|Q9DBY8|NVL_MOUSE Nuclear valosin-containing protein-like OS=Mus musculus GN=Nvl PE=1 SV=1	DKTPGGKKESLPLDLSDDQSNSKKQDSEIQI	ES(0.001)LPLDLS(0.996)DDQS(0.002)NS(0.002)K	1089			0.668614	7.1308	0.810438	0.720395	0.994515	0.4641	0.374057	0.648178
tr|Q3UDS1|Q3UDS1_MOUSE	>tr|Q3UDS1|Q3UDS1_MOUSE Putative uncharacterized protein OS=Mus musculus GN=Cpsf3 PE=2 SV=1;>tr|Q3U057|Q3U057_MOUSE Putative uncharacterized protein OS=Mus musculus GN=Cpsf3 PE=2 SV=1;>tr|Q3TC91|Q3TC91_MOUSE Putative uncharacterized protein OS=Mus musculus	______________MSAIPAEESDQLLIRPL	MS(0.985)AIPAEES(0.015)DQLLIR	2691			1.56449	5.47566	0	0	1.56449	0	0	1.56449
sp|Q9QXS1-3|PLEC_MOUSE	>sp|Q9QXS1-3|PLEC_MOUSE Isoform PLEC-1A of Plectin OS=Mus musculus GN=Plec;>tr|Q6S390|Q6S390_MOUSE Plectin 4 OS=Mus musculus GN=Plec PE=2 SV=1;>sp|Q9QXS1-15|PLEC_MOUSE Isoform PLEC-1H of Plectin OS=Mus musculus GN=Plec;>tr|Q6S388|Q6S388_MOUSE Plectin 7 OS=	LRLLEAAAQSSKGYYSPYSVSGSGSTAGSRT	GYYS(1)PYSVS(0.992)GS(0.008)GS(0.452)T(0.586)AGS(0.961)R	1630			-1.84905	6.8129	-1.1529	-1.74656	-2.64769	-1.1529	-1.74656	-2.64769
sp|Q9QXS1-3|PLEC_MOUSE	>sp|Q9QXS1-3|PLEC_MOUSE Isoform PLEC-1A of Plectin OS=Mus musculus GN=Plec;>tr|Q6S390|Q6S390_MOUSE Plectin 4 OS=Mus musculus GN=Plec PE=2 SV=1;>sp|Q9QXS1-15|PLEC_MOUSE Isoform PLEC-1H of Plectin OS=Mus musculus GN=Plec;>tr|Q6S388|Q6S388_MOUSE Plectin 7 OS=	AAAQSSKGYYSPYSVSGSGSTAGSRTGSRTG	GYYS(1)PYSVS(0.992)GS(0.008)GS(0.452)T(0.586)AGS(0.961)R	1630			-1.47549	4.99717	-0.901485	-1.00046	-2.52452	-0.901485	-1.00046	-2.52452
tr|E9PUD0|E9PUD0_MOUSE	>tr|E9PUD0|E9PUD0_MOUSE Zinc finger Ran-binding domain-containing protein 2 OS=Mus musculus GN=Zranb2 PE=1 SV=1;>sp|Q9R020-2|ZRAB2_MOUSE Isoform 2 of Zinc finger Ran-binding domain-containing protein 2 OS=Mus musculus GN=Zranb2;>tr|D3Z4U0|D3Z4U0_MOUSE Zinc	SSSSSSPERDRKRSRSRPSSPAVRKKRRTRS	S(1)RPS(0.649)S(0.351)PAVR	4265			-0.891429	10.2794	-0.75837	-0.790331	-1.0746	-0.792363	-0.824324	-1.10859
tr|E9PUD0|E9PUD0_MOUSE	>tr|E9PUD0|E9PUD0_MOUSE Zinc finger Ran-binding domain-containing protein 2 OS=Mus musculus GN=Zranb2 PE=1 SV=1;>sp|Q9R020-2|ZRAB2_MOUSE Isoform 2 of Zinc finger Ran-binding domain-containing protein 2 OS=Mus musculus GN=Zranb2;>tr|D3Z4U0|D3Z4U0_MOUSE Zinc	SSPERDRKRSRSRPSSPAVRKKRRTRSRSPE	S(0.996)RPS(0.062)S(0.941)PAVR	4265			-0.940914	9.89707	-0.809376	-0.860595	-1.17829	-0.792363	-0.843582	-1.16128
tr|B2RSW8|B2RSW8_MOUSE	>tr|B2RSW8|B2RSW8_MOUSE Pericentriolar material 1 OS=Mus musculus GN=Pcm1 PE=2 SV=1;>sp|Q9R0L6|PCM1_MOUSE Pericentriolar material 1 protein OS=Mus musculus GN=Pcm1 PE=1 SV=2;>sp|Q9R0L6-2|PCM1_MOUSE Isoform 2 of Pericentriolar material 1 protein OS=Mus musc	QTSEVYDAKGPKNVRSDVSDQEEDEESERCP	NVRS(1)DVS(1)DQEEDEESER	3166			0.650506	4.59883	0.650506	0.650506	0.650506	0	0	0
tr|B2RSW8|B2RSW8_MOUSE	>tr|B2RSW8|B2RSW8_MOUSE Pericentriolar material 1 OS=Mus musculus GN=Pcm1 PE=2 SV=1;>sp|Q9R0L6|PCM1_MOUSE Pericentriolar material 1 protein OS=Mus musculus GN=Pcm1 PE=1 SV=2;>sp|Q9R0L6-2|PCM1_MOUSE Isoform 2 of Pericentriolar material 1 protein OS=Mus musc	EVYDAKGPKNVRSDVSDQEEDEESERCPVSI	NVRS(1)DVS(1)DQEEDEESER	3166			0.650506	4.59883	0.650506	0.650506	0.650506	0	0	0
tr|B2RSW8|B2RSW8_MOUSE	>tr|B2RSW8|B2RSW8_MOUSE Pericentriolar material 1 OS=Mus musculus GN=Pcm1 PE=2 SV=1;>sp|Q9R0L6|PCM1_MOUSE Pericentriolar material 1 protein OS=Mus musculus GN=Pcm1 PE=1 SV=2;>sp|Q9R0L6-2|PCM1_MOUSE Isoform 2 of Pericentriolar material 1 protein OS=Mus musc	VASDKRVTNAISPESSPGVGRRRTKIPHTFP	VTNAIS(1)PES(1)S(1)PGVGR	4978			-0.588749	6.45271	-0.939623	-0.482503	-0.574247	-0.786206	-0.329085	-0.420829
tr|Q4FK36|Q4FK36_MOUSE	>tr|Q4FK36|Q4FK36_MOUSE Destrin OS=Mus musculus GN=Dstn PE=2 SV=1;>sp|Q9R0P5|DEST_MOUSE Destrin OS=Mus musculus GN=Dstn PE=1 SV=3	_____________MASGVQVADEVCRIFYDM	AS(1)GVQVADEVCR	377			-1.3889	5.2411	0	0	-1.3889	0	0	-1.3889
tr|F8WJ80|F8WJ80_MOUSE	>tr|F8WJ80|F8WJ80_MOUSE Fizzy-related protein homolog OS=Mus musculus GN=Fzr1 PE=1 SV=1;>tr|D3YTV2|D3YTV2_MOUSE Fizzy-related protein homolog OS=Mus musculus GN=Fzr1 PE=1 SV=1;>tr|Q3U3D4|Q3U3D4_MOUSE Fizzy/cell division cycle 20 related 1 (Drosophila), iso	VPCVSEMRRTLTPANSPVSSPSKHGDRFIPS	T(0.492)LT(0.508)PANS(0.69)PVS(0.431)S(0.588)PS(0.292)K	4613			-0.812685	5.2155	-0.812685	-0.812685	-0.812685	0	0	0
tr|F8WJ80|F8WJ80_MOUSE	>tr|F8WJ80|F8WJ80_MOUSE Fizzy-related protein homolog OS=Mus musculus GN=Fzr1 PE=1 SV=1;>tr|D3YTV2|D3YTV2_MOUSE Fizzy-related protein homolog OS=Mus musculus GN=Fzr1 PE=1 SV=1;>tr|Q3U3D4|Q3U3D4_MOUSE Fizzy/cell division cycle 20 related 1 (Drosophila), iso	SEMRRTLTPANSPVSSPSKHGDRFIPSRAGA	T(0.492)LT(0.508)PANS(0.69)PVS(0.431)S(0.588)PS(0.292)K	4613			-0.812685	5.2155	-0.812685	-0.812685	-0.812685	0	0	0
tr|Q91Z78|Q91Z78_MOUSE	>tr|Q91Z78|Q91Z78_MOUSE BCL2/adenovirus E1B 19 kDa protein-interacting protein 3-like OS=Mus musculus GN=Bnip3l PE=1 SV=1;>tr|Q3TEW0|Q3TEW0_MOUSE Putative uncharacterized protein OS=Mus musculus GN=Bnip3l PE=2 SV=1;>sp|Q9Z2F7|BNI3L_MOUSE BCL2/adenovirus E1	ENGNGKNGGLEHVPSSSSIHNGDMEKILLDA	NGGLEHVPS(0.797)S(0.692)S(0.351)S(0.16)IHNGDMEK	2808			0.645409	4.57745	0.645409	0.645409	0.645409	0	0	0
tr|A2AUK6|A2AUK6_MOUSE	>tr|A2AUK6|A2AUK6_MOUSE Band 4.1-like protein 1 OS=Mus musculus GN=Epb4.1l1 PE=1 SV=1;>tr|A2AUK7|A2AUK7_MOUSE Band 4.1-like protein 1 OS=Mus musculus GN=Epb4.1l1 PE=1 SV=1;>sp|Q9Z2H5-3|E41L1_MOUSE Isoform 3 of Band 4.1-like protein 1 OS=Mus musculus GN=Epb	MIPGPQTVATEIRSLSPIIGKDVLTSTYGAT	SLS(1)PIIGK	4063			0.728985	6.99107	0.624262	0.484253	0.425548	1.05952	0.919514	0.86081
tr|Q6PCW0|Q6PCW0_MOUSE	>tr|Q6PCW0|Q6PCW0_MOUSE Pcf11 protein (Fragment) OS=Mus musculus GN=Pcf11 PE=2 SV=1;>tr|A5HLW1|A5HLW1_MOUSE PCF11 (Fragment) OS=Mus musculus GN=Pcf11 PE=2 SV=1;>tr|A5HLW0|A5HLW0_MOUSE PCF11 (Fragment) OS=Mus musculus GN=Pcf11 PE=2 SV=1;>tr|F6UFZ5|F6UFZ5_MO	SPKRRDRRSPKRRQRSMSPNLAPKAGKMRQS	S(1)MS(1)PNLAPK	4091			-0.608983	4.42054	-0.608983	-0.608983	-0.608983	0	0	0
tr|Q6PCW0|Q6PCW0_MOUSE	>tr|Q6PCW0|Q6PCW0_MOUSE Pcf11 protein (Fragment) OS=Mus musculus GN=Pcf11 PE=2 SV=1;>tr|A5HLW1|A5HLW1_MOUSE PCF11 (Fragment) OS=Mus musculus GN=Pcf11 PE=2 SV=1;>tr|A5HLW0|A5HLW0_MOUSE PCF11 (Fragment) OS=Mus musculus GN=Pcf11 PE=2 SV=1;>tr|F6UFZ5|F6UFZ5_MO	KRRDRRSPKRRQRSMSPNLAPKAGKMRQSGL	S(1)MS(1)PNLAPK	4091			-0.608983	4.42054	-0.608983	-0.608983	-0.608983	0	0	0
tr|B2RUE8|B2RUE8_MOUSE	>tr|B2RUE8|B2RUE8_MOUSE Map4k4 protein OS=Mus musculus GN=Map4k4 PE=2 SV=1;>tr|Q6ZQ68|Q6ZQ68_MOUSE MKIAA0687 protein (Fragment) OS=Mus musculus GN=mKIAA0687 PE=4 SV=1;>tr|B7ZNR9|B7ZNR9_MOUSE Map4k4 protein OS=Mus musculus GN=Map4k4 PE=2 SV=1;>sp|P97820|M4K	PGSQSGSGERFRVRSSSKSEGSPSPRQESAA	S(0.183)S(0.765)S(0.052)KSEGSPSPR	4347			0.597925	4.37143	0.597925	0.597925	0.597925	0	0	0
tr|D3YUS5|D3YUS5_MOUSE	>tr|D3YUS5|D3YUS5_MOUSE Protein Rasal2 OS=Mus musculus GN=Rasal2 PE=1 SV=1;>tr|Q0VAV5|Q0VAV5_MOUSE RAS protein activator like 2 OS=Mus musculus GN=Rasal2 PE=2 SV=1;>tr|E9PYD8|E9PYD8_MOUSE Protein Rasal2 OS=Mus musculus GN=Rasal2 PE=1 SV=1;>tr|E9PW37|E9PW37	QQLRRFAEHSSSPNVSGSLSSGLQRICEDPT	FAEHS(0.416)S(0.302)S(0.296)PNVS(0.584)GS(0.141)LS(0.192)S(0.069)GLQR	1137			-1.12309	6.14117	-1.12309	-1.12309	-1.12309	0	0	0
tr|D3YUS5|D3YUS5_MOUSE	>tr|D3YUS5|D3YUS5_MOUSE Protein Rasal2 OS=Mus musculus GN=Rasal2 PE=1 SV=1;>tr|Q0VAV5|Q0VAV5_MOUSE RAS protein activator like 2 OS=Mus musculus GN=Rasal2 PE=2 SV=1;>tr|E9PYD8|E9PYD8_MOUSE Protein Rasal2 OS=Mus musculus GN=Rasal2 PE=1 SV=1;>tr|E9PW37|E9PW37	LRRFAEHSSSPNVSGSLSSGLQRICEDPTDS	FAEHS(0.373)S(0.325)S(0.317)PNVS(0.294)GS(0.679)LS(0.011)S(0.002)GLQR	1137			-0.843865	5.32171	-0.843865	-0.843865	-0.843865	0	0	0
tr|E9PVX6|E9PVX6_MOUSE	>tr|E9PVX6|E9PVX6_MOUSE Protein Mki67 OS=Mus musculus GN=Mki67 PE=1 SV=1;>tr|Q7TSF6|Q7TSF6_MOUSE Mki67 protein OS=Mus musculus GN=Mki67 PE=2 SV=1	PVPEKKRAASSKRHVSPEPVKMKHLKIVSNK	HVS(1)PEPVK	1838			-0.589156	4.33198	-0.589156	-0.589156	-0.589156	0	0	0
tr|E9PVX6|E9PVX6_MOUSE	>tr|E9PVX6|E9PVX6_MOUSE Protein Mki67 OS=Mus musculus GN=Mki67 PE=1 SV=1;>tr|Q61769|Q61769_MOUSE Ki-67 protein OS=Mus musculus GN=Mki67 PE=2 SV=1	RSQHGILQMICSKRRSGASEANLIVAKSWAD	S(0.999)GAS(0.001)EANLIVAK	3888			0.937459	5.27209	1.55782	0.561969	0.69259	1.55782	0.561969	0.69259
tr|L7N272|L7N272_MOUSE	>tr|L7N272|L7N272_MOUSE Protein Zscan4e OS=Mus musculus GN=Zscan4e PE=4 SV=1;>tr|E9Q3G0|E9Q3G0_MOUSE Protein Zscan4b OS=Mus musculus GN=Zscan4b PE=4 SV=1	FKRVSDLRTHEIIHMSEKPFKCSTCEKSFSH	T(1)HEIIHMS(1)EK	4561			0.946976	4.49407	0	0	0.946976	0	0	0.946976
tr|E9Q616|E9Q616_MOUSE	>tr|E9Q616|E9Q616_MOUSE Protein Ahnak OS=Mus musculus GN=Ahnak PE=1 SV=1;>tr|Q8VDN3|Q8VDN3_MOUSE Ahnak protein (Fragment) OS=Mus musculus GN=Ahnak PE=2 SV=1;>tr|Q6UIL4|Q6UIL4_MOUSE AHNAK (Fragment) OS=Mus musculus PE=4 SV=1	ASISGSKGDLKSSKASLGSLEGEVEAEASSP	AS(1)LGS(1)LEGEVEAEAS(0.658)S(0.342)PK	380;381;4316			-0.719476	7.47978	-0.593508	-0.778625	-1.04991	-0.417767	-0.602884	-0.874165
tr|E9Q616|E9Q616_MOUSE	>tr|E9Q616|E9Q616_MOUSE Protein Ahnak OS=Mus musculus GN=Ahnak PE=1 SV=1;>tr|Q8VDN3|Q8VDN3_MOUSE Ahnak protein (Fragment) OS=Mus musculus GN=Ahnak PE=2 SV=1;>tr|Q6UIL4|Q6UIL4_MOUSE AHNAK (Fragment) OS=Mus musculus PE=4 SV=1	SGSKGDLKSSKASLGSLEGEVEAEASSPKGK	AS(1)LGS(1)LEGEVEAEAS(0.658)S(0.342)PK	380;381;4316			-0.644589	10.1459	-0.65499	-0.55614	-0.805886	-0.59949	-0.50064	-0.750386
tr|E9Q616|E9Q616_MOUSE	>tr|E9Q616|E9Q616_MOUSE Protein Ahnak OS=Mus musculus GN=Ahnak PE=1 SV=1;>tr|Q8VDN3|Q8VDN3_MOUSE Ahnak protein (Fragment) OS=Mus musculus GN=Ahnak PE=2 SV=1;>tr|Q6UIL4|Q6UIL4_MOUSE AHNAK (Fragment) OS=Mus musculus PE=4 SV=1;>tr|Q8CGE7|Q8CGE7_MOUSE Ahnak pr	GKHGKLKFGTFGGLGSKSKGHYEVTGSDDEA	FGT(0.038)FGGLGS(0.962)K	1162			0.610668	5.80701	0.276066	0.326036	0.638215	0.670524	0.720494	1.03267
tr|E9Q616|E9Q616_MOUSE	>tr|E9Q616|E9Q616_MOUSE Protein Ahnak OS=Mus musculus GN=Ahnak PE=1 SV=1;>tr|Q8VDN3|Q8VDN3_MOUSE Ahnak protein (Fragment) OS=Mus musculus GN=Ahnak PE=2 SV=1;>tr|A0PJF4|A0PJF4_MOUSE Ahnak protein (Fragment) OS=Mus musculus GN=Ahnak PE=2 SV=1;>tr|Q6UIL4|Q6UI	DMNLKGPSLKGDLGASSPSMKLHAPGLDLKG	GDLGAS(0.569)S(0.185)PS(0.246)MK	1246			-0.722463	4.88687	-0.722463	-0.722463	-0.722463	0	0	0
tr|E9Q616|E9Q616_MOUSE	>tr|E9Q616|E9Q616_MOUSE Protein Ahnak OS=Mus musculus GN=Ahnak PE=1 SV=1;>tr|Q8VDN3|Q8VDN3_MOUSE Ahnak protein (Fragment) OS=Mus musculus GN=Ahnak PE=2 SV=1;>tr|A0PJF4|A0PJF4_MOUSE Ahnak protein (Fragment) OS=Mus musculus GN=Ahnak PE=2 SV=1;>tr|Q6UIL4|Q6UI	MNLKGPSLKGDLGASSPSMKLHAPGLDLKGV	GDLGAS(0.044)S(0.894)PS(0.061)MK	1246			-0.739019	11.4052	-0.672829	-0.865085	-0.819299	-0.579392	-0.771648	-0.725862
tr|E9Q616|E9Q616_MOUSE	>tr|E9Q616|E9Q616_MOUSE Protein Ahnak OS=Mus musculus GN=Ahnak PE=1 SV=1;>tr|Q8VDN3|Q8VDN3_MOUSE Ahnak protein (Fragment) OS=Mus musculus GN=Ahnak PE=2 SV=1;>tr|Q6UIL4|Q6UIL4_MOUSE AHNAK (Fragment) OS=Mus musculus PE=4 SV=1;>tr|Q8CGE7|Q8CGE7_MOUSE Ahnak pr	SKSKGKGGVTGSPEASISGSKGDLKSSKASL	GGVT(0.501)GS(0.499)PEAS(0.877)IS(0.102)GS(0.021)KGDLK	1352;1353;1399;1400			-0.689165	4.75669	-0.689165	-0.689165	-0.689165	0	0	0
tr|E9Q616|E9Q616_MOUSE	>tr|E9Q616|E9Q616_MOUSE Protein Ahnak OS=Mus musculus GN=Ahnak PE=1 SV=1	KTPKISMPDIDLHLKSPKIKGEVDVDVPKLE	ISMPDIDLHLKS(1)PK	1987			0.811085	5.20996	0.811085	0.811085	0.811085	0	0	0
tr|E9Q616|E9Q616_MOUSE	>tr|E9Q616|E9Q616_MOUSE Protein Ahnak OS=Mus musculus GN=Ahnak PE=1 SV=1;>tr|Q8VDN3|Q8VDN3_MOUSE Ahnak protein (Fragment) OS=Mus musculus GN=Ahnak PE=2 SV=1;>tr|Q6UIL4|Q6UIL4_MOUSE AHNAK (Fragment) OS=Mus musculus PE=4 SV=1	GSPEASISGSKGDLKSSKASLGSLEGEVEAE	S(0.849)S(0.457)KAS(0.457)LGS(0.237)LEGEVEAEASSPK	4316			-0.963724	10.9515	-1.07056	-0.847529	-1.1361	-0.961882	-0.738848	-1.02742
tr|E9Q616|E9Q616_MOUSE	>tr|E9Q616|E9Q616_MOUSE Protein Ahnak OS=Mus musculus GN=Ahnak PE=1 SV=1;>tr|Q8VDN3|Q8VDN3_MOUSE Ahnak protein (Fragment) OS=Mus musculus GN=Ahnak PE=2 SV=1;>tr|Q6UIL4|Q6UIL4_MOUSE AHNAK (Fragment) OS=Mus musculus PE=4 SV=1	SPEASISGSKGDLKSSKASLGSLEGEVEAEA	S(0.668)S(0.715)KAS(0.481)LGS(0.135)LEGEVEAEASSPK	4316			-0.986525	10.6421	-1.13896	-0.847529	-1.1361	-1.03028	-0.738848	-1.02742
tr|E9Q9J4|E9Q9J4_MOUSE	>tr|E9Q9J4|E9Q9J4_MOUSE Inositol hexakisphosphate and diphosphoinositol-pentakisphosphate kinase 2 OS=Mus musculus GN=Ppip5k2 PE=1 SV=1	LHYTSGVGTGRRRRRSGEQITSSPVSPKSLA	S(0.989)GEQIT(0.004)S(0.005)S(0.002)PVSPK	3903			-0.992573	4.58497	0	-0.992573	0	0	-0.992573	0
tr|Q9CVI3|Q9CVI3_MOUSE	>tr|Q9CVI3|Q9CVI3_MOUSE Putative uncharacterized protein OS=Mus musculus GN=Pcdh1 PE=2 SV=2;>tr|Q2TJI8|Q2TJI8_MOUSE Protocadherin 1 isoform 1 (Fragment) OS=Mus musculus GN=Pcdh1 PE=2 SV=1;>tr|Q2TJI7|Q2TJI7_MOUSE Protocadherin 1 isoform 2b (Fragment) OS=Mus	SPDLGRHYRSNSPLPSIQLQPQSPSASKKHQ	S(0.431)NS(0.569)PLPS(0.991)IQLQPQS(0.007)PS(0.002)ASKK	4111;4112			-0.76864	5.05923	-0.76864	-0.76864	-0.76864	0	0	0
tr|Q8R3P8|Q8R3P8_MOUSE	>tr|Q8R3P8|Q8R3P8_MOUSE Protein Rnf113a1 OS=Mus musculus GN=Rnf113a1 PE=1 SV=1;>tr|Q3UJW4|Q3UJW4_MOUSE Putative uncharacterized protein OS=Mus musculus GN=Rnf113a1 PE=2 SV=1	KTRGSAKQKATYGGLSSEDENEPEGLGVVYK	AT(0.322)Y(0.285)GGLS(0.697)S(0.697)EDENEPEGLGVVYK	437			0.634569	8.06226	0.738735	0.406705	0.758266	0.738735	0.406705	0.758266
tr|Q4KMN6|Q4KMN6_MOUSE	>tr|Q4KMN6|Q4KMN6_MOUSE Pcdhgc3 protein OS=Mus musculus GN=Pcdhgc3 PE=2 SV=1;>tr|Q91XX1|Q91XX1_MOUSE Protein Pcdhgb6 OS=Mus musculus GN=Pcdhgc3 PE=2 SV=1	DSRRSDPLLKKPGAASPLASRQNTLRSCDPV	KPGAAS(1)PLAS(1)R	2219			-0.894183	5.48599	-0.894183	-0.894183	-0.894183	0	0	0
tr|Q4KMN6|Q4KMN6_MOUSE	>tr|Q4KMN6|Q4KMN6_MOUSE Pcdhgc3 protein OS=Mus musculus GN=Pcdhgc3 PE=2 SV=1;>tr|Q91XX1|Q91XX1_MOUSE Protein Pcdhgb6 OS=Mus musculus GN=Pcdhgc3 PE=2 SV=1	SDPLLKKPGAASPLASRQNTLRSCDPVFYRQ	KPGAAS(1)PLAS(1)R	2219			-0.894183	5.48599	-0.894183	-0.894183	-0.894183	0	0	0
tr|Q8CF41|Q8CF41_MOUSE	>tr|Q8CF41|Q8CF41_MOUSE Putative uncharacterized protein (Fragment) OS=Mus musculus GN=Aknaos PE=2 SV=1	__________ETYPMSRSEQRNKWDSLSHAL	ET(0.962)Y(0.113)PMS(0.925)R	1116			-5.37213	7.93088	0	-5.37213	0	0	-5.37213	0
tr|Q9DCW5|Q9DCW5_MOUSE	>tr|Q9DCW5|Q9DCW5_MOUSE Cytochrome c oxidase subunit 6A, mitochondrial OS=Mus musculus GN=Cox6a1 PE=3 SV=1	____________MMASAVLSASRVSRPLGRA	MMAS(0.999)AVLS(0.013)AS(0.988)R	2669			1.58188	5.49749	0	0	1.58188	0	0	1.58188
tr|Q9DCW5|Q9DCW5_MOUSE	>tr|Q9DCW5|Q9DCW5_MOUSE Cytochrome c oxidase subunit 6A, mitochondrial OS=Mus musculus GN=Cox6a1 PE=3 SV=1	______MMASAVLSASRVSRPLGRALPGLRR	MMAS(0.999)AVLS(0.013)AS(0.988)R	2669			1.58188	5.49749	0	0	1.58188	0	0	1.58188
tr|Q3UZV9|Q3UZV9_MOUSE	>tr|Q3UZV9|Q3UZV9_MOUSE Putative uncharacterized protein OS=Mus musculus GN=Map3k4 PE=2 SV=1;>tr|Q8K4X6|Q8K4X6_MOUSE MEK4b (Fragment) OS=Mus musculus GN=Mek4b PE=4 SV=1;>tr|Q80U64|Q80U64_MOUSE MKIAA0213 protein (Fragment) OS=Mus musculus GN=Map3k4 PE=2 SV=	EVEDTEVELRELESGTEESDEEPTPSPRVPE	ELES(1)GT(1)EES(1)DEEPTPSPR	1008			0.67834	4.71324	0.67834	0.67834	0.67834	0	0	0
tr|D3Z3F7|D3Z3F7_MOUSE	>tr|D3Z3F7|D3Z3F7_MOUSE UDP-glucose 6-dehydrogenase OS=Mus musculus GN=Ugdh PE=1 SV=1;>tr|Q3TI06|Q3TI06_MOUSE UDP-glucose 6-dehydrogenase (Fragment) OS=Mus musculus GN=Ugdh PE=2 SV=1;>tr|Q3TS38|Q3TS38_MOUSE UDP-glucose 6-dehydrogenase OS=Mus musculus GN=Ug	IETIGKKVSSKRIPYTPGEIPKFSLQDPPNK	RIPY(0.002)T(0.998)PGEIPK	3567			-0.647409	5.82538	-0.670552	-0.7924	-0.206542	-0.852375	-0.974223	-0.388365
tr|Q5SZA3|Q5SZA3_MOUSE	>tr|Q5SZA3|Q5SZA3_MOUSE Histone cluster 1, H1c OS=Mus musculus GN=Hist1h1c PE=2 SV=1;>sp|P15864|H12_MOUSE Histone H1.2 OS=Mus musculus GN=Hist1h1c PE=1 SV=2;>tr|Q3UXH2|Q3UXH2_MOUSE Putative uncharacterized protein (Fragment) OS=Mus musculus GN=Hist1h1c PE=	KAKKPAGAAKKPKKATGAATPKKAAKKTPKK;KAKKPAGAAKKPKKATGAATPKKTAKKTPKK	KAT(0.5)GAAT(0.5)PKK	2055;2056			0.969167	4.53881	0.969167	0	0	0.969167	0	0
tr|Q3TDW2|Q3TDW2_MOUSE	>tr|Q3TDW2|Q3TDW2_MOUSE Putative uncharacterized protein (Fragment) OS=Mus musculus GN=Psen1 PE=2 SV=1;>tr|Q3UYK2|Q3UYK2_MOUSE Presenilin 1, isoform CRA_a OS=Mus musculus GN=Psen1 PE=2 SV=1;>sp|P49769|PSN1_MOUSE Presenilin-1 OS=Mus musculus GN=Psen1 PE=1 S	PESRAAVQELSGSILTSEDPEERGVKLGLGD	AAVQELS(0.062)GS(0.938)ILT(0.979)S(0.021)EDPEER	57			-0.657211	5.85396	0	-0.531141	-0.783281	0	-0.531141	-0.783281
tr|Q5BLK1|Q5BLK1_MOUSE	>tr|Q5BLK1|Q5BLK1_MOUSE 40S ribosomal protein S6 OS=Mus musculus GN=Rps6 PE=2 SV=1;>tr|Q3TL53|Q3TL53_MOUSE 40S ribosomal protein S6 OS=Mus musculus PE=2 SV=1;>sp|P62754|RS6_MOUSE 40S ribosomal protein S6 OS=Mus musculus GN=Rps6 PE=1 SV=1;>tr|Q8BT09|Q8BT09_	EQIAKRRRLSSLRASTSKSESSQK_______	RLS(1)S(0.976)LRAS(0.258)T(0.619)S(0.147)K	2582;2583;3595			-1.23978	6.42871	-1.23978	-1.23978	-1.23978	0	0	0
tr|G3UZ44|G3UZ44_MOUSE	>tr|G3UZ44|G3UZ44_MOUSE Paired mesoderm homeobox protein 1 OS=Mus musculus GN=Prrx1 PE=1 SV=1;>sp|P63013-2|PRRX1_MOUSE Isoform 2 of Paired mesoderm homeobox protein 1 OS=Mus musculus GN=Prrx1;>sp|P63013|PRRX1_MOUSE Paired mesoderm homeobox protein 1 OS=Mus	SVGEAGRSLLESPGLTSGSDTPQQDNDQLNS	S(0.01)LLES(0.188)PGLT(0.783)S(0.783)GS(0.783)DT(0.453)PQQDNDQLNSEEK	4036			1.0065	4.61196	0	1.0065	0	0	1.0065	0
sp|P70257-2|NFIX_MOUSE	>sp|P70257-2|NFIX_MOUSE Isoform NFIX2 of Nuclear factor 1 X-type OS=Mus musculus GN=Nfix;>sp|P70257-1|NFIX_MOUSE Isoform NFIX1 of Nuclear factor 1 X-type OS=Mus musculus GN=Nfix;>tr|D3YZ00|D3YZ00_MOUSE Nuclear factor 1 (Fragment) OS=Mus musculus GN=Nfix PE	SYYNINQVTLGRRSITSPPSTSSTKRPKSID	S(0.622)IT(0.632)S(0.745)PPSTSSTK	3982			0.87854	4.34972	0	0	0.87854	0	0	0.87854
sp|Q3THK3|T2FA_MOUSE	>sp|Q3THK3|T2FA_MOUSE General transcription factor IIF subunit 1 OS=Mus musculus GN=Gtf2f1 PE=1 SV=2	RLRMDTGPQSLSGKSTPSSGDVQVTEDAVRR	MDT(0.046)GPQS(0.387)LS(0.324)GKS(0.606)T(0.606)PS(0.022)S(0.009)GDVQVTEDAVR	2635			-1.96181	5.45205	-1.52959	-2.39403	0	-1.52959	-2.39403	0
sp|Q3UMF0-3|COBL1_MOUSE	>sp|Q3UMF0-3|COBL1_MOUSE Isoform 3 of Cordon-bleu protein-like 1 OS=Mus musculus GN=Cobll1;>sp|Q3UMF0-4|COBL1_MOUSE Isoform 4 of Cordon-bleu protein-like 1 OS=Mus musculus GN=Cobll1;>tr|B1AZ15|B1AZ15_MOUSE Cordon-bleu protein-like 1 OS=Mus musculus GN=Cobl	GIFSFFQRSKKKREQTASAPATPLVSKHRPS	EQT(0.787)AS(0.217)APAT(0.995)PLVS(0.001)K	1064			-1.03904	5.9162	-1.03904	-1.03904	-1.03904	0	0	0
tr|F6VT60|F6VT60_MOUSE	>tr|F6VT60|F6VT60_MOUSE Lactation elevated protein 1 (Fragment) OS=Mus musculus GN=Lace1 PE=4 SV=1;>sp|Q3V384|LACE1_MOUSE Lactation elevated protein 1 OS=Mus musculus GN=Lace1 PE=2 SV=1	IFAFQRTISRLTEMQTEQYWIEGDRSRK___	L(1)TE(1)MQT(1)EQYWIEGDR	2588			4.03382	9.93019	4.03382	4.03382	4.03382	0	0	0
sp|Q52KE7|CCNL1_MOUSE	>sp|Q52KE7|CCNL1_MOUSE Cyclin-L1 OS=Mus musculus GN=Ccnl1 PE=1 SV=1	LKAKGLNLDGTPALSTLGGFSPASKPSSPRE	GLNLDGT(0.018)PALS(0.873)T(0.872)LGGFS(0.11)PAS(0.115)KPS(0.01)S(0.003)PR	1421			2.13437	8.36897	1.9594	2.30934	0	1.9594	2.30934	0
sp|Q5SSH7-2|ZZEF1_MOUSE	>sp|Q5SSH7-2|ZZEF1_MOUSE Isoform 2 of Zinc finger ZZ-type and EF-hand domain-containing protein 1 OS=Mus musculus GN=Zzef1;>tr|E9Q5W5|E9Q5W5_MOUSE Zinc finger ZZ-type and EF-hand domain-containing protein 1 OS=Mus musculus GN=Zzef1 PE=1 SV=1;>sp|Q5SSH7|ZZE	TSSVVEEHFQGSASPTEAATPAAGDRSPALE	T(0.333)S(0.333)S(0.333)VVEEHFQGS(0.116)AS(0.182)PT(0.698)EAAT(0.005)PAAGDR	4699			0.965986	4.53246	0	0.965986	0	0	0.965986	0
sp|Q61033-2|LAP2A_MOUSE	>sp|Q61033-2|LAP2A_MOUSE Isoform Zeta of Lamina-associated polypeptide 2, isoforms alpha/zeta OS=Mus musculus GN=Tmpo;>sp|Q61029-4|LAP2B_MOUSE Isoform Gamma of Lamina-associated polypeptide 2, isoforms beta/delta/epsilon/gamma OS=Mus musculus GN=Tmpo;>sp|Q	ELKLEKREPLKGRAKTPVTLKQRRTEHNQVF	AKT(0.999)PVT(0.001)LK	213			0.975769	9.51292	1.14088	0.733295	1.09755	1.11127	0.703685	1.06794
sp|Q61033-2|LAP2A_MOUSE	>sp|Q61033-2|LAP2A_MOUSE Isoform Zeta of Lamina-associated polypeptide 2, isoforms alpha/zeta OS=Mus musculus GN=Tmpo;>sp|Q61029-4|LAP2B_MOUSE Isoform Gamma of Lamina-associated polypeptide 2, isoforms beta/delta/epsilon/gamma OS=Mus musculus GN=Tmpo;>sp|Q	SKGPPDFSSDEEREPTPVLGSGASVGRGRGA	GPPDFS(1)S(1)DEEREPT(1)PVLGSGASVGR	1473			1.43963	5.19038	1.74011	2.23989	0.761877	0.97823	1.47802	0
tr|Q3TY72|Q3TY72_MOUSE	>tr|Q3TY72|Q3TY72_MOUSE Putative uncharacterized protein OS=Mus musculus GN=Supt6 PE=2 SV=1;>sp|Q62383|SPT6H_MOUSE Transcription elongation factor SPT6 OS=Mus musculus GN=Supt6h PE=1 SV=2	YQDPVPGITPSSSNRTRTPASINATPANINL	T(0.577)RT(0.577)PAS(0.845)INAT(0.001)PANINLADLTR	4671			0.65283	4.54308	0.28509	0.28509	0.28509	1.02057	1.02057	1.02057
tr|Q545R3|Q545R3_MOUSE	>tr|Q545R3|Q545R3_MOUSE N-myc downstream regulated gene 1 OS=Mus musculus GN=Ndrg1 PE=2 SV=1;>tr|Q3TSR4|Q3TSR4_MOUSE Putative uncharacterized protein OS=Mus musculus GN=Ndrg1 PE=2 SV=1;>tr|Q3TD08|Q3TD08_MOUSE Putative uncharacterized protein OS=Mus musculu	GYMPSASMTRLMRSRTASGSSVTSLEGTRSR	S(0.414)RT(0.586)AS(0.302)GS(0.299)S(0.744)VT(0.927)S(0.728)LEGTR	4282;4493			-1.23491	6.41723	-1.23491	-1.23491	-1.23491	0	0	0
sp|Q8BHL3|TB10B_MOUSE	>sp|Q8BHL3|TB10B_MOUSE TBC1 domain family member 10B OS=Mus musculus GN=Tbc1d10b PE=1 SV=2	AVVIAEGLHPSLPSPTGNSTPLGTSKEIRRQ	RAS(0.998)AGPVPGAVVIAEGLHPS(0.014)LPS(0.316)PT(0.632)GNS(0.028)T(0.011)PLGTSK	3500			2.22373	6.17225	0	0	2.22373	0	0	2.22373
sp|Q8BTI8-2|SRRM2_MOUSE	>sp|Q8BTI8-2|SRRM2_MOUSE Isoform 2 of Serine/arginine repetitive matrix protein 2 OS=Mus musculus GN=Srrm2;>sp|Q8BTI8|SRRM2_MOUSE Serine/arginine repetitive matrix protein 2 OS=Mus musculus GN=Srrm2 PE=1 SV=3;>sp|Q8BTI8-3|SRRM2_MOUSE Isoform 3 of Serine/ar	HTQTWPDTSSPEVMQTQVESPLLQSKSQTSP	GHT(0.001)QT(0.002)WPDT(0.16)S(0.174)S(0.66)PEVMQT(0.585)QVES(0.406)PLLQS(0.012)K	1366			-1.32413	6.62109	0	0	0	-1.32413	-1.32413	-1.32413
sp|Q8CJF7|ELYS_MOUSE	>sp|Q8CJF7|ELYS_MOUSE Protein ELYS OS=Mus musculus GN=Ahctf1 PE=1 SV=1	KRKRVREREVSVSSVTEEPKLDSSQLPLQTG	EVS(0.991)VS(0.025)S(0.159)VT(0.825)EEPK	1125			1.28228	5.08423	0	1.28228	0	0	1.28228	0
tr|Q9CTB8|Q9CTB8_MOUSE	>tr|Q9CTB8|Q9CTB8_MOUSE Putative uncharacterized protein (Fragment) OS=Mus musculus GN=Gtf2f2 PE=2 SV=1;>tr|Q3UMJ4|Q3UMJ4_MOUSE General transcription factor IIF, polypeptide 2, isoform CRA_c OS=Mus musculus GN=Gtf2f2 PE=2 SV=1;>sp|Q8R0A0|T2FB_MOUSE General	HKNTWELKPEYRHYQTEEKSD__________	HYQT(0.933)EEKS(0.067)D	1845			-0.875055	5.42453	-0.875055	-0.875055	-0.875055	0	0	0
tr|E9PX48|E9PX48_MOUSE	>tr|E9PX48|E9PX48_MOUSE Dedicator of cytokinesis protein 7 OS=Mus musculus GN=Dock7 PE=1 SV=1;>tr|A2A9M5|A2A9M5_MOUSE Dedicator of cytokinesis protein 7 OS=Mus musculus GN=Dock7 PE=1 SV=1;>sp|Q8R1A4-2|DOCK7_MOUSE Isoform 2 of Dedicator of cytokinesis prote	NRSRSLSNSNPDISGTPTSPDDEVRSIIGSK	S(0.099)LS(0.138)NS(0.763)NPDIS(0.01)GT(0.951)PT(0.036)S(0.003)PDDEVR	4059;4271			0.718882	8.00045	0.785568	0.652196	0	0.785568	0.652196	0
tr|E9QP01|E9QP01_MOUSE	>tr|E9QP01|E9QP01_MOUSE Protein capicua homolog OS=Mus musculus GN=Cic PE=1 SV=2;>sp|Q924A2-2|CIC_MOUSE Isoform 2 of Protein capicua homolog OS=Mus musculus GN=Cic;>sp|Q924A2|CIC_MOUSE Protein capicua homolog OS=Mus musculus GN=Cic PE=1 SV=2	AELPEFRPEEVLPSPTLQSLATSPRAILGSY	FAELPEFRPEEVLPS(0.123)PT(0.684)LQS(0.241)LAT(0.28)S(0.671)PR	1138			1.28282	9.3816	1.53052	1.53052	1.53052	1.03512	1.03512	1.03512
sp|Q99K01|PDXD1_MOUSE	>sp|Q99K01|PDXD1_MOUSE Pyridoxal-dependent decarboxylase domain-containing protein 1 OS=Mus musculus GN=Pdxdc1 PE=1 SV=2;>sp|Q99K01-2|PDXD1_MOUSE Isoform 2 of Pyridoxal-dependent decarboxylase domain-containing protein 1 OS=Mus musculus GN=Pdxdc1;>sp|Q99K0	LTPGLWLGLPAVPAVTLYKHDDPALTLVAGL	CDSMTLTPGLWLGLPAVPAVT(0.804)LY(0.196)K	454			3.47532	7.06137	0	0	3.47532	0	0	3.47532
sp|Q99K01|PDXD1_MOUSE	>sp|Q99K01|PDXD1_MOUSE Pyridoxal-dependent decarboxylase domain-containing protein 1 OS=Mus musculus GN=Pdxdc1 PE=1 SV=2;>sp|Q99K01-2|PDXD1_MOUSE Isoform 2 of Pyridoxal-dependent decarboxylase domain-containing protein 1 OS=Mus musculus GN=Pdxdc1;>sp|Q99K0	KPFKRSLRGSDAVSETSSVSHIEDLEKVEQL	GS(0.001)DAVS(0.923)ET(0.776)S(0.433)S(0.418)VS(0.449)HIEDLEK	1520			1.27483	5.07281	0	1.27483	0	0	1.27483	0
sp|Q9CZX7|TM55A_MOUSE	>sp|Q9CZX7|TM55A_MOUSE Type 2 phosphatidylinositol 4,5-bisphosphate 4-phosphatase OS=Mus musculus GN=Tmem55a PE=1 SV=1	DERSPLLSASHSGNVTPTAPPYLQESSPRAE	S(0.166)PLLS(0.177)AS(0.429)HS(0.464)GNVT(0.73)PT(0.033)APPY(0.001)LQESSPR	4155			2.74433	6.59069	0	0	2.74433	0	0	2.74433
sp|Q9DB52|F122A_MOUSE	>sp|Q9DB52|F122A_MOUSE Protein FAM122A OS=Mus musculus GN=Fam122a PE=1 SV=1	PKRIDFIPVSPAPSPTRGIGKQCFSPSLQSF	RIDFIPVS(1)PAPS(0.313)PT(0.687)R	3562			-1.1612	4.89012	0	-1.1612	0	0	-1.1612	0
sp|Q9EQG7|ENPP5_MOUSE	>sp|Q9EQG7|ENPP5_MOUSE Ectonucleotide pyrophosphatase/phosphodiesterase family member 5 OS=Mus musculus GN=Enpp5 PE=2 SV=3;>tr|Q5DTL0|Q5DTL0_MOUSE MKIAA4152 protein (Fragment) OS=Mus musculus GN=Enpp5 PE=2 SV=1	VQDLLSSATPKPIPYTQSTTLLLGSDKPGED	PIPY(0.439)T(0.561)QS(0.333)T(0.333)T(0.333)LLLGSDK	3196			-0.858683	5.37098	-0.858683	-0.858683	-0.858683	0	0	0
tr|Q8BV82|Q8BV82_MOUSE	>tr|Q8BV82|Q8BV82_MOUSE Putative uncharacterized protein OS=Mus musculus GN=Tsc22d4 PE=2 SV=1;>tr|Q8BYC5|Q8BYC5_MOUSE Putative uncharacterized protein OS=Mus musculus GN=Tsc22d4 PE=2 SV=1;>tr|Q3U4M0|Q3U4M0_MOUSE Putative uncharacterized protein OS=Mus musc	LRPPPTSPGPQARSFTGGLGQLAGPGKAKVE	S(0.217)FT(0.783)GGLGQLAGPGK	3881			-0.586034	5.10625	0	-0.731651	-0.440417	0	-0.731651	-0.440417
tr|F8WJ80|F8WJ80_MOUSE	>tr|F8WJ80|F8WJ80_MOUSE Fizzy-related protein homolog OS=Mus musculus GN=Fzr1 PE=1 SV=1;>tr|D3YTV2|D3YTV2_MOUSE Fizzy-related protein homolog OS=Mus musculus GN=Fzr1 PE=1 SV=1;>tr|Q3U3D4|Q3U3D4_MOUSE Fizzy/cell division cycle 20 related 1 (Drosophila), iso	NENTVPCVSEMRRTLTPANSPVSSPSKHGDR	T(0.492)LT(0.508)PANS(0.69)PVS(0.431)S(0.588)PS(0.292)K	4613			-0.812685	5.2155	-0.812685	-0.812685	-0.812685	0	0	0
tr|Q3UZP7|Q3UZP7_MOUSE	>tr|Q3UZP7|Q3UZP7_MOUSE Putative uncharacterized protein OS=Mus musculus GN=Palm PE=2 SV=1;>tr|Q91WF5|Q91WF5_MOUSE Palm protein OS=Mus musculus GN=Palm PE=2 SV=1;>tr|Q542N8|Q542N8_MOUSE Paralemmin, isoform CRA_b OS=Mus musculus GN=Palm PE=2 SV=1;>tr|Q3TRX4	QKSETLVNAQQTPLGTPKENRTSTPVRSPGG	S(0.001)ET(0.002)LVNAQQT(0.997)PLGT(1)PKENR	3855;3856			-0.640698	6.34335	-0.566662	-0.829253	-0.996123	-0.253366	-0.515957	-0.682827
tr|B2RY22|B2RY22_MOUSE	>tr|B2RY22|B2RY22_MOUSE Clasp1 protein OS=Mus musculus GN=Clasp1 PE=2 SV=1;>tr|E9QKH0|E9QKH0_MOUSE CLIP-associating protein 1 OS=Mus musculus GN=Clasp1 PE=1 SV=1;>tr|J3QP81|J3QP81_MOUSE CLIP-associating protein 1 OS=Mus musculus GN=Clasp1 PE=1 SV=1;>tr|E9Q	HLKNSSNTGVGSPSNTIGRTPSRHPSSRTSP	NSSNTGVGS(0.043)PS(0.157)NT(0.8)IGR	3094			-0.954372	5.67193	0	0	0	-0.954372	-0.954372	-0.954372
tr|E9PWE8|E9PWE8_MOUSE	>tr|E9PWE8|E9PWE8_MOUSE Dihydropyrimidinase-related protein 3 OS=Mus musculus GN=Dpysl3 PE=1 SV=1;>tr|Q3TT92|Q3TT92_MOUSE Dihydropyrimidinase-related protein 3 OS=Mus musculus GN=Dpysl3 PE=1 SV=1;>sp|Q62188|DPYL3_MOUSE Dihydropyrimidinase-related protein 3	VPRGMYDGPVFDLTTTPKGGTPAGSTRGSPT	GMYDGPVFDLT(0.002)T(0.008)T(0.99)PK	1434			-0.679278	4.76615	-0.358785	-0.685708	-1.21793	-0.209061	-0.535984	-1.0682
tr|L7N272|L7N272_MOUSE	>tr|L7N272|L7N272_MOUSE Protein Zscan4e OS=Mus musculus GN=Zscan4e PE=4 SV=1;>tr|E9Q3G0|E9Q3G0_MOUSE Protein Zscan4b OS=Mus musculus GN=Zscan4b PE=4 SV=1	CITCQKIFKRVSDLRTHEIIHMSEKPFKCST	T(1)HEIIHMS(1)EK	4561			0.946976	4.49407	0	0	0.946976	0	0	0.946976
tr|E9QN52|E9QN52_MOUSE	>tr|E9QN52|E9QN52_MOUSE Leucine-rich repeat flightless-interacting protein 2 OS=Mus musculus GN=Lrrfip2 PE=1 SV=1	AENYTRPSSRNSASATTPLSGNSSRRGSGDT	NS(0.012)AS(0.033)AT(0.696)T(0.207)PLS(0.036)GNS(0.012)S(0.004)R	3058			0.748042	4.98347	0.748042	0.748042	0.748042	0	0	0
tr|Q3UNQ0|Q3UNQ0_MOUSE	>tr|Q3UNQ0|Q3UNQ0_MOUSE Adenylyl cyclase-associated protein OS=Mus musculus GN=Cap1 PE=2 SV=1;>tr|Q3U0U5|Q3U0U5_MOUSE Adenylyl cyclase-associated protein OS=Mus musculus GN=Cap1 PE=2 SV=1;>tr|Q3TC53|Q3TC53_MOUSE Adenylyl cyclase-associated protein OS=Mus m	PGRSGPKPFSAPKPQTSPSPKPATKKEPALL	PQT(0.827)S(0.169)PS(0.001)PKPAT(0.002)K	3201			-0.643446	4.56917	-0.643446	-0.643446	-0.643446	0	0	0
sp|P34152-6|FAK1_MOUSE	>sp|P34152-6|FAK1_MOUSE Isoform 6 of Focal adhesion kinase 1 OS=Mus musculus GN=Ptk2;>sp|P34152-3|FAK1_MOUSE Isoform 3 of Focal adhesion kinase 1 OS=Mus musculus GN=Ptk2;>sp|P34152-4|FAK1_MOUSE Isoform 4 of Focal adhesion kinase 1 OS=Mus musculus GN=Ptk2	SETDDYAEIIDEEDTYTMPSTRDYEIQRERI	T(0.031)HAVS(0.031)VS(0.11)ET(0.465)DDY(0.364)AEIIDEEDT(0.236)Y(0.705)T(0.058)MPST(0.001)R	4559			0.795165	5.15424	0.795165	0.795165	0.795165	0	0	0
tr|Q8BTQ1|Q8BTQ1_MOUSE	>tr|Q8BTQ1|Q8BTQ1_MOUSE Putative uncharacterized protein (Fragment) OS=Mus musculus GN=Elavl1 PE=2 SV=1;>tr|Q3TT05|Q3TT05_MOUSE Putative uncharacterized protein (Fragment) OS=Mus musculus GN=Elavl1 PE=2 SV=1;>tr|Q8BW03|Q8BW03_MOUSE Putative uncharacterized	ANPNQNKNMALLSQLYHSPARRFGGPVHHQA	NMALLS(0.032)QLY(0.871)HS(0.097)PAR	2920			-0.710207	4.83955	-0.710207	-0.710207	-0.710207	0	0	0
tr|Z4YJT3|Z4YJT3_MOUSE	>tr|Z4YJT3|Z4YJT3_MOUSE La-related protein 1 OS=Mus musculus GN=Larp1 PE=4 SV=1;>sp|Q6ZQ58|LARP1_MOUSE La-related protein 1 OS=Mus musculus GN=Larp1 PE=1 SV=3;>tr|Q3UU34|Q3UU34_MOUSE Putative uncharacterized protein (Fragment) OS=Mus musculus GN=Larp1 PE=2	TIARSLPTTVPESPNYRNARTPRTPRTPQLK	S(0.907)LPT(0.086)T(0.008)VPES(0.286)PNY(0.714)R	4044			4.06284	7.37304	0	0	4.06284	0	0	4.06284
sp|Q99K70-2|RRAGC_MOUSE	>sp|Q99K70-2|RRAGC_MOUSE Isoform 2 of Ras-related GTP-binding protein C OS=Mus musculus GN=Rragc;>sp|Q99K70|RRAGC_MOUSE Ras-related GTP-binding protein C OS=Mus musculus GN=Rragc PE=1 SV=1	MSLQYGAEETPLAGSYGAADSFPKDFGYGVE	S(0.999)LQYGAEETPLAGS(0.087)Y(0.889)GAADS(0.025)FPK	4051			2.72521	6.57678	0	0	2.72521	0	0	2.72521
CON__P02666	>P02666 SWISS-PROT:P02666 Beta-casein - Bos taurus (Bovine).	EESITRINKKIEKFQSEEQQQTEDELQDKIH	FQS(0.999)EEQQQT(0.001)EDELQDK	1191		+	-1.20859	4.9683	-1.20859	0	0	-1.20859	0	0
CON__P12763	>P12763 SWISS-PROT:P12763 (Bos taurus) Alpha-2-HS-glycoprotein precursor	HRAHYDLRHTFSGVASVESSSGEAFHVGKTP	HT(0.006)FS(0.015)GVAS(0.977)VES(0.07)S(0.543)S(0.389)GEAFHVGK	1823		+	5.33308	10.7661	5.33308	5.33308	5.33308	0	0	0
