# Supplementary material for: A systems study reveals concurrent activation of AMPK and mTOR by amino acids
Source: Nat Commun. 2016 Nov 21;7:13254. doi: 10.1038/ncomms13254 (PMC5121333; doi:10.1038/ncomms13254)
Supplement: Supplementary Data 2 — List of differentially regulated phosphopeptides. Phosphopeptides showing fold ratio larger than 2 or 1.5 fold changes (FC) and p-values lower than 0.05 between time points 5 minutes, 10 minutes and 15 minutes after amino acid readdition compared to the starting time (0 minutes). [file ncomms13254-s3.xlsx]

## Sheet: column header
	Supplementary Data 2. List of differentially regulated phosphopeptides Phosphopeptides showing fold ratio larger than 2 or 1.5 fold changes (FC) and p-values lower than 0.05 between time points 5 minutes, 10 minutes and 15 minutes after amino acid readdition compared to the starting time (0 minutes)
	Column headers	Comment
	Proteins	Uniprot accession numbers of all proteins assigned to the respective protein group
	Modifications	Number and types of post-translation modifications
	Sequence	Peptide primary amino acid sequence
	Unique_Groups_	Flag indicating if the peptide is unique to protein group (Yes = unique; no = non-unique)
	Unique_Proteins_	Flag indicating if the peptide is unique to protein (Yes = unique; no = non-unique)
	Phospho_STY_	Number of phosphosites
	MissedCleavages	Number of missed cleavages
	mean log2	Average log2 fold change ratio (X coordinate of Volcano plot in Figure 6).
	ratio log2 p-value	log2 of 1 sample t-test p-value performed on ratio (Y coordinate of Volcano plots in Figure 6).
	log2 ratio 1	log2 of ratio calculated for all possible [5, 10 and 15 minutes]/[0 minutes] data in experiments 1, 2, 3, 4 and 5. Average of these ratios are included in column with header "mean log2". For time point 5 minutes 9, for time points 10 and 15 minutes 6 possible combinations were calculated. See "Ratio calculation" sheet for calculation details.
	log2 ratio 2
	log2 ratio 3
	log2 ratio 4
	log2 ratio 5
	log2 ratio 6
	log2 ratio 7
	log2 ratio 8
	log2 ratio 9
	Comments:	For the sake of completeness, contaminants and reverse phosphopeptides were not removed from the list.

## Sheet: Ratio calculation
	Abbreviations	Description	SILAC label time point
	m	minutes of aa readdition
	L	light SILAC label
	M	medium SILAC label
	H	heavy SILAC label
	E1	experiment 1	L: 30 minutes; M: 0 minutes; H:5 minutes
	E2	experiment 2	L: 0 minutes; M: 5 minutes; H:30 minutes
	E3	experiment 3	L: 30 minutes; M: 0 minutes; H:5 minutes
	E4	experiment 4	L: 10 minutes; M: 15 minutes; H:30 minutes
	E5	experiment 5	L: 30 minutes; M: 10 minutes; H:15 minutes
	time points	5	10	15
	log2 ratio 1	(E1 H 5m)/(E1 M 0m)	(E4 L 10m)*(E1 L 30m)/[(E4 H 30m)*(E1 M 0m)]	(E4 M 15m)*(E1 L 30m)/[(E4 H 30m)*(E1 M 0m)]
	log2 ratio 2	(E1 H 5m)*(E2 H 30m)/[(E2 L 0m)*(E1 L 30m)]	(E4 L 10m)*(E2 H 30m)/[(E4 H 30m)*(E2 L 0m)]	(E4 M 15m)*(E2 H 30m)/[(E4 H 30m)*(E2 L 0m)]
	log2 ratio 3	(E1 H 5m)*(E3 L 30m)/[(E1 L 30m)*(E3 M 0m)]	(E4 L 10m)*(E3 L 30m)/[(E4 H 30m)*(E3 M 0m)]	(E4 M 15m)*(E3 L 30m)/[(E4 H 30m)*(E3 M 0m)]
	log2 ratio 4	(E2 M 5m)*(E1 L 30m)/[(E2 H 30m)*(E1 M 0m)]	(E5 M 10m)*(E1 L 30m)/[(E5 L 30m)*(E1 M 0m)]	(E5 H 15m)*(E1 L 30m)/[(E5 L 30m)*(E1 M 0m)]
	log2 ratio 5	(E2 M 5m)/(E2 L 0m)	(E5 M 10m)*(E2 H 30m)/[(E5 L 30m)*(E2 L 0m)]	(E5 H 15m)*(E2 H 30m)/[(E5 L 30m)*(E2 L 0m)]
	log2 ratio 6	(E2 M 5m)*(E3 L 30m)/[(E2 H 30m)*(E3 M 0m)]	(E5 M 10m)*(E3 L 30m)/[(E5 L 30m)*(E3 M 0m)]	(E5 H 15m)*(E3 L 30m)/[(E5 L 30m)*(E3 M 0m)]
	log2 ratio 7	(E3 H 5m)*(E1 L 30m)/[(E3 L 30m)*(E1 M 0m)]
	log2 ratio 8	(E3 H 5m)*(E2 H 30m)/[(E3 L 30m)*(E2 L 0m)]
	log2 ratio 9	(E3 H 5m)/(E3 M 0m)
	Silac experiments	Explanation
	0 m: E1 M [2], E2 L [4], E3 M [8]	X m, X=[0, 5, 10, 15, 30]: time points in minutes EX, X=[1, 2, 3, 4, 5]: experiment X [Y]: experiment index L: light SILAC label; M: medium SILAC label; H: heavy SILAC label
	5 m: E1 H [3], E2 M [5], E3 H [9]
	10 m: E4 L [10], E5 M [14]
	15 m: E4 M [11], E5 H [15]
	30 m: E1 L [1], E2 H [6], E3 L [7], E4 H [12], E5 L [13]

## Sheet: 5 min FC 1.5
Proteins	Modifications	Sequence	Unique_Groups_	Unique_Proteins_	Phospho_STY_	MissedCleavages	mean log2	ratio log2 p-value	log2 ratio 1	log2 ratio 2	log2 ratio 3	log2 ratio 4	log2 ratio 5	log2 ratio 6	log2 ratio 7	log2 ratio 8	log2 ratio 9
sp|P97434-4|MPRIP_MOUSE;tr|F6RND9|F6RND9_MOUSE;sp|P97434|MPRIP_MOUSE;sp|P97434-5|MPRIP_MOUSE;tr|F6S5I0|F6S5I0_MOUSE;sp|P97434-3|MPRIP_MOUSE;sp|P97434-2|MPRIP_MOUSE;tr|Q5SWZ5|Q5SWZ5_MOUSE;tr|Q8C8T6|Q8C8T6_MOUSE	2 Phospho (STY)	AEEQLPPLLSPPSPSTPHSR	yes	no			-0.681447	4.63105	-0.547539	-0.89217	-1.02467	0.344631	0	-0.132497	-0.792525	-1.13716	-1.26965
sp|Q61033-2|LAP2A_MOUSE;sp|Q61029-4|LAP2B_MOUSE;sp|Q61029-2|LAP2B_MOUSE;tr|Q3TNH0|Q3TNH0_MOUSE;sp|Q61029-3|LAP2B_MOUSE;tr|Q3UR33|Q3UR33_MOUSE;tr|Q3U955|Q3U955_MOUSE;sp|Q61029|LAP2B_MOUSE;tr|Q3U7B3|Q3U7B3_MOUSE;tr|Q78WP6|Q78WP6_MOUSE	Phospho (STY)	AKTPVTLK	yes	no			0.929783	12.2318	1.0971	0.678344	1.04198	0.889072	0.470315	0.833947	1.27706	0.858302	1.22193
sp|P30999-2|CTND1_MOUSE;sp|P30999-3|CTND1_MOUSE;tr|G3X9V2|G3X9V2_MOUSE;sp|P30999|CTND1_MOUSE;tr|E9Q8Z5|E9Q8Z5_MOUSE;tr|E9Q8Z6|E9Q8Z6_MOUSE;tr|E9Q8Z8|E9Q8Z8_MOUSE;tr|E9Q986|E9Q986_MOUSE;tr|D3Z7H6|D3Z7H6_MOUSE;tr|E9Q906|E9Q906_MOUSE;tr|E9Q907|E9Q907_MOUSE;tr|E9Q905|E9Q905_MOUSE;tr|E9Q8Z4|E9Q8Z4_MOUSE;tr|E9Q8Z9|E9Q8Z9_MOUSE;tr|D3Z2H2|D3Z2H2_MOUSE;tr|E9Q903|E9Q903_MOUSE;tr|E9Q901|E9Q901_MOUSE;tr|E9Q9…	Phospho (STY)	APSRQDVYGPQPQVR	yes	no			-0.632636	15.5816	-0.664225	-0.527629	-0.77607	-0.667029	-0.530433	-0.778874	-0.591405	-0.45481	-0.70325
tr|E9Q616|E9Q616_MOUSE;tr|Q8VDN3|Q8VDN3_MOUSE;tr|Q6UIL4|Q6UIL4_MOUSE	2 Phospho (STY)	ASLGSLEGEVEAEASSPK	yes	no	19	3	-0.754425	12.3207	-0.659933	-0.697689	-1.06539	-0.652422	-0.690178	-1.05788	-0.507709	-0.545466	-0.913165
sp|Q3UPF5-2|ZCCHV_MOUSE;sp|Q3UPF5|ZCCHV_MOUSE;tr|D3Z5I1|D3Z5I1_MOUSE;tr|Q8K302|Q8K302_MOUSE;tr|G3X9X5|G3X9X5_MOUSE	Phospho (STY)	ASQEFLEDGDPDGLFSR	yes	no		2	-0.722089	6.80195	-0.454952	-0.0619526	-0.108627	-1.12158	-0.728582	-0.775256	-1.32906	-0.936058	-0.982732
tr|D3Z249|D3Z249_MOUSE;tr|D3YV37|D3YV37_MOUSE;tr|Q9D6E6|Q9D6E6_MOUSE;tr|Q9CXD2|Q9CXD2_MOUSE;tr|Q6ZWQ9|Q6ZWQ9_MOUSE;sp|Q9CQ19|MYL9_MOUSE;sp|Q3THE2|ML12B_MOUSE	2 Phospho (STY)	ATSNVFAMFDQSQIQEFK	yes	no	2		0.80421	5.41119	0	0	0.754786	0	0	0.754786	0.585564	0.585564	1.34035
sp|Q8C8U0-2|LIPB1_MOUSE;tr|Q3U417|Q3U417_MOUSE;sp|Q8C8U0|LIPB1_MOUSE;sp|Q8C8U0-3|LIPB1_MOUSE;tr|Q3UJ84|Q3UJ84_MOUSE	Phospho (STY)	DLGQSNSDLDMPFAK	yes	no	1	3	-0.846333	6.92128	-0.583983	-0.0376038	-0.210063	-1.31191	-0.76553	-0.937989	-1.56341	-1.01703	-1.18949
sp|Q3UMF0-3|COBL1_MOUSE;sp|Q3UMF0-4|COBL1_MOUSE;tr|B1AZ15|B1AZ15_MOUSE;tr|B1AZ14|B1AZ14_MOUSE;sp|Q3UMF0-2|COBL1_MOUSE;sp|Q3UMF0|COBL1_MOUSE;tr|B1AZ26|B1AZ26_MOUSE	2 Phospho (STY)	EQTASAPATPLVSK	yes	no	4		-1.32006	15.9221	-0.985705	-1.31726	-1.38256	-1.25549	-1.58705	-1.65234	-0.990583	-1.32214	-1.38744
sp|Q8K298|ANLN_MOUSE	Phospho (STY)	EVEMSVDDEDINSSR	yes	yes		2	-0.614837	5.57019	-1.20515	-0.60437	-0.243268	-1.03519	-0.434416	-0.0733132	-0.961881	-0.361103	0
tr|E9Q616|E9Q616_MOUSE;tr|Q8VDN3|Q8VDN3_MOUSE;tr|A0PJF4|A0PJF4_MOUSE;tr|Q6UIL4|Q6UIL4_MOUSE;tr|Q8CGE7|Q8CGE7_MOUSE;tr|Q8BKS2|Q8BKS2_MOUSE	Oxidation (M);Phospho (STY)	GDLGASSPSMK	yes	no			-0.682682	4.83532	-0.622295	-0.799081	-0.780557	0.176785	0	0.0185236	-1.03993	-1.21671	-1.19819
tr|E9Q616|E9Q616_MOUSE;tr|Q8VDN3|Q8VDN3_MOUSE;tr|A0PJF4|A0PJF4_MOUSE;tr|Q6UIL4|Q6UIL4_MOUSE;tr|Q8CGE7|Q8CGE7_MOUSE;tr|Q8BKS2|Q8BKS2_MOUSE	Phospho (STY)	GDLGASSPSMK	yes	no		1	-0.992586	6.44184	0	0.0196256	-0.22552	-1.25244	-1.23282	-1.47796	-1.18856	-1.16894	-1.41408
tr|D3Z4K1|D3Z4K1_MOUSE;tr|D3Z478|D3Z478_MOUSE;tr|D3YYS7|D3YYS7_MOUSE;sp|Q9D0L8-2|MCES_MOUSE;sp|Q9D0L8-3|MCES_MOUSE;sp|Q9D0L8|MCES_MOUSE	Phospho (STY)	GDVSEDEPSLGR	yes	no		2	1.17513	7.65093	0.650333	1.92014	1.63427	0.123553	1.39336	1.10749	0.497745	1.76756	1.48168
tr|E9Q616|E9Q616_MOUSE;tr|Q8VDN3|Q8VDN3_MOUSE;tr|Q6UIL4|Q6UIL4_MOUSE;tr|Q8CGE7|Q8CGE7_MOUSE	Phospho (STY)	GGVTGSPEASISGSKGDLK	yes	no			-1.61523	11.9354	-0.91719	-1.13477	-1.70284	-1.6313	-1.84888	-2.41695	-1.29397	-1.51155	-2.07962
tr|E9Q616|E9Q616_MOUSE;tr|Q8VDN3|Q8VDN3_MOUSE;tr|Q6UIL4|Q6UIL4_MOUSE;tr|Q8CGE7|Q8CGE7_MOUSE	Phospho (STY)	GKGGVTGSPEASISGSKGDLK	yes	no			-1.37197	10.2511	-0.800337	-0.979894	-0.865612	-1.91541	-2.09497	-1.98068	-1.15533	-1.33489	-1.22061
sp|Q52KE7|CCNL1_MOUSE	2 Phospho (STY)	GLNLDGTPALSTLGGFSPASKPSSPR	yes	yes		2	0.823651	14.0296	0.764152	0.759151	0.986733	0.580928	0.575927	0.803509	0.908294	0.903293	1.13087
sp|Q61033-2|LAP2A_MOUSE;sp|Q61029-4|LAP2B_MOUSE;sp|Q61029-2|LAP2B_MOUSE;tr|Q3TNH0|Q3TNH0_MOUSE;sp|Q61029-3|LAP2B_MOUSE;tr|Q3UR33|Q3UR33_MOUSE;tr|Q3U955|Q3U955_MOUSE;sp|Q61029|LAP2B_MOUSE;sp|Q61033|LAP2A_MOUSE	2 Phospho (STY)	GPPDFSSDEEREPTPVLGSGASVGR	yes	no		2	0.931307	6.0072	0.805717	0.800895	-0.118872	1.68259	1.67777	0.758001	0.924589	0.919767	0
tr|Q8BQG3|Q8BQG3_MOUSE;tr|Q8CCE8|Q8CCE8_MOUSE;tr|Q5SYH9|Q5SYH9_MOUSE;sp|Q04690-2|NF1_MOUSE;sp|Q04690|NF1_MOUSE;tr|Q3TYD2|Q3TYD2_MOUSE	Phospho (STY)	GSEGYLAATYPAVGQTSPR	yes	no			-0.627923	5.72247	-1.22211	-1.06831	-1.0897	-0.185717	-0.0319198	-0.0533063	-0.762154	-0.608358	-0.629744
tr|E9QAF9|E9QAF9_MOUSE;tr|B9EJ77|B9EJ77_MOUSE;sp|Q0VGY8|TANC1_MOUSE	Oxidation (M);2 Phospho (STY)	GVSMSLPSSPLLPR	yes	no	3		-1.58152	5.0778	-1.76646	-2.24892	-2.23384	0.482463	0	0.0150802	-1.98354	-2.466	-2.45092
tr|E9QAF9|E9QAF9_MOUSE;tr|B9EJ77|B9EJ77_MOUSE;sp|Q0VGY8|TANC1_MOUSE	2 Phospho (STY)	GVSMSLPSSPLLPR	yes	no	4		-2.325	17.7427	-2.1438	-1.8027	-2.26096	-2.35711	-2.01601	-2.47426	-2.69803	-2.35693	-2.81519
sp|Q9ESJ0|XPO4_MOUSE	Phospho (STY)	HQQQFLASPGSSTIDNK	yes	yes			0.713778	7.37116	0.222113	0.860481	1.03494	0.0765492	0.714917	0.889372	0.391481	1.02985	1.2043
tr|E9Q616|E9Q616_MOUSE;tr|A0JLR7|A0JLR7_MOUSE	Phospho (STY)	ISMPDLNLNLK	yes	no			-0.854114	4.33484	0	0	-0.395328	0	0	-0.395328	-1.0282	-1.0282	-1.42352
sp|A2A7S8-3|K1522_MOUSE;sp|A2A7S8|K1522_MOUSE;sp|A2A7S8-4|K1522_MOUSE;sp|A2A7S8-2|K1522_MOUSE	2 Phospho (STY)	KPSVGVPPPSPSLPR	yes	no			-0.82277	4.86864	0	-0.477468	0	-0.893816	-1.37128	-0.893816	0	-0.477468	0
sp|Q9D1F4|AKTS1_MOUSE;tr|E9QKI5|E9QKI5_MOUSE;tr|E9QKI4|E9QKI4_MOUSE	Phospho (STY)	LNTSDFQK	yes	no			1.58233	8.91267	1.46633	2.08065	2.77981	0.601817	1.21614	1.9153	0.751051	1.36538	2.06453
tr|Q5BLK1|Q5BLK1_MOUSE;tr|Q3TL53|Q3TL53_MOUSE;sp|P62754|RS6_MOUSE;tr|Q8BT09|Q8BT09_MOUSE	2 Phospho (STY)	LSSLRASTSK	yes	no			3.08096	7.16601	3.11311	0.391399	4.06322	2.72171	0	3.67182	4.15268	1.43097	5.10279
sp|Q91X84|CRTC3_MOUSE	Phospho (STY)	LTQYHGGSLPNVSQLR	yes	yes			-1.01436	5.54971	0	0.101475	-0.192845	-0.994421	-0.892946	-1.18727	-1.61917	-1.5177	-1.81202
tr|Q9DCW5|Q9DCW5_MOUSE	Oxidation (M);2 Phospho (STY)	MMASAVLSASR	yes	yes			1.45664	6.64241	0	0	1.45664	0	0	1.45664	0	0	1.45664
tr|Q149H7|Q149H7_MOUSE;sp|Q8C4M7|CENPU_MOUSE	2 Phospho (STY)	NLDPSEDEASGNESIK	yes	no	1		0.589946	5.44601	0	0	0.545145	0	0	0.545145	0.438099	0.438099	0.983243
tr|Q3UZ06|Q3UZ06_MOUSE;tr|E9Q6R3|E9Q6R3_MOUSE;sp|O08547|SC22B_MOUSE	Phospho (STY)	NLGSINTELQDVQR	yes	no		2	0.680624	6.11849	0.760924	1.44177	0.491237	0.524756	1.2056	0.255069	0.345038	1.02588	0.0753503
sp|Q3UZ39|LRRF1_MOUSE;tr|Q8BLM1|Q8BLM1_MOUSE;tr|Q8BLV4|Q8BLV4_MOUSE;tr|G5E8E1|G5E8E1_MOUSE;tr|E9Q9T1|E9Q9T1_MOUSE;sp|Q3UZ39-2|LRRF1_MOUSE;tr|A6H5U5|A6H5U5_MOUSE	Oxidation (M);Phospho (STY)	NMPSLSAATLASLGGTSSR	yes	no			-0.838505	10.3553	-0.483309	-0.417095	-0.947983	-0.816621	-0.750407	-1.2813	-0.817123	-0.750909	-1.2818
sp|Q3UZ39|LRRF1_MOUSE;tr|Q8BLM1|Q8BLM1_MOUSE;tr|Q8BLV4|Q8BLV4_MOUSE;tr|G5E8E1|G5E8E1_MOUSE;tr|E9Q9T1|E9Q9T1_MOUSE;sp|Q3UZ39-2|LRRF1_MOUSE;tr|A6H5U5|A6H5U5_MOUSE	Phospho (STY)	NMPSLSAATLASLGGTSSR	yes	no			-0.674655	5.31461	0	0	-0.655841	0	0	-0.655841	-0.468585	-0.468585	-1.12443
tr|Q3TUJ9|Q3TUJ9_MOUSE;tr|Q8BKP1|Q8BKP1_MOUSE;tr|Q3TAI4|Q3TAI4_MOUSE;sp|Q9CYZ2|TPD54_MOUSE;tr|A2AUD5|A2AUD5_MOUSE;tr|V9GWU5|V9GWU5_MOUSE;tr|Q9CZ22|Q9CZ22_MOUSE	Phospho (STY)	NSATFKSFEDR	yes	no			1.12009	8.33894	0.905514	1.69968	1.21822	0.221873	1.01604	0.534579	1.126	1.92017	1.43871
tr|Q52L79|Q52L79_MOUSE;tr|Q3V255|Q3V255_MOUSE;tr|Q3US19|Q3US19_MOUSE;sp|P05627|JUN_MOUSE	Phospho (STY)	NSDLLTSPDVGLLK	yes	no		3	1.01339	5.12351	0.543396	1.25078	2.30088	0.159309	0.866693	1.91679	-0.127411	0.579973	1.63007
sp|Q6GQX2|NCK5L_MOUSE	Phospho (STY)	NSGSDGSPSPLLAR	yes	yes			-0.742181	6.81449	-0.349973	0.0587515	-0.414768	-1.0134	-0.604674	-1.07819	-1.2071	-0.798376	-1.2719
tr|B2RY22|B2RY22_MOUSE;tr|E9QKH0|E9QKH0_MOUSE;tr|J3QP81|J3QP81_MOUSE;tr|E9Q6L0|E9Q6L0_MOUSE;tr|E9QNY9|E9QNY9_MOUSE;sp|Q80TV8|CLAP1_MOUSE;tr|A5D6Q8|A5D6Q8_MOUSE;sp|Q80TV8-2|CLAP1_MOUSE	Phospho (STY)	NSSNTGVGSPSNTIGR	yes	no			-1.03363	9.92198	-0.518365	-0.536213	-0.517583	-1.39267	-1.41051	-1.39188	-1.17278	-1.19063	-1.172
tr|H3BJU7|H3BJU7_MOUSE;sp|Q60875-5|ARHG2_MOUSE;sp|Q60875-4|ARHG2_MOUSE;tr|H3BJX8|H3BJX8_MOUSE;tr|H3BJ45|H3BJ45_MOUSE;tr|H3BJ40|H3BJ40_MOUSE;tr|H3BKH9|H3BKH9_MOUSE;sp|Q60875|ARHG2_MOUSE;tr|Q3TYZ4|Q3TYZ4_MOUSE;tr|H3BLF9|H3BLF9_MOUSE;tr|H3BJ59|H3BJ59_MOUSE;tr|H3BL15|H3BL15_MOUSE;sp|Q60875-2|ARHG2_MOUSE;sp|Q60875-3|ARHG2_MOUSE	2 Phospho (STY)	QILSQSTDSLNMR	yes	no	3		-1.56862	10.6142	-1.29569	-1.18418	-1.80526	-2.02499	-1.91348	-2.53456	-0.987127	-0.875617	-1.4967
sp|Q9DBT5|AMPD2_MOUSE;tr|A2AE27|A2AE27_MOUSE	Phospho (STY)	QISQDVKLEPDILLR	yes	no			0.810259	5.1925	0	-0.165134	-0.0819053	1.23225	1.06712	1.15034	1.17548	1.01035	1.09358
tr|D3Z719|D3Z719_MOUSE;sp|Q9DB90-2|SMG9_MOUSE;sp|Q9DB90|SMG9_MOUSE	Acetyl (Protein N-term);2 Phospho (STY)	SESGHSQPGLYGIER	yes	no	2		-0.716191	5.74518	0	-0.150597	-0.648355	-0.881795	-1.03239	-1.53015	-0.229097	-0.379694	-0.877452
tr|Q1WWK3|Q1WWK3_MOUSE;sp|P43276|H15_MOUSE	Acetyl (Protein N-term);2 Phospho (STY)	SETAPAETAAPAPVEKSPAK	yes	no	9		0.632883	5.84676	0.545874	0.194912	1.20913	0.460755	0.109793	1.12401	0.579729	0.228767	1.24298
tr|Q3UZP7|Q3UZP7_MOUSE;tr|Q91WF5|Q91WF5_MOUSE;tr|Q542N8|Q542N8_MOUSE;tr|Q3TRX4|Q3TRX4_MOUSE;sp|Q9Z0P4-2|PALM_MOUSE;tr|Q6ZQE7|Q6ZQE7_MOUSE;tr|Q8CB16|Q8CB16_MOUSE;sp|Q9Z0P4|PALM_MOUSE	Phospho (STY)	SETLVNAQQTPLGTPK	yes	no			-0.605544	6.06105	0	0.0259573	-0.078039	-0.858316	-0.832358	-0.936355	-0.704386	-0.678429	-0.782425
tr|Q3UZP7|Q3UZP7_MOUSE;tr|Q91WF5|Q91WF5_MOUSE;tr|Q542N8|Q542N8_MOUSE;tr|Q3TRX4|Q3TRX4_MOUSE;sp|Q9Z0P4-2|PALM_MOUSE;tr|Q6ZQE7|Q6ZQE7_MOUSE;tr|Q8CB16|Q8CB16_MOUSE;sp|Q9Z0P4|PALM_MOUSE	2 Phospho (STY)	SETLVNAQQTPLGTPKENR	yes	no			-1.1185	4.61361	-1.02604	-1.29003	-1.38925	-1.69263	-1.95662	-2.05584	0.363214	0.0992191	0
tr|F8WIK5|F8WIK5_MOUSE;sp|Q9ERS5|PKHA2_MOUSE	Phospho (STY)	SISLTRPGSSTLTSAPNSILSR	yes	no			0.857037	10.2098	0.698701	1.2109	1.27268	0.362255	0.874451	0.93623	0.423985	0.936182	0.99796
tr|Q3TYN4|Q3TYN4_MOUSE;tr|Q8BHR1|Q8BHR1_MOUSE;sp|A2AQ25-9|SKT_MOUSE;sp|A2AQ25-6|SKT_MOUSE;sp|A2AQ25-5|SKT_MOUSE;sp|A2AQ25-8|SKT_MOUSE;sp|A2AQ25-4|SKT_MOUSE;tr|D3Z781|D3Z781_MOUSE;tr|B2RY09|B2RY09_MOUSE;sp|A2AQ25-3|SKT_MOUSE;sp|A2AQ25-2|SKT_MOUSE;sp|A2AQ25|SKT_MOUSE;tr|E9QAU4|E9QAU4_MOUSE	Phospho (STY)	SISPSPSAILER	yes	no			-0.789459	8.54375	-1.22546	-0.848009	-1.34305	-0.844151	-0.466697	-0.961735	-0.558632	-0.181178	-0.676217
tr|Q6A029|Q6A029_MOUSE;tr|E9Q4K7|E9Q4K7_MOUSE	Phospho (STY)	SISSPSMNR	yes	no			-0.58665	5.33266	0	0	-0.566907	0	0	-0.566907	-0.410843	-0.410843	-0.97775
sp|Q9EP71|RAI14_MOUSE	2 Phospho (STY)	SITSTPLSGK	yes	yes	3		-1.38955	6.87074	-1.17056	-1.40238	-0.437609	-2.30309	-2.53491	-1.57014	-0.732951	-0.964766	0
sp|Q8BGT6-2|MILK1_MOUSE;sp|Q8BGT6|MILK1_MOUSE	2 Phospho (STY)	SLHPWYGITPTSSPK	yes	no			-0.658252	5.4299	0	-0.612827	0	-0.484259	-1.09709	-0.484259	0	-0.612827	0
tr|E9Q2K2|E9Q2K2_MOUSE	2 Phospho (STY)	SLPSSPLLTHQSISVR	yes	yes			-0.812001	11.7945	-0.506597	-0.522759	-0.902651	-0.831126	-0.847288	-1.22718	-0.686065	-0.702227	-1.08212
tr|Z4YJT3|Z4YJT3_MOUSE;sp|Q6ZQ58|LARP1_MOUSE;tr|Q3UU34|Q3UU34_MOUSE	2 Phospho (STY)	SLPTTVPESPNYR	yes	no	4		1.75209	12.9884	1.58544	1.13935	1.51882	1.74998	1.30389	1.68336	2.43358	1.98749	2.36696
sp|Q9D1F4|AKTS1_MOUSE;tr|E9QKI5|E9QKI5_MOUSE;tr|E9QKI4|E9QKI4_MOUSE;tr|F6R8S6|F6R8S6_MOUSE	Phospho (STY)	SLPVSVPVWAFK	yes	no			1.53746	6.23485	2.05155	0.101696	2.10649	1.94985	0	2.00479	1.99341	0.0435592	2.04835
sp|Q99K70-2|RRAGC_MOUSE;sp|Q99K70|RRAGC_MOUSE	Acetyl (Protein N-term);Phospho (STY)	SLQYGAEETPLAGSYGAADSFPK	yes	no	3		0.605009	6.81818	0.703857	0.351596	0.0873	1.25098	0.898715	0.634419	0.829012	0.476751	0.212455
tr|E9Q616|E9Q616_MOUSE;tr|Q8VDN3|Q8VDN3_MOUSE;tr|Q6UIL4|Q6UIL4_MOUSE;tr|Q8CGE7|Q8CGE7_MOUSE	2 Phospho (STY)	SNSFSDEREFSAPSTPTGTLEFAGGDAK	yes	no		4	-0.85181	11.1709	-0.584704	-0.58598	-0.490866	-1.20546	-1.20673	-1.11162	-0.857829	-0.859106	-0.763991
tr|E0CYM1|E0CYM1_MOUSE;sp|Q6P6L0-3|FIL1L_MOUSE;tr|E0CYH7|E0CYH7_MOUSE;sp|Q6P6L0|FIL1L_MOUSE	Phospho (STY)	SNSNSSSVITTEDNK	yes	no		2	0.820428	11.316	0.834274	0.584865	0.604769	0.820917	0.571508	0.591412	1.28501	1.0356	1.0555
sp|Q3UMF0-3|COBL1_MOUSE;sp|Q3UMF0-4|COBL1_MOUSE;tr|B1AZ15|B1AZ15_MOUSE;tr|B1AZ14|B1AZ14_MOUSE;sp|Q3UMF0-2|COBL1_MOUSE;sp|Q3UMF0|COBL1_MOUSE;tr|B1AZ26|B1AZ26_MOUSE	Phospho (STY)	SNTISKPYISNTLPSDAPK	yes	no			0.58952	8.38288	0.866285	0.43923	0.776519	0.923197	0.496142	0.83343	0.495898	0.0688436	0.406132
sp|Q9JKB3-2|YBOX3_MOUSE;tr|Q64369|Q64369_MOUSE;tr|Q68G78|Q68G78_MOUSE;sp|Q9JKB3|YBOX3_MOUSE;tr|Q8BPG0|Q8BPG0_MOUSE	Phospho (STY)	SRPLNAVSQDGK	yes	no			0.603427	8.63074	0.629181	0.934472	0.675469	0.170917	0.476207	0.217205	0.658605	0.963895	0.704893
sp|Q9JKB3-2|YBOX3_MOUSE;tr|Q64369|Q64369_MOUSE;sp|Q9JKB3|YBOX3_MOUSE;tr|Q8BPG0|Q8BPG0_MOUSE	Phospho (STY)	SRPLNAVSQDGKETK	yes	no			0.78947	7.1813	0.625254	1.34983	0.619314	0.213611	0.938186	0.20767	0.810909	1.53548	0.804968
tr|Q6NV50|Q6NV50_MOUSE;tr|Q545R0|Q545R0_MOUSE;tr|Q3TGQ3|Q3TGQ3_MOUSE;sp|P26231|CTNA1_MOUSE;sp|Q61301-2|CTNA2_MOUSE;sp|Q61301-3|CTNA2_MOUSE;sp|Q61301|CTNA2_MOUSE;tr|E0CXB9|E0CXB9_MOUSE	2 Phospho (STY)	SRTSVQTEDDQLIAGQSAR	yes	no		1	0.703836	5.40376	0	0.510453	0	0.662607	1.17306	0.662607	0	0.510453	0
tr|E9Q616|E9Q616_MOUSE;tr|Q8VDN3|Q8VDN3_MOUSE;tr|Q6UIL4|Q6UIL4_MOUSE	2 Phospho (STY)	SSKASLGSLEGEVEAEASSPK	yes	no			-0.782496	8.92963	-0.507484	-0.263094	-0.728643	-1.1387	-0.894313	-1.35986	-0.724533	-0.480143	-0.945692
sp|Q8K124|PKHO2_MOUSE	Phospho (STY)	SSSLGDLLR	yes	yes			-0.628532	4.99205	0	0	-0.382711	0	0	-0.382711	-0.664842	-0.664842	-1.04755
tr|F6R1B7|F6R1B7_MOUSE;sp|Q5SNZ0-3|GRDN_MOUSE;sp|Q5SNZ0-2|GRDN_MOUSE;sp|Q5SNZ0|GRDN_MOUSE	Phospho (STY)	SSSQENLLDEVMK	yes	no		2	-0.633203	9.28613	-0.502928	-0.286711	-0.257857	-1.04913	-0.832911	-0.804057	-0.808841	-0.592624	-0.56377
sp|Q8VDP4|CCAR2_MOUSE	2 Phospho (STY)	SVASNQSEMEYSSLQDMPK	yes	yes	3		-0.862977	5.08488	0	-0.787812	-1.03416	0.27536	-0.512452	-0.758802	-0.754657	-1.54247	-1.78882
sp|Q8C1B1|CAMP2_MOUSE;sp|Q8C1B1-2|CAMP2_MOUSE;tr|B2RRE3|B2RRE3_MOUSE;tr|H7BX08|H7BX08_MOUSE	Phospho (STY)	SVSNEGLTLNNSR	yes	no			0.743176	12.3767	0.639065	0.557058	0.590217	1.05285	0.970841	1.004	0.66847	0.586463	0.619622
tr|Q8C0S5|Q8C0S5_MOUSE;sp|Q922J3-2|CLIP1_MOUSE;tr|D3Z3M7|D3Z3M7_MOUSE;sp|Q922J3|CLIP1_MOUSE;tr|D3Z2Z1|D3Z2Z1_MOUSE;tr|F8WIA1|F8WIA1_MOUSE	3 Phospho (STY)	TASESISNLSEAGSVK	yes	no	4		-0.715529	12.5163	-0.578997	-0.661983	-0.805061	-0.816945	-0.899931	-1.04301	-0.441595	-0.524581	-0.667659
tr|Q545R3|Q545R3_MOUSE;tr|Q3TSR4|Q3TSR4_MOUSE;tr|Q3TD08|Q3TD08_MOUSE;tr|B7ZWC0|B7ZWC0_MOUSE;sp|Q62433|NDRG1_MOUSE	3 Phospho (STY)	TASGSSVTSLEGTR	yes	no	3	1	-0.614236	8.27596	-0.628306	-0.165157	-0.382638	-0.799135	-0.335986	-0.553468	-1.12408	-0.660935	-0.878417
tr|L7N272|L7N272_MOUSE;tr|E9Q3G0|E9Q3G0_MOUSE	Oxidation (M);2 Phospho (STY)	THEIIHMSEK	yes	no			0.821734	4.99979	0	0	0.821734	0	0	0.821734	0	0	0.821734
sp|Q8K012-2|FBP1L_MOUSE;tr|E9PUK3|E9PUK3_MOUSE;sp|Q8K012|FBP1L_MOUSE;tr|E9PUI5|E9PUI5_MOUSE	Phospho (STY)	TISDGTISAAK	yes	no		3	-0.721642	10.8074	-0.969754	-0.607316	-0.437452	-0.988176	-0.625738	-0.455874	-1.10174	-0.739299	-0.569435
tr|E9Q9Q7|E9Q9Q7_MOUSE;tr|E9Q9D1|E9Q9D1_MOUSE;tr|E9Q9D2|E9Q9D2_MOUSE;tr|E9Q030|E9Q030_MOUSE;sp|Q8K4G5-3|ABLM1_MOUSE;sp|Q8K4G5-4|ABLM1_MOUSE;tr|Q3UP03|Q3UP03_MOUSE;tr|E9Q9C7|E9Q9C7_MOUSE;tr|E9Q9C4|E9Q9C4_MOUSE;sp|Q8K4G5-2|ABLM1_MOUSE;tr|E9Q9C0|E9Q9C0_MOUSE;tr|B9EIV0|B9EIV0_MOUSE;tr|E9Q9C1|E9Q9C1_MOUSE;tr|E9Q9C2|E9Q9C2_MOUSE;tr|E9QK41|E9QK41_MOUSE;sp|Q8K4G5|ABLM1_MOUSE;tr|Q3TAG5|Q3TAG5_MOUSE	2 Phospho (STY)	TLSPTPSAEGYQDVR	yes	no	2		0.749622	5.52998	1.38689	1.00511	0.242852	0.993879	0.612105	-0.150155	1.14403	0.76226	0
tr|Q3TY72|Q3TY72_MOUSE;sp|Q62383|SPT6H_MOUSE	3 Phospho (STY)	TRTPASINATPANINLADLTR	yes	no	3		-0.842178	6.93715	-0.878803	-0.142237	-0.151251	-1.53923	-0.802669	-0.811683	-1.57262	-0.83605	-0.845063
tr|B2KF50|B2KF50_MOUSE;tr|Q570Z6|Q570Z6_MOUSE	2 Phospho (STY)	TVSQQSFDGVSLDSGGPDDR	yes	no	1		0.609409	4.97118	0	0	0.368066	0	0	0.368066	0.647615	0.647615	1.01568
tr|Q3TII9|Q3TII9_MOUSE;sp|Q60876|4EBP1_MOUSE	2 Phospho (STY)	VALGDGVQLPPGDYSTTPGGTLFSTTPGGTR	yes	no	4		1.07106	5.73572	0	1.56008	1.34692	0.0835094	1.64359	1.43043	-0.134368	1.42572	1.21256
tr|Q3UFJ3|Q3UFJ3_MOUSE;sp|P35486|ODPA_MOUSE	2 Phospho (STY)	YHGHSMSDPGVSYR	yes	no			2.48416	12.5556	1.86943	3.2122	1.97955	1.93216	3.27494	2.04229	2.19799	3.54077	2.30812
sp|Q3ULZ2|FHDC1_MOUSE	3 Phospho (STY)	YSWSTGELGSFGR	yes	yes			0.872305	5.16686	0	0	0	0	0	0	0.872305	0.872305	0.872305

## Sheet: 10 min FC 1.5
Proteins	Modifications	Sequence	Unique_Groups_	Unique_Proteins_	Phospho_STY_	MissedCleavages	mean log2	ratio log2 p-value	log2 ratio 1	log2 ratio 2	log2 ratio 3	log2 ratio 4	log2 ratio 5	log2 ratio 6	log2 ratio 7	log2 ratio 8	log2 ratio 9
tr|Q3TDW2|Q3TDW2_MOUSE;tr|Q3UYK2|Q3UYK2_MOUSE;sp|P49769|PSN1_MOUSE	2 Phospho (STY)	AAVQELSGSILTSEDPEER	yes	no	2		-0.684164	5.96407	0	-0.557784	-0.810544	0	-0.557784	-0.810544
tr|F6R1B7|F6R1B7_MOUSE;sp|Q5SNZ0-3|GRDN_MOUSE;sp|Q5SNZ0-2|GRDN_MOUSE;sp|Q5SNZ0|GRDN_MOUSE	Phospho (STY)	AGSPGSEVVTLQQFLEESNK	yes	no			0.929429	4.55705	0	0	0.929429	0	0	0.929429
sp|Q61033-2|LAP2A_MOUSE;sp|Q61029-4|LAP2B_MOUSE;sp|Q61029-2|LAP2B_MOUSE;tr|Q3TNH0|Q3TNH0_MOUSE;sp|Q61029-3|LAP2B_MOUSE;tr|Q3UR33|Q3UR33_MOUSE;tr|Q3U955|Q3U955_MOUSE;sp|Q61029|LAP2B_MOUSE;tr|Q3U7B3|Q3U7B3_MOUSE;tr|Q78WP6|Q78WP6_MOUSE	Phospho (STY)	AKTPVTLK	yes	no			0.861891	8.47994	0.943904	0.525146	0.888779	1.0958	0.677042	1.04067
tr|H7BX26|H7BX26_MOUSE;sp|Q6A065|CE170_MOUSE	2 Phospho (STY)	ANSISRLSDSK	yes	no			-0.884279	5.60049	-0.884279	-0.884279	-0.884279	0	0	0
sp|Q91YE8-2|SYNP2_MOUSE;sp|Q91YE8|SYNP2_MOUSE;tr|D3YVV9|D3YVV9_MOUSE;tr|E9Q1U2|E9Q1U2_MOUSE;tr|B2RY03|B2RY03_MOUSE	2 Phospho (STY)	AQSPTPSLPASWK	yes	no	2		0.635863	7.1102	0.556279	0	0.715448	0.556279	0	0.715448
tr|E9QAI5|E9QAI5_MOUSE;sp|B2RQC6|PYR1_MOUSE;tr|Q80VF8|Q80VF8_MOUSE;tr|Q6P9L1|Q6P9L1_MOUSE;sp|B2RQC6-2|PYR1_MOUSE;tr|G3UWN2|G3UWN2_MOUSE	Phospho (STY)	ASDPGLPAEEPK	yes	no		2	1.10121	4.9729	1.38793	0.814493	0	1.38793	0.814493	0
sp|Q6PHZ5|RB15B_MOUSE	Phospho (STY)	ASGDPGAGGASPR	yes	yes			0.721561	5.52541	0	0.876551	0.566571	0	0.876551	0.566571
tr|Q4FK36|Q4FK36_MOUSE;sp|Q9R0P5|DEST_MOUSE	Acetyl (Protein N-term);Phospho (STY)	ASGVQVADEVCR	yes	no	1		-1.41616	5.38038	0	0	-1.41616	0	0	-1.41616
tr|E9Q616|E9Q616_MOUSE;tr|Q8VDN3|Q8VDN3_MOUSE;tr|Q6UIL4|Q6UIL4_MOUSE	2 Phospho (STY)	ASLGSLEGEVEAEASSPK	yes	no	19	3	-0.634592	7.45	-0.469058	-0.506814	-0.874514	-0.504652	-0.542408	-0.910108
tr|Q8R3P8|Q8R3P8_MOUSE;tr|Q3UJW4|Q3UJW4_MOUSE	2 Phospho (STY)	ATYGGLSSEDENEPEGLGVVYK	yes	no	3		0.611443	7.8193	0.723265	0.380062	0.731003	0.723265	0.380062	0.731003
sp|Q99K01|PDXD1_MOUSE;sp|Q99K01-2|PDXD1_MOUSE;sp|Q99K01-4|PDXD1_MOUSE;sp|Q99K01-3|PDXD1_MOUSE;tr|D3YZA7|D3YZA7_MOUSE;sp|Q99K01-5|PDXD1_MOUSE	Oxidation (M);Phospho (STY)	CDSMTLTPGLWLGLPAVPAVTLYK	yes	no			3.44806	7.148	0	0	3.44806	0	0	3.44806
tr|Q3U706|Q3U706_MOUSE;sp|Q91XC8|DAP1_MOUSE	Phospho (STY)	DKDDQEWESTSPPKPTVFISGVIAR	yes	no			-0.90384	14.6102	-0.843346	-0.843346	-0.843346	-0.964335	-0.964335	-0.964335
tr|Q5M9P7|Q5M9P7_MOUSE;tr|Q3UD53|Q3UD53_MOUSE;tr|Q3U434|Q3U434_MOUSE;tr|J3QPI4|J3QPI4_MOUSE;sp|Q9CR86|CHSP1_MOUSE	2 Phospho (STY)	DRSPSPLRGNVVPSPLPTR	yes	no			-0.897383	4.48927	0	-0.897383	0	0	-0.897383	0
tr|Q14BE9|Q14BE9_MOUSE;tr|G5E8A8|G5E8A8_MOUSE;tr|D5HP88|D5HP88_MOUSE	Phospho (STY)	EFLGTTQTASFCGPKK	yes	no			2.31794	6.35672	2.31794	0	0	2.31794	0	0
tr|E9Q616|E9Q616_MOUSE;tr|Q8VDN3|Q8VDN3_MOUSE;tr|Q6UIL4|Q6UIL4_MOUSE;tr|Q8CGE7|Q8CGE7_MOUSE	2 Phospho (STY)	EFSAPSTPTGTLEFAGGDAK	yes	no			-0.893335	5.62961	-0.893335	-0.893335	-0.893335	0	0	0
tr|Q9CRW9|Q9CRW9_MOUSE;sp|Q9DBY8|NVL_MOUSE	Phospho (STY)	ESLPLDLSDDQSNSK	yes	no		3	0.591629	7.64656	0.687249	0.586033	0.859534	0.44863	0.347414	0.620915
sp|Q6P5H2-2|NEST_MOUSE;sp|Q6P5H2|NEST_MOUSE	Phospho (STY)	ESQESLKSPEEEDQR	yes	no			-2.69842	6.65927	0	0	-2.69842	0	0	-2.69842
sp|Q9D620|RFIP1_MOUSE;tr|E9Q8L9|E9Q8L9_MOUSE	3 Phospho (STY)	ESSPSNSPSPQGFR	yes	no			-0.919288	5.7116	-0.919288	-0.919288	-0.919288	0	0	0
tr|Q8CF41|Q8CF41_MOUSE	Acetyl (Protein N-term);2 Phospho (STY)	ETYPMSR	yes	yes			-5.39877	8.04325	0	-5.39877	0	0	-5.39877	0
sp|Q8CJF7|ELYS_MOUSE	2 Phospho (STY)	EVSVSSVTEEPK	yes	yes	1		1.25564	5.1437	0	1.25564	0	0	1.25564	0
tr|D3YUS5|D3YUS5_MOUSE;tr|Q0VAV5|Q0VAV5_MOUSE;tr|E9PYD8|E9PYD8_MOUSE;tr|E9PW37|E9PW37_MOUSE	2 Phospho (STY)	FAEHSSSPNVSGSLSSGLQR	yes	no			-1.57717	7.28633	-1.57717	-1.57717	-1.57717	0	0	0
tr|E9QP01|E9QP01_MOUSE;sp|Q924A2-2|CIC_MOUSE;sp|Q924A2|CIC_MOUSE	2 Phospho (STY)	FAELPEFRPEEVLPSPTLQSLATSPR	yes	no			1.0445	7.88925	1.31992	1.31992	1.31992	0.76907	0.76907	0.76907
CON__P02666	Phospho (STY)	FQSEEQQQTEDELQDK	yes	yes		1	-1.12852	4.93457	-1.12852	0	0	-1.12852	0	0
tr|E9Q616|E9Q616_MOUSE;tr|Q8VDN3|Q8VDN3_MOUSE;tr|A0PJF4|A0PJF4_MOUSE;tr|Q6UIL4|Q6UIL4_MOUSE;tr|Q8CGE7|Q8CGE7_MOUSE;tr|Q8BKS2|Q8BKS2_MOUSE	Oxidation (M);Phospho (STY)	GDLGASSPSMK	yes	no			-0.695036	11.6371	-0.612972	-0.789757	-0.771234	-0.553735	-0.73052	-0.711997
tr|E9Q616|E9Q616_MOUSE;tr|Q8VDN3|Q8VDN3_MOUSE;tr|A0PJF4|A0PJF4_MOUSE;tr|Q6UIL4|Q6UIL4_MOUSE;tr|Q8CGE7|Q8CGE7_MOUSE;tr|Q8BKS2|Q8BKS2_MOUSE	Phospho (STY)	GDLGASSPSMK	yes	no		1	-1.16315	8.81514	-0.867767	-0.848141	-1.09329	-1.32127	-1.30164	-1.54679
tr|D3Z4K1|D3Z4K1_MOUSE;tr|D3Z478|D3Z478_MOUSE;tr|D3YYS7|D3YYS7_MOUSE;sp|Q9D0L8-2|MCES_MOUSE;sp|Q9D0L8-3|MCES_MOUSE;sp|Q9D0L8|MCES_MOUSE	Phospho (STY)	GDVSEDEPSLGR	yes	no		2	1.04997	4.8804	0.298719	1.56853	1.28266	0.298719	1.56853	1.28266
sp|P26645|MARCS_MOUSE;tr|Q05BL6|Q05BL6_MOUSE	Phospho (STY)	GEATAERPGEAAVASSPSK	yes	no			2.41397	8.54984	2.41397	2.41397	2.41397	0	0	0
tr|Q8C8P0|Q8C8P0_MOUSE;sp|Q61532|MK06_MOUSE	Phospho (STY)	GHLSEGLVTK	yes	no			-1.28591	8.6242	0	-1.38269	-1.18913	0	-1.38269	-1.18913
sp|Q52KE7|CCNL1_MOUSE	2 Phospho (STY)	GLNLDGTPALSTLGGFSPASKPSSPR	yes	yes		2	1.36575	8.51502	1.59056	1.58556	1.81314	0.995883	0.990882	1.21846
tr|Q542S9|Q542S9_MOUSE;tr|Q3V2N5|Q3V2N5_MOUSE;sp|Q61235|SNTB2_MOUSE;tr|B7ZNU9|B7ZNU9_MOUSE	Phospho (STY)	GPAGEASASPPVR	yes	no			-1.0056	4.70977	0	0	-1.0056	0	0	-1.0056
tr|Q3TGG2|Q3TGG2_MOUSE;sp|Q7TQH0-3|ATX2L_MOUSE;sp|Q7TQH0|ATX2L_MOUSE;sp|Q7TQH0-2|ATX2L_MOUSE;tr|E9Q5Q0|E9Q5Q0_MOUSE;tr|Q3TYH7|Q3TYH7_MOUSE	Phospho (STY)	GPHHLDNSSPGPGSEAR	yes	no			-0.910286	5.6834	-0.910286	-0.910286	-0.910286	0	0	0
sp|Q61033-2|LAP2A_MOUSE;sp|Q61029-4|LAP2B_MOUSE;sp|Q61029-2|LAP2B_MOUSE;tr|Q3TNH0|Q3TNH0_MOUSE;sp|Q61029-3|LAP2B_MOUSE;tr|Q3UR33|Q3UR33_MOUSE;tr|Q3U955|Q3U955_MOUSE;sp|Q61029|LAP2B_MOUSE;sp|Q61033|LAP2A_MOUSE	2 Phospho (STY)	GPPDFSSDEEREPTPVLGSGASVGR	yes	no		2	1.23089	5.4603	1.74651	1.74169	0.821921	0.924589	0.919767	0
sp|A2BH40-3|ARI1A_MOUSE;sp|A2BH40|ARI1A_MOUSE;tr|E9QAQ7|E9QAQ7_MOUSE;sp|A2BH40-4|ARI1A_MOUSE;sp|A2BH40-2|ARI1A_MOUSE	3 Phospho (STY)	GPSPSPVGSPASVAQSR	yes	no			0.880667	5.5888	0.880667	0.880667	0.880667	0	0	0
sp|Q8VHR5-2|P66B_MOUSE;tr|A1L3S7|A1L3S7_MOUSE;sp|Q8VHR5|P66B_MOUSE	2 Phospho (STY)	GRLTPSPDIIVLSDNEASSPR	yes	no			-0.80132	14.246	-0.71227	-0.83651	-0.772673	-0.767275	-0.891515	-0.827677
sp|Q99K01|PDXD1_MOUSE;sp|Q99K01-2|PDXD1_MOUSE;sp|Q99K01-4|PDXD1_MOUSE	3 Phospho (STY)	GSDAVSETSSVSHIEDLEK	yes	no	1		1.24819	5.13201	0	1.24819	0	0	1.24819	0
tr|Q8BQG3|Q8BQG3_MOUSE;tr|Q8CCE8|Q8CCE8_MOUSE;tr|Q5SYH9|Q5SYH9_MOUSE;sp|Q04690-2|NF1_MOUSE;sp|Q04690|NF1_MOUSE;tr|Q3TYD2|Q3TYD2_MOUSE	Phospho (STY)	GSEGYLAATYPAVGQTSPR	yes	no			-1.13025	4.99155	-1.79141	-1.63761	-1.659	-0.659896	-0.506099	-0.527486
sp|Q3THK3|T2FA_MOUSE	2 Phospho (STY)	GTSRPGTPSAEAASTSSTLR	yes	yes			-0.613218	4.57782	-0.613218	-0.613218	-0.613218	0	0	0
sp|Q9ESJ0|XPO4_MOUSE	Phospho (STY)	HQQQFLASPGSSTIDNK	yes	yes			0.758131	5.1809	0.16809	0.806458	0.980913	0.380712	1.01908	1.19353
sp|Q91ZX7|LRP1_MOUSE;tr|Q8C4T5|Q8C4T5_MOUSE;tr|Q811K6|Q811K6_MOUSE	2 Phospho (STY)	HSLASTDEKR	yes	no			-1.01403	5.99395	-1.01403	-1.01403	-1.01403	0	0	0
sp|P97329|KI20A_MOUSE	2 Phospho (STY)	HSPLLKSPFGK	yes	yes			-1.22963	6.55455	-1.22963	-1.22963	-1.22963	0	0	0
tr|A2A8V8|A2A8V8_MOUSE;tr|A2A8V9|A2A8V9_MOUSE;tr|E9PUK6|E9PUK6_MOUSE;tr|E9QKA4|E9QKA4_MOUSE;sp|Q52KI8|SRRM1_MOUSE;sp|Q52KI8-2|SRRM1_MOUSE	2 Phospho (STY)	HSPTPQQSNR	yes	no			-1.95663	6.02001	0	-1.95663	0	0	-1.95663	0
tr|B2KF34|B2KF34_MOUSE;sp|P47811-2|MK14_MOUSE;tr|B2KF35|B2KF35_MOUSE;sp|P47811-4|MK14_MOUSE;tr|Q5U421|Q5U421_MOUSE;sp|P47811-3|MK14_MOUSE;sp|P47811|MK14_MOUSE	2 Phospho (STY)	HTDDEMTGYVATR	yes	no			-1.81589	5.87194	0	-1.81589	0	0	-1.81589	0
CON__P12763	3 Phospho (STY)	HTFSGVASVESSSGEAFHVGK	yes	yes			5.94111	11.2433	5.94111	5.94111	5.94111	0	0	0
sp|A2AN08-3|UBR4_MOUSE;sp|A2AN08|UBR4_MOUSE;sp|A2AN08-5|UBR4_MOUSE;tr|F6SSP6|F6SSP6_MOUSE	2 Phospho (STY)	HVTLPSSPR	yes	no			0.589643	4.47173	0	0	0	0.589643	0.589643	0.589643
tr|Q99JW7|Q99JW7_MOUSE;sp|P11440|CDK1_MOUSE;tr|D3Z2T9|D3Z2T9_MOUSE;sp|Q80YP0|CDK3_MOUSE;tr|Q3U6X7|Q3U6X7_MOUSE;sp|P97377-2|CDK2_MOUSE;tr|Q3UGB9|Q3UGB9_MOUSE;tr|Q3U307|Q3U307_MOUSE;sp|P97377|CDK2_MOUSE	Phospho (STY)	IGEGTYGVVYK	no	no			0.675242	5.57451	0.189921	0.612813	0.831013	0.45124	0.874132	1.09233
tr|A4FUW1|A4FUW1_MOUSE;tr|A2ACM0|A2ACM0_MOUSE;sp|Q8K4Q0|RPTOR_MOUSE;tr|F7CN67|F7CN67_MOUSE	2 Phospho (STY)	ILDTSSLTQSAPASPTNK	yes	no	5		0.829897	8.14218	0.810269	0.566599	0.586177	1.16137	0.917696	0.937274
sp|E9Q1P8|I2BP2_MOUSE	Phospho (STY)	IPITPTSSFVSPPPPTASPHSNR	yes	yes			-1.24809	5.13186	0	-1.24809	0	0	-1.24809	0
tr|Q149Z9|Q149Z9_MOUSE;sp|P43277|H13_MOUSE;tr|Q3U292|Q3U292_MOUSE;tr|Q5SZA3|Q5SZA3_MOUSE;sp|P15864|H12_MOUSE;tr|Q3UXH2|Q3UXH2_MOUSE	Phospho (STY)	KATGAATPKK	no	no			0.953697	4.60694	0.953697	0	0	0.953697	0	0
sp|P47963|RL13_MOUSE;tr|Q5RKP3|Q5RKP3_MOUSE	Phospho (STY)	KGDSSAEELK	yes	no			1.49746	7.1333	1.49746	1.49746	1.49746	0	0	0
sp|Q8K327|CHAP1_MOUSE	3 Phospho (STY)	KHTASGSSESPK	yes	yes		1	1.90931	7.85224	1.90931	1.90931	1.90931	0	0	0
tr|E9PYH3|E9PYH3_MOUSE;sp|Q8BWU8|AT2L1_MOUSE	Phospho (STY)	KIIEEAHSSGR	yes	no			0.930701	5.74699	0.930701	0.930701	0.930701	0	0	0
tr|Z4YJT3|Z4YJT3_MOUSE;sp|Q6ZQ58|LARP1_MOUSE	2 Phospho (STY)	KNTFTAWSEEDSDYEIDDRDVNK	yes	no			-1.4124	6.96106	-1.4124	-1.4124	-1.4124	0	0	0
sp|Q3UMU9|HDGR2_MOUSE;sp|Q3UMU9-3|HDGR2_MOUSE;sp|Q3UMU9-4|HDGR2_MOUSE;sp|Q3UMU9-2|HDGR2_MOUSE	Phospho (STY)	KRSEGLSLER	yes	no			-2.02936	8.03334	-2.02936	-2.02936	-2.02936	0	0	0
sp|Q99L27|GMPR2_MOUSE	2 Phospho (STY)	KYSGGVAEYR	yes	yes			-2.89374	9.09061	-2.89374	-2.89374	-2.89374	0	0	0
sp|Q8CIB6|TM230_MOUSE	Phospho (STY)	LASTDDGYIDLQFK	yes	yes		1	0.895471	8.67667	1.06737	1.06737	0.648374	1.0029	1.0029	0.58391
sp|P27546-2|MAP4_MOUSE;sp|P27546|MAP4_MOUSE;sp|P27546-3|MAP4_MOUSE;tr|E9QPW8|E9QPW8_MOUSE;tr|E9PZ43|E9PZ43_MOUSE;tr|E9PWC0|E9PWC0_MOUSE;sp|P27546-4|MAP4_MOUSE;tr|F7CK47|F7CK47_MOUSE	Phospho (STY)	LATTVSAPDLK	yes	no			-0.866809	4.42247	0	0	-0.866809	0	0	-0.866809
sp|Q9WU62-2|INCE_MOUSE;sp|Q9WU62|INCE_MOUSE	2 Phospho (STY)	LDSVTVNSLKATPQSPK	yes	no			-0.607546	4.55259	-0.607546	-0.607546	-0.607546	0	0	0
sp|Q8VDP4|CCAR2_MOUSE	3 Phospho (STY)	LEETEVRSVASNQSEMEYSSLQDMPK	yes	yes	1		0.87013	4.42983	0	0.87013	0	0	0.87013	0
sp|Q0P678|ZCH18_MOUSE;tr|H3BIW0|H3BIW0_MOUSE;tr|G3X8T2|G3X8T2_MOUSE;tr|H3BJN4|H3BJN4_MOUSE	2 Phospho (STY)	LGVSVSPSR	yes	no	2		-0.604455	5.18968	-0.754767	-0.215092	-0.863917	-0.539676	0	-0.648826
sp|Q6P542|ABCF1_MOUSE;tr|Q5RL55|Q5RL55_MOUSE;tr|A1A4B8|A1A4B8_MOUSE;tr|G3V012|G3V012_MOUSE	2 Phospho (STY)	LKQLSVPASDEEDEVPAPIPR	yes	no			-0.787974	8.19602	-0.901917	-0.944546	-1.06418	-0.537437	-0.580066	-0.699699
sp|Q61033-2|LAP2A_MOUSE;sp|Q61029-4|LAP2B_MOUSE;sp|Q61029-2|LAP2B_MOUSE;tr|Q3TNH0|Q3TNH0_MOUSE;sp|Q61029-3|LAP2B_MOUSE;tr|Q3UR33|Q3UR33_MOUSE;tr|Q3U955|Q3U955_MOUSE;sp|Q61029|LAP2B_MOUSE;tr|Q3U7B3|Q3U7B3_MOUSE;sp|Q61033|LAP2A_MOUSE;tr|Q78WP6|Q78WP6_MOUSE	Phospho (STY)	LREQGTESR	yes	no			0.60057	4.52131	0.60057	0.60057	0.60057	0	0	0
sp|P26645|MARCS_MOUSE	Phospho (STY)	LSGFSFKK	yes	yes			1.15544	4.98068	0	1.15544	0	0	1.15544	0
sp|Q8VHX6-2|FLNC_MOUSE;tr|D3YW87|D3YW87_MOUSE;sp|Q8VHX6|FLNC_MOUSE;tr|D3Z576|D3Z576_MOUSE;tr|Q3UXJ8|Q3UXJ8_MOUSE	Phospho (STY)	LSGGHSLHETSTVLVETVTK	yes	no			0.683218	4.87427	0.683218	0.683218	0.683218	0	0	0
tr|Q5BLK1|Q5BLK1_MOUSE;tr|Q3TL53|Q3TL53_MOUSE;sp|P62754|RS6_MOUSE;tr|Q8BT09|Q8BT09_MOUSE	2 Phospho (STY)	LSSLRASTSK	yes	no			5.44073	7.49105	6.16234	3.44063	7.11245	5.90018	3.17848	6.8503
tr|Q5BLK1|Q5BLK1_MOUSE;tr|Q3TL53|Q3TL53_MOUSE;sp|P62754|RS6_MOUSE	3 Phospho (STY)	LSSLRASTSKSESSQK	yes	no			-1.97971	7.95975	-1.97971	-1.97971	-1.97971	0	0	0
tr|F6VT60|F6VT60_MOUSE;sp|Q3V384|LACE1_MOUSE	3 Phospho (STY)	LTEMQTEQYWIEGDR	yes	no			0.957509	5.82859	0.957509	0.957509	0.957509	0	0	0
tr|Q8K0M3|Q8K0M3_MOUSE;sp|Q9R1Z8|VINEX_MOUSE	Phospho (STY)	MADGGGSPFLGR	yes	no			-0.603627	4.53506	-0.603627	-0.603627	-0.603627	0	0	0
tr|D3Z1H0|D3Z1H0_MOUSE;sp|P58659-3|EVA1C_MOUSE	Acetyl (Protein N-term);Oxidation (M);Phospho (STY)	MCSSQEPISQR	yes	no			0.65049	4.73896	0	0	0	0.65049	0.65049	0.65049
sp|Q3THK3|T2FA_MOUSE	2 Phospho (STY)	MDTGPQSLSGKSTPSSGDVQVTEDAVR	yes	yes		2	-1.98287	5.44579	-1.54506	-2.42068	0	-1.54506	-2.42068	0
tr|Q9DCW5|Q9DCW5_MOUSE	Oxidation (M);2 Phospho (STY)	MMASAVLSASR	yes	yes			1.45664	5.43595	0	0	1.45664	0	0	1.45664
tr|F6RIN9|F6RIN9_MOUSE;sp|Q80U72|SCRIB_MOUSE;sp|Q80U72-4|SCRIB_MOUSE;sp|Q80U72-2|SCRIB_MOUSE;sp|Q80U72-3|SCRIB_MOUSE	Phospho (STY)	MQSPELPAPER	yes	no			0.894347	4.48273	0	0	0.894347	0	0	0.894347
tr|Q3UDS1|Q3UDS1_MOUSE;tr|Q3U057|Q3U057_MOUSE;tr|Q3TC91|Q3TC91_MOUSE;sp|Q9QXK7|CPSF3_MOUSE	Acetyl (Protein N-term);Oxidation (M);Phospho (STY)	MSAIPAEESDQLLIR	yes	no			1.53723	5.54224	0	0	1.53723	0	0	1.53723
tr|Q3U3G9|Q3U3G9_MOUSE;tr|Q8VHA8|Q8VHA8_MOUSE;tr|Q8BKL1|Q8BKL1_MOUSE;tr|Q8VHB0|Q8VHB0_MOUSE;tr|Q8VHA9|Q8VHA9_MOUSE;tr|Q8BJJ6|Q8BJJ6_MOUSE;tr|Q8BJH8|Q8BJH8_MOUSE;sp|Q62280|SSXT_MOUSE	Acetyl (Protein N-term);Oxidation (M);Phospho (STY)	MSVAFAAPR	yes	no			-3.97104	7.42982	0	-3.97104	0	0	-3.97104	0
tr|A2VDH4|A2VDH4_MOUSE;sp|Q8CHK4-2|KAT5_MOUSE;tr|Q3YFI9|Q3YFI9_MOUSE;tr|Q3UJQ1|Q3UJQ1_MOUSE;sp|Q8CHK4|KAT5_MOUSE;sp|Q8CHK4-3|KAT5_MOUSE	2 Phospho (STY)	NGLPGSRPGSPER	yes	no			1.32163	6.76589	1.32163	1.32163	1.32163	0	0	0
tr|Q8BTQ1|Q8BTQ1_MOUSE;tr|Q3TT05|Q3TT05_MOUSE;tr|Q8BW03|Q8BW03_MOUSE;tr|Q8BVF8|Q8BVF8_MOUSE;tr|Q8BM84|Q8BM84_MOUSE;tr|Q3UFF9|Q3UFF9_MOUSE;sp|P70372|ELAV1_MOUSE	Phospho (STY)	NMALLSQLYHSPAR	yes	no			-0.663798	4.79466	-0.663798	-0.663798	-0.663798	0	0	0
sp|Q3UYI5|RGL3_MOUSE	2 Phospho (STY)	NREPPPPGSPPASPGPQSPSTK	yes	yes			-0.85764	4.40201	0	-0.85764	0	0	-0.85764	0
tr|Q3TUJ9|Q3TUJ9_MOUSE;tr|Q8BKP1|Q8BKP1_MOUSE;tr|Q3TAI4|Q3TAI4_MOUSE;sp|Q9CYZ2|TPD54_MOUSE;tr|A2AUD5|A2AUD5_MOUSE;tr|V9GWU5|V9GWU5_MOUSE;tr|Q9CZ22|Q9CZ22_MOUSE	Phospho (STY)	NSATFKSFEDR	yes	no			1.1157	6.37162	0.992406	1.78657	1.30511	0.501074	1.29524	0.813779
tr|Q52L79|Q52L79_MOUSE;tr|Q3V255|Q3V255_MOUSE;tr|Q3US19|Q3US19_MOUSE;sp|P05627|JUN_MOUSE	Phospho (STY)	NSDLLTSPDVGLLK	yes	no		3	1.58464	5.16155	1.02144	1.72882	2.77892	0.504591	1.21197	2.26208
tr|B2RY22|B2RY22_MOUSE;tr|E9QKH0|E9QKH0_MOUSE;tr|J3QP81|J3QP81_MOUSE;tr|E9Q6L0|E9Q6L0_MOUSE;tr|E9QNY9|E9QNY9_MOUSE;sp|Q80TV8|CLAP1_MOUSE;tr|A5D6Q8|A5D6Q8_MOUSE;sp|Q80TV8-2|CLAP1_MOUSE	Phospho (STY)	NSSNTGVGSPSNTIGR	yes	no			-0.600917	9.15235	-0.716586	-0.734434	-0.715804	-0.47387	-0.491718	-0.473088
tr|B2RY22|B2RY22_MOUSE;tr|E9QKH0|E9QKH0_MOUSE;tr|J3QP81|J3QP81_MOUSE;tr|E9Q6L0|E9Q6L0_MOUSE;tr|E9QNY9|E9QNY9_MOUSE;sp|Q80TV8|CLAP1_MOUSE;tr|A5D6Q8|A5D6Q8_MOUSE;sp|Q80TV8-2|CLAP1_MOUSE	2 Phospho (STY)	NSSNTGVGSPSNTIGR	yes	no			-0.70979	4.98016	-0.70979	-0.70979	-0.70979	0	0	0
tr|Q71V06|Q71V06_MOUSE;tr|Q810K5|Q810K5_MOUSE;tr|Q60951|Q60951_MOUSE;tr|Q3UBT1|Q3UBT1_MOUSE;sp|P62960|YBOX1_MOUSE;tr|A2BGG7|A2BGG7_MOUSE	2 Phospho (STY)	NYQQNYQNSESGEKNEGSESAPEGQAQQR	yes	no			-1.15653	6.37562	-1.15653	-1.15653	-1.15653	0	0	0
tr|Q3U1H6|Q3U1H6_MOUSE;sp|Q8R4Z4|ETV3_MOUSE	2 Phospho (STY)	PAMYPDPHSPFAISPVPGR	yes	no			1.41782	6.97234	1.41782	1.41782	1.41782	0	0	0
sp|Q9CQS8|SC61B_MOUSE	Phospho (STY)	PGPTPSGTNVGSSGRSPSK	yes	yes			1.17067	9.56527	1.00751	1.39178	1.42875	0.796822	1.18108	1.21805
sp|Q9EQG7|ENPP5_MOUSE;tr|Q5DTL0|Q5DTL0_MOUSE	2 Phospho (STY)	PIPYTQSTTLLLGSDK	yes	no			-1.1159	6.2715	-1.1159	-1.1159	-1.1159	0	0	0
sp|Q3U3V8|XRRA1_MOUSE	Oxidation (M);Phospho (STY)	PSDLCTINVSGMK	yes	yes			-2.91797	6.81513	0	-2.91797	0	0	-2.91797	0
sp|Q6NS46|RRP5_MOUSE	Phospho (STY)	QESESEQELVNK	yes	yes		1	3.31955	7.07223	0	3.31955	0	0	3.31955	0
sp|Q3TFK5|GPTC4_MOUSE	Phospho (STY)	QGTAIGSEEEEAAGESGPR	yes	yes		1	0.827407	4.3331	0	0.827407	0	0	0.827407	0
tr|H3BJU7|H3BJU7_MOUSE;sp|Q60875-5|ARHG2_MOUSE;sp|Q60875-4|ARHG2_MOUSE;tr|H3BJX8|H3BJX8_MOUSE;tr|H3BJ45|H3BJ45_MOUSE;tr|H3BJ40|H3BJ40_MOUSE;tr|H3BKH9|H3BKH9_MOUSE;sp|Q60875|ARHG2_MOUSE;tr|Q3TYZ4|Q3TYZ4_MOUSE;tr|H3BLF9|H3BLF9_MOUSE;tr|H3BJ59|H3BJ59_MOUSE;tr|H3BL15|H3BL15_MOUSE;sp|Q60875-2|ARHG2_MOUSE;sp|Q60875-3|ARHG2_MOUSE	2 Phospho (STY)	QILSQSTDSLNMR	yes	no	3		-0.671312	5.95049	-0.538624	-0.427115	-1.0482	-0.538624	-0.427115	-1.0482
sp|Q9DBT5|AMPD2_MOUSE;tr|A2AE27|A2AE27_MOUSE	Phospho (STY)	QISQDVK	yes	no			0.759458	5.16928	0.759458	0.759458	0.759458	0	0	0
tr|Q3TMV3|Q3TMV3_MOUSE;sp|Q08509|EPS8_MOUSE;tr|Q3U2Z5|Q3U2Z5_MOUSE	2 Phospho (STY)	QNSSSSDSGGSIVR	yes	no	3		1.16707	8.50979	1.05649	1.05649	0.7262	1.49785	1.49785	1.16756
tr|Q3TW34|Q3TW34_MOUSE;tr|Q9DBE5|Q9DBE5_MOUSE;tr|Q3U3D2|Q3U3D2_MOUSE;sp|P22893|TTP_MOUSE	Phospho (STY)	QSISFSGLPSGR	yes	no			-1.10898	4.90044	0	0	-1.10898	0	0	-1.10898
sp|Q8BHL3|TB10B_MOUSE	2 Phospho (STY)	RASAGPVPGAVVIAEGLHPSLPSPTGNSTPLGTSK	yes	yes			2.19647	6.24969	0	0	2.19647	0	0	2.19647
sp|Q148V8|FA83H_MOUSE	Phospho (STY)	RGSLTFAGESSK	yes	yes			-1.02169	4.74063	-1.02169	0	0	-1.02169	0	0
tr|Q5BLK1|Q5BLK1_MOUSE;tr|Q3TL53|Q3TL53_MOUSE;sp|P62754|RS6_MOUSE;tr|Q8BT09|Q8BT09_MOUSE	3 Phospho (STY)	RLSSLRASTSK	yes	no			-3.38998	9.56354	-3.38998	-3.38998	-3.38998	0	0	0
sp|Q91XU0-2|WRIP1_MOUSE;sp|Q91XU0|WRIP1_MOUSE	Phospho (STY)	RPAAAAAAGSASPR	yes	no			1.2729	5.1705	0	1.2729	0	0	1.2729	0
sp|Q8BIZ6|SNIP1_MOUSE	2 Phospho (STY)	RPDAPAASLSPPAAEPGHSGHR	yes	yes			0.685858	4.88495	0.685858	0.685858	0.685858	0	0	0
tr|G3UWM5|G3UWM5_MOUSE;sp|Q6DFV3|RHG21_MOUSE;tr|B7ZCJ0|B7ZCJ0_MOUSE;tr|B2RWX1|B2RWX1_MOUSE;tr|B7ZCJ1|B7ZCJ1_MOUSE	Phospho (STY)	RQLSHDQESVGPPSLDGQHSSK	yes	no			-0.856896	4.40034	-0.856896	0	0	-0.856896	0	0
tr|A2A8V8|A2A8V8_MOUSE;tr|A2A8V9|A2A8V9_MOUSE;tr|E9PUK6|E9PUK6_MOUSE;tr|E9QKA4|E9QKA4_MOUSE;sp|Q52KI8|SRRM1_MOUSE;sp|Q52KI8-2|SRRM1_MOUSE;tr|F6UK16|F6UK16_MOUSE	2 Phospho (STY)	RSPSLSSK	yes	no			-0.834389	4.34921	0	-0.834389	0	0	-0.834389	0
sp|Q91VM5|RMXL1_MOUSE	2 Phospho (STY)	RSTPSGPVR	yes	yes			-0.938383	9.06127	-0.76139	-0.879469	-1.21704	-0.732887	-0.850967	-1.18854
sp|A3FIN4-2|AT8B5_MOUSE	2 Phospho (STY)	RTHIDHLMNVLVVWVS	yes	yes			-0.865687	5.53985	-0.865687	-0.865687	-0.865687	0	0	0
tr|F8VQ11|F8VQ11_MOUSE;sp|Q69ZH9|RHG23_MOUSE;tr|B1AQY2|B1AQY2_MOUSE	2 Phospho (STY)	SAEALGPGALVSPR	yes	no	3		0.860259	5.94153	0.378526	1.01909	1.18316	0.378526	1.01909	1.18316
sp|Q3UCQ1-2|FOXK2_MOUSE;sp|Q3UCQ1|FOXK2_MOUSE	2 Phospho (STY)	SAPASPNHAGVLSAHSSGAQTPESLSR	yes	no			3.17398	6.98279	0	0	3.17398	0	0	3.17398
sp|P42128|FOXK1_MOUSE	2 Phospho (STY)	SAPASPTHPGLMSPR	yes	yes			-1.01105	4.36393	-0.770654	-0.331848	-1.75069	-0.890624	-0.451817	-1.87066
tr|A1L0U3|A1L0U3_MOUSE;tr|A1L0V4|A1L0V4_MOUSE;tr|B9EI85|B9EI85_MOUSE;sp|P84228|H32_MOUSE;sp|P68433|H31_MOUSE	Phospho (STY)	SAPATGGVK	yes	no			0.83811	4.35775	0	0	0.83811	0	0	0.83811
tr|H7BX26|H7BX26_MOUSE;sp|Q6A065|CE170_MOUSE	Phospho (STY)	SDSEATISR	yes	no		2	-0.67206	7.0011	-0.886339	-0.790675	-0.951155	-0.478346	-0.382682	-0.543162
tr|Q1WWK3|Q1WWK3_MOUSE;sp|P43276|H15_MOUSE	Acetyl (Protein N-term);2 Phospho (STY)	SETAPAETAAPAPVEKSPAK	yes	no	9		0.728424	4.44524	0.615195	0.264232	1.27845	0.633459	0.282496	1.29671
tr|D3Z4S6|D3Z4S6_MOUSE;sp|Q922P8|T132A_MOUSE	Oxidation (M);Phospho (STY)	SETFLLMQPWPR	yes	no			-0.87192	5.56031	-0.87192	-0.87192	-0.87192	0	0	0
tr|A2A6U3|A2A6U3_MOUSE;sp|Q80UG5-3|SEPT9_MOUSE;sp|Q80UG5|SEPT9_MOUSE	Phospho (STY)	SFEVEEIEPPNSTPPR	yes	no			0.995792	4.69073	0	0	0.995792	0	0	0.995792
sp|P26645|MARCS_MOUSE	2 Phospho (STY)	SFKLSGFSFK	yes	yes			-1.05718	10.691	-0.901084	-0.901084	-0.901084	-1.21327	-1.21327	-1.21327
tr|E9PVC6|E9PVC6_MOUSE;sp|Q6NZJ6-2|IF4G1_MOUSE;tr|E9Q9E1|E9Q9E1_MOUSE;tr|E9PVC5|E9PVC5_MOUSE;sp|Q6NZJ6|IF4G1_MOUSE;tr|Q8R2V4|Q8R2V4_MOUSE;tr|Q8K0J8|Q8K0J8_MOUSE;tr|Q6PD42|Q6PD42_MOUSE	Phospho (STY)	SFSKEVEER	yes	no			-1.07713	6.29054	-1.53189	-0.599258	-1.29881	-1.39951	-0.466878	-1.16643
tr|E9PVX6|E9PVX6_MOUSE;tr|Q61769|Q61769_MOUSE	Phospho (STY)	SGASEANLIVAK	yes	no		2	0.914334	5.11701	1.54235	0.535326	0.665328	1.54235	0.535326	0.665328
sp|P30999-2|CTND1_MOUSE;sp|P30999-3|CTND1_MOUSE;tr|G3X9V2|G3X9V2_MOUSE;sp|P30999|CTND1_MOUSE;tr|E9Q8Z5|E9Q8Z5_MOUSE;tr|E9Q8Z6|E9Q8Z6_MOUSE;tr|E9Q8Z8|E9Q8Z8_MOUSE;tr|E9Q986|E9Q986_MOUSE;tr|D3Z7H6|D3Z7H6_MOUSE;tr|E9Q906|E9Q906_MOUSE;tr|E9Q907|E9Q907_MOUSE;tr|E9Q905|E9Q905_MOUSE;tr|E9Q8Z4|E9Q8Z4_MOUSE;tr|E9Q8Z9|E9Q8Z9_MOUSE;tr|D3Z2H2|D3Z2H2_MOUSE;tr|E9Q903|E9Q903_MOUSE;tr|E9Q901|E9Q901_MOUSE;tr|E9Q9…	Oxidation (M);Phospho (STY)	SGDLGDMEPLK	yes	no		1	-0.646868	4.72364	-0.646868	-0.646868	-0.646868	0	0	0
tr|E9Q9J4|E9Q9J4_MOUSE	Phospho (STY)	SGEQITSSPVSPK	yes	yes		1	-1.01922	4.73592	0	-1.01922	0	0	-1.01922	0
sp|Q60575-2|KIF1B_MOUSE;sp|Q60575|KIF1B_MOUSE	2 Phospho (STY)	SGLSLEELR	yes	no	1		-0.85706	4.40071	0	0	-0.85706	0	0	-0.85706
tr|Q6A036|Q6A036_MOUSE;tr|H7BX32|H7BX32_MOUSE;tr|Q3U425|Q3U425_MOUSE;sp|Q8K3Z9|PO121_MOUSE	3 Phospho (STY)	SGPTSSPFSSPASSR	yes	no			0.970982	5.86881	0.970982	0.970982	0.970982	0	0	0
sp|Q80YS6|AFAP1_MOUSE	2 Phospho (STY)	SGTSSPQSPVFR	yes	yes	4		-0.673513	4.34822	-0.57664	-0.146079	-1.10872	-0.702709	-0.272148	-1.23478
sp|A2BH40-3|ARI1A_MOUSE;sp|A2BH40|ARI1A_MOUSE;tr|E9QAQ7|E9QAQ7_MOUSE	Phospho (STY)	SHHAPMSPGSSGGGGQPLAR	yes	no			1.06068	6.12413	1.06068	1.06068	1.06068	0	0	0
tr|Q8BKL0|Q8BKL0_MOUSE;sp|Q3TWW8|SRSF6_MOUSE	Phospho (STY)	SHSPLPAPPSK	yes	no			0.599879	5.90591	0.369693	0.331465	0.831515	0.547669	0.509441	1.00949
sp|O35691|PININ_MOUSE;tr|Q3TUQ5|Q3TUQ5_MOUSE	2 Phospho (STY)	SISESSRSGK	yes	no			2.30992	6.34983	0	2.30992	0	0	2.30992	0
tr|Q8QZV8|Q8QZV8_MOUSE;tr|F8VPR5|F8VPR5_MOUSE;sp|P45481|CBP_MOUSE	Phospho (STY)	SISPSALQDLLR	yes	no			-0.995197	4.68957	0	0	-0.995197	0	0	-0.995197
tr|Q3TYN4|Q3TYN4_MOUSE;tr|Q8BHR1|Q8BHR1_MOUSE;sp|A2AQ25-9|SKT_MOUSE;sp|A2AQ25-6|SKT_MOUSE;sp|A2AQ25-5|SKT_MOUSE;sp|A2AQ25-8|SKT_MOUSE;sp|A2AQ25-4|SKT_MOUSE;tr|D3Z781|D3Z781_MOUSE;tr|B2RY09|B2RY09_MOUSE;sp|A2AQ25-3|SKT_MOUSE;sp|A2AQ25-2|SKT_MOUSE;sp|A2AQ25|SKT_MOUSE;tr|E9QAU4|E9QAU4_MOUSE	2 Phospho (STY)	SISPSPSAILER	yes	no	3		2.61415	9.85881	0	2.74436	2.48395	0	2.74436	2.48395
tr|Q3TYN4|Q3TYN4_MOUSE;tr|Q8BHR1|Q8BHR1_MOUSE;sp|A2AQ25-9|SKT_MOUSE;sp|A2AQ25-6|SKT_MOUSE;sp|A2AQ25-5|SKT_MOUSE;sp|A2AQ25-8|SKT_MOUSE;sp|A2AQ25-4|SKT_MOUSE;tr|D3Z781|D3Z781_MOUSE;tr|B2RY09|B2RY09_MOUSE;sp|A2AQ25-3|SKT_MOUSE;sp|A2AQ25-2|SKT_MOUSE;sp|A2AQ25|SKT_MOUSE;tr|E9QAU4|E9QAU4_MOUSE	Phospho (STY)	SISPSPSAILER	yes	no			-0.792349	7.83893	-0.878972	-0.501518	-0.996556	-0.878972	-0.501518	-0.996556
sp|P70257-2|NFIX_MOUSE;sp|P70257-1|NFIX_MOUSE;tr|D3YZ00|D3YZ00_MOUSE;sp|P70257|NFIX_MOUSE;tr|E9PUH7|E9PUH7_MOUSE;tr|Q5CZY4|Q5CZY4_MOUSE	2 Phospho (STY)	SITSPPSTSSTK	yes	no	1		0.851278	4.3877	0	0	0.851278	0	0	0.851278
sp|P70257-2|NFIX_MOUSE;sp|P70257-1|NFIX_MOUSE;tr|D3YZ00|D3YZ00_MOUSE;sp|P70257|NFIX_MOUSE;tr|E9PUH7|E9PUH7_MOUSE;tr|Q5CZY4|Q5CZY4_MOUSE	Phospho (STY)	SITSPPSTSSTK	yes	no			-0.673312	4.8339	0	0	0	-0.673312	-0.673312	-0.673312
sp|Q9EP71|RAI14_MOUSE	2 Phospho (STY)	SITSTPLSGK	yes	yes	3		-1.05484	5.38921	-0.732951	-0.964766	0	-1.3592	-1.59101	-0.626247
tr|Q80X31|Q80X31_MOUSE;tr|Q3UDC9|Q3UDC9_MOUSE;tr|Q3U3A6|Q3U3A6_MOUSE;sp|Q61165|SL9A1_MOUSE;tr|Q7TSV2|Q7TSV2_MOUSE;tr|Q99KF4|Q99KF4_MOUSE	2 Phospho (STY)	SKEPSSPGTDDVFTPGSSDSPSSQR	yes	no			0.770912	6.3854	0.894247	0.647577	0	0.894247	0.647577	0
tr|A2AJT3|A2AJT3_MOUSE;tr|Q3TV92|Q3TV92_MOUSE;sp|A2AJT4|PNISR_MOUSE;tr|B2RUA1|B2RUA1_MOUSE;tr|A2AJT5|A2AJT5_MOUSE	Phospho (STY)	SKFDSDEEDEDAENLEAVSSGK	yes	no			1.51136	5.50872	0	0	1.51136	0	0	1.51136
tr|E9PWG6|E9PWG6_MOUSE;tr|B2RQA7|B2RQA7_MOUSE	Phospho (STY)	SKLNLAEFLNEDTS	yes	no			-0.866764	14.4217	-0.806513	-0.806513	-0.806513	-0.927016	-0.927016	-0.927016
tr|Q3UWN4|Q3UWN4_MOUSE;tr|J3QNW0|J3QNW0_MOUSE;tr|Q3UHZ3|Q3UHZ3_MOUSE	Phospho (STY)	SKSDSDTLFETSPSSVATR	yes	no			0.729774	7.31647	0.816972	0.43078	0.941569	0.816972	0.43078	0.941569
sp|P97434-4|MPRIP_MOUSE;tr|F6RND9|F6RND9_MOUSE;sp|P97434|MPRIP_MOUSE;sp|P97434-5|MPRIP_MOUSE;tr|F6XZM9|F6XZM9_MOUSE	Phospho (STY)	SKSVIEQVSWDN	yes	no			0.631097	7.76896	0.8421	0.722008	0.817232	0.516735	0.396643	0.491867
REV__tr|Q810I7|Q810I7_MOUSE;REV__tr|Q9DBN0|Q9DBN0_MOUSE;REV__sp|P06728|APOA4_MOUSE;REV__tr|Q01488|Q01488_MUSMC	Phospho (STY)	SLDELNQDITK	yes	no		1	0.992924	5.93323	0.992924	0.992924	0.992924	0	0	0
tr|G3UZ44|G3UZ44_MOUSE;sp|P63013-2|PRRX1_MOUSE;sp|P63013|PRRX1_MOUSE	3 Phospho (STY)	SLLESPGLTSGSDTPQQDNDQLNSEEK	yes	no	1		0.979858	4.65941	0	0.979858	0	0	0.979858	0
sp|Q8K2K6-3|AGFG1_MOUSE;sp|Q8K2K6-2|AGFG1_MOUSE;sp|Q8K2K6-1|AGFG1_MOUSE;sp|Q8K2K6|AGFG1_MOUSE	2 Phospho (STY)	SLLGESAPALHLNKGTPSQSPVVGR	yes	no			-1.0891	6.20085	-1.0891	-1.0891	-1.0891	0	0	0
tr|Z4YJT3|Z4YJT3_MOUSE;sp|Q6ZQ58|LARP1_MOUSE;tr|Q3UU34|Q3UU34_MOUSE	2 Phospho (STY)	SLPTTVPESPNYR	yes	no	4		2.34399	7.21298	3.20153	2.75544	3.13491	1.82826	1.38217	1.76164
sp|Q99K70-2|RRAGC_MOUSE;sp|Q99K70|RRAGC_MOUSE	Acetyl (Protein N-term);2 Phospho (STY)	SLQYGAEETPLAGSYGAADSFPK	yes	no	1		2.69795	6.65892	0	0	2.69795	0	0	2.69795
tr|E9PUA3|E9PUA3_MOUSE;sp|Q8R0S2|IQEC1_MOUSE;sp|Q8R0S2-2|IQEC1_MOUSE	Phospho (STY)	SLSESYELSSDLQDK	yes	no		1	-1.11385	6.26617	-1.11385	-1.11385	-1.11385	0	0	0
tr|E9PX48|E9PX48_MOUSE;tr|A2A9M5|A2A9M5_MOUSE;sp|Q8R1A4-2|DOCK7_MOUSE;sp|Q8R1A4|DOCK7_MOUSE;tr|A2AW79|A2AW79_MOUSE;tr|F6ZJ55|F6ZJ55_MOUSE	2 Phospho (STY)	SLSNSNPDISGTPTSPDDEVR	yes	no	5		0.947293	5.12191	0.596268	0.484848	1.50002	0.770097	0.658677	1.67385
tr|A2AUK6|A2AUK6_MOUSE;tr|A2AUK7|A2AUK7_MOUSE;sp|Q9Z2H5-3|E41L1_MOUSE;tr|A2AUK8|A2AUK8_MOUSE;sp|Q9Z2H5-2|E41L1_MOUSE;tr|B6ZHC9|B6ZHC9_MOUSE;tr|A2AUK5|A2AUK5_MOUSE;sp|Q9Z2H5|E41L1_MOUSE	Phospho (STY)	SLSPIIGK	yes	no			0.801729	9.51528	0.800531	0.649348	0.590024	1.04405	0.892871	0.833548
tr|E9PX48|E9PX48_MOUSE;tr|A2A9M5|A2A9M5_MOUSE;sp|Q8R1A4-2|DOCK7_MOUSE;sp|Q8R1A4|DOCK7_MOUSE	Phospho (STY)	SMSIDDTPR	yes	no		3	0.595356	7.20426	0.737799	0.872764	0.552402	0.486535	0.621499	0.301138
sp|Q91X84|CRTC3_MOUSE;sp|Q91X84-2|CRTC3_MOUSE	Phospho (STY)	SNPSIQATLSK	yes	no		2	-0.707437	6.51907	-0.878476	-0.351522	-0.888528	-0.880999	-0.354045	-0.891051
tr|E9Q616|E9Q616_MOUSE;tr|Q8VDN3|Q8VDN3_MOUSE;tr|Q6UIL4|Q6UIL4_MOUSE;tr|Q8CGE7|Q8CGE7_MOUSE	3 Phospho (STY)	SNSFSDEREFSAPSTPTGTLEFAGGDAK	yes	no			-1.99972	7.98963	-1.99972	-1.99972	-1.99972	0	0	0
sp|P70255-5|NFIC_MOUSE;tr|Q3UHA6|Q3UHA6_MOUSE;sp|P70255-3|NFIC_MOUSE;sp|P70255-2|NFIC_MOUSE;sp|P70255|NFIC_MOUSE	Phospho (STY)	SPFNSPSPQDSPR	yes	no			-0.589777	4.47234	-0.589777	-0.589777	-0.589777	0	0	0
tr|Q569U6|Q569U6_MOUSE;tr|Q3U2Y0|Q3U2Y0_MOUSE;tr|Q3TXR4|Q3TXR4_MOUSE;sp|P09450|JUNB_MOUSE	3 Phospho (STY)	SRDATPPVSPINMEDQER	yes	no	3		-0.703023	5.53062	-0.853759	-0.552286	0	-0.853759	-0.552286	0
tr|E9PUD0|E9PUD0_MOUSE;sp|Q9R020-2|ZRAB2_MOUSE;tr|D3Z4U0|D3Z4U0_MOUSE;tr|B2RRT9|B2RRT9_MOUSE;sp|Q9R020|ZRAB2_MOUSE;tr|D3Z4T9|D3Z4T9_MOUSE	2 Phospho (STY)	SRPSSPAVR	yes	no			-0.905119	10.1939	-0.75497	-0.798104	-1.08299	-0.807833	-0.850967	-1.13585
tr|A2RRR3|A2RRR3_MOUSE;tr|E9Q8N5|E9Q8N5_MOUSE;sp|Q8BRT1|CLAP2_MOUSE;tr|Q08EB6|Q08EB6_MOUSE;tr|Q08EB5|Q08EB5_MOUSE;tr|F7DCH5|F7DCH5_MOUSE;tr|B9EJA4|B9EJA4_MOUSE	Phospho (STY)	SRSDIDVNAAAGAK	yes	no			-0.590806	4.47704	-0.590806	-0.590806	-0.590806	0	0	0
tr|Q545R3|Q545R3_MOUSE;tr|Q3TSR4|Q3TSR4_MOUSE;tr|Q3TD08|Q3TD08_MOUSE;tr|B7ZWC0|B7ZWC0_MOUSE;sp|Q62433|NDRG1_MOUSE	4 Phospho (STY)	SRTASGSSVTSLEGTR	yes	no			-1.91671	7.86372	-1.91671	-1.91671	-1.91671	0	0	0
tr|Q545R3|Q545R3_MOUSE;tr|Q3TSR4|Q3TSR4_MOUSE;tr|Q3TD08|Q3TD08_MOUSE;tr|B7ZWC0|B7ZWC0_MOUSE;sp|Q62433|NDRG1_MOUSE	2 Phospho (STY)	SRTASGSSVTSLEGTR	yes	no			-0.864839	5.53706	-0.864839	-0.864839	-0.864839	0	0	0
tr|Q3TDD8|Q3TDD8_MOUSE;tr|Q3UGC0|Q3UGC0_MOUSE;tr|Q3TSY9|Q3TSY9_MOUSE;tr|Q3TLQ9|Q3TLQ9_MOUSE;sp|Q8BGD9|IF4B_MOUSE;tr|Q922K6|Q922K6_MOUSE	2 Phospho (STY)	SRTGSESSQTGASATSGR	yes	no			-2.47071	8.61909	-2.47071	-2.47071	-2.47071	0	0	0
tr|E9Q616|E9Q616_MOUSE;tr|Q8VDN3|Q8VDN3_MOUSE;tr|Q6UIL4|Q6UIL4_MOUSE	2 Phospho (STY)	SSKASLGSLEGEVEAEASSPK	yes	no			-0.87627	8.41278	-0.965698	-0.721308	-1.18686	-0.80233	-0.55794	-1.02349
sp|Q63918|SDPR_MOUSE	2 Phospho (STY)	SSPFKVSPLSFGR	yes	yes			-0.832718	4.67276	-0.387118	-0.897248	-1.37811	0	-0.51013	-0.990989
sp|Q8VDZ4-2|ZDHC5_MOUSE;sp|Q8VDZ4|ZDHC5_MOUSE	2 Phospho (STY)	SSSLKSAQGTGFELGQLQSIR	yes	no			-0.695288	4.92279	-0.695288	-0.695288	-0.695288	0	0	0
sp|Q8BKX1-4|BAIP2_MOUSE;sp|Q8BKX1-3|BAIP2_MOUSE;tr|B1AZ46|B1AZ46_MOUSE;tr|Q3UKP6|Q3UKP6_MOUSE;sp|Q8BKX1-2|BAIP2_MOUSE;sp|Q8BKX1|BAIP2_MOUSE	Oxidation (M);Phospho (STY)	SSSMAAGLER	yes	no			-0.605423	5.21907	-0.918946	-0.454471	-0.821846	-0.464475	0	-0.367375
sp|Q3TC46|PATL1_MOUSE	Phospho (STY)	STSPIIGSPPVR	yes	yes			-1.70838	4.80106	-1.23581	-2.18094	0	-1.23581	-2.18094	0
tr|E9Q9Q7|E9Q9Q7_MOUSE;tr|E9Q9D1|E9Q9D1_MOUSE;tr|E9Q9D2|E9Q9D2_MOUSE;tr|E9Q030|E9Q030_MOUSE;sp|Q8K4G5-3|ABLM1_MOUSE;sp|Q8K4G5-4|ABLM1_MOUSE;tr|Q3UP03|Q3UP03_MOUSE;tr|E9Q9C7|E9Q9C7_MOUSE;tr|E9Q9C4|E9Q9C4_MOUSE;sp|Q8K4G5-2|ABLM1_MOUSE;tr|E9Q9C0|E9Q9C0_MOUSE;tr|B9EIV0|B9EIV0_MOUSE;tr|E9Q9C1|E9Q9C1_MOUSE;tr|E9Q9C2|E9Q9C2_MOUSE;tr|E9QK41|E9QK41_MOUSE;sp|Q8K4G5|ABLM1_MOUSE;tr|Q8K278|Q8K278_MOUSE;tr|Q3T…	3 Phospho (STY)	STSQGSINSPVYSR	yes	no			-0.821603	5.39126	-0.821603	-0.821603	-0.821603	0	0	0
tr|B2RY22|B2RY22_MOUSE;tr|E9QKH0|E9QKH0_MOUSE;tr|J3QP81|J3QP81_MOUSE;tr|E9Q6L0|E9Q6L0_MOUSE;tr|E9QNY9|E9QNY9_MOUSE;sp|Q80TV8|CLAP1_MOUSE;tr|A5D6Q8|A5D6Q8_MOUSE;sp|Q80TV8-2|CLAP1_MOUSE	Phospho (STY)	SVSTTGSLQR	yes	no			-1.06515	6.13633	-1.06515	-1.06515	-1.06515	0	0	0
tr|Q8C0S5|Q8C0S5_MOUSE;sp|Q922J3-2|CLIP1_MOUSE;tr|D3Z3M7|D3Z3M7_MOUSE;sp|Q922J3|CLIP1_MOUSE;tr|D3Z2Z1|D3Z2Z1_MOUSE;tr|F8WIA1|F8WIA1_MOUSE	2 Phospho (STY)	TASESISNLSEAGSVK	yes	no	3		-0.753768	5.67668	-1.18472	-1.10498	-0.819647	-0.61936	-0.539619	-0.254288
tr|Q545R3|Q545R3_MOUSE;tr|Q3TSR4|Q3TSR4_MOUSE;tr|Q3TD08|Q3TD08_MOUSE;tr|B7ZWC0|B7ZWC0_MOUSE;sp|Q62433|NDRG1_MOUSE	2 Phospho (STY)	TASGSSVTSLEGTR	yes	no	4		0.809052	7.10407	1.07881	0.604605	0.53242	1.21969	0.745489	0.673304
tr|Q543V3|Q543V3_MOUSE;sp|P35569|IRS1_MOUSE	2 Phospho (STY)	THSAGTSPTISHQK	yes	no			-0.780831	5.24738	-0.780831	-0.780831	-0.780831	0	0	0
sp|Q8K012-2|FBP1L_MOUSE;tr|E9PUK3|E9PUK3_MOUSE;sp|Q8K012|FBP1L_MOUSE;tr|E9PUI5|E9PUI5_MOUSE	Phospho (STY)	TISDGTISAAK	yes	no		3	-0.837088	6.73741	-1.3106	-0.948159	-0.778294	-0.960072	-0.597635	-0.42777
tr|B2RQQ5|B2RQQ5_MOUSE;sp|P14873|MAP1B_MOUSE	Phospho (STY)	TLEVVSPSQSVTGSAGHTPYYQSPTDEK	yes	no			-0.709666	4.97967	-0.709666	-0.709666	-0.709666	0	0	0
tr|Q4VBF8|Q4VBF8_MOUSE;sp|Q8C0T5-2|SI1L1_MOUSE;sp|Q8C0T5|SI1L1_MOUSE	Phospho (STY)	TLSDESIYSSQR	yes	no			-1.05388	4.80102	0	0	-1.05388	0	0	-1.05388
tr|E9Q9Q7|E9Q9Q7_MOUSE;tr|E9Q9D1|E9Q9D1_MOUSE;tr|E9Q9D2|E9Q9D2_MOUSE;tr|E9Q030|E9Q030_MOUSE;sp|Q8K4G5-3|ABLM1_MOUSE;sp|Q8K4G5-4|ABLM1_MOUSE;tr|Q3UP03|Q3UP03_MOUSE;tr|E9Q9C7|E9Q9C7_MOUSE;tr|E9Q9C4|E9Q9C4_MOUSE;sp|Q8K4G5-2|ABLM1_MOUSE;tr|E9Q9C0|E9Q9C0_MOUSE;tr|B9EIV0|B9EIV0_MOUSE;tr|E9Q9C1|E9Q9C1_MOUSE;tr|E9Q9C2|E9Q9C2_MOUSE;tr|E9QK41|E9QK41_MOUSE;sp|Q8K4G5|ABLM1_MOUSE;tr|Q3TAG5|Q3TAG5_MOUSE	2 Phospho (STY)	TLSPTPSAEGYQDVR	yes	no	2		0.953147	5.72855	1.14403	0.76226	0	1.14403	0.76226	0
sp|Q3UMF0-3|COBL1_MOUSE;sp|Q3UMF0-4|COBL1_MOUSE;tr|B1AZ15|B1AZ15_MOUSE;tr|B1AZ14|B1AZ14_MOUSE;sp|Q3UMF0-2|COBL1_MOUSE;sp|Q3UMF0|COBL1_MOUSE	Phospho (STY)	TLSSPTGTETNPPK	yes	no		1	-1.82022	5.87667	0	-1.82022	0	0	-1.82022	0
sp|Q3UMF0-3|COBL1_MOUSE;sp|Q3UMF0-4|COBL1_MOUSE;tr|B1AZ15|B1AZ15_MOUSE;tr|B1AZ14|B1AZ14_MOUSE;sp|Q3UMF0-2|COBL1_MOUSE;sp|Q3UMF0|COBL1_MOUSE	2 Phospho (STY)	TLSSPTGTETNPPK	yes	no			0.587928	4.46388	0.587928	0.587928	0.587928	0	0	0
tr|F8WJ80|F8WJ80_MOUSE;tr|D3YTV2|D3YTV2_MOUSE;tr|Q3U3D4|Q3U3D4_MOUSE;tr|Q3U2B8|Q3U2B8_MOUSE;tr|Q3TQ38|Q3TQ38_MOUSE;sp|Q9R1K5|FZR_MOUSE	3 Phospho (STY)	TLTPANSPVSSPSK	yes	no			-0.824402	5.40091	-0.824402	-0.824402	-0.824402	0	0	0
tr|F6RUK9|F6RUK9_MOUSE;tr|E9PWB1|E9PWB1_MOUSE;sp|Q6PDH0|PHLB1_MOUSE;tr|D3Z4N0|D3Z4N0_MOUSE;tr|D3Z0X5|D3Z0X5_MOUSE;sp|Q6PDH0-2|PHLB1_MOUSE;tr|F6RYD0|F6RYD0_MOUSE	3 Phospho (STY)	TRSPSPTLGESLAPR	yes	no	1		0.829221	4.3373	0	0.829221	0	0	0.829221	0
tr|Q3TY72|Q3TY72_MOUSE;sp|Q62383|SPT6H_MOUSE	2 Phospho (STY)	TRTPASINATPANINLADLTR	yes	no			0.964965	6.45374	0.617859	0.617859	0.617859	1.31207	1.31207	1.31207
tr|Q3V2C6|Q3V2C6_MOUSE;tr|Q3V1K9|Q3V1K9_MOUSE;sp|P31001|DESM_MOUSE;tr|Q9JJY2|Q9JJY2_MOUSE	2 Phospho (STY)	TSGGAGGLGSLR	yes	no			-0.889508	5.61734	-0.889508	-0.889508	-0.889508	0	0	0
tr|E9Q9Q7|E9Q9Q7_MOUSE;tr|E9Q9D1|E9Q9D1_MOUSE;tr|E9Q9D2|E9Q9D2_MOUSE;tr|E9Q030|E9Q030_MOUSE;sp|Q8K4G5-3|ABLM1_MOUSE;sp|Q8K4G5-4|ABLM1_MOUSE;tr|Q3UP03|Q3UP03_MOUSE;tr|E9Q9C7|E9Q9C7_MOUSE;tr|E9Q9C4|E9Q9C4_MOUSE;sp|Q8K4G5-2|ABLM1_MOUSE;tr|E9Q9C0|E9Q9C0_MOUSE;tr|B9EIV0|B9EIV0_MOUSE;tr|E9Q9C1|E9Q9C1_MOUSE;tr|E9Q9C2|E9Q9C2_MOUSE;tr|E9QK41|E9QK41_MOUSE;sp|Q8K4G5|ABLM1_MOUSE;tr|Q8K278|Q8K278_MOUSE	Phospho (STY)	TSSLPGYGK	yes	no			-0.807528	5.34232	-0.807528	-0.807528	-0.807528	0	0	0
sp|Q5SSH7-2|ZZEF1_MOUSE;tr|E9Q5W5|E9Q5W5_MOUSE;sp|Q5SSH7|ZZEF1_MOUSE	2 Phospho (STY)	TSSVVEEHFQGSASPTEAATPAAGDR	yes	no		1	0.939343	4.57758	0	0.939343	0	0	0.939343	0
tr|O35558|O35558_MOUSE;tr|Q3UF82|Q3UF82_MOUSE;sp|P63085|MK01_MOUSE	Phospho (STY)	VADPDHDHTGFLTEYVATR	yes	no			2.2853	8.38667	0	0	0	2.2853	2.2853	2.2853
tr|Q3TII9|Q3TII9_MOUSE;sp|Q60876|4EBP1_MOUSE	2 Phospho (STY)	VALGDGVQLPPGDYSTTPGGTLFSTTPGGTR	yes	no	4		1.4535	8.70199	0	1.56008	1.34692	0	1.56008	1.34692
tr|F8WIP7|F8WIP7_MOUSE;tr|Q3UKV4|Q3UKV4_MOUSE;sp|Q61103|REQU_MOUSE;tr|D3Z5N6|D3Z5N6_MOUSE	Phospho (STY)	VDDDSLGEFPVSNSR	yes	no		1	-0.998838	6.96105	-0.867365	0	-1.13031	-0.867365	0	-1.13031
sp|Q99M54|CDCA3_MOUSE	2 Phospho (STY)	VLGRSPLTILQDDNSPGTLTLR	yes	yes			-0.651331	4.74251	-0.651331	-0.651331	-0.651331	0	0	0
tr|Q2NL54|Q2NL54_MOUSE;sp|Q9DAT2|MRGBP_MOUSE	2 Phospho (STY)	VLTANSNPSSPSAAK	yes	no	1		-2.97865	6.85615	0	0	-2.97865	0	0	-2.97865
sp|Q62219-7|TGFI1_MOUSE;sp|Q62219-10|TGFI1_MOUSE;tr|E9PYQ1|E9PYQ1_MOUSE;sp|Q62219-9|TGFI1_MOUSE;sp|Q62219-5|TGFI1_MOUSE;sp|Q62219-4|TGFI1_MOUSE;tr|E9Q1D5|E9Q1D5_MOUSE;sp|Q62219-2|TGFI1_MOUSE;sp|Q62219|TGFI1_MOUSE;sp|Q62219-3|TGFI1_MOUSE	Phospho (STY)	VQNHLPASGPPQPPAASPTR	yes	no			0.617101	4.71521	0.844289	0.50844	1.13588	0.419416	0.0835676	0.711011
tr|E9PUI4|E9PUI4_MOUSE;sp|Q8VDP3-2|MICA1_MOUSE;sp|Q8VDP3-3|MICA1_MOUSE;sp|Q8VDP3|MICA1_MOUSE	Phospho (STY)	VSPVPSPSQPAR	yes	no		1	0.594085	4.49198	0.594085	0.594085	0.594085	0	0	0
tr|B2RSW8|B2RSW8_MOUSE;sp|Q9R0L6|PCM1_MOUSE;sp|Q9R0L6-2|PCM1_MOUSE	3 Phospho (STY)	VTNAISPESSPGVGR	yes	no	4		-0.683933	6.5087	-1.09921	-0.653263	-0.745627	-0.801676	-0.355728	-0.448092
tr|B2RSW8|B2RSW8_MOUSE;sp|Q9R0L6|PCM1_MOUSE;sp|Q9R0L6-2|PCM1_MOUSE	2 Phospho (STY)	VTNAISPESSPGVGR	yes	no			-0.693621	4.91614	-0.693621	-0.693621	-0.693621	0	0	0
tr|Q3UFJ3|Q3UFJ3_MOUSE;sp|P35486|ODPA_MOUSE	Oxidation (M);Phospho (STY)	YGMGTSVER	yes	no			3.08738	6.92763	0	0	3.08738	0	0	3.08738
tr|Q3UFJ3|Q3UFJ3_MOUSE;sp|P35486|ODPA_MOUSE	2 Phospho (STY)	YHGHSMSDPGVSYR	yes	no			2.27439	7.7848	1.86405	3.20683	1.97418	1.71612	3.0589	1.82625
tr|F7CBJ9|F7CBJ9_MOUSE;tr|F8WHT2|F8WHT2_MOUSE;sp|Q76I79-2|SSH1_MOUSE;sp|Q76I79|SSH1_MOUSE	Oxidation (M);2 Phospho (STY)	YMVVVYTSGR	yes	no			0.842415	5.46228	0.842415	0.842415	0.842415	0	0	0
sp|Q8CDU5|EFHB_MOUSE	2 Phospho (STY)	YNPASFHR	yes	yes			-0.970708	5.868	-0.970708	-0.970708	-0.970708	0	0	0
tr|E9Q983|E9Q983_MOUSE;tr|E3VVQ8|E3VVQ8_MOUSE;tr|Q8K4L2|Q8K4L2_MOUSE;tr|E9Q3Z5|E9Q3Z5_MOUSE;sp|Q8K4L3|SVIL_MOUSE	Phospho (STY)	YQTQPVTLGEVEQVQSGK	yes	no		1	0.688375	10.5366	0.715718	0	0.661032	0.715718	0	0.661032

## Sheet: 15 min FC 1.5
Proteins	Modifications	Sequence	Unique_Groups_	Unique_Proteins_	Phospho_STY_	MissedCleavages	mean log2	ratio log2 p-value	log2 ratio 1	log2 ratio 2	log2 ratio 3	log2 ratio 4	log2 ratio 5	log2 ratio 6	log2 ratio 7	log2 ratio 8	log2 ratio 9
tr|Q3TDW2|Q3TDW2_MOUSE;tr|Q3UYK2|Q3UYK2_MOUSE;sp|P49769|PSN1_MOUSE	2 Phospho (STY)	AAVQELSGSILTSEDPEER	yes	no	2		-0.684164	5.96407	0	-0.557784	-0.810544	0	-0.557784	-0.810544
tr|F6R1B7|F6R1B7_MOUSE;sp|Q5SNZ0-3|GRDN_MOUSE;sp|Q5SNZ0-2|GRDN_MOUSE;sp|Q5SNZ0|GRDN_MOUSE	Phospho (STY)	AGSPGSEVVTLQQFLEESNK	yes	no			0.929429	4.54289	0	0	0.929429	0	0	0.929429
sp|Q61033-2|LAP2A_MOUSE;sp|Q61029-4|LAP2B_MOUSE;sp|Q61029-2|LAP2B_MOUSE;tr|Q3TNH0|Q3TNH0_MOUSE;sp|Q61029-3|LAP2B_MOUSE;tr|Q3UR33|Q3UR33_MOUSE;tr|Q3U955|Q3U955_MOUSE;sp|Q61029|LAP2B_MOUSE;tr|Q3U7B3|Q3U7B3_MOUSE;tr|Q78WP6|Q78WP6_MOUSE	Phospho (STY)	AKTPVTLK	yes	no			0.928641	9.20423	1.0774	0.658647	1.02228	1.0958	0.677042	1.04067
sp|P43274|H14_MOUSE	Phospho (STY)	APKSPAK	yes	yes			-1.29086	6.67536	-1.29086	-1.29086	-1.29086	0	0	0
sp|Q91YE8-2|SYNP2_MOUSE;sp|Q91YE8|SYNP2_MOUSE;tr|D3YVV9|D3YVV9_MOUSE;tr|E9Q1U2|E9Q1U2_MOUSE;tr|B2RY03|B2RY03_MOUSE	2 Phospho (STY)	AQSPTPSLPASWK	yes	no	2		0.635863	7.1102	0.556279	0	0.715448	0.556279	0	0.715448
tr|E9QAI5|E9QAI5_MOUSE;sp|B2RQC6|PYR1_MOUSE;tr|Q80VF8|Q80VF8_MOUSE;tr|Q6P9L1|Q6P9L1_MOUSE;sp|B2RQC6-2|PYR1_MOUSE;tr|G3UWN2|G3UWN2_MOUSE	Phospho (STY)	ASDPGLPAEEPK	yes	no		2	1.10121	4.9729	1.38793	0.814493	0	1.38793	0.814493	0
sp|Q6PHZ5|RB15B_MOUSE	Phospho (STY)	ASGDPGAGGASPR	yes	yes			0.721561	5.52541	0	0.876551	0.566571	0	0.876551	0.566571
sp|Q64511|TOP2B_MOUSE	Phospho (STY)	ASGSENEGDYNPGR	yes	yes			0.637302	4.66282	0.637302	0.637302	0.637302	0	0	0
tr|Q4FK36|Q4FK36_MOUSE;sp|Q9R0P5|DEST_MOUSE	Acetyl (Protein N-term);Phospho (STY)	ASGVQVADEVCR	yes	no	1		-1.41616	5.36595	0	0	-1.41616	0	0	-1.41616
tr|E9Q616|E9Q616_MOUSE;tr|Q8VDN3|Q8VDN3_MOUSE;tr|Q6UIL4|Q6UIL4_MOUSE	2 Phospho (STY)	ASLGSLEGEVEAEASSPK	yes	no	19	3	-0.904336	8.9322	-0.699323	-0.737079	-1.10478	-0.813874	-0.85163	-1.21933
tr|Q8R3P8|Q8R3P8_MOUSE;tr|Q3UJW4|Q3UJW4_MOUSE	2 Phospho (STY)	ATYGGLSSEDENEPEGLGVVYK	yes	no	3		0.611443	7.8193	0.723265	0.380062	0.731003	0.723265	0.380062	0.731003
sp|Q99K01|PDXD1_MOUSE;sp|Q99K01-2|PDXD1_MOUSE;sp|Q99K01-4|PDXD1_MOUSE;sp|Q99K01-3|PDXD1_MOUSE;tr|D3YZA7|D3YZA7_MOUSE;sp|Q99K01-5|PDXD1_MOUSE	Oxidation (M);Phospho (STY)	CDSMTLTPGLWLGLPAVPAVTLYK	yes	no			3.44806	7.13339	0	0	3.44806	0	0	3.44806
tr|Q5M9P7|Q5M9P7_MOUSE;tr|Q3UD53|Q3UD53_MOUSE;tr|Q3U434|Q3U434_MOUSE;tr|J3QPI4|J3QPI4_MOUSE;sp|Q9CR86|CHSP1_MOUSE	2 Phospho (STY)	DRSPSPLRGNVVPSPLPTR	yes	no			-0.897383	4.47515	0	-0.897383	0	0	-0.897383	0
sp|Q8K298|ANLN_MOUSE	Phospho (STY)	DSNLSAASPKPGK	yes	yes			-0.598114	9.02129	-0.653045	-0.744907	-0.450189	-0.61718	-0.709042	-0.414323
tr|B9EKJ7|B9EKJ7_MOUSE;sp|P58871|TB182_MOUSE;tr|Z4YJL4|Z4YJL4_MOUSE	Phospho (STY)	DVGHLEEGASGGLLSPSTPHSR	yes	no			0.881336	5.57007	0.881336	0.881336	0.881336	0	0	0
tr|Q14BE9|Q14BE9_MOUSE;tr|G5E8A8|G5E8A8_MOUSE;tr|D5HP88|D5HP88_MOUSE	Phospho (STY)	EFLGTTQTASFCGPKK	yes	no			2.31794	6.34216	2.31794	0	0	2.31794	0	0
tr|E9Q616|E9Q616_MOUSE;tr|Q8VDN3|Q8VDN3_MOUSE;tr|Q6UIL4|Q6UIL4_MOUSE;tr|Q8CGE7|Q8CGE7_MOUSE	2 Phospho (STY)	EFSAPSTPTGTLEFAGGDAK	yes	no			-0.769134	5.18428	-0.769134	-0.769134	-0.769134	0	0	0
sp|Q3UCQ1-2|FOXK2_MOUSE;sp|Q3UCQ1|FOXK2_MOUSE;tr|Q811H2|Q811H2_MOUSE	Phospho (STY)	EGSPAPLEPEPGASQPK	yes	no		1	-0.773984	5.20196	-0.773984	-0.773984	-0.773984	0	0	0
tr|Q3UZV9|Q3UZV9_MOUSE;tr|Q8K4X6|Q8K4X6_MOUSE;tr|Q80U64|Q80U64_MOUSE;sp|O08648-2|M3K4_MOUSE;sp|O08648|M3K4_MOUSE	2 Phospho (STY)	ELESGTEESDEEPTPSPR	yes	no			0.630336	4.63282	0.630336	0.630336	0.630336	0	0	0
tr|Q80Y52|Q80Y52_MOUSE;sp|P07901|HS90A_MOUSE;tr|Q3TKA2|Q3TKA2_MOUSE;tr|A0PJ91|A0PJ91_MOUSE;tr|Q3UIF3|Q3UIF3_MOUSE;tr|Q3TKB9|Q3TKB9_MOUSE;tr|Q3TKG0|Q3TKG0_MOUSE;tr|Q3TJU7|Q3TJU7_MOUSE;tr|Q8C5U3|Q8C5U3_MOUSE;tr|Q8C2A9|Q8C2A9_MOUSE	Phospho (STY)	ESDDKPEIEDVGSDEEEEEK	yes	no			0.626655	4.61686	0.626655	0.626655	0.626655	0	0	0
tr|Q9CRW9|Q9CRW9_MOUSE;sp|Q9DBY8|NVL_MOUSE	Phospho (STY)	ESLPLDLSDDQSNSK	yes	no		3	0.621486	7.26925	0.746963	0.645747	0.919248	0.44863	0.347414	0.620915
sp|Q6P5H2-2|NEST_MOUSE;sp|Q6P5H2|NEST_MOUSE	Phospho (STY)	ESQESLKSPEEEDQR	yes	no			-2.69842	6.64469	0	0	-2.69842	0	0	-2.69842
tr|Q8CF41|Q8CF41_MOUSE	Acetyl (Protein N-term);2 Phospho (STY)	ETYPMSR	yes	yes			-5.39877	8.02862	0	-5.39877	0	0	-5.39877	0
sp|Q8CJF7|ELYS_MOUSE	2 Phospho (STY)	EVSVSSVTEEPK	yes	yes	1		1.25564	5.12932	0	1.25564	0	0	1.25564	0
tr|D3YUS5|D3YUS5_MOUSE;tr|Q0VAV5|Q0VAV5_MOUSE;tr|E9PYD8|E9PYD8_MOUSE;tr|E9PW37|E9PW37_MOUSE	2 Phospho (STY)	FAEHSSSPNVSGSLSSGLQR	yes	no			-1.00494	5.94682	-1.00494	-1.00494	-1.00494	0	0	0
tr|E9QP01|E9QP01_MOUSE;sp|Q924A2-2|CIC_MOUSE;sp|Q924A2|CIC_MOUSE	2 Phospho (STY)	FAELPEFRPEEVLPSPTLQSLATSPR	yes	no			1.2647	9.93743	1.48252	1.48252	1.48252	1.04688	1.04688	1.04688
sp|Q8K3W3|CASC3_MOUSE	Phospho (STY)	FGSSPQRDPNWIGDR	yes	yes			0.651249	8.62498	0.461892	0.621999	0.483244	0.719634	0.879742	0.740986
CON__P02666	Phospho (STY)	FQSEEQQQTEDELQDK	yes	yes		1	-1.12852	4.92026	-1.12852	0	0	-1.12852	0	0
tr|E9Q616|E9Q616_MOUSE;tr|Q8VDN3|Q8VDN3_MOUSE;tr|A0PJF4|A0PJF4_MOUSE;tr|Q6UIL4|Q6UIL4_MOUSE;tr|Q8CGE7|Q8CGE7_MOUSE;tr|Q8BKS2|Q8BKS2_MOUSE	Oxidation (M);Phospho (STY)	GDLGASSPSMK	yes	no			-0.753167	11.2877	-0.699867	-0.876652	-0.858128	-0.583103	-0.759888	-0.741365
tr|E9Q616|E9Q616_MOUSE;tr|Q8VDN3|Q8VDN3_MOUSE;tr|A0PJF4|A0PJF4_MOUSE;tr|Q6UIL4|Q6UIL4_MOUSE;tr|Q8CGE7|Q8CGE7_MOUSE;tr|Q8BKS2|Q8BKS2_MOUSE	Phospho (STY)	GDLGASSPSMK	yes	no		1	-0.941242	11.6471	-0.84565	-0.826024	-1.07117	-0.899572	-0.879946	-1.12509
tr|Q3U046|Q3U046_MOUSE;tr|G3UYA6|G3UYA6_MOUSE;tr|G3UY62|G3UY62_MOUSE;tr|G3UYV4|G3UYV4_MOUSE;sp|P46938-2|YAP1_MOUSE;sp|P46938|YAP1_MOUSE	Oxidation (M);Phospho (STY)	GDSETDLEALFNAVMNPK	yes	no		1	-0.612207	15.6925	-0.645185	-0.645185	-0.645185	-0.579229	-0.579229	-0.579229
tr|D3Z4K1|D3Z4K1_MOUSE;tr|D3Z478|D3Z478_MOUSE;tr|D3YYS7|D3YYS7_MOUSE;sp|Q9D0L8-2|MCES_MOUSE;sp|Q9D0L8-3|MCES_MOUSE;sp|Q9D0L8|MCES_MOUSE	Phospho (STY)	GDVSEDEPSLGR	yes	no		2	1.04997	4.8804	0.298719	1.56853	1.28266	0.298719	1.56853	1.28266
tr|Q8C8P0|Q8C8P0_MOUSE;sp|Q61532|MK06_MOUSE	Phospho (STY)	GHLSEGLVTK	yes	no			-1.28591	8.6242	0	-1.38269	-1.18913	0	-1.38269	-1.18913
sp|Q8JZQ9|EIF3B_MOUSE;tr|Q8CIJ3|Q8CIJ3_MOUSE	Phospho (STY)	GHPSAGAEEEGGSDGSAAEAEPR	yes	no			0.808859	5.32627	0.808859	0.808859	0.808859	0	0	0
sp|Q52KE7|CCNL1_MOUSE	2 Phospho (STY)	GLNLDGTPALSTLGGFSPASKPSSPR	yes	yes		2	1.92073	12.6952	2.00455	1.99955	2.22713	1.69184	1.68684	1.91443
sp|Q52KE7|CCNL1_MOUSE	3 Phospho (STY)	GLNLDGTPALSTLGGFSPASKPSSPR	yes	yes	3		-1.45199	6.76463	-0.721328	-1.04074	-1.55467	-1.41416	-1.73357	-2.2475
tr|E9PWE8|E9PWE8_MOUSE;tr|Q3TT92|Q3TT92_MOUSE;sp|Q62188|DPYL3_MOUSE;tr|Q3TAS8|Q3TAS8_MOUSE	Phospho (STY)	GMYDGPVFDLTTTPK	yes	no			-0.816724	4.33518	-0.246846	-0.822922	-1.34231	0	-0.576076	-1.09547
tr|Q542S9|Q542S9_MOUSE;tr|Q3V2N5|Q3V2N5_MOUSE;sp|Q61235|SNTB2_MOUSE;tr|B7ZNU9|B7ZNU9_MOUSE	Phospho (STY)	GPAGEASASPPVR	yes	no			-1.0056	4.69555	0	0	-1.0056	0	0	-1.0056
tr|Q3TGG2|Q3TGG2_MOUSE;sp|Q7TQH0-3|ATX2L_MOUSE;sp|Q7TQH0|ATX2L_MOUSE;sp|Q7TQH0-2|ATX2L_MOUSE;tr|E9Q5Q0|E9Q5Q0_MOUSE;tr|Q3TYH7|Q3TYH7_MOUSE	Phospho (STY)	GPHHLDNSSPGPGSEAR	yes	no			-0.618678	4.58201	-0.618678	-0.618678	-0.618678	0	0	0
sp|Q61033-2|LAP2A_MOUSE;sp|Q61029-4|LAP2B_MOUSE;sp|Q61029-2|LAP2B_MOUSE;tr|Q3TNH0|Q3TNH0_MOUSE;sp|Q61029-3|LAP2B_MOUSE;tr|Q3UR33|Q3UR33_MOUSE;tr|Q3U955|Q3U955_MOUSE;sp|Q61029|LAP2B_MOUSE;sp|Q61033|LAP2A_MOUSE	2 Phospho (STY)	GPPDFSSDEEREPTPVLGSGASVGR	yes	no		2	1.27957	5.39162	1.82763	1.82281	0.903044	0.924589	0.919767	0
sp|Q8VHR5-2|P66B_MOUSE;tr|A1L3S7|A1L3S7_MOUSE;sp|Q8VHR5|P66B_MOUSE	2 Phospho (STY)	GRLTPSPDIIVLSDNEASSPR	yes	no			-0.780324	13.1406	-0.670277	-0.794517	-0.73068	-0.767275	-0.891515	-0.827677
sp|Q99K01|PDXD1_MOUSE;sp|Q99K01-2|PDXD1_MOUSE;sp|Q99K01-4|PDXD1_MOUSE	3 Phospho (STY)	GSDAVSETSSVSHIEDLEK	yes	no	1		1.24819	5.11765	0	1.24819	0	0	1.24819	0
tr|Q8BQG3|Q8BQG3_MOUSE;tr|Q8CCE8|Q8CCE8_MOUSE;tr|Q5SYH9|Q5SYH9_MOUSE;sp|Q04690-2|NF1_MOUSE;sp|Q04690|NF1_MOUSE;tr|Q3TYD2|Q3TYD2_MOUSE	Phospho (STY)	GSEGYLAATYPAVGQTSPR	yes	no			-0.605177	11.2806	-0.741263	-0.587467	-0.608853	-0.659896	-0.506099	-0.527486
sp|Q8CI08|SLAI2_MOUSE;sp|Q8CI08-2|SLAI2_MOUSE	Phospho (STY)	GTFSDQELDAQSLDDEDDSLQHAVHPALNR	yes	no			0.999456	5.93102	0.999456	0.999456	0.999456	0	0	0
sp|P70255-5|NFIC_MOUSE;tr|Q3UHA6|Q3UHA6_MOUSE;sp|P70255-3|NFIC_MOUSE;sp|P70255-2|NFIC_MOUSE;sp|P70255|NFIC_MOUSE;sp|P70255-4|NFIC_MOUSE	2 Phospho (STY)	HKSGSMEEDVDTSPGGDYYTSPNSPTSSSR	yes	no			1.18502	6.42524	1.18502	1.18502	1.18502	0	0	0
tr|D3Z491|D3Z491_MOUSE;sp|Q9DBC3|CMTR1_MOUSE	2 Phospho (STY)	HLSSTSDDEPLSSVNHAAK	yes	no			0.759175	5.14768	0.759175	0.759175	0.759175	0	0	0
sp|Q9ESJ0|XPO4_MOUSE	Phospho (STY)	HQQQFLASPGSSTIDNK	yes	yes			0.955247	6.23243	0.562321	1.20069	1.37514	0.380712	1.01908	1.19353
sp|Q91ZX7|LRP1_MOUSE;tr|Q8C4T5|Q8C4T5_MOUSE;tr|Q811K6|Q811K6_MOUSE	2 Phospho (STY)	HSLASTDEKR	yes	no			-0.620176	4.58858	-0.620176	-0.620176	-0.620176	0	0	0
sp|P97329|KI20A_MOUSE	2 Phospho (STY)	HSPLLKSPFGK	yes	yes			-1.11325	6.24331	-1.11325	-1.11325	-1.11325	0	0	0
tr|A2A8V8|A2A8V8_MOUSE;tr|A2A8V9|A2A8V9_MOUSE;tr|E9PUK6|E9PUK6_MOUSE;tr|E9QKA4|E9QKA4_MOUSE;sp|Q52KI8|SRRM1_MOUSE;sp|Q52KI8-2|SRRM1_MOUSE	2 Phospho (STY)	HSPTPQQSNR	yes	no			-1.95663	6.00548	0	-1.95663	0	0	-1.95663	0
tr|B2KF34|B2KF34_MOUSE;sp|P47811-2|MK14_MOUSE;tr|B2KF35|B2KF35_MOUSE;sp|P47811-4|MK14_MOUSE;tr|Q5U421|Q5U421_MOUSE;sp|P47811-3|MK14_MOUSE;sp|P47811|MK14_MOUSE	2 Phospho (STY)	HTDDEMTGYVATR	yes	no			-1.81589	5.85742	0	-1.81589	0	0	-1.81589	0
CON__P12763	3 Phospho (STY)	HTFSGVASVESSSGEAFHVGK	yes	yes			2.55926	8.70224	2.55926	2.55926	2.55926	0	0	0
tr|E9PVX6|E9PVX6_MOUSE;tr|Q7TSF6|Q7TSF6_MOUSE	Phospho (STY)	HVSPEPVK	yes	no			-0.637161	4.66221	-0.637161	-0.637161	-0.637161	0	0	0
tr|Q99JW7|Q99JW7_MOUSE;sp|P11440|CDK1_MOUSE;tr|D3Z2T9|D3Z2T9_MOUSE;sp|Q80YP0|CDK3_MOUSE;tr|Q3U6X7|Q3U6X7_MOUSE;sp|P97377-2|CDK2_MOUSE;tr|Q3UGB9|Q3UGB9_MOUSE;tr|Q3U307|Q3U307_MOUSE;sp|P97377|CDK2_MOUSE	Phospho (STY)	IGEGTYGVVYK	no	no			0.62874	4.95635	0.096917	0.519809	0.738009	0.45124	0.874132	1.09233
tr|A4FUW1|A4FUW1_MOUSE;tr|A2ACM0|A2ACM0_MOUSE;sp|Q8K4Q0|RPTOR_MOUSE;tr|F7CN67|F7CN67_MOUSE	2 Phospho (STY)	ILDTSSLTQSAPASPTNK	yes	no	5		0.80461	7.52542	0.759695	0.516025	0.535603	1.16137	0.917696	0.937274
sp|E9Q1P8|I2BP2_MOUSE	Phospho (STY)	IPITPTSSFVSPPPPTASPHSNR	yes	yes			-1.24809	5.11749	0	-1.24809	0	0	-1.24809	0
tr|E9Q616|E9Q616_MOUSE	Phospho (STY)	ISMPDIDLHLKSPK	yes	yes			0.763081	5.16209	0.763081	0.763081	0.763081	0	0	0
tr|E9Q616|E9Q616_MOUSE;tr|A0JLR7|A0JLR7_MOUSE	Oxidation (M);Phospho (STY)	ISMPDLNLNLK	yes	no		2	-0.749995	5.11358	-0.749995	-0.749995	-0.749995	0	0	0
sp|Q80TP3|UBR5_MOUSE;tr|E9Q2H1|E9Q2H1_MOUSE	Phospho (STY)	ISQSQPVR	yes	no			0.690786	4.8845	0.690786	0.690786	0.690786	0	0	0
tr|Q149Z9|Q149Z9_MOUSE;sp|P43277|H13_MOUSE;tr|Q3U292|Q3U292_MOUSE;tr|Q5SZA3|Q5SZA3_MOUSE;sp|P15864|H12_MOUSE;tr|Q3UXH2|Q3UXH2_MOUSE	Phospho (STY)	KATGAATPKK	no	no			0.953697	4.59276	0.953697	0	0	0.953697	0	0
tr|E9PYH3|E9PYH3_MOUSE;sp|Q8BWU8|AT2L1_MOUSE	Phospho (STY)	KIIEEAHSSGR	yes	no			0.930701	5.72599	0.930701	0.930701	0.930701	0	0	0
sp|Q5XJE5|LEO1_MOUSE	Phospho (STY)	KLNSDEEGESSGKR	yes	yes			-0.591674	4.46127	-0.591674	-0.591674	-0.591674	0	0	0
tr|Z4YJT3|Z4YJT3_MOUSE;sp|Q6ZQ58|LARP1_MOUSE	2 Phospho (STY)	KNTFTAWSEEDSDYEIDDRDVNK	yes	no			-0.85243	5.47507	-0.85243	-0.85243	-0.85243	0	0	0
tr|Q4KMN6|Q4KMN6_MOUSE;tr|Q91XX1|Q91XX1_MOUSE	2 Phospho (STY)	KPGAASPLASR	yes	no			-0.942187	5.76119	-0.942187	-0.942187	-0.942187	0	0	0
sp|Q3UMU9|HDGR2_MOUSE;sp|Q3UMU9-3|HDGR2_MOUSE;sp|Q3UMU9-4|HDGR2_MOUSE;sp|Q3UMU9-2|HDGR2_MOUSE	Phospho (STY)	KRSEGLSLER	yes	no			-0.751661	5.11979	-0.751661	-0.751661	-0.751661	0	0	0
tr|Q6PCN6|Q6PCN6_MOUSE;sp|Q69ZX6|MOR2A_MOUSE	2 Phospho (STY)	KRSLAVSDEEEAEEEAEK	yes	no			0.799656	5.29393	0.799656	0.799656	0.799656	0	0	0
tr|A1L0U3|A1L0U3_MOUSE;tr|A1L0V4|A1L0V4_MOUSE;tr|B9EI85|B9EI85_MOUSE;sp|P84228|H32_MOUSE;sp|P68433|H31_MOUSE	Phospho (STY)	KSAPATGGVK	yes	no			-1.54141	7.19703	-1.54141	-1.54141	-1.54141	0	0	0
sp|P0C6F1|DYH2_MOUSE;tr|D3Z667|D3Z667_MOUSE	Oxidation (M);Phospho (STY)	KSEEMELK	yes	no			-0.914843	5.67674	-0.914843	-0.914843	-0.914843	0	0	0
sp|Q99L27|GMPR2_MOUSE	2 Phospho (STY)	KYSGGVAEYR	yes	yes			-1.44236	7.00128	-1.44236	-1.44236	-1.44236	0	0	0
tr|D3Z069|D3Z069_MOUSE;sp|Q8K1N2|PHLB2_MOUSE;sp|Q8K1N2-2|PHLB2_MOUSE	Phospho (STY)	KYSGSSLSNMGAYSR	yes	no			-0.729136	5.0347	-0.729136	-0.729136	-0.729136	0	0	0
sp|Q8CIB6|TM230_MOUSE	Phospho (STY)	LASTDDGYIDLQFK	yes	yes		1	1.01971	4.6535	1.68198	1.68198	1.26299	0.636768	0.636768	0.217774
sp|P27546-2|MAP4_MOUSE;sp|P27546|MAP4_MOUSE;sp|P27546-3|MAP4_MOUSE;tr|E9QPW8|E9QPW8_MOUSE;tr|E9PZ43|E9PZ43_MOUSE;tr|E9PWC0|E9PWC0_MOUSE;sp|P27546-4|MAP4_MOUSE;tr|F7CK47|F7CK47_MOUSE	Phospho (STY)	LATTVSAPDLK	yes	no			-0.866809	4.40838	0	0	-0.866809	0	0	-0.866809
sp|Q8VDP4|CCAR2_MOUSE	3 Phospho (STY)	LEETEVRSVASNQSEMEYSSLQDMPK	yes	yes	1		0.87013	4.41574	0	0.87013	0	0	0.87013	0
sp|Q6P542|ABCF1_MOUSE;tr|Q5RL55|Q5RL55_MOUSE;tr|A1A4B8|A1A4B8_MOUSE;tr|G3V012|G3V012_MOUSE	2 Phospho (STY)	LKQLSVPASDEEDEVPAPIPR	yes	no			-0.645418	11.5941	-0.616804	-0.659434	-0.779066	-0.537437	-0.580066	-0.699699
tr|Q5M9L7|Q5M9L7_MOUSE;sp|P63276|RS17_MOUSE;tr|Q8BT90|Q8BT90_MOUSE;tr|Q3TK12|Q3TK12_MOUSE	Phospho (STY)	LLDFGSLSNLQVTQPTVGMNFK	yes	no			-0.918009	5.68663	-0.918009	-0.918009	-0.918009	0	0	0
sp|Q61033-2|LAP2A_MOUSE;sp|Q61029-4|LAP2B_MOUSE;sp|Q61029-2|LAP2B_MOUSE;tr|Q3TNH0|Q3TNH0_MOUSE;sp|Q61029-3|LAP2B_MOUSE;tr|Q3UR33|Q3UR33_MOUSE;tr|Q3U955|Q3U955_MOUSE;sp|Q61029|LAP2B_MOUSE;tr|Q3U7B3|Q3U7B3_MOUSE;sp|Q61033|LAP2A_MOUSE;tr|Q78WP6|Q78WP6_MOUSE	Phospho (STY)	LREQGTESR	yes	no			0.928966	5.72064	0.928966	0.928966	0.928966	0	0	0
sp|P26645|MARCS_MOUSE	Phospho (STY)	LSGFSFKK	yes	yes			1.15544	4.96636	0	1.15544	0	0	1.15544	0
sp|Q8VHX6-2|FLNC_MOUSE;tr|D3YW87|D3YW87_MOUSE;sp|Q8VHX6|FLNC_MOUSE;tr|D3Z576|D3Z576_MOUSE;tr|Q3UXJ8|Q3UXJ8_MOUSE	Phospho (STY)	LSGGHSLHETSTVLVETVTK	yes	no			0.777274	5.2139	0.777274	0.777274	0.777274	0	0	0
tr|Q5BLK1|Q5BLK1_MOUSE;tr|Q3TL53|Q3TL53_MOUSE;sp|P62754|RS6_MOUSE;tr|Q8BT09|Q8BT09_MOUSE	2 Phospho (STY)	LSSLRASTSK	yes	no			6.60937	8.41416	7.08361	4.3619	8.03372	7.31619	4.59448	8.2663
tr|F6VT60|F6VT60_MOUSE;sp|Q3V384|LACE1_MOUSE	3 Phospho (STY)	LTEMQTEQYWIEGDR	yes	no			3.98581	10.026	3.98581	3.98581	3.98581	0	0	0
sp|Q3THK3|T2FA_MOUSE	2 Phospho (STY)	MDTGPQSLSGKSTPSSGDVQVTEDAVR	yes	yes		2	-1.98287	5.44579	-1.54506	-2.42068	0	-1.54506	-2.42068	0
tr|Q9DCW5|Q9DCW5_MOUSE	Oxidation (M);2 Phospho (STY)	MMASAVLSASR	yes	yes			1.45664	5.42151	0	0	1.45664	0	0	1.45664
tr|F6RIN9|F6RIN9_MOUSE;sp|Q80U72|SCRIB_MOUSE;sp|Q80U72-4|SCRIB_MOUSE;sp|Q80U72-2|SCRIB_MOUSE;sp|Q80U72-3|SCRIB_MOUSE	Phospho (STY)	MQSPELPAPER	yes	no			0.894347	4.46861	0	0	0.894347	0	0	0.894347
tr|Q3UDS1|Q3UDS1_MOUSE;tr|Q3U057|Q3U057_MOUSE;tr|Q3TC91|Q3TC91_MOUSE;sp|Q9QXK7|CPSF3_MOUSE	Acetyl (Protein N-term);Oxidation (M);Phospho (STY)	MSAIPAEESDQLLIR	yes	no			1.53723	5.52778	0	0	1.53723	0	0	1.53723
tr|Q3U3G9|Q3U3G9_MOUSE;tr|Q8VHA8|Q8VHA8_MOUSE;tr|Q8BKL1|Q8BKL1_MOUSE;tr|Q8VHB0|Q8VHB0_MOUSE;tr|Q8VHA9|Q8VHA9_MOUSE;tr|Q8BJJ6|Q8BJJ6_MOUSE;tr|Q8BJH8|Q8BJH8_MOUSE;sp|Q62280|SSXT_MOUSE	Acetyl (Protein N-term);Oxidation (M);Phospho (STY)	MSVAFAAPR	yes	no			-3.97104	7.41521	0	-3.97104	0	0	-3.97104	0
sp|Q80U22-2|RUSC2_MOUSE;tr|G8JL85|G8JL85_MOUSE;sp|Q80U22|RUSC2_MOUSE;tr|B2RUK0|B2RUK0_MOUSE;tr|Q3V1Z0|Q3V1Z0_MOUSE	2 Phospho (STY)	NAGPEPETSRPSPLGSYSPVR	yes	no			0.850799	7.62185	1.08827	1.08827	1.08827	0.613331	0.613331	0.613331
tr|A2VDH4|A2VDH4_MOUSE;sp|Q8CHK4-2|KAT5_MOUSE;tr|Q3YFI9|Q3YFI9_MOUSE;tr|Q3UJQ1|Q3UJQ1_MOUSE;sp|Q8CHK4|KAT5_MOUSE;sp|Q8CHK4-3|KAT5_MOUSE	2 Phospho (STY)	NGLPGSRPGSPER	yes	no			0.755895	5.13554	0.755895	0.755895	0.755895	0	0	0
sp|Q3UZ39|LRRF1_MOUSE;tr|Q8BLM1|Q8BLM1_MOUSE;tr|Q8BLV4|Q8BLV4_MOUSE;tr|G5E8E1|G5E8E1_MOUSE;tr|E9Q9T1|E9Q9T1_MOUSE;sp|Q3UZ39-2|LRRF1_MOUSE;tr|A6H5U5|A6H5U5_MOUSE	Phospho (STY)	NMPSLSAATLASLGGTSSR	yes	no			-0.683022	5.16531	-0.348305	-0.348305	-1.00415	-0.580512	-0.580512	-1.23635
tr|Q8R055|Q8R055_MOUSE;sp|P37913|DNLI1_MOUSE;tr|Q3U4X8|Q3U4X8_MOUSE;tr|D3YUW4|D3YUW4_MOUSE;tr|E9PV36|E9PV36_MOUSE;tr|V9GWZ4|V9GWZ4_MOUSE;tr|Q8BPJ2|Q8BPJ2_MOUSE	Phospho (STY)	NQVVPESDSPVKR	yes	no			-0.656725	7.54513	-0.942732	-0.742321	-0.534144	-0.776717	-0.576307	-0.36813
sp|Q3UYI5|RGL3_MOUSE	2 Phospho (STY)	NREPPPPGSPPASPGPQSPSTK	yes	yes			-0.85764	4.38794	0	-0.85764	0	0	-0.85764	0
tr|Q3TUJ9|Q3TUJ9_MOUSE;tr|Q8BKP1|Q8BKP1_MOUSE;tr|Q3TAI4|Q3TAI4_MOUSE;sp|Q9CYZ2|TPD54_MOUSE;tr|A2AUD5|A2AUD5_MOUSE;tr|V9GWU5|V9GWU5_MOUSE;tr|Q9CZ22|Q9CZ22_MOUSE	Phospho (STY)	NSATFKSFEDR	yes	no			1.15584	7.5287	0.746878	1.54105	1.05958	0.82689	1.62106	1.1396
tr|Q52L79|Q52L79_MOUSE;tr|Q3V255|Q3V255_MOUSE;tr|Q3US19|Q3US19_MOUSE;sp|P05627|JUN_MOUSE	Phospho (STY)	NSDLLTSPDVGLLK	yes	no		3	1.99305	5.94872	1.52281	2.23019	3.28029	0.820045	1.52743	2.57753
tr|Q3TPU3|Q3TPU3_MOUSE;sp|Q3UQN2|FCHO2_MOUSE	Phospho (STY)	NSSNEELTK	yes	no			0.649828	4.71609	0.649828	0.649828	0.649828	0	0	0
tr|B2RSW8|B2RSW8_MOUSE;sp|Q9R0L6|PCM1_MOUSE;sp|Q9R0L6-2|PCM1_MOUSE	2 Phospho (STY)	NVRSDVSDQEEDEESER	yes	no			0.602502	4.5102	0.602502	0.602502	0.602502	0	0	0
tr|Q71V06|Q71V06_MOUSE;tr|Q810K5|Q810K5_MOUSE;tr|Q60951|Q60951_MOUSE;tr|Q3UBT1|Q3UBT1_MOUSE;sp|P62960|YBOX1_MOUSE;tr|A2BGG7|A2BGG7_MOUSE	2 Phospho (STY)	NYQQNYQNSESGEKNEGSESAPEGQAQQR	yes	no			-0.9129	5.67065	-0.9129	-0.9129	-0.9129	0	0	0
sp|P51125-3|ICAL_MOUSE;sp|P51125-2|ICAL_MOUSE;sp|P51125|ICAL_MOUSE	Phospho (STY)	PAASPRPSR	yes	no			-0.603713	4.51563	-0.603713	-0.603713	-0.603713	0	0	0
tr|Q3U1H6|Q3U1H6_MOUSE;sp|Q8R4Z4|ETV3_MOUSE	2 Phospho (STY)	PAMYPDPHSPFAISPVPGR	yes	no			1.57543	7.26147	1.57543	1.57543	1.57543	0	0	0
sp|Q9CQS8|SC61B_MOUSE	Phospho (STY)	PGPTPSGTNVGSSGRSPSK	yes	yes			0.859974	6.90584	0.386131	0.770392	0.807362	0.796822	1.18108	1.21805
sp|Q9EQG7|ENPP5_MOUSE;tr|Q5DTL0|Q5DTL0_MOUSE	2 Phospho (STY)	PIPYTQSTTLLLGSDK	yes	no			-1.1159	6.25021	-1.1159	-1.1159	-1.1159	0	0	0
sp|Q3U3V8|XRRA1_MOUSE	Oxidation (M);Phospho (STY)	PSDLCTINVSGMK	yes	yes			-2.91797	6.80054	0	-2.91797	0	0	-2.91797	0
sp|Q8BTI8-2|SRRM2_MOUSE;sp|Q8BTI8|SRRM2_MOUSE;sp|Q8BTI8-3|SRRM2_MOUSE	Oxidation (M);Phospho (STY)	PSMSPTPLDR	yes	no			0.849313	5.46465	0.849313	0.849313	0.849313	0	0	0
sp|Q9Z204-2|HNRPC_MOUSE;sp|Q9Z204|HNRPC_MOUSE;tr|Q3U6P5|Q3U6P5_MOUSE	Oxidation (M);Phospho (STY)	QADLSFSSPVEMK	yes	no			-0.633329	5.26554	-0.505964	-0.163092	-0.808977	-0.787266	-0.444394	-1.09028
sp|Q6NS46|RRP5_MOUSE	Phospho (STY)	QESESEQELVNK	yes	yes		1	3.31955	7.05762	0	3.31955	0	0	3.31955	0
tr|H3BJU7|H3BJU7_MOUSE;sp|Q60875-5|ARHG2_MOUSE;sp|Q60875-4|ARHG2_MOUSE;tr|H3BJX8|H3BJX8_MOUSE;tr|H3BJ45|H3BJ45_MOUSE;tr|H3BJ40|H3BJ40_MOUSE;tr|H3BKH9|H3BKH9_MOUSE;sp|Q60875|ARHG2_MOUSE;tr|Q3TYZ4|Q3TYZ4_MOUSE;tr|H3BLF9|H3BLF9_MOUSE;tr|H3BJ59|H3BJ59_MOUSE;tr|H3BL15|H3BL15_MOUSE;sp|Q60875-2|ARHG2_MOUSE;sp|Q60875-3|ARHG2_MOUSE	2 Phospho (STY)	QILSQSTDSLNMR	yes	no	3		-0.671312	5.95049	-0.538624	-0.427115	-1.0482	-0.538624	-0.427115	-1.0482
sp|Q6P542|ABCF1_MOUSE;tr|Q5RL55|Q5RL55_MOUSE;tr|A1A4B8|A1A4B8_MOUSE;tr|G3V012|G3V012_MOUSE	2 Phospho (STY)	QLSVPASDEEDEVPAPIPR	yes	no	5		-1.03529	5.26177	-0.657853	-1.60628	-1.31086	0	-0.948428	-0.653006
tr|Q3TMV3|Q3TMV3_MOUSE;sp|Q08509|EPS8_MOUSE;tr|Q3U2Z5|Q3U2Z5_MOUSE	2 Phospho (STY)	QNSSSSDSGGSIVR	yes	no	3		1.03574	8.43009	0.958336	0.958336	0.628045	1.33333	1.33333	1.00304
sp|Q08024-4|PEBB_MOUSE;sp|Q08024-3|PEBB_MOUSE;sp|Q08024|PEBB_MOUSE	Phospho (STY)	QQDPSPGSNLGGGDDLK	yes	no		3	-0.89229	6.55382	-1.03277	-1.23546	-1.28998	-0.445209	-0.647899	-0.702424
tr|Q3TW34|Q3TW34_MOUSE;tr|Q9DBE5|Q9DBE5_MOUSE;tr|Q3U3D2|Q3U3D2_MOUSE;sp|P22893|TTP_MOUSE	Phospho (STY)	QSISFSGLPSGR	yes	no			-1.10898	4.88615	0	0	-1.10898	0	0	-1.10898
tr|Q8VCQ8|Q8VCQ8_MOUSE;tr|E9QA16|E9QA16_MOUSE;tr|Q3UGC3|Q3UGC3_MOUSE;tr|F6ZAW1|F6ZAW1_MOUSE;tr|F6QLP8|F6QLP8_MOUSE;tr|F6RGN9|F6RGN9_MOUSE;tr|F6T2Z7|F6T2Z7_MOUSE;tr|Q8VD79|Q8VD79_MOUSE	Phospho (STY)	QTENAFSPSR	yes	no			-0.595114	4.47689	-0.595114	-0.595114	-0.595114	0	0	0
sp|Q8BHL3|TB10B_MOUSE	2 Phospho (STY)	RASAGPVPGAVVIAEGLHPSLPSPTGNSTPLGTSK	yes	yes			2.19647	6.23514	0	0	2.19647	0	0	2.19647
tr|Q8C7U4|Q8C7U4_MOUSE;sp|Q61584-2|FXR1_MOUSE;sp|Q61584-5|FXR1_MOUSE;sp|Q61584-6|FXR1_MOUSE;sp|Q61584-4|FXR1_MOUSE;sp|Q61584-3|FXR1_MOUSE;sp|Q61584|FXR1_MOUSE	2 Phospho (STY)	RGPNYTSGYGTNSELSNPSETESER	yes	no			0.73671	5.06356	0.73671	0.73671	0.73671	0	0	0
sp|Q148V8|FA83H_MOUSE	Phospho (STY)	RGSLTFAGESSK	yes	yes			-1.02169	4.72639	-1.02169	0	0	-1.02169	0	0
sp|Q9DB52|F122A_MOUSE	2 Phospho (STY)	RIDFIPVSPAPSPTR	yes	yes			-0.758156	7.70721	-0.738101	-0.989721	-1.03296	-0.413895	-0.665514	-0.70875
tr|D3Z3F7|D3Z3F7_MOUSE;tr|Q3TI06|Q3TI06_MOUSE;tr|Q3TS38|Q3TS38_MOUSE;tr|Q3TJE8|Q3TJE8_MOUSE;tr|Q3TJ71|Q3TJ71_MOUSE;sp|O70475|UGDH_MOUSE;tr|Q3UIZ1|Q3UIZ1_MOUSE	Phospho (STY)	RIPYTPGEIPK	yes	no			-0.694537	6.2872	-0.734026	-0.867048	-0.281809	-0.867845	-1.00087	-0.415627
tr|Q5BLK1|Q5BLK1_MOUSE;tr|Q3TL53|Q3TL53_MOUSE;sp|P62754|RS6_MOUSE;tr|Q8BT09|Q8BT09_MOUSE	3 Phospho (STY)	RLSSLRASTSK	yes	no			-1.20291	6.46895	-1.20291	-1.20291	-1.20291	0	0	0
sp|Q8C1D8|IWS1_MOUSE	2 Phospho (STY)	RLSSTGGQTPR	yes	yes			1.27685	6.80019	0.851304	0.851304	0.851304	1.70239	1.70239	1.70239
sp|Q91XU0-2|WRIP1_MOUSE;sp|Q91XU0|WRIP1_MOUSE	Phospho (STY)	RPAAAAAAGSASPR	yes	no			1.2729	5.15612	0	1.2729	0	0	1.2729	0
sp|Q8BIZ6|SNIP1_MOUSE	2 Phospho (STY)	RPDAPAASLSPPAAEPGHSGHR	yes	yes			0.738029	5.06856	0.738029	0.738029	0.738029	0	0	0
sp|Q6ZQ03-2|FNBP4_MOUSE;sp|Q6ZQ03-3|FNBP4_MOUSE;sp|Q6ZQ03|FNBP4_MOUSE	Phospho (STY)	RPILQLSPPGPR	yes	no			0.717716	4.9907	0.717716	0.717716	0.717716	0	0	0
tr|Q3TV86|Q3TV86_MOUSE;tr|Q3TXN6|Q3TXN6_MOUSE;sp|Q99LI7|CSTF3_MOUSE	Phospho (STY)	RPNEDSDEDEEK	yes	no			-0.707783	4.95193	-0.707783	-0.707783	-0.707783	0	0	0
tr|G3UWM5|G3UWM5_MOUSE;sp|Q6DFV3|RHG21_MOUSE;tr|B7ZCJ0|B7ZCJ0_MOUSE;tr|B2RWX1|B2RWX1_MOUSE;tr|B7ZCJ1|B7ZCJ1_MOUSE	Phospho (STY)	RQLSHDQESVGPPSLDGQHSSK	yes	no			-0.856896	4.38627	-0.856896	0	0	-0.856896	0	0
tr|A2A8V8|A2A8V8_MOUSE;tr|A2A8V9|A2A8V9_MOUSE;tr|E9PUK6|E9PUK6_MOUSE;tr|E9QKA4|E9QKA4_MOUSE;sp|Q52KI8|SRRM1_MOUSE;sp|Q52KI8-2|SRRM1_MOUSE;tr|F6UK16|F6UK16_MOUSE	2 Phospho (STY)	RSPSLSSK	yes	no			-0.834389	4.33517	0	-0.834389	0	0	-0.834389	0
sp|Q91VM5|RMXL1_MOUSE	2 Phospho (STY)	RSTPSGPVR	yes	yes			-0.963378	9.10355	-0.811381	-0.92946	-1.26703	-0.732887	-0.850967	-1.18854
tr|F8VQ11|F8VQ11_MOUSE;sp|Q69ZH9|RHG23_MOUSE;tr|B1AQY2|B1AQY2_MOUSE	2 Phospho (STY)	SAEALGPGALVSPR	yes	no	3		0.860259	5.94153	0.378526	1.01909	1.18316	0.378526	1.01909	1.18316
sp|Q3UCQ1-2|FOXK2_MOUSE;sp|Q3UCQ1|FOXK2_MOUSE	2 Phospho (STY)	SAPASPNHAGVLSAHSSGAQTPESLSR	yes	no			3.17398	6.96819	0	0	3.17398	0	0	3.17398
sp|P42128|FOXK1_MOUSE	2 Phospho (STY)	SAPASPTHPGLMSPR	yes	yes			-1.03505	4.46828	-0.818664	-0.379858	-1.7987	-0.890624	-0.451817	-1.87066
tr|A1L0U3|A1L0U3_MOUSE;tr|A1L0V4|A1L0V4_MOUSE;tr|B9EI85|B9EI85_MOUSE;sp|P84228|H32_MOUSE;sp|P68433|H31_MOUSE	Phospho (STY)	SAPATGGVK	yes	no			0.83811	4.3437	0	0	0.83811	0	0	0.83811
sp|Q2TBE6|P4K2A_MOUSE	Phospho (STY)	SASESYTQSFQSR	yes	yes			0.81032	6.48897	0.495409	0.447681	0.668009	1.04198	0.994256	1.21458
tr|D3Z4S6|D3Z4S6_MOUSE;sp|Q922P8|T132A_MOUSE	Oxidation (M);Phospho (STY)	SETFLLMQPWPR	yes	no			-0.597611	4.48819	-0.597611	-0.597611	-0.597611	0	0	0
tr|A2A6U3|A2A6U3_MOUSE;sp|Q80UG5-3|SEPT9_MOUSE;sp|Q80UG5|SEPT9_MOUSE	Phospho (STY)	SFEVEEIEPPNSTPPR	yes	no			0.995792	4.67651	0	0	0.995792	0	0	0.995792
sp|P26645|MARCS_MOUSE	2 Phospho (STY)	SFKLSGFSFK	yes	yes			-1.06683	7.11327	-1.39896	-1.39896	-1.39896	-0.734696	-0.734696	-0.734696
sp|P23949|TISD_MOUSE	Phospho (STY)	SFSENGER	yes	yes			0.81252	5.33904	0.81252	0.81252	0.81252	0	0	0
tr|E9PVC6|E9PVC6_MOUSE;sp|Q6NZJ6-2|IF4G1_MOUSE;tr|E9Q9E1|E9Q9E1_MOUSE;tr|E9PVC5|E9PVC5_MOUSE;sp|Q6NZJ6|IF4G1_MOUSE;tr|Q8R2V4|Q8R2V4_MOUSE;tr|Q8K0J8|Q8K0J8_MOUSE;tr|Q6PD42|Q6PD42_MOUSE	Phospho (STY)	SFSKEVEER	yes	no			-1.16597	6.38836	-1.70957	-0.776941	-1.4765	-1.39951	-0.466878	-1.16643
tr|E9PVX6|E9PVX6_MOUSE;tr|Q61769|Q61769_MOUSE	Phospho (STY)	SGASEANLIVAK	yes	no		2	0.914334	5.11701	1.54235	0.535326	0.665328	1.54235	0.535326	0.665328
sp|P30999-2|CTND1_MOUSE;sp|P30999-3|CTND1_MOUSE;tr|G3X9V2|G3X9V2_MOUSE;sp|P30999|CTND1_MOUSE;tr|E9Q8Z5|E9Q8Z5_MOUSE;tr|E9Q8Z6|E9Q8Z6_MOUSE;tr|E9Q8Z8|E9Q8Z8_MOUSE;tr|E9Q986|E9Q986_MOUSE;tr|D3Z7H6|D3Z7H6_MOUSE;tr|E9Q906|E9Q906_MOUSE;tr|E9Q907|E9Q907_MOUSE;tr|E9Q905|E9Q905_MOUSE;tr|E9Q8Z4|E9Q8Z4_MOUSE;tr|E9Q8Z9|E9Q8Z9_MOUSE;tr|D3Z2H2|D3Z2H2_MOUSE;tr|E9Q903|E9Q903_MOUSE;tr|E9Q901|E9Q901_MOUSE;tr|E9Q9…	Oxidation (M);Phospho (STY)	SGDLGDMEPLK	yes	no		1	-0.64981	4.71601	-0.64981	-0.64981	-0.64981	0	0	0
tr|E9Q9J4|E9Q9J4_MOUSE	Phospho (STY)	SGEQITSSPVSPK	yes	yes		1	-1.01922	4.72168	0	-1.01922	0	0	-1.01922	0
sp|Q9D8S3|ARFG3_MOUSE	Phospho (STY)	SGISHSVTSDMQTIEQESPTLAKPR	yes	yes			-0.64435	4.6929	-0.64435	-0.64435	-0.64435	0	0	0
sp|Q60575-2|KIF1B_MOUSE;sp|Q60575|KIF1B_MOUSE	2 Phospho (STY)	SGLSLEELR	yes	no	1		-0.85706	4.38664	0	0	-0.85706	0	0	-0.85706
tr|Q6A036|Q6A036_MOUSE;tr|H7BX32|H7BX32_MOUSE;tr|Q3U425|Q3U425_MOUSE;sp|Q8K3Z9|PO121_MOUSE	3 Phospho (STY)	SGPTSSPFSSPASSR	yes	no			0.875593	5.55142	0.875593	0.875593	0.875593	0	0	0
sp|Q80YS6|AFAP1_MOUSE	2 Phospho (STY)	SGTSSPQSPVFR	yes	yes	4		-0.6856	4.43445	-0.600814	-0.170253	-1.13289	-0.702709	-0.272148	-1.23478
sp|A2BH40-3|ARI1A_MOUSE;sp|A2BH40|ARI1A_MOUSE;tr|E9QAQ7|E9QAQ7_MOUSE	Phospho (STY)	SHHAPMSPGSSGGGGQPLAR	yes	no			1.20124	6.4649	1.20124	1.20124	1.20124	0	0	0
sp|O35691|PININ_MOUSE;tr|Q3TUQ5|Q3TUQ5_MOUSE	2 Phospho (STY)	SISESSRSGK	yes	no			2.30992	6.33527	0	2.30992	0	0	2.30992	0
tr|F8WIK5|F8WIK5_MOUSE;sp|Q9ERS5|PKHA2_MOUSE	Phospho (STY)	SISLTRPGSSTLTSAPNSILSR	yes	no			-0.672667	4.96047	-0.80982	-0.297623	-0.235845	-1.25963	-0.747431	-0.685653
tr|Q8QZV8|Q8QZV8_MOUSE;tr|F8VPR5|F8VPR5_MOUSE;sp|P45481|CBP_MOUSE	Phospho (STY)	SISPSALQDLLR	yes	no			-0.995197	4.67535	0	0	-0.995197	0	0	-0.995197
tr|Q3TYN4|Q3TYN4_MOUSE;tr|Q8BHR1|Q8BHR1_MOUSE;sp|A2AQ25-9|SKT_MOUSE;sp|A2AQ25-6|SKT_MOUSE;sp|A2AQ25-5|SKT_MOUSE;sp|A2AQ25-8|SKT_MOUSE;sp|A2AQ25-4|SKT_MOUSE;tr|D3Z781|D3Z781_MOUSE;tr|B2RY09|B2RY09_MOUSE;sp|A2AQ25-3|SKT_MOUSE;sp|A2AQ25-2|SKT_MOUSE;sp|A2AQ25|SKT_MOUSE;tr|E9QAU4|E9QAU4_MOUSE	2 Phospho (STY)	SISPSPSAILER	yes	no	3		2.61415	9.85881	0	2.74436	2.48395	0	2.74436	2.48395
tr|Q3TYN4|Q3TYN4_MOUSE;tr|Q8BHR1|Q8BHR1_MOUSE;sp|A2AQ25-9|SKT_MOUSE;sp|A2AQ25-6|SKT_MOUSE;sp|A2AQ25-5|SKT_MOUSE;sp|A2AQ25-8|SKT_MOUSE;sp|A2AQ25-4|SKT_MOUSE;tr|D3Z781|D3Z781_MOUSE;tr|B2RY09|B2RY09_MOUSE;sp|A2AQ25-3|SKT_MOUSE;sp|A2AQ25-2|SKT_MOUSE;sp|A2AQ25|SKT_MOUSE;tr|E9QAU4|E9QAU4_MOUSE	Phospho (STY)	SISPSPSAILER	yes	no			-0.792349	7.83893	-0.878972	-0.501518	-0.996556	-0.878972	-0.501518	-0.996556
sp|P70257-2|NFIX_MOUSE;sp|P70257-1|NFIX_MOUSE;tr|D3YZ00|D3YZ00_MOUSE;sp|P70257|NFIX_MOUSE;tr|E9PUH7|E9PUH7_MOUSE;tr|Q5CZY4|Q5CZY4_MOUSE	2 Phospho (STY)	SITSPPSTSSTK	yes	no	1		0.851278	4.37363	0	0	0.851278	0	0	0.851278
sp|P70257-2|NFIX_MOUSE;sp|P70257-1|NFIX_MOUSE;tr|D3YZ00|D3YZ00_MOUSE;sp|P70257|NFIX_MOUSE;tr|E9PUH7|E9PUH7_MOUSE;tr|Q5CZY4|Q5CZY4_MOUSE	Phospho (STY)	SITSPPSTSSTK	yes	no			-0.867813	5.52598	0	0	0	-0.867813	-0.867813	-0.867813
tr|Q80X31|Q80X31_MOUSE;tr|Q3UDC9|Q3UDC9_MOUSE;tr|Q3U3A6|Q3U3A6_MOUSE;sp|Q61165|SL9A1_MOUSE;tr|Q7TSV2|Q7TSV2_MOUSE;tr|Q99KF4|Q99KF4_MOUSE	2 Phospho (STY)	SKEPSSPGTDDVFTPGSSDSPSSQR	yes	no			0.770912	6.3854	0.894247	0.647577	0	0.894247	0.647577	0
tr|A2AJT3|A2AJT3_MOUSE;tr|Q3TV92|Q3TV92_MOUSE;sp|A2AJT4|PNISR_MOUSE;tr|B2RUA1|B2RUA1_MOUSE;tr|A2AJT5|A2AJT5_MOUSE	Phospho (STY)	SKFDSDEEDEDAENLEAVSSGK	yes	no			1.51136	5.49427	0	0	1.51136	0	0	1.51136
tr|Q3UWN4|Q3UWN4_MOUSE;tr|J3QNW0|J3QNW0_MOUSE;tr|Q3UHZ3|Q3UHZ3_MOUSE	Phospho (STY)	SKSDSDTLFETSPSSVATR	yes	no			0.729774	7.31647	0.816972	0.43078	0.941569	0.816972	0.43078	0.941569
tr|G3UZ44|G3UZ44_MOUSE;sp|P63013-2|PRRX1_MOUSE;sp|P63013|PRRX1_MOUSE	3 Phospho (STY)	SLLESPGLTSGSDTPQQDNDQLNSEEK	yes	no	1		0.979858	4.64521	0	0.979858	0	0	0.979858	0
sp|Q8K2K6-3|AGFG1_MOUSE;sp|Q8K2K6-2|AGFG1_MOUSE;sp|Q8K2K6-1|AGFG1_MOUSE;sp|Q8K2K6|AGFG1_MOUSE	2 Phospho (STY)	SLLGESAPALHLNKGTPSQSPVVGR	yes	no			-1.004	5.94411	-1.004	-1.004	-1.004	0	0	0
tr|Z4YJT3|Z4YJT3_MOUSE;sp|Q6ZQ58|LARP1_MOUSE;tr|Q3UU34|Q3UU34_MOUSE	2 Phospho (STY)	SLPTTVPESPNYR	yes	no	4		2.71277	10.1381	3.28674	2.84065	3.22012	2.4806	2.03451	2.41398
sp|Q99K70-2|RRAGC_MOUSE;sp|Q99K70|RRAGC_MOUSE	Acetyl (Protein N-term);2 Phospho (STY)	SLQYGAEETPLAGSYGAADSFPK	yes	no	1		2.69795	6.64434	0	0	2.69795	0	0	2.69795
tr|E9PX48|E9PX48_MOUSE;tr|A2A9M5|A2A9M5_MOUSE;sp|Q8R1A4-2|DOCK7_MOUSE;sp|Q8R1A4|DOCK7_MOUSE;tr|A2AW79|A2AW79_MOUSE;tr|F6ZJ55|F6ZJ55_MOUSE	2 Phospho (STY)	SLSNSNPDISGTPTSPDDEVR	yes	no	5		0.842457	4.39045	0.386596	0.275176	1.29035	0.770097	0.658677	1.67385
tr|A2AUK6|A2AUK6_MOUSE;tr|A2AUK7|A2AUK7_MOUSE;sp|Q9Z2H5-3|E41L1_MOUSE;tr|A2AUK8|A2AUK8_MOUSE;sp|Q9Z2H5-2|E41L1_MOUSE;tr|B6ZHC9|B6ZHC9_MOUSE;tr|A2AUK5|A2AUK5_MOUSE;sp|Q9Z2H5|E41L1_MOUSE	Phospho (STY)	SLSPIIGK	yes	no			0.681858	6.2377	0.560788	0.409605	0.350282	1.04405	0.892871	0.833548
tr|E9PX48|E9PX48_MOUSE;tr|A2A9M5|A2A9M5_MOUSE;sp|Q8R1A4-2|DOCK7_MOUSE;sp|Q8R1A4|DOCK7_MOUSE	Phospho (STY)	SMSIDDTPR	yes	no		3	0.680062	6.99182	0.523655	0.658619	0.338258	0.87009	1.00505	0.684693
tr|Q6PCW0|Q6PCW0_MOUSE;tr|A5HLW1|A5HLW1_MOUSE;tr|A5HLW0|A5HLW0_MOUSE;tr|F6UFZ5|F6UFZ5_MOUSE;tr|G3X9Z4|G3X9Z4_MOUSE;tr|B2RX07|B2RX07_MOUSE;tr|Q69ZY3|Q69ZY3_MOUSE	2 Phospho (STY)	SMSPNLAPK	yes	no			-0.656987	4.74615	-0.656987	-0.656987	-0.656987	0	0	0
sp|Q91X84|CRTC3_MOUSE;sp|Q91X84-2|CRTC3_MOUSE	Phospho (STY)	SNPSIQATLSK	yes	no		2	-0.831559	6.94188	-0.907459	-0.380505	-0.917511	-1.10026	-0.573306	-1.11031
tr|E9Q616|E9Q616_MOUSE;tr|Q8VDN3|Q8VDN3_MOUSE;tr|Q6UIL4|Q6UIL4_MOUSE;tr|Q8CGE7|Q8CGE7_MOUSE	3 Phospho (STY)	SNSFSDEREFSAPSTPTGTLEFAGGDAK	yes	no			-0.949683	5.78395	-0.949683	-0.949683	-0.949683	0	0	0
sp|P70255-5|NFIC_MOUSE;tr|Q3UHA6|Q3UHA6_MOUSE;sp|P70255-3|NFIC_MOUSE;sp|P70255-2|NFIC_MOUSE;sp|P70255|NFIC_MOUSE	Phospho (STY)	SPFNSPSPQDSPR	yes	no			-0.930671	5.7259	-0.930671	-0.930671	-0.930671	0	0	0
tr|Q3U2W2|Q3U2W2_MOUSE;sp|Q7TPV4|MBB1A_MOUSE;tr|Q3TLF6|Q3TLF6_MOUSE	2 Phospho (STY)	SPSLLQSGVK	yes	no			-0.878278	5.56015	-0.878278	-0.878278	-0.878278	0	0	0
sp|Q8CGB6-2|TENC1_MOUSE;sp|Q8CGB6-4|TENC1_MOUSE;sp|Q8CGB6|TENC1_MOUSE;sp|Q8CGB6-3|TENC1_MOUSE	Phospho (STY)	SPVPTTLPGLR	yes	no		1	0.742104	4.98158	1.03652	0.440686	0.247685	1.3708	0.774968	0.581968
sp|Q6PD03|2A5A_MOUSE;tr|Q3ULN8|Q3ULN8_MOUSE	Phospho (STY)	SQGSSQFR	yes	no			0.599918	4.49859	0.599918	0.599918	0.599918	0	0	0
tr|F6RUK9|F6RUK9_MOUSE;tr|E9PWB1|E9PWB1_MOUSE;sp|Q6PDH0|PHLB1_MOUSE;tr|D3Z4N0|D3Z4N0_MOUSE;tr|D3Z0X5|D3Z0X5_MOUSE;sp|Q6PDH0-2|PHLB1_MOUSE	Phospho (STY)	SQPASIPGSPK	yes	no			-0.727407	5.02808	-0.727407	-0.727407	-0.727407	0	0	0
sp|Q8BUR4|DOCK1_MOUSE	Phospho (STY)	SQVINVIGNER	yes	yes			0.586594	5.29803	0.784408	0.784408	0.2015	0.777385	0.777385	0.194477
tr|Q569U6|Q569U6_MOUSE;tr|Q3U2Y0|Q3U2Y0_MOUSE;tr|Q3TXR4|Q3TXR4_MOUSE;sp|P09450|JUNB_MOUSE	3 Phospho (STY)	SRDATPPVSPINMEDQER	yes	no	3		-0.703023	5.53062	-0.853759	-0.552286	0	-0.853759	-0.552286	0
tr|E9PUD0|E9PUD0_MOUSE;sp|Q9R020-2|ZRAB2_MOUSE;tr|D3Z4U0|D3Z4U0_MOUSE;tr|B2RRT9|B2RRT9_MOUSE;sp|Q9R020|ZRAB2_MOUSE;tr|D3Z4T9|D3Z4T9_MOUSE	2 Phospho (STY)	SRPSSPAVR	yes	no			-0.938556	10.4452	-0.821844	-0.864978	-1.14986	-0.807833	-0.850967	-1.13585
tr|E9PX48|E9PX48_MOUSE;tr|A2A9M5|A2A9M5_MOUSE;sp|Q8R1A4-2|DOCK7_MOUSE;sp|Q8R1A4|DOCK7_MOUSE;tr|A2AW79|A2AW79_MOUSE;tr|F6ZJ55|F6ZJ55_MOUSE	2 Phospho (STY)	SRSLSNSNPDISGTPTSPDDEVR	yes	no		2	-0.686886	4.45266	-0.401354	-0.3949	-0.136034	-1.1536	-1.14715	-0.888281
tr|Q545R3|Q545R3_MOUSE;tr|Q3TSR4|Q3TSR4_MOUSE;tr|Q3TD08|Q3TD08_MOUSE;tr|B7ZWC0|B7ZWC0_MOUSE;sp|Q62433|NDRG1_MOUSE	4 Phospho (STY)	SRTASGSSVTSLEGTR	yes	no			-1.28291	6.65726	-1.28291	-1.28291	-1.28291	0	0	0
tr|Q3TDD8|Q3TDD8_MOUSE;tr|Q3UGC0|Q3UGC0_MOUSE;tr|Q3TSY9|Q3TSY9_MOUSE;tr|Q3TLQ9|Q3TLQ9_MOUSE;sp|Q8BGD9|IF4B_MOUSE;tr|Q922K6|Q922K6_MOUSE	2 Phospho (STY)	SRTGSESSQTGASATSGR	yes	no			-1.01805	5.98425	-1.01805	-1.01805	-1.01805	0	0	0
tr|E9Q616|E9Q616_MOUSE;tr|Q8VDN3|Q8VDN3_MOUSE;tr|Q6UIL4|Q6UIL4_MOUSE	2 Phospho (STY)	SSKASLGSLEGEVEAEASSPK	yes	no			-1.0823	9.84006	-1.09336	-0.848971	-1.31452	-1.08672	-0.842332	-1.30788
sp|Q63918|SDPR_MOUSE	2 Phospho (STY)	SSPFKVSPLSFGR	yes	yes			-0.807269	4.59774	-0.344703	-0.854833	-1.33569	0	-0.51013	-0.990989
tr|E9PX56|E9PX56_MOUSE;tr|Q6NZG0|Q6NZG0_MOUSE;tr|Q8CHH8|Q8CHH8_MOUSE;tr|F7CC56|F7CC56_MOUSE;tr|B2RX00|B2RX00_MOUSE;sp|Q9ESK9|RBCC1_MOUSE	Oxidation (M);Phospho (STY)	STELVLSPDMPR	yes	no		1	-0.666906	4.78736	-0.666906	-0.666906	-0.666906	0	0	0
sp|Q3TC46|PATL1_MOUSE	Phospho (STY)	STSPIIGSPPVR	yes	yes			-1.70838	4.80106	-1.23581	-2.18094	0	-1.23581	-2.18094	0
tr|E9Q9Q7|E9Q9Q7_MOUSE;tr|E9Q9D1|E9Q9D1_MOUSE;tr|E9Q9D2|E9Q9D2_MOUSE;tr|E9Q030|E9Q030_MOUSE;sp|Q8K4G5-3|ABLM1_MOUSE;sp|Q8K4G5-4|ABLM1_MOUSE;tr|Q3UP03|Q3UP03_MOUSE;tr|E9Q9C7|E9Q9C7_MOUSE;tr|E9Q9C4|E9Q9C4_MOUSE;sp|Q8K4G5-2|ABLM1_MOUSE;tr|E9Q9C0|E9Q9C0_MOUSE;tr|B9EIV0|B9EIV0_MOUSE;tr|E9Q9C1|E9Q9C1_MOUSE;tr|E9Q9C2|E9Q9C2_MOUSE;tr|E9QK41|E9QK41_MOUSE;sp|Q8K4G5|ABLM1_MOUSE;tr|Q8K278|Q8K278_MOUSE;tr|Q3T…	3 Phospho (STY)	STSQGSINSPVYSR	yes	no			-0.642545	4.68522	-0.642545	-0.642545	-0.642545	0	0	0
tr|B2RY22|B2RY22_MOUSE;tr|E9QKH0|E9QKH0_MOUSE;tr|J3QP81|J3QP81_MOUSE;tr|E9Q6L0|E9Q6L0_MOUSE;tr|E9QNY9|E9QNY9_MOUSE;sp|Q80TV8|CLAP1_MOUSE;tr|A5D6Q8|A5D6Q8_MOUSE;sp|Q80TV8-2|CLAP1_MOUSE	Phospho (STY)	SVSTTGSLQR	yes	no			-0.590864	4.45758	-0.590864	-0.590864	-0.590864	0	0	0
sp|Q925J9-4|MED1_MOUSE;sp|Q925J9|MED1_MOUSE	2 Phospho (STY)	SYQNSPSSEDGIRPLPEYSTEK	yes	no			0.819536	4.92358	1.25678	0.298032	0.941078	0.958745	0	0.643046
tr|Q5DTJ4|Q5DTJ4_MOUSE;tr|G3UX48|G3UX48_MOUSE;sp|Q7TSC1|PRC2A_MOUSE	3 Phospho (STY)	TASETRSEGSEYEEIPK	yes	no			-0.745316	5.09605	-0.745316	-0.745316	-0.745316	0	0	0
tr|Q545R3|Q545R3_MOUSE;tr|Q3TSR4|Q3TSR4_MOUSE;tr|Q3TD08|Q3TD08_MOUSE;tr|B7ZWC0|B7ZWC0_MOUSE;sp|Q62433|NDRG1_MOUSE	Phospho (STY)	TASGSSVTSLEGTR	yes	no		2	0.694829	6.46514	0.360947	0.807226	0.944526	0.34214	0.788419	0.925719
tr|Q3TDD8|Q3TDD8_MOUSE;tr|Q3UGC0|Q3UGC0_MOUSE;tr|Q3TSY9|Q3TSY9_MOUSE;tr|Q3TLQ9|Q3TLQ9_MOUSE;sp|Q8BGD9|IF4B_MOUSE;tr|Q922K6|Q922K6_MOUSE	Phospho (STY)	TGSESSQTGASATSGR	yes	no		3	1.05994	4.7695	0.422654	1.1298	1.79754	0.309215	1.01636	1.6841
sp|P34152-6|FAK1_MOUSE;sp|P34152-3|FAK1_MOUSE;sp|P34152-4|FAK1_MOUSE	2 Phospho (STY)	THAVSVSETDDYAEIIDEEDTYTMPSTR	yes	no			0.74716	5.10297	0.74716	0.74716	0.74716	0	0	0
tr|Q544I1|Q544I1_MOUSE;sp|Q9QYF9|NDRG3_MOUSE;tr|Q8VCV2|Q8VCV2_MOUSE	Phospho (STY)	THSTSSSIGSGESPFSR	yes	no			1.31979	5.46502	0.589119	1.7984	1.79563	0	1.20928	1.20651
sp|Q8K012-2|FBP1L_MOUSE;tr|E9PUK3|E9PUK3_MOUSE;sp|Q8K012|FBP1L_MOUSE;tr|E9PUI5|E9PUI5_MOUSE	Phospho (STY)	TISDGTISAAK	yes	no		3	-0.787347	7.56228	-1.0697	-0.707263	-0.537399	-1.10149	-0.739048	-0.569183
tr|Q4VBF8|Q4VBF8_MOUSE;sp|Q8C0T5-2|SI1L1_MOUSE;sp|Q8C0T5|SI1L1_MOUSE	Phospho (STY)	TLSDESIYSSQR	yes	no			-1.05388	4.78676	0	0	-1.05388	0	0	-1.05388
tr|E9Q9Q7|E9Q9Q7_MOUSE;tr|E9Q9D1|E9Q9D1_MOUSE;tr|E9Q9D2|E9Q9D2_MOUSE;tr|E9Q030|E9Q030_MOUSE;sp|Q8K4G5-3|ABLM1_MOUSE;sp|Q8K4G5-4|ABLM1_MOUSE;tr|Q3UP03|Q3UP03_MOUSE;tr|E9Q9C7|E9Q9C7_MOUSE;tr|E9Q9C4|E9Q9C4_MOUSE;sp|Q8K4G5-2|ABLM1_MOUSE;tr|E9Q9C0|E9Q9C0_MOUSE;tr|B9EIV0|B9EIV0_MOUSE;tr|E9Q9C1|E9Q9C1_MOUSE;tr|E9Q9C2|E9Q9C2_MOUSE;tr|E9QK41|E9QK41_MOUSE;sp|Q8K4G5|ABLM1_MOUSE;tr|Q3TAG5|Q3TAG5_MOUSE	2 Phospho (STY)	TLSPTPSAEGYQDVR	yes	no	2		0.953147	5.72855	1.14403	0.76226	0	1.14403	0.76226	0
sp|Q3UMF0-3|COBL1_MOUSE;sp|Q3UMF0-4|COBL1_MOUSE;tr|B1AZ15|B1AZ15_MOUSE;tr|B1AZ14|B1AZ14_MOUSE;sp|Q3UMF0-2|COBL1_MOUSE;sp|Q3UMF0|COBL1_MOUSE	Phospho (STY)	TLSSPTGTETNPPK	yes	no		1	-1.82022	5.86215	0	-1.82022	0	0	-1.82022	0
sp|Q6PDG5-2|SMRC2_MOUSE;tr|Q3UID0|Q3UID0_MOUSE;sp|Q6PDG5|SMRC2_MOUSE	Phospho (STY)	TLTDEVNSPDSDRR	yes	no			0.939024	5.75154	0.939024	0.939024	0.939024	0	0	0
tr|F8WJ80|F8WJ80_MOUSE;tr|D3YTV2|D3YTV2_MOUSE;tr|Q3U3D4|Q3U3D4_MOUSE;tr|Q3U2B8|Q3U2B8_MOUSE;tr|Q3TQ38|Q3TQ38_MOUSE;sp|Q9R1K5|FZR_MOUSE	3 Phospho (STY)	TLTPANSPVSSPSK	yes	no			-0.860689	5.5025	-0.860689	-0.860689	-0.860689	0	0	0
tr|F6RUK9|F6RUK9_MOUSE;tr|E9PWB1|E9PWB1_MOUSE;sp|Q6PDH0|PHLB1_MOUSE;tr|D3Z4N0|D3Z4N0_MOUSE;tr|D3Z0X5|D3Z0X5_MOUSE;sp|Q6PDH0-2|PHLB1_MOUSE;tr|F6RYD0|F6RYD0_MOUSE	3 Phospho (STY)	TRSPSPTLGESLAPR	yes	no	1		0.829221	4.32326	0	0.829221	0	0	0.829221	0
tr|E9Q9Q7|E9Q9Q7_MOUSE;tr|E9Q9D1|E9Q9D1_MOUSE;tr|E9Q9D2|E9Q9D2_MOUSE;tr|E9Q030|E9Q030_MOUSE;sp|Q8K4G5-3|ABLM1_MOUSE;sp|Q8K4G5-4|ABLM1_MOUSE;tr|Q3UP03|Q3UP03_MOUSE;tr|E9Q9C7|E9Q9C7_MOUSE;tr|E9Q9C4|E9Q9C4_MOUSE;sp|Q8K4G5-2|ABLM1_MOUSE;tr|E9Q9C0|E9Q9C0_MOUSE;tr|B9EIV0|B9EIV0_MOUSE;tr|E9Q9C1|E9Q9C1_MOUSE;tr|E9Q9C2|E9Q9C2_MOUSE;tr|E9QK41|E9QK41_MOUSE;sp|Q8K4G5|ABLM1_MOUSE;tr|Q8K278|Q8K278_MOUSE	Phospho (STY)	TSSLPGYGK	yes	no			-1.02464	6.00288	-1.02464	-1.02464	-1.02464	0	0	0
sp|Q5SSH7-2|ZZEF1_MOUSE;tr|E9Q5W5|E9Q5W5_MOUSE;sp|Q5SSH7|ZZEF1_MOUSE	2 Phospho (STY)	TSSVVEEHFQGSASPTEAATPAAGDR	yes	no		1	0.939343	4.56341	0	0.939343	0	0	0.939343	0
sp|P63038|CH60_MOUSE;tr|D3Z2F2|D3Z2F2_MOUSE;tr|D3Z7J9|D3Z7J9_MOUSE	Phospho (STY)	TVIIEQSWGSPK	yes	no			0.616394	4.57196	0	0	0	0.616394	0.616394	0.616394
tr|O35558|O35558_MOUSE;tr|Q3UF82|Q3UF82_MOUSE;sp|P63085|MK01_MOUSE	Phospho (STY)	VADPDHDHTGFLTEYVATR	yes	no			1.53247	7.17987	0	0	0	1.53247	1.53247	1.53247
tr|Q3TII9|Q3TII9_MOUSE;sp|Q60876|4EBP1_MOUSE	2 Phospho (STY)	VALGDGVQLPPGDYSTTPGGTLFSTTPGGTR	yes	no	4		1.4535	8.70199	0	1.56008	1.34692	0	1.56008	1.34692
tr|F8WIP7|F8WIP7_MOUSE;tr|Q3UKV4|Q3UKV4_MOUSE;sp|Q61103|REQU_MOUSE;tr|D3Z5N6|D3Z5N6_MOUSE	Phospho (STY)	VDDDSLGEFPVSNSR	yes	no		1	-0.998838	6.96105	-0.867365	0	-1.13031	-0.867365	0	-1.13031
tr|Q3TVY3|Q3TVY3_MOUSE;sp|Q8BR63|F177A_MOUSE	Oxidation (M);2 Phospho (STY)	VIHFVSGETMEEYSTDEDEVDGLDKK	yes	no			-0.684595	4.85959	-0.684595	-0.684595	-0.684595	0	0	0
tr|Q2NL54|Q2NL54_MOUSE;sp|Q9DAT2|MRGBP_MOUSE	2 Phospho (STY)	VLTANSNPSSPSAAK	yes	no	1		-2.97865	6.84156	0	0	-2.97865	0	0	-2.97865
tr|B2RSW8|B2RSW8_MOUSE;sp|Q9R0L6|PCM1_MOUSE;sp|Q9R0L6-2|PCM1_MOUSE	3 Phospho (STY)	VTNAISPESSPGVGR	yes	no	4		-0.612076	6.73323	-0.955498	-0.50955	-0.601914	-0.801676	-0.355728	-0.448092
tr|Q3UFJ3|Q3UFJ3_MOUSE;sp|P35486|ODPA_MOUSE	Oxidation (M);Phospho (STY)	YGMGTSVER	yes	no			3.08738	6.91303	0	0	3.08738	0	0	3.08738
tr|Q3UFJ3|Q3UFJ3_MOUSE;sp|P35486|ODPA_MOUSE	2 Phospho (STY)	YHGHSMSDPGVSYR	yes	no			2.34496	7.83408	2.0052	3.34798	2.11533	1.71612	3.0589	1.82625
tr|F7CBJ9|F7CBJ9_MOUSE;tr|F8WHT2|F8WHT2_MOUSE;sp|Q76I79-2|SSH1_MOUSE;sp|Q76I79|SSH1_MOUSE	Oxidation (M);2 Phospho (STY)	YMVVVYTSGR	yes	no			-2.91024	9.08573	-2.91024	-2.91024	-2.91024	0	0	0
tr|E9Q983|E9Q983_MOUSE;tr|E3VVQ8|E3VVQ8_MOUSE;tr|Q8K4L2|Q8K4L2_MOUSE;tr|E9Q3Z5|E9Q3Z5_MOUSE;sp|Q8K4L3|SVIL_MOUSE	Phospho (STY)	YQTQPVTLGEVEQVQSGK	yes	no		1	0.688375	10.5366	0.715718	0	0.661032	0.715718	0	0.661032

## Sheet: 5 min FC 2
Proteins	Modifications	Sequence	Unique_Groups_	Unique_Proteins_	Phospho_STY_	MissedCleavages	mean log2	ratio log2 p-value	log2 ratio 1	log2 ratio 2	log2 ratio 3	log2 ratio 4	log2 ratio 5	log2 ratio 6	log2 ratio 7	log2 ratio 8	log2 ratio 9
sp|Q3UMF0-3|COBL1_MOUSE;sp|Q3UMF0-4|COBL1_MOUSE;tr|B1AZ15|B1AZ15_MOUSE;tr|B1AZ14|B1AZ14_MOUSE;sp|Q3UMF0-2|COBL1_MOUSE;sp|Q3UMF0|COBL1_MOUSE;tr|B1AZ26|B1AZ26_MOUSE	2 Phospho (STY)	EQTASAPATPLVSK	yes	no	4		-1.32006	15.9221	-0.985705	-1.31726	-1.38256	-1.25549	-1.58705	-1.65234	-0.990583	-1.32214	-1.38744
tr|D3Z4K1|D3Z4K1_MOUSE;tr|D3Z478|D3Z478_MOUSE;tr|D3YYS7|D3YYS7_MOUSE;sp|Q9D0L8-2|MCES_MOUSE;sp|Q9D0L8-3|MCES_MOUSE;sp|Q9D0L8|MCES_MOUSE	Phospho (STY)	GDVSEDEPSLGR	yes	no		2	1.17513	7.65093	0.650333	1.92014	1.63427	0.123553	1.39336	1.10749	0.497745	1.76756	1.48168
tr|E9Q616|E9Q616_MOUSE;tr|Q8VDN3|Q8VDN3_MOUSE;tr|Q6UIL4|Q6UIL4_MOUSE;tr|Q8CGE7|Q8CGE7_MOUSE	Phospho (STY)	GGVTGSPEASISGSKGDLK	yes	no			-1.61523	11.9354	-0.91719	-1.13477	-1.70284	-1.6313	-1.84888	-2.41695	-1.29397	-1.51155	-2.07962
tr|E9Q616|E9Q616_MOUSE;tr|Q8VDN3|Q8VDN3_MOUSE;tr|Q6UIL4|Q6UIL4_MOUSE;tr|Q8CGE7|Q8CGE7_MOUSE	Phospho (STY)	GKGGVTGSPEASISGSKGDLK	yes	no			-1.37197	10.2511	-0.800337	-0.979894	-0.865612	-1.91541	-2.09497	-1.98068	-1.15533	-1.33489	-1.22061
tr|E9QAF9|E9QAF9_MOUSE;tr|B9EJ77|B9EJ77_MOUSE;sp|Q0VGY8|TANC1_MOUSE	Oxidation (M);2 Phospho (STY)	GVSMSLPSSPLLPR	yes	no	3		-1.58152	5.0778	-1.76646	-2.24892	-2.23384	0.482463	0	0.0150802	-1.98354	-2.466	-2.45092
tr|E9QAF9|E9QAF9_MOUSE;tr|B9EJ77|B9EJ77_MOUSE;sp|Q0VGY8|TANC1_MOUSE	2 Phospho (STY)	GVSMSLPSSPLLPR	yes	no	4		-2.325	17.7427	-2.1438	-1.8027	-2.26096	-2.35711	-2.01601	-2.47426	-2.69803	-2.35693	-2.81519
sp|Q9D1F4|AKTS1_MOUSE;tr|E9QKI5|E9QKI5_MOUSE;tr|E9QKI4|E9QKI4_MOUSE	Phospho (STY)	LNTSDFQK	yes	no			1.58233	8.91267	1.46633	2.08065	2.77981	0.601817	1.21614	1.9153	0.751051	1.36538	2.06453
tr|Q5BLK1|Q5BLK1_MOUSE;tr|Q3TL53|Q3TL53_MOUSE;sp|P62754|RS6_MOUSE;tr|Q8BT09|Q8BT09_MOUSE	2 Phospho (STY)	LSSLRASTSK	yes	no			3.08096	7.16601	3.11311	0.391399	4.06322	2.72171	0	3.67182	4.15268	1.43097	5.10279
sp|Q91X84|CRTC3_MOUSE	Phospho (STY)	LTQYHGGSLPNVSQLR	yes	yes			-1.01436	5.54971	0	0.101475	-0.192845	-0.994421	-0.892946	-1.18727	-1.61917	-1.5177	-1.81202
tr|Q9DCW5|Q9DCW5_MOUSE	Oxidation (M);2 Phospho (STY)	MMASAVLSASR	yes	yes			1.45664	6.64241	0	0	1.45664	0	0	1.45664	0	0	1.45664
tr|Q3TUJ9|Q3TUJ9_MOUSE;tr|Q8BKP1|Q8BKP1_MOUSE;tr|Q3TAI4|Q3TAI4_MOUSE;sp|Q9CYZ2|TPD54_MOUSE;tr|A2AUD5|A2AUD5_MOUSE;tr|V9GWU5|V9GWU5_MOUSE;tr|Q9CZ22|Q9CZ22_MOUSE	Phospho (STY)	NSATFKSFEDR	yes	no			1.12009	8.33894	0.905514	1.69968	1.21822	0.221873	1.01604	0.534579	1.126	1.92017	1.43871
tr|Q52L79|Q52L79_MOUSE;tr|Q3V255|Q3V255_MOUSE;tr|Q3US19|Q3US19_MOUSE;sp|P05627|JUN_MOUSE	Phospho (STY)	NSDLLTSPDVGLLK	yes	no		3	1.01339	5.12351	0.543396	1.25078	2.30088	0.159309	0.866693	1.91679	-0.127411	0.579973	1.63007
tr|B2RY22|B2RY22_MOUSE;tr|E9QKH0|E9QKH0_MOUSE;tr|J3QP81|J3QP81_MOUSE;tr|E9Q6L0|E9Q6L0_MOUSE;tr|E9QNY9|E9QNY9_MOUSE;sp|Q80TV8|CLAP1_MOUSE;tr|A5D6Q8|A5D6Q8_MOUSE;sp|Q80TV8-2|CLAP1_MOUSE	Phospho (STY)	NSSNTGVGSPSNTIGR	yes	no			-1.03363	9.92198	-0.518365	-0.536213	-0.517583	-1.39267	-1.41051	-1.39188	-1.17278	-1.19063	-1.172
tr|H3BJU7|H3BJU7_MOUSE;sp|Q60875-5|ARHG2_MOUSE;sp|Q60875-4|ARHG2_MOUSE;tr|H3BJX8|H3BJX8_MOUSE;tr|H3BJ45|H3BJ45_MOUSE;tr|H3BJ40|H3BJ40_MOUSE;tr|H3BKH9|H3BKH9_MOUSE;sp|Q60875|ARHG2_MOUSE;tr|Q3TYZ4|Q3TYZ4_MOUSE;tr|H3BLF9|H3BLF9_MOUSE;tr|H3BJ59|H3BJ59_MOUSE;tr|H3BL15|H3BL15_MOUSE;sp|Q60875-2|ARHG2_MOUSE;sp|Q60875-3|ARHG2_MOUSE	2 Phospho (STY)	QILSQSTDSLNMR	yes	no	3		-1.56862	10.6142	-1.29569	-1.18418	-1.80526	-2.02499	-1.91348	-2.53456	-0.987127	-0.875617	-1.4967
tr|Q3UZP7|Q3UZP7_MOUSE;tr|Q91WF5|Q91WF5_MOUSE;tr|Q542N8|Q542N8_MOUSE;tr|Q3TRX4|Q3TRX4_MOUSE;sp|Q9Z0P4-2|PALM_MOUSE;tr|Q6ZQE7|Q6ZQE7_MOUSE;tr|Q8CB16|Q8CB16_MOUSE;sp|Q9Z0P4|PALM_MOUSE	2 Phospho (STY)	SETLVNAQQTPLGTPKENR	yes	no			-1.1185	4.61361	-1.02604	-1.29003	-1.38925	-1.69263	-1.95662	-2.05584	0.363214	0.0992191	0
sp|Q9EP71|RAI14_MOUSE	2 Phospho (STY)	SITSTPLSGK	yes	yes	3		-1.38955	6.87074	-1.17056	-1.40238	-0.437609	-2.30309	-2.53491	-1.57014	-0.732951	-0.964766	0
tr|Z4YJT3|Z4YJT3_MOUSE;sp|Q6ZQ58|LARP1_MOUSE;tr|Q3UU34|Q3UU34_MOUSE	2 Phospho (STY)	SLPTTVPESPNYR	yes	no	4		1.75209	12.9884	1.58544	1.13935	1.51882	1.74998	1.30389	1.68336	2.43358	1.98749	2.36696
sp|Q9D1F4|AKTS1_MOUSE;tr|E9QKI5|E9QKI5_MOUSE;tr|E9QKI4|E9QKI4_MOUSE;tr|F6R8S6|F6R8S6_MOUSE	Phospho (STY)	SLPVSVPVWAFK	yes	no			1.53746	6.23485	2.05155	0.101696	2.10649	1.94985	0	2.00479	1.99341	0.0435592	2.04835
tr|Q3TII9|Q3TII9_MOUSE;sp|Q60876|4EBP1_MOUSE	2 Phospho (STY)	VALGDGVQLPPGDYSTTPGGTLFSTTPGGTR	yes	no	4		1.07106	5.73572	0	1.56008	1.34692	0.0835094	1.64359	1.43043	-0.134368	1.42572	1.21256
tr|Q3UFJ3|Q3UFJ3_MOUSE;sp|P35486|ODPA_MOUSE	2 Phospho (STY)	YHGHSMSDPGVSYR	yes	no			2.48416	12.5556	1.86943	3.2122	1.97955	1.93216	3.27494	2.04229	2.19799	3.54077	2.30812

## Sheet: 10 min FC 2
Proteins	Modifications	Sequence	Unique_Groups_	Unique_Proteins_	Phospho_STY_	MissedCleavages	mean log2	ratio log2 p-value	log2 ratio 1	log2 ratio 2	log2 ratio 3	log2 ratio 4	log2 ratio 5	log2 ratio 6	log2 ratio 7	log2 ratio 8	log2 ratio 9
tr|E9QAI5|E9QAI5_MOUSE;sp|B2RQC6|PYR1_MOUSE;tr|Q80VF8|Q80VF8_MOUSE;tr|Q6P9L1|Q6P9L1_MOUSE;sp|B2RQC6-2|PYR1_MOUSE;tr|G3UWN2|G3UWN2_MOUSE	Phospho (STY)	ASDPGLPAEEPK	yes	no		2	1.10121	4.9729	1.38793	0.814493	0	1.38793	0.814493	0
tr|Q4FK36|Q4FK36_MOUSE;sp|Q9R0P5|DEST_MOUSE	Acetyl (Protein N-term);Phospho (STY)	ASGVQVADEVCR	yes	no	1		-1.41616	5.38038	0	0	-1.41616	0	0	-1.41616
sp|Q99K01|PDXD1_MOUSE;sp|Q99K01-2|PDXD1_MOUSE;sp|Q99K01-4|PDXD1_MOUSE;sp|Q99K01-3|PDXD1_MOUSE;tr|D3YZA7|D3YZA7_MOUSE;sp|Q99K01-5|PDXD1_MOUSE	Oxidation (M);Phospho (STY)	CDSMTLTPGLWLGLPAVPAVTLYK	yes	no			3.44806	7.148	0	0	3.44806	0	0	3.44806
tr|Q14BE9|Q14BE9_MOUSE;tr|G5E8A8|G5E8A8_MOUSE;tr|D5HP88|D5HP88_MOUSE	Phospho (STY)	EFLGTTQTASFCGPKK	yes	no			2.31794	6.35672	2.31794	0	0	2.31794	0	0
sp|Q6P5H2-2|NEST_MOUSE;sp|Q6P5H2|NEST_MOUSE	Phospho (STY)	ESQESLKSPEEEDQR	yes	no			-2.69842	6.65927	0	0	-2.69842	0	0	-2.69842
tr|Q8CF41|Q8CF41_MOUSE	Acetyl (Protein N-term);2 Phospho (STY)	ETYPMSR	yes	yes			-5.39877	8.04325	0	-5.39877	0	0	-5.39877	0
sp|Q8CJF7|ELYS_MOUSE	2 Phospho (STY)	EVSVSSVTEEPK	yes	yes	1		1.25564	5.1437	0	1.25564	0	0	1.25564	0
tr|D3YUS5|D3YUS5_MOUSE;tr|Q0VAV5|Q0VAV5_MOUSE;tr|E9PYD8|E9PYD8_MOUSE;tr|E9PW37|E9PW37_MOUSE	2 Phospho (STY)	FAEHSSSPNVSGSLSSGLQR	yes	no			-1.57717	7.28633	-1.57717	-1.57717	-1.57717	0	0	0
tr|E9QP01|E9QP01_MOUSE;sp|Q924A2-2|CIC_MOUSE;sp|Q924A2|CIC_MOUSE	2 Phospho (STY)	FAELPEFRPEEVLPSPTLQSLATSPR	yes	no			1.0445	7.88925	1.31992	1.31992	1.31992	0.76907	0.76907	0.76907
CON__P02666	Phospho (STY)	FQSEEQQQTEDELQDK	yes	yes		1	-1.12852	4.93457	-1.12852	0	0	-1.12852	0	0
tr|E9Q616|E9Q616_MOUSE;tr|Q8VDN3|Q8VDN3_MOUSE;tr|A0PJF4|A0PJF4_MOUSE;tr|Q6UIL4|Q6UIL4_MOUSE;tr|Q8CGE7|Q8CGE7_MOUSE;tr|Q8BKS2|Q8BKS2_MOUSE	Phospho (STY)	GDLGASSPSMK	yes	no		1	-1.16315	8.81514	-0.867767	-0.848141	-1.09329	-1.32127	-1.30164	-1.54679
tr|D3Z4K1|D3Z4K1_MOUSE;tr|D3Z478|D3Z478_MOUSE;tr|D3YYS7|D3YYS7_MOUSE;sp|Q9D0L8-2|MCES_MOUSE;sp|Q9D0L8-3|MCES_MOUSE;sp|Q9D0L8|MCES_MOUSE	Phospho (STY)	GDVSEDEPSLGR	yes	no		2	1.04997	4.8804	0.298719	1.56853	1.28266	0.298719	1.56853	1.28266
sp|P26645|MARCS_MOUSE;tr|Q05BL6|Q05BL6_MOUSE	Phospho (STY)	GEATAERPGEAAVASSPSK	yes	no			2.41397	8.54984	2.41397	2.41397	2.41397	0	0	0
tr|Q8C8P0|Q8C8P0_MOUSE;sp|Q61532|MK06_MOUSE	Phospho (STY)	GHLSEGLVTK	yes	no			-1.28591	8.6242	0	-1.38269	-1.18913	0	-1.38269	-1.18913
sp|Q52KE7|CCNL1_MOUSE	2 Phospho (STY)	GLNLDGTPALSTLGGFSPASKPSSPR	yes	yes		2	1.36575	8.51502	1.59056	1.58556	1.81314	0.995883	0.990882	1.21846
tr|Q542S9|Q542S9_MOUSE;tr|Q3V2N5|Q3V2N5_MOUSE;sp|Q61235|SNTB2_MOUSE;tr|B7ZNU9|B7ZNU9_MOUSE	Phospho (STY)	GPAGEASASPPVR	yes	no			-1.0056	4.70977	0	0	-1.0056	0	0	-1.0056
sp|Q61033-2|LAP2A_MOUSE;sp|Q61029-4|LAP2B_MOUSE;sp|Q61029-2|LAP2B_MOUSE;tr|Q3TNH0|Q3TNH0_MOUSE;sp|Q61029-3|LAP2B_MOUSE;tr|Q3UR33|Q3UR33_MOUSE;tr|Q3U955|Q3U955_MOUSE;sp|Q61029|LAP2B_MOUSE;sp|Q61033|LAP2A_MOUSE	2 Phospho (STY)	GPPDFSSDEEREPTPVLGSGASVGR	yes	no		2	1.23089	5.4603	1.74651	1.74169	0.821921	0.924589	0.919767	0
sp|Q99K01|PDXD1_MOUSE;sp|Q99K01-2|PDXD1_MOUSE;sp|Q99K01-4|PDXD1_MOUSE	3 Phospho (STY)	GSDAVSETSSVSHIEDLEK	yes	no	1		1.24819	5.13201	0	1.24819	0	0	1.24819	0
tr|Q8BQG3|Q8BQG3_MOUSE;tr|Q8CCE8|Q8CCE8_MOUSE;tr|Q5SYH9|Q5SYH9_MOUSE;sp|Q04690-2|NF1_MOUSE;sp|Q04690|NF1_MOUSE;tr|Q3TYD2|Q3TYD2_MOUSE	Phospho (STY)	GSEGYLAATYPAVGQTSPR	yes	no			-1.13025	4.99155	-1.79141	-1.63761	-1.659	-0.659896	-0.506099	-0.527486
sp|Q91ZX7|LRP1_MOUSE;tr|Q8C4T5|Q8C4T5_MOUSE;tr|Q811K6|Q811K6_MOUSE	2 Phospho (STY)	HSLASTDEKR	yes	no			-1.01403	5.99395	-1.01403	-1.01403	-1.01403	0	0	0
sp|P97329|KI20A_MOUSE	2 Phospho (STY)	HSPLLKSPFGK	yes	yes			-1.22963	6.55455	-1.22963	-1.22963	-1.22963	0	0	0
tr|A2A8V8|A2A8V8_MOUSE;tr|A2A8V9|A2A8V9_MOUSE;tr|E9PUK6|E9PUK6_MOUSE;tr|E9QKA4|E9QKA4_MOUSE;sp|Q52KI8|SRRM1_MOUSE;sp|Q52KI8-2|SRRM1_MOUSE	2 Phospho (STY)	HSPTPQQSNR	yes	no			-1.95663	6.02001	0	-1.95663	0	0	-1.95663	0
tr|B2KF34|B2KF34_MOUSE;sp|P47811-2|MK14_MOUSE;tr|B2KF35|B2KF35_MOUSE;sp|P47811-4|MK14_MOUSE;tr|Q5U421|Q5U421_MOUSE;sp|P47811-3|MK14_MOUSE;sp|P47811|MK14_MOUSE	2 Phospho (STY)	HTDDEMTGYVATR	yes	no			-1.81589	5.87194	0	-1.81589	0	0	-1.81589	0
CON__P12763	3 Phospho (STY)	HTFSGVASVESSSGEAFHVGK	yes	yes			5.94111	11.2433	5.94111	5.94111	5.94111	0	0	0
sp|E9Q1P8|I2BP2_MOUSE	Phospho (STY)	IPITPTSSFVSPPPPTASPHSNR	yes	yes			-1.24809	5.13186	0	-1.24809	0	0	-1.24809	0
sp|P47963|RL13_MOUSE;tr|Q5RKP3|Q5RKP3_MOUSE	Phospho (STY)	KGDSSAEELK	yes	no			1.49746	7.1333	1.49746	1.49746	1.49746	0	0	0
sp|Q8K327|CHAP1_MOUSE	3 Phospho (STY)	KHTASGSSESPK	yes	yes		1	1.90931	7.85224	1.90931	1.90931	1.90931	0	0	0
tr|Z4YJT3|Z4YJT3_MOUSE;sp|Q6ZQ58|LARP1_MOUSE	2 Phospho (STY)	KNTFTAWSEEDSDYEIDDRDVNK	yes	no			-1.4124	6.96106	-1.4124	-1.4124	-1.4124	0	0	0
sp|Q3UMU9|HDGR2_MOUSE;sp|Q3UMU9-3|HDGR2_MOUSE;sp|Q3UMU9-4|HDGR2_MOUSE;sp|Q3UMU9-2|HDGR2_MOUSE	Phospho (STY)	KRSEGLSLER	yes	no			-2.02936	8.03334	-2.02936	-2.02936	-2.02936	0	0	0
sp|Q99L27|GMPR2_MOUSE	2 Phospho (STY)	KYSGGVAEYR	yes	yes			-2.89374	9.09061	-2.89374	-2.89374	-2.89374	0	0	0
sp|P26645|MARCS_MOUSE	Phospho (STY)	LSGFSFKK	yes	yes			1.15544	4.98068	0	1.15544	0	0	1.15544	0
tr|Q5BLK1|Q5BLK1_MOUSE;tr|Q3TL53|Q3TL53_MOUSE;sp|P62754|RS6_MOUSE;tr|Q8BT09|Q8BT09_MOUSE	2 Phospho (STY)	LSSLRASTSK	yes	no			5.44073	7.49105	6.16234	3.44063	7.11245	5.90018	3.17848	6.8503
tr|Q5BLK1|Q5BLK1_MOUSE;tr|Q3TL53|Q3TL53_MOUSE;sp|P62754|RS6_MOUSE	3 Phospho (STY)	LSSLRASTSKSESSQK	yes	no			-1.97971	7.95975	-1.97971	-1.97971	-1.97971	0	0	0
sp|Q3THK3|T2FA_MOUSE	2 Phospho (STY)	MDTGPQSLSGKSTPSSGDVQVTEDAVR	yes	yes		2	-1.98287	5.44579	-1.54506	-2.42068	0	-1.54506	-2.42068	0
tr|Q9DCW5|Q9DCW5_MOUSE	Oxidation (M);2 Phospho (STY)	MMASAVLSASR	yes	yes			1.45664	5.43595	0	0	1.45664	0	0	1.45664
tr|Q3UDS1|Q3UDS1_MOUSE;tr|Q3U057|Q3U057_MOUSE;tr|Q3TC91|Q3TC91_MOUSE;sp|Q9QXK7|CPSF3_MOUSE	Acetyl (Protein N-term);Oxidation (M);Phospho (STY)	MSAIPAEESDQLLIR	yes	no			1.53723	5.54224	0	0	1.53723	0	0	1.53723
tr|Q3U3G9|Q3U3G9_MOUSE;tr|Q8VHA8|Q8VHA8_MOUSE;tr|Q8BKL1|Q8BKL1_MOUSE;tr|Q8VHB0|Q8VHB0_MOUSE;tr|Q8VHA9|Q8VHA9_MOUSE;tr|Q8BJJ6|Q8BJJ6_MOUSE;tr|Q8BJH8|Q8BJH8_MOUSE;sp|Q62280|SSXT_MOUSE	Acetyl (Protein N-term);Oxidation (M);Phospho (STY)	MSVAFAAPR	yes	no			-3.97104	7.42982	0	-3.97104	0	0	-3.97104	0
tr|A2VDH4|A2VDH4_MOUSE;sp|Q8CHK4-2|KAT5_MOUSE;tr|Q3YFI9|Q3YFI9_MOUSE;tr|Q3UJQ1|Q3UJQ1_MOUSE;sp|Q8CHK4|KAT5_MOUSE;sp|Q8CHK4-3|KAT5_MOUSE	2 Phospho (STY)	NGLPGSRPGSPER	yes	no			1.32163	6.76589	1.32163	1.32163	1.32163	0	0	0
tr|Q3TUJ9|Q3TUJ9_MOUSE;tr|Q8BKP1|Q8BKP1_MOUSE;tr|Q3TAI4|Q3TAI4_MOUSE;sp|Q9CYZ2|TPD54_MOUSE;tr|A2AUD5|A2AUD5_MOUSE;tr|V9GWU5|V9GWU5_MOUSE;tr|Q9CZ22|Q9CZ22_MOUSE	Phospho (STY)	NSATFKSFEDR	yes	no			1.1157	6.37162	0.992406	1.78657	1.30511	0.501074	1.29524	0.813779
tr|Q52L79|Q52L79_MOUSE;tr|Q3V255|Q3V255_MOUSE;tr|Q3US19|Q3US19_MOUSE;sp|P05627|JUN_MOUSE	Phospho (STY)	NSDLLTSPDVGLLK	yes	no		3	1.58464	5.16155	1.02144	1.72882	2.77892	0.504591	1.21197	2.26208
tr|Q71V06|Q71V06_MOUSE;tr|Q810K5|Q810K5_MOUSE;tr|Q60951|Q60951_MOUSE;tr|Q3UBT1|Q3UBT1_MOUSE;sp|P62960|YBOX1_MOUSE;tr|A2BGG7|A2BGG7_MOUSE	2 Phospho (STY)	NYQQNYQNSESGEKNEGSESAPEGQAQQR	yes	no			-1.15653	6.37562	-1.15653	-1.15653	-1.15653	0	0	0
tr|Q3U1H6|Q3U1H6_MOUSE;sp|Q8R4Z4|ETV3_MOUSE	2 Phospho (STY)	PAMYPDPHSPFAISPVPGR	yes	no			1.41782	6.97234	1.41782	1.41782	1.41782	0	0	0
sp|Q9CQS8|SC61B_MOUSE	Phospho (STY)	PGPTPSGTNVGSSGRSPSK	yes	yes			1.17067	9.56527	1.00751	1.39178	1.42875	0.796822	1.18108	1.21805
sp|Q9EQG7|ENPP5_MOUSE;tr|Q5DTL0|Q5DTL0_MOUSE	2 Phospho (STY)	PIPYTQSTTLLLGSDK	yes	no			-1.1159	6.2715	-1.1159	-1.1159	-1.1159	0	0	0
sp|Q3U3V8|XRRA1_MOUSE	Oxidation (M);Phospho (STY)	PSDLCTINVSGMK	yes	yes			-2.91797	6.81513	0	-2.91797	0	0	-2.91797	0
sp|Q6NS46|RRP5_MOUSE	Phospho (STY)	QESESEQELVNK	yes	yes		1	3.31955	7.07223	0	3.31955	0	0	3.31955	0
tr|Q3TMV3|Q3TMV3_MOUSE;sp|Q08509|EPS8_MOUSE;tr|Q3U2Z5|Q3U2Z5_MOUSE	2 Phospho (STY)	QNSSSSDSGGSIVR	yes	no	3		1.16707	8.50979	1.05649	1.05649	0.7262	1.49785	1.49785	1.16756
tr|Q3TW34|Q3TW34_MOUSE;tr|Q9DBE5|Q9DBE5_MOUSE;tr|Q3U3D2|Q3U3D2_MOUSE;sp|P22893|TTP_MOUSE	Phospho (STY)	QSISFSGLPSGR	yes	no			-1.10898	4.90044	0	0	-1.10898	0	0	-1.10898
sp|Q8BHL3|TB10B_MOUSE	2 Phospho (STY)	RASAGPVPGAVVIAEGLHPSLPSPTGNSTPLGTSK	yes	yes			2.19647	6.24969	0	0	2.19647	0	0	2.19647
sp|Q148V8|FA83H_MOUSE	Phospho (STY)	RGSLTFAGESSK	yes	yes			-1.02169	4.74063	-1.02169	0	0	-1.02169	0	0
tr|Q5BLK1|Q5BLK1_MOUSE;tr|Q3TL53|Q3TL53_MOUSE;sp|P62754|RS6_MOUSE;tr|Q8BT09|Q8BT09_MOUSE	3 Phospho (STY)	RLSSLRASTSK	yes	no			-3.38998	9.56354	-3.38998	-3.38998	-3.38998	0	0	0
sp|Q91XU0-2|WRIP1_MOUSE;sp|Q91XU0|WRIP1_MOUSE	Phospho (STY)	RPAAAAAAGSASPR	yes	no			1.2729	5.1705	0	1.2729	0	0	1.2729	0
sp|Q3UCQ1-2|FOXK2_MOUSE;sp|Q3UCQ1|FOXK2_MOUSE	2 Phospho (STY)	SAPASPNHAGVLSAHSSGAQTPESLSR	yes	no			3.17398	6.98279	0	0	3.17398	0	0	3.17398
sp|P42128|FOXK1_MOUSE	2 Phospho (STY)	SAPASPTHPGLMSPR	yes	yes			-1.01105	4.36393	-0.770654	-0.331848	-1.75069	-0.890624	-0.451817	-1.87066
sp|P26645|MARCS_MOUSE	2 Phospho (STY)	SFKLSGFSFK	yes	yes			-1.05718	10.691	-0.901084	-0.901084	-0.901084	-1.21327	-1.21327	-1.21327
tr|E9PVC6|E9PVC6_MOUSE;sp|Q6NZJ6-2|IF4G1_MOUSE;tr|E9Q9E1|E9Q9E1_MOUSE;tr|E9PVC5|E9PVC5_MOUSE;sp|Q6NZJ6|IF4G1_MOUSE;tr|Q8R2V4|Q8R2V4_MOUSE;tr|Q8K0J8|Q8K0J8_MOUSE;tr|Q6PD42|Q6PD42_MOUSE	Phospho (STY)	SFSKEVEER	yes	no			-1.07713	6.29054	-1.53189	-0.599258	-1.29881	-1.39951	-0.466878	-1.16643
tr|E9Q9J4|E9Q9J4_MOUSE	Phospho (STY)	SGEQITSSPVSPK	yes	yes		1	-1.01922	4.73592	0	-1.01922	0	0	-1.01922	0
sp|A2BH40-3|ARI1A_MOUSE;sp|A2BH40|ARI1A_MOUSE;tr|E9QAQ7|E9QAQ7_MOUSE	Phospho (STY)	SHHAPMSPGSSGGGGQPLAR	yes	no			1.06068	6.12413	1.06068	1.06068	1.06068	0	0	0
sp|O35691|PININ_MOUSE;tr|Q3TUQ5|Q3TUQ5_MOUSE	2 Phospho (STY)	SISESSRSGK	yes	no			2.30992	6.34983	0	2.30992	0	0	2.30992	0
tr|Q3TYN4|Q3TYN4_MOUSE;tr|Q8BHR1|Q8BHR1_MOUSE;sp|A2AQ25-9|SKT_MOUSE;sp|A2AQ25-6|SKT_MOUSE;sp|A2AQ25-5|SKT_MOUSE;sp|A2AQ25-8|SKT_MOUSE;sp|A2AQ25-4|SKT_MOUSE;tr|D3Z781|D3Z781_MOUSE;tr|B2RY09|B2RY09_MOUSE;sp|A2AQ25-3|SKT_MOUSE;sp|A2AQ25-2|SKT_MOUSE;sp|A2AQ25|SKT_MOUSE;tr|E9QAU4|E9QAU4_MOUSE	2 Phospho (STY)	SISPSPSAILER	yes	no	3		2.61415	9.85881	0	2.74436	2.48395	0	2.74436	2.48395
sp|Q9EP71|RAI14_MOUSE	2 Phospho (STY)	SITSTPLSGK	yes	yes	3		-1.05484	5.38921	-0.732951	-0.964766	0	-1.3592	-1.59101	-0.626247
tr|A2AJT3|A2AJT3_MOUSE;tr|Q3TV92|Q3TV92_MOUSE;sp|A2AJT4|PNISR_MOUSE;tr|B2RUA1|B2RUA1_MOUSE;tr|A2AJT5|A2AJT5_MOUSE	Phospho (STY)	SKFDSDEEDEDAENLEAVSSGK	yes	no			1.51136	5.50872	0	0	1.51136	0	0	1.51136
sp|Q8K2K6-3|AGFG1_MOUSE;sp|Q8K2K6-2|AGFG1_MOUSE;sp|Q8K2K6-1|AGFG1_MOUSE;sp|Q8K2K6|AGFG1_MOUSE	2 Phospho (STY)	SLLGESAPALHLNKGTPSQSPVVGR	yes	no			-1.0891	6.20085	-1.0891	-1.0891	-1.0891	0	0	0
tr|Z4YJT3|Z4YJT3_MOUSE;sp|Q6ZQ58|LARP1_MOUSE;tr|Q3UU34|Q3UU34_MOUSE	2 Phospho (STY)	SLPTTVPESPNYR	yes	no	4		2.34399	7.21298	3.20153	2.75544	3.13491	1.82826	1.38217	1.76164
sp|Q99K70-2|RRAGC_MOUSE;sp|Q99K70|RRAGC_MOUSE	Acetyl (Protein N-term);2 Phospho (STY)	SLQYGAEETPLAGSYGAADSFPK	yes	no	1		2.69795	6.65892	0	0	2.69795	0	0	2.69795
tr|E9PUA3|E9PUA3_MOUSE;sp|Q8R0S2|IQEC1_MOUSE;sp|Q8R0S2-2|IQEC1_MOUSE	Phospho (STY)	SLSESYELSSDLQDK	yes	no		1	-1.11385	6.26617	-1.11385	-1.11385	-1.11385	0	0	0
tr|E9Q616|E9Q616_MOUSE;tr|Q8VDN3|Q8VDN3_MOUSE;tr|Q6UIL4|Q6UIL4_MOUSE;tr|Q8CGE7|Q8CGE7_MOUSE	3 Phospho (STY)	SNSFSDEREFSAPSTPTGTLEFAGGDAK	yes	no			-1.99972	7.98963	-1.99972	-1.99972	-1.99972	0	0	0
tr|Q545R3|Q545R3_MOUSE;tr|Q3TSR4|Q3TSR4_MOUSE;tr|Q3TD08|Q3TD08_MOUSE;tr|B7ZWC0|B7ZWC0_MOUSE;sp|Q62433|NDRG1_MOUSE	4 Phospho (STY)	SRTASGSSVTSLEGTR	yes	no			-1.91671	7.86372	-1.91671	-1.91671	-1.91671	0	0	0
tr|Q3TDD8|Q3TDD8_MOUSE;tr|Q3UGC0|Q3UGC0_MOUSE;tr|Q3TSY9|Q3TSY9_MOUSE;tr|Q3TLQ9|Q3TLQ9_MOUSE;sp|Q8BGD9|IF4B_MOUSE;tr|Q922K6|Q922K6_MOUSE	2 Phospho (STY)	SRTGSESSQTGASATSGR	yes	no			-2.47071	8.61909	-2.47071	-2.47071	-2.47071	0	0	0
sp|Q3TC46|PATL1_MOUSE	Phospho (STY)	STSPIIGSPPVR	yes	yes			-1.70838	4.80106	-1.23581	-2.18094	0	-1.23581	-2.18094	0
tr|B2RY22|B2RY22_MOUSE;tr|E9QKH0|E9QKH0_MOUSE;tr|J3QP81|J3QP81_MOUSE;tr|E9Q6L0|E9Q6L0_MOUSE;tr|E9QNY9|E9QNY9_MOUSE;sp|Q80TV8|CLAP1_MOUSE;tr|A5D6Q8|A5D6Q8_MOUSE;sp|Q80TV8-2|CLAP1_MOUSE	Phospho (STY)	SVSTTGSLQR	yes	no			-1.06515	6.13633	-1.06515	-1.06515	-1.06515	0	0	0
tr|Q4VBF8|Q4VBF8_MOUSE;sp|Q8C0T5-2|SI1L1_MOUSE;sp|Q8C0T5|SI1L1_MOUSE	Phospho (STY)	TLSDESIYSSQR	yes	no			-1.05388	4.80102	0	0	-1.05388	0	0	-1.05388
sp|Q3UMF0-3|COBL1_MOUSE;sp|Q3UMF0-4|COBL1_MOUSE;tr|B1AZ15|B1AZ15_MOUSE;tr|B1AZ14|B1AZ14_MOUSE;sp|Q3UMF0-2|COBL1_MOUSE;sp|Q3UMF0|COBL1_MOUSE	Phospho (STY)	TLSSPTGTETNPPK	yes	no		1	-1.82022	5.87667	0	-1.82022	0	0	-1.82022	0
tr|O35558|O35558_MOUSE;tr|Q3UF82|Q3UF82_MOUSE;sp|P63085|MK01_MOUSE	Phospho (STY)	VADPDHDHTGFLTEYVATR	yes	no			2.2853	8.38667	0	0	0	2.2853	2.2853	2.2853
tr|Q3TII9|Q3TII9_MOUSE;sp|Q60876|4EBP1_MOUSE	2 Phospho (STY)	VALGDGVQLPPGDYSTTPGGTLFSTTPGGTR	yes	no	4		1.4535	8.70199	0	1.56008	1.34692	0	1.56008	1.34692
tr|Q2NL54|Q2NL54_MOUSE;sp|Q9DAT2|MRGBP_MOUSE	2 Phospho (STY)	VLTANSNPSSPSAAK	yes	no	1		-2.97865	6.85615	0	0	-2.97865	0	0	-2.97865
tr|Q3UFJ3|Q3UFJ3_MOUSE;sp|P35486|ODPA_MOUSE	Oxidation (M);Phospho (STY)	YGMGTSVER	yes	no			3.08738	6.92763	0	0	3.08738	0	0	3.08738
tr|Q3UFJ3|Q3UFJ3_MOUSE;sp|P35486|ODPA_MOUSE	2 Phospho (STY)	YHGHSMSDPGVSYR	yes	no			2.27439	7.7848	1.86405	3.20683	1.97418	1.71612	3.0589	1.82625

## Sheet: 15 min FC 2
Proteins	Modifications	Sequence	Unique_Groups_	Unique_Proteins_	Phospho_STY_	MissedCleavages	mean log2	ratio log2 p-value	log2 ratio 1	log2 ratio 2	log2 ratio 3	log2 ratio 4	log2 ratio 5	log2 ratio 6	log2 ratio 7	log2 ratio 8	log2 ratio 9
sp|P43274|H14_MOUSE	Phospho (STY)	APKSPAK	yes	yes			-1.29086	6.67536	-1.29086	-1.29086	-1.29086	0	0	0
tr|E9QAI5|E9QAI5_MOUSE;sp|B2RQC6|PYR1_MOUSE;tr|Q80VF8|Q80VF8_MOUSE;tr|Q6P9L1|Q6P9L1_MOUSE;sp|B2RQC6-2|PYR1_MOUSE;tr|G3UWN2|G3UWN2_MOUSE	Phospho (STY)	ASDPGLPAEEPK	yes	no		2	1.10121	4.9729	1.38793	0.814493	0	1.38793	0.814493	0
tr|Q4FK36|Q4FK36_MOUSE;sp|Q9R0P5|DEST_MOUSE	Acetyl (Protein N-term);Phospho (STY)	ASGVQVADEVCR	yes	no	1		-1.41616	5.36595	0	0	-1.41616	0	0	-1.41616
sp|Q99K01|PDXD1_MOUSE;sp|Q99K01-2|PDXD1_MOUSE;sp|Q99K01-4|PDXD1_MOUSE;sp|Q99K01-3|PDXD1_MOUSE;tr|D3YZA7|D3YZA7_MOUSE;sp|Q99K01-5|PDXD1_MOUSE	Oxidation (M);Phospho (STY)	CDSMTLTPGLWLGLPAVPAVTLYK	yes	no			3.44806	7.13339	0	0	3.44806	0	0	3.44806
tr|Q14BE9|Q14BE9_MOUSE;tr|G5E8A8|G5E8A8_MOUSE;tr|D5HP88|D5HP88_MOUSE	Phospho (STY)	EFLGTTQTASFCGPKK	yes	no			2.31794	6.34216	2.31794	0	0	2.31794	0	0
sp|Q6P5H2-2|NEST_MOUSE;sp|Q6P5H2|NEST_MOUSE	Phospho (STY)	ESQESLKSPEEEDQR	yes	no			-2.69842	6.64469	0	0	-2.69842	0	0	-2.69842
tr|Q8CF41|Q8CF41_MOUSE	Acetyl (Protein N-term);2 Phospho (STY)	ETYPMSR	yes	yes			-5.39877	8.02862	0	-5.39877	0	0	-5.39877	0
sp|Q8CJF7|ELYS_MOUSE	2 Phospho (STY)	EVSVSSVTEEPK	yes	yes	1		1.25564	5.12932	0	1.25564	0	0	1.25564	0
tr|D3YUS5|D3YUS5_MOUSE;tr|Q0VAV5|Q0VAV5_MOUSE;tr|E9PYD8|E9PYD8_MOUSE;tr|E9PW37|E9PW37_MOUSE	2 Phospho (STY)	FAEHSSSPNVSGSLSSGLQR	yes	no			-1.00494	5.94682	-1.00494	-1.00494	-1.00494	0	0	0
tr|E9QP01|E9QP01_MOUSE;sp|Q924A2-2|CIC_MOUSE;sp|Q924A2|CIC_MOUSE	2 Phospho (STY)	FAELPEFRPEEVLPSPTLQSLATSPR	yes	no			1.2647	9.93743	1.48252	1.48252	1.48252	1.04688	1.04688	1.04688
CON__P02666	Phospho (STY)	FQSEEQQQTEDELQDK	yes	yes		1	-1.12852	4.92026	-1.12852	0	0	-1.12852	0	0
tr|D3Z4K1|D3Z4K1_MOUSE;tr|D3Z478|D3Z478_MOUSE;tr|D3YYS7|D3YYS7_MOUSE;sp|Q9D0L8-2|MCES_MOUSE;sp|Q9D0L8-3|MCES_MOUSE;sp|Q9D0L8|MCES_MOUSE	Phospho (STY)	GDVSEDEPSLGR	yes	no		2	1.04997	4.8804	0.298719	1.56853	1.28266	0.298719	1.56853	1.28266
tr|Q8C8P0|Q8C8P0_MOUSE;sp|Q61532|MK06_MOUSE	Phospho (STY)	GHLSEGLVTK	yes	no			-1.28591	8.6242	0	-1.38269	-1.18913	0	-1.38269	-1.18913
sp|Q52KE7|CCNL1_MOUSE	2 Phospho (STY)	GLNLDGTPALSTLGGFSPASKPSSPR	yes	yes		2	1.92073	12.6952	2.00455	1.99955	2.22713	1.69184	1.68684	1.91443
sp|Q52KE7|CCNL1_MOUSE	3 Phospho (STY)	GLNLDGTPALSTLGGFSPASKPSSPR	yes	yes	3		-1.45199	6.76463	-0.721328	-1.04074	-1.55467	-1.41416	-1.73357	-2.2475
tr|Q542S9|Q542S9_MOUSE;tr|Q3V2N5|Q3V2N5_MOUSE;sp|Q61235|SNTB2_MOUSE;tr|B7ZNU9|B7ZNU9_MOUSE	Phospho (STY)	GPAGEASASPPVR	yes	no			-1.0056	4.69555	0	0	-1.0056	0	0	-1.0056
sp|Q61033-2|LAP2A_MOUSE;sp|Q61029-4|LAP2B_MOUSE;sp|Q61029-2|LAP2B_MOUSE;tr|Q3TNH0|Q3TNH0_MOUSE;sp|Q61029-3|LAP2B_MOUSE;tr|Q3UR33|Q3UR33_MOUSE;tr|Q3U955|Q3U955_MOUSE;sp|Q61029|LAP2B_MOUSE;sp|Q61033|LAP2A_MOUSE	2 Phospho (STY)	GPPDFSSDEEREPTPVLGSGASVGR	yes	no		2	1.27957	5.39162	1.82763	1.82281	0.903044	0.924589	0.919767	0
sp|Q99K01|PDXD1_MOUSE;sp|Q99K01-2|PDXD1_MOUSE;sp|Q99K01-4|PDXD1_MOUSE	3 Phospho (STY)	GSDAVSETSSVSHIEDLEK	yes	no	1		1.24819	5.11765	0	1.24819	0	0	1.24819	0
sp|P70255-5|NFIC_MOUSE;tr|Q3UHA6|Q3UHA6_MOUSE;sp|P70255-3|NFIC_MOUSE;sp|P70255-2|NFIC_MOUSE;sp|P70255|NFIC_MOUSE;sp|P70255-4|NFIC_MOUSE	2 Phospho (STY)	HKSGSMEEDVDTSPGGDYYTSPNSPTSSSR	yes	no			1.18502	6.42524	1.18502	1.18502	1.18502	0	0	0
sp|P97329|KI20A_MOUSE	2 Phospho (STY)	HSPLLKSPFGK	yes	yes			-1.11325	6.24331	-1.11325	-1.11325	-1.11325	0	0	0
tr|A2A8V8|A2A8V8_MOUSE;tr|A2A8V9|A2A8V9_MOUSE;tr|E9PUK6|E9PUK6_MOUSE;tr|E9QKA4|E9QKA4_MOUSE;sp|Q52KI8|SRRM1_MOUSE;sp|Q52KI8-2|SRRM1_MOUSE	2 Phospho (STY)	HSPTPQQSNR	yes	no			-1.95663	6.00548	0	-1.95663	0	0	-1.95663	0
tr|B2KF34|B2KF34_MOUSE;sp|P47811-2|MK14_MOUSE;tr|B2KF35|B2KF35_MOUSE;sp|P47811-4|MK14_MOUSE;tr|Q5U421|Q5U421_MOUSE;sp|P47811-3|MK14_MOUSE;sp|P47811|MK14_MOUSE	2 Phospho (STY)	HTDDEMTGYVATR	yes	no			-1.81589	5.85742	0	-1.81589	0	0	-1.81589	0
CON__P12763	3 Phospho (STY)	HTFSGVASVESSSGEAFHVGK	yes	yes			2.55926	8.70224	2.55926	2.55926	2.55926	0	0	0
sp|E9Q1P8|I2BP2_MOUSE	Phospho (STY)	IPITPTSSFVSPPPPTASPHSNR	yes	yes			-1.24809	5.11749	0	-1.24809	0	0	-1.24809	0
tr|A1L0U3|A1L0U3_MOUSE;tr|A1L0V4|A1L0V4_MOUSE;tr|B9EI85|B9EI85_MOUSE;sp|P84228|H32_MOUSE;sp|P68433|H31_MOUSE	Phospho (STY)	KSAPATGGVK	yes	no			-1.54141	7.19703	-1.54141	-1.54141	-1.54141	0	0	0
sp|Q99L27|GMPR2_MOUSE	2 Phospho (STY)	KYSGGVAEYR	yes	yes			-1.44236	7.00128	-1.44236	-1.44236	-1.44236	0	0	0
sp|Q8CIB6|TM230_MOUSE	Phospho (STY)	LASTDDGYIDLQFK	yes	yes		1	1.01971	4.6535	1.68198	1.68198	1.26299	0.636768	0.636768	0.217774
sp|P26645|MARCS_MOUSE	Phospho (STY)	LSGFSFKK	yes	yes			1.15544	4.96636	0	1.15544	0	0	1.15544	0
tr|Q5BLK1|Q5BLK1_MOUSE;tr|Q3TL53|Q3TL53_MOUSE;sp|P62754|RS6_MOUSE;tr|Q8BT09|Q8BT09_MOUSE	2 Phospho (STY)	LSSLRASTSK	yes	no			6.60937	8.41416	7.08361	4.3619	8.03372	7.31619	4.59448	8.2663
tr|F6VT60|F6VT60_MOUSE;sp|Q3V384|LACE1_MOUSE	3 Phospho (STY)	LTEMQTEQYWIEGDR	yes	no			3.98581	10.026	3.98581	3.98581	3.98581	0	0	0
sp|Q3THK3|T2FA_MOUSE	2 Phospho (STY)	MDTGPQSLSGKSTPSSGDVQVTEDAVR	yes	yes		2	-1.98287	5.44579	-1.54506	-2.42068	0	-1.54506	-2.42068	0
tr|Q9DCW5|Q9DCW5_MOUSE	Oxidation (M);2 Phospho (STY)	MMASAVLSASR	yes	yes			1.45664	5.42151	0	0	1.45664	0	0	1.45664
tr|Q3UDS1|Q3UDS1_MOUSE;tr|Q3U057|Q3U057_MOUSE;tr|Q3TC91|Q3TC91_MOUSE;sp|Q9QXK7|CPSF3_MOUSE	Acetyl (Protein N-term);Oxidation (M);Phospho (STY)	MSAIPAEESDQLLIR	yes	no			1.53723	5.52778	0	0	1.53723	0	0	1.53723
tr|Q3U3G9|Q3U3G9_MOUSE;tr|Q8VHA8|Q8VHA8_MOUSE;tr|Q8BKL1|Q8BKL1_MOUSE;tr|Q8VHB0|Q8VHB0_MOUSE;tr|Q8VHA9|Q8VHA9_MOUSE;tr|Q8BJJ6|Q8BJJ6_MOUSE;tr|Q8BJH8|Q8BJH8_MOUSE;sp|Q62280|SSXT_MOUSE	Acetyl (Protein N-term);Oxidation (M);Phospho (STY)	MSVAFAAPR	yes	no			-3.97104	7.41521	0	-3.97104	0	0	-3.97104	0
tr|Q3TUJ9|Q3TUJ9_MOUSE;tr|Q8BKP1|Q8BKP1_MOUSE;tr|Q3TAI4|Q3TAI4_MOUSE;sp|Q9CYZ2|TPD54_MOUSE;tr|A2AUD5|A2AUD5_MOUSE;tr|V9GWU5|V9GWU5_MOUSE;tr|Q9CZ22|Q9CZ22_MOUSE	Phospho (STY)	NSATFKSFEDR	yes	no			1.15584	7.5287	0.746878	1.54105	1.05958	0.82689	1.62106	1.1396
tr|Q52L79|Q52L79_MOUSE;tr|Q3V255|Q3V255_MOUSE;tr|Q3US19|Q3US19_MOUSE;sp|P05627|JUN_MOUSE	Phospho (STY)	NSDLLTSPDVGLLK	yes	no		3	1.99305	5.94872	1.52281	2.23019	3.28029	0.820045	1.52743	2.57753
tr|Q3U1H6|Q3U1H6_MOUSE;sp|Q8R4Z4|ETV3_MOUSE	2 Phospho (STY)	PAMYPDPHSPFAISPVPGR	yes	no			1.57543	7.26147	1.57543	1.57543	1.57543	0	0	0
sp|Q9EQG7|ENPP5_MOUSE;tr|Q5DTL0|Q5DTL0_MOUSE	2 Phospho (STY)	PIPYTQSTTLLLGSDK	yes	no			-1.1159	6.25021	-1.1159	-1.1159	-1.1159	0	0	0
sp|Q3U3V8|XRRA1_MOUSE	Oxidation (M);Phospho (STY)	PSDLCTINVSGMK	yes	yes			-2.91797	6.80054	0	-2.91797	0	0	-2.91797	0
sp|Q6NS46|RRP5_MOUSE	Phospho (STY)	QESESEQELVNK	yes	yes		1	3.31955	7.05762	0	3.31955	0	0	3.31955	0
sp|Q6P542|ABCF1_MOUSE;tr|Q5RL55|Q5RL55_MOUSE;tr|A1A4B8|A1A4B8_MOUSE;tr|G3V012|G3V012_MOUSE	2 Phospho (STY)	QLSVPASDEEDEVPAPIPR	yes	no	5		-1.03529	5.26177	-0.657853	-1.60628	-1.31086	0	-0.948428	-0.653006
tr|Q3TMV3|Q3TMV3_MOUSE;sp|Q08509|EPS8_MOUSE;tr|Q3U2Z5|Q3U2Z5_MOUSE	2 Phospho (STY)	QNSSSSDSGGSIVR	yes	no	3		1.03574	8.43009	0.958336	0.958336	0.628045	1.33333	1.33333	1.00304
tr|Q3TW34|Q3TW34_MOUSE;tr|Q9DBE5|Q9DBE5_MOUSE;tr|Q3U3D2|Q3U3D2_MOUSE;sp|P22893|TTP_MOUSE	Phospho (STY)	QSISFSGLPSGR	yes	no			-1.10898	4.88615	0	0	-1.10898	0	0	-1.10898
sp|Q8BHL3|TB10B_MOUSE	2 Phospho (STY)	RASAGPVPGAVVIAEGLHPSLPSPTGNSTPLGTSK	yes	yes			2.19647	6.23514	0	0	2.19647	0	0	2.19647
sp|Q148V8|FA83H_MOUSE	Phospho (STY)	RGSLTFAGESSK	yes	yes			-1.02169	4.72639	-1.02169	0	0	-1.02169	0	0
tr|Q5BLK1|Q5BLK1_MOUSE;tr|Q3TL53|Q3TL53_MOUSE;sp|P62754|RS6_MOUSE;tr|Q8BT09|Q8BT09_MOUSE	3 Phospho (STY)	RLSSLRASTSK	yes	no			-1.20291	6.46895	-1.20291	-1.20291	-1.20291	0	0	0
sp|Q8C1D8|IWS1_MOUSE	2 Phospho (STY)	RLSSTGGQTPR	yes	yes			1.27685	6.80019	0.851304	0.851304	0.851304	1.70239	1.70239	1.70239
sp|Q91XU0-2|WRIP1_MOUSE;sp|Q91XU0|WRIP1_MOUSE	Phospho (STY)	RPAAAAAAGSASPR	yes	no			1.2729	5.15612	0	1.2729	0	0	1.2729	0
sp|Q3UCQ1-2|FOXK2_MOUSE;sp|Q3UCQ1|FOXK2_MOUSE	2 Phospho (STY)	SAPASPNHAGVLSAHSSGAQTPESLSR	yes	no			3.17398	6.96819	0	0	3.17398	0	0	3.17398
sp|P42128|FOXK1_MOUSE	2 Phospho (STY)	SAPASPTHPGLMSPR	yes	yes			-1.03505	4.46828	-0.818664	-0.379858	-1.7987	-0.890624	-0.451817	-1.87066
sp|P26645|MARCS_MOUSE	2 Phospho (STY)	SFKLSGFSFK	yes	yes			-1.06683	7.11327	-1.39896	-1.39896	-1.39896	-0.734696	-0.734696	-0.734696
tr|E9PVC6|E9PVC6_MOUSE;sp|Q6NZJ6-2|IF4G1_MOUSE;tr|E9Q9E1|E9Q9E1_MOUSE;tr|E9PVC5|E9PVC5_MOUSE;sp|Q6NZJ6|IF4G1_MOUSE;tr|Q8R2V4|Q8R2V4_MOUSE;tr|Q8K0J8|Q8K0J8_MOUSE;tr|Q6PD42|Q6PD42_MOUSE	Phospho (STY)	SFSKEVEER	yes	no			-1.16597	6.38836	-1.70957	-0.776941	-1.4765	-1.39951	-0.466878	-1.16643
tr|E9Q9J4|E9Q9J4_MOUSE	Phospho (STY)	SGEQITSSPVSPK	yes	yes		1	-1.01922	4.72168	0	-1.01922	0	0	-1.01922	0
sp|A2BH40-3|ARI1A_MOUSE;sp|A2BH40|ARI1A_MOUSE;tr|E9QAQ7|E9QAQ7_MOUSE	Phospho (STY)	SHHAPMSPGSSGGGGQPLAR	yes	no			1.20124	6.4649	1.20124	1.20124	1.20124	0	0	0
sp|O35691|PININ_MOUSE;tr|Q3TUQ5|Q3TUQ5_MOUSE	2 Phospho (STY)	SISESSRSGK	yes	no			2.30992	6.33527	0	2.30992	0	0	2.30992	0
tr|Q3TYN4|Q3TYN4_MOUSE;tr|Q8BHR1|Q8BHR1_MOUSE;sp|A2AQ25-9|SKT_MOUSE;sp|A2AQ25-6|SKT_MOUSE;sp|A2AQ25-5|SKT_MOUSE;sp|A2AQ25-8|SKT_MOUSE;sp|A2AQ25-4|SKT_MOUSE;tr|D3Z781|D3Z781_MOUSE;tr|B2RY09|B2RY09_MOUSE;sp|A2AQ25-3|SKT_MOUSE;sp|A2AQ25-2|SKT_MOUSE;sp|A2AQ25|SKT_MOUSE;tr|E9QAU4|E9QAU4_MOUSE	2 Phospho (STY)	SISPSPSAILER	yes	no	3		2.61415	9.85881	0	2.74436	2.48395	0	2.74436	2.48395
tr|A2AJT3|A2AJT3_MOUSE;tr|Q3TV92|Q3TV92_MOUSE;sp|A2AJT4|PNISR_MOUSE;tr|B2RUA1|B2RUA1_MOUSE;tr|A2AJT5|A2AJT5_MOUSE	Phospho (STY)	SKFDSDEEDEDAENLEAVSSGK	yes	no			1.51136	5.49427	0	0	1.51136	0	0	1.51136
sp|Q8K2K6-3|AGFG1_MOUSE;sp|Q8K2K6-2|AGFG1_MOUSE;sp|Q8K2K6-1|AGFG1_MOUSE;sp|Q8K2K6|AGFG1_MOUSE	2 Phospho (STY)	SLLGESAPALHLNKGTPSQSPVVGR	yes	no			-1.004	5.94411	-1.004	-1.004	-1.004	0	0	0
tr|Z4YJT3|Z4YJT3_MOUSE;sp|Q6ZQ58|LARP1_MOUSE;tr|Q3UU34|Q3UU34_MOUSE	2 Phospho (STY)	SLPTTVPESPNYR	yes	no	4		2.71277	10.1381	3.28674	2.84065	3.22012	2.4806	2.03451	2.41398
sp|Q99K70-2|RRAGC_MOUSE;sp|Q99K70|RRAGC_MOUSE	Acetyl (Protein N-term);2 Phospho (STY)	SLQYGAEETPLAGSYGAADSFPK	yes	no	1		2.69795	6.64434	0	0	2.69795	0	0	2.69795
tr|Q545R3|Q545R3_MOUSE;tr|Q3TSR4|Q3TSR4_MOUSE;tr|Q3TD08|Q3TD08_MOUSE;tr|B7ZWC0|B7ZWC0_MOUSE;sp|Q62433|NDRG1_MOUSE	4 Phospho (STY)	SRTASGSSVTSLEGTR	yes	no			-1.28291	6.65726	-1.28291	-1.28291	-1.28291	0	0	0
tr|Q3TDD8|Q3TDD8_MOUSE;tr|Q3UGC0|Q3UGC0_MOUSE;tr|Q3TSY9|Q3TSY9_MOUSE;tr|Q3TLQ9|Q3TLQ9_MOUSE;sp|Q8BGD9|IF4B_MOUSE;tr|Q922K6|Q922K6_MOUSE	2 Phospho (STY)	SRTGSESSQTGASATSGR	yes	no			-1.01805	5.98425	-1.01805	-1.01805	-1.01805	0	0	0
tr|E9Q616|E9Q616_MOUSE;tr|Q8VDN3|Q8VDN3_MOUSE;tr|Q6UIL4|Q6UIL4_MOUSE	2 Phospho (STY)	SSKASLGSLEGEVEAEASSPK	yes	no			-1.0823	9.84006	-1.09336	-0.848971	-1.31452	-1.08672	-0.842332	-1.30788
sp|Q3TC46|PATL1_MOUSE	Phospho (STY)	STSPIIGSPPVR	yes	yes			-1.70838	4.80106	-1.23581	-2.18094	0	-1.23581	-2.18094	0
tr|Q3TDD8|Q3TDD8_MOUSE;tr|Q3UGC0|Q3UGC0_MOUSE;tr|Q3TSY9|Q3TSY9_MOUSE;tr|Q3TLQ9|Q3TLQ9_MOUSE;sp|Q8BGD9|IF4B_MOUSE;tr|Q922K6|Q922K6_MOUSE	Phospho (STY)	TGSESSQTGASATSGR	yes	no		3	1.05994	4.7695	0.422654	1.1298	1.79754	0.309215	1.01636	1.6841
tr|Q544I1|Q544I1_MOUSE;sp|Q9QYF9|NDRG3_MOUSE;tr|Q8VCV2|Q8VCV2_MOUSE	Phospho (STY)	THSTSSSIGSGESPFSR	yes	no			1.31979	5.46502	0.589119	1.7984	1.79563	0	1.20928	1.20651
tr|Q4VBF8|Q4VBF8_MOUSE;sp|Q8C0T5-2|SI1L1_MOUSE;sp|Q8C0T5|SI1L1_MOUSE	Phospho (STY)	TLSDESIYSSQR	yes	no			-1.05388	4.78676	0	0	-1.05388	0	0	-1.05388
sp|Q3UMF0-3|COBL1_MOUSE;sp|Q3UMF0-4|COBL1_MOUSE;tr|B1AZ15|B1AZ15_MOUSE;tr|B1AZ14|B1AZ14_MOUSE;sp|Q3UMF0-2|COBL1_MOUSE;sp|Q3UMF0|COBL1_MOUSE	Phospho (STY)	TLSSPTGTETNPPK	yes	no		1	-1.82022	5.86215	0	-1.82022	0	0	-1.82022	0
tr|E9Q9Q7|E9Q9Q7_MOUSE;tr|E9Q9D1|E9Q9D1_MOUSE;tr|E9Q9D2|E9Q9D2_MOUSE;tr|E9Q030|E9Q030_MOUSE;sp|Q8K4G5-3|ABLM1_MOUSE;sp|Q8K4G5-4|ABLM1_MOUSE;tr|Q3UP03|Q3UP03_MOUSE;tr|E9Q9C7|E9Q9C7_MOUSE;tr|E9Q9C4|E9Q9C4_MOUSE;sp|Q8K4G5-2|ABLM1_MOUSE;tr|E9Q9C0|E9Q9C0_MOUSE;tr|B9EIV0|B9EIV0_MOUSE;tr|E9Q9C1|E9Q9C1_MOUSE;tr|E9Q9C2|E9Q9C2_MOUSE;tr|E9QK41|E9QK41_MOUSE;sp|Q8K4G5|ABLM1_MOUSE;tr|Q8K278|Q8K278_MOUSE	Phospho (STY)	TSSLPGYGK	yes	no			-1.02464	6.00288	-1.02464	-1.02464	-1.02464	0	0	0
tr|O35558|O35558_MOUSE;tr|Q3UF82|Q3UF82_MOUSE;sp|P63085|MK01_MOUSE	Phospho (STY)	VADPDHDHTGFLTEYVATR	yes	no			1.53247	7.17987	0	0	0	1.53247	1.53247	1.53247
tr|Q3TII9|Q3TII9_MOUSE;sp|Q60876|4EBP1_MOUSE	2 Phospho (STY)	VALGDGVQLPPGDYSTTPGGTLFSTTPGGTR	yes	no	4		1.4535	8.70199	0	1.56008	1.34692	0	1.56008	1.34692
tr|Q2NL54|Q2NL54_MOUSE;sp|Q9DAT2|MRGBP_MOUSE	2 Phospho (STY)	VLTANSNPSSPSAAK	yes	no	1		-2.97865	6.84156	0	0	-2.97865	0	0	-2.97865
tr|Q3UFJ3|Q3UFJ3_MOUSE;sp|P35486|ODPA_MOUSE	Oxidation (M);Phospho (STY)	YGMGTSVER	yes	no			3.08738	6.91303	0	0	3.08738	0	0	3.08738
tr|Q3UFJ3|Q3UFJ3_MOUSE;sp|P35486|ODPA_MOUSE	2 Phospho (STY)	YHGHSMSDPGVSYR	yes	no			2.34496	7.83408	2.0052	3.34798	2.11533	1.71612	3.0589	1.82625
tr|F7CBJ9|F7CBJ9_MOUSE;tr|F8WHT2|F8WHT2_MOUSE;sp|Q76I79-2|SSH1_MOUSE;sp|Q76I79|SSH1_MOUSE	Oxidation (M);2 Phospho (STY)	YMVVVYTSGR	yes	no			-2.91024	9.08573	-2.91024	-2.91024	-2.91024	0	0	0
