# Supplementary material for: A systems study reveals concurrent activation of AMPK and mTOR by amino acids
Source: Nat Commun. 2016 Nov 21;7:13254. doi: 10.1038/ncomms13254 (PMC5121333; doi:10.1038/ncomms13254)
Supplement: Supplementary Data 3 — Text mining input and results for the detection of molecular event partners of AMPK reported in scientific texts (Medline and PubMed Central). Genes and proteins were mapped to their respective UniProt ID to avoid ambiguity. The event partners as well as the textual contexts of the events themselves are listed. [file ncomms13254-s4.xlsx]

## Sheet: results
Supplementary Data 3. Text mining input and results for the detection of molecular event partners of AMPK reported in scientific texts (Medline and PubMed Central) UniProt IDs were restricted to human and mouse related IDs. Note that UniProt IDs solely served to constrain the number of potential molecular event partners and thus no species agreement was required with regard to the identified even…
	Description
Column A	Document ID (either PubMed Central ID starting at A12, or Medline/PubMed ID starting at A69), where a molecular event involving AMPK is reported.
Column B	Actual occurrence of AMPK in the respective text (given in column A) as recognised by GeNo [1].
Column C	Actual occurrence of AMPK molecular event partner in the respective text (given in column A) as recognised by GeNo.
Column D	UniProt ID of AMPK subunit as assigned to occurrence given in column B by GeNo. Assignment is based on name of occurrence and its textual context.
Column E	UniProt ID of event partner of AMPK as assigned to the respective occurrence given in column C by GeNo. Assignment is based on name of occurrence and its textual context.
	[1] J. Wermter, K. Tomanek & U. Hahn. High-performance gene name normalization with GeNo. Bioinformatics, Jena University Language and Information Engineering Lab, Friedrich-Schiller-Universität Jena, 2009, 25, 815-821.
PubMed Central (PMC) text mining results
PMC document ID	AMPK name in text	event partner name in text	AMPK UniProt ID	event partner UniProt ID
3494720	AMPK	AMPD2	AAKB1_HUMAN	AMPD2_HUMAN
3494720	AMPK	AMPD2	AAPK1_HUMAN	AMPD2_HUMAN
3494720	AMPK	AMPD2	AAPK2_HUMAN	AMPD2_HUMAN
3965461	AMPK	AP-1	AAPK2_HUMAN	JUN_MOUSE
2584127	Ad-DN-AMPK	c-Jun	AAKB1_HUMAN	JUN_HUMAN
3406594	AMPK	c-jun	AAPK1_HUMAN	JUN_HUMAN
3676843	AMPK	c-Jun	AAPK1_HUMAN	JUN_HUMAN
3676843	AMPK	c-Jun	AAPK2_HUMAN	JUN_HUMAN
4323656	AMPK	c-Jun	AAPK2_HUMAN	JUN_HUMAN
4362906	AMPK	c-Jun	AAPK2_HUMAN	JUN_HUMAN
2836555	AMPK	cytoplasmic HuR	AAPK2_HUMAN	ELAV1_HUMAN
3351321	MNUAK1KO	IRS1	NUAK1_HUMAN	IRS1_MOUSE
2955666	AMPK	IRS-1	AAKB1_HUMAN	IRS1_HUMAN
2955666	AMPK	IRS-1	AAKB1_HUMAN	IRS1_HUMAN
2955666	AMPK	IRS-1	AAPK1_HUMAN	IRS1_HUMAN
2955666	AMPK	IRS-1	AAPK2_HUMAN	IRS1_HUMAN
3012198	AMPK	IRS-1	AAPK2_HUMAN	IRS1_MOUSE
3430578	AMPK	IRS-1	AAPK2_HUMAN	IRS1_HUMAN
3578870	AMPK	IRS-1	AAPK1_HUMAN	IRS1_HUMAN
3724675	AMPK	lobe	AAKB1_HUMAN	AKTS1_MOUSE
3724675	AMPK	lobe	AAPK2_HUMAN	AKTS1_MOUSE
4400383	AMPK	myo	AAPK2_HUMAN	SYNP2_MOUSE
3411779	AMPK	PRAS40	AAPK2_HUMAN	AKTS1_MOUSE
2874696	AMPK	Rab	AAPK1_HUMAN	AGFG1_HUMAN
2848036	AMPK	Raptor	AAPK2_HUMAN	RPTOR_HUMAN
3992078	AMPK	Raptor	AAPK1_HUMAN	RPTOR_HUMAN
3992078	AMPK	Raptor	AAPK2_HUMAN	RPTOR_HUMAN
3992078	AMPK	Raptor	AAPK2_HUMAN	RPTOR_HUMAN
4155805	AMPK	Raptor	AAPK2_HUMAN	RPTOR_HUMAN
4155805	AMPK	Raptor	AAPK2_HUMAN	RPTOR_MOUSE
4387297	AMPK	Raptor	AAPK2_HUMAN	RPTOR_HUMAN
2932724	AMPK	ribosomal protein S6	AAKB1_HUMAN	RS6_HUMAN
Medline text mining results
Medline (PubMed) document ID	AMPK name in text	event partner name in text	AMPK UniProt ID	event partner UniProt ID
25889897	AMPKα	c-Jun	AAPK2_HUMAN	JUN_HUMAN
25889897	AMPKα	c-Jun	AAPK2_HUMAN	JUN_HUMAN
20220132	AMPK	c-Jun	AAPK2_HUMAN	JUN_HUMAN
23698110	AMPK activator 5-aminoimidazole-4-carboxamide-1-d-ribofuranoside	IRS-1	AAKB1_MOUSE	IRS1_MOUSE
23222262	AMP-activated protein kinase	Jun	AAKG2_MOUSE	JUN_HUMAN
23222262	AMP-activated protein kinase	Jun	AAKG2_MOUSE	JUN_HUMAN
21072212	AMPK	mTOR	AAPK2_HUMAN	RPTOR_HUMAN
22048125	AMPK	PS1	AAPK1_HUMAN	PSN1_HUMAN
22315395	AMPK	Rab	AAPK2_HUMAN	AGFG1_HUMAN
22315395	AMPK	Rab	AAPK2_HUMAN	AGFG1_HUMAN
26391395	AMPK	Raptor	AAPK2_HUMAN	RPTOR_HUMAN
26391395	AMPK	Raptor	AAPK2_HUMAN	RPTOR_HUMAN
21336308	AMPK	Raptor	AAPK2_HUMAN	RPTOR_HUMAN
25751140	AMPK	YAP	AAPK2_HUMAN	YAP1_MOUSE
25751140	AMPK	YAP	AAPK2_HUMAN	YAP1_MOUSE

## Sheet: textual context
The textual context of the identified molecular events as described in the 'results' spreadsheet.
PubMed Central (PMC) text mining results - text occurrences
PMC document ID	Sentence
3494720	These studies show that AMPD2 activity regulates AMPK activity.
3494720	While it is well-known that AMPK stimulates fat oxidation and inhibits lipogenesis, no studies to date have investigated the interaction of AMPD2 and AMPK in fructose-induced fatty liver.
3494720	To determine whether AMPD2 modulates AMPK activity, we overexpressed AMPD2 isoform 2 (AMPD2) in HepG2 cells.
3965461	LKB1/CaMKII/AMPK signaling pathway is involved in adiponectin-induced AP-1 activation To further evaluate the LKB1/CaMKII/AMPK signaling pathway involved in adiponectin-induced AP-1 activation, OASFs were transiently transfected with AP-1 promoter-luciferase construct as an indicator of AP-1 activation.
2584127	Conversely, overexpression of Ad-DN-AMPK inhibited AICAR-induced phosphorylation of p38 kinase and c-Jun (Fig. 5B).
3406594	Consistently, overexpressions of AMPK-Î±1 in wt THP-1 markedly enhanced DNA-binding activities of p65, p50, c-fos, and c-jun (Figure 3c, p65; Figure 3d, p50; Figure 3e, c-fos; Figure 3f, c-jun).
3676843	Controlling cell fate decisions under ER stress and beyond Coupling of stress in the ER to activation of JNK protein kinases by transmembrane protein kinase IRE1 Ultraviolet light inhibits translation through activation of the unfolded protein response kinase PERK in the lumen of the endoplasmic reticulum GCN2 phosphorylation of eIF2alpha activates NF-kappaB in response to UV irradiation AMP-acti…
3676843	The Veterans LAST study (Lutein Antioxidant Supplementation Trial) Rapamycin sensitive mTOR activation mediates nerve growth factor (NGF) induced cell migration and pro-survival effects against hydrogen peroxide in retinal pigment epithelial cells Ceramide: An intracellular signal for apoptosis Ceramide promotes apoptosis in lung cancer-derived A549 cells by a mechanism involving c-Jun NH2-termin…
4323656	Antibodies against p21, p27, cyclin B, cyclin D, cyclin E, cyclin-dependent kinase (CDK)2, CDK4, CDK6, poly ADP ribose polymerase (PARP), caspase-3, cleaved caspase-7, caspase-8, caspase-9, AMP-activated protein kinase (AMPK), p-AMPK (Thr172), Unc-51-like kinase (ULK), p-ULK (Ser555), mTOR, p-mTOR (Ser2481), p38, p-p38 (Thr180/Tyr182), extracellular regulated kinase (ERK)1/2, p-ERK1/2 (Thr202/Tyr…
4362906	AMPK, the master energy sensor, is an important regulator of cell death under various conditions, through activation of c-Jun N-terminal kinase and p53 and inhibition of mTOR.48 In the present study, there was a significant activation of AMPK with ALS treatment which may contribute to the inhibition of mTOR.
2836555	Moreover, the AMP-activated protein kinase (AMPK) and cyclin-dependent kinase 1 (Cdk1) have been shown to regulate cytoplasmic HuR levels by different mechanism, which in turn influence HuR function to stabilize the mRNAs encoding cyclin A, cyclin B1 and c-fos, and other proteins implicated in cell division and replicative senescence (1,21,22).
3351321	Indeed, phosphorylation of IRS1 at Tyr-608, which is caused by insulin and leads to the activation of downstream molecules such as AKT and TBC1D4, was up-regulated in the soleus muscle of MNUAK1KO mice.
2955666	Results AICAR-induced AMPK activation promotes phosphorylation of IRS-1 at Ser794 Recently, we reported that treatment of ALL cell lines with AICAR induced growth inhibition and apoptosis, and resulted in increased expression of P-Akt (Ser473) [3].
2955666	We show that the mechanism of Akt activation in ALL cells is mediated in part by AMPK-induced phosphorylation of IRS-1 at Ser794, the immediate downstream effectors of the IGF-1R signaling cascade, and also in part by AMPK-induced inhibition of mTOR and its downstream feedback loop inhibition of IRS-1 (Ser312).
2955666	These data indicate that the compensatory increase in P-Akt expression seen in AICAR-treated ALL cells results from both activation of IRS-1 by AMPK, and inhibition of the mTOR mediated feedback loop inhibition of IRS-1 activity.
2955666	Activation of AMPK induces phosphorylation of IRS-1 at Ser794 and down-regulation of mTOR (Ser2448) in ALL cell lines.
3012198	IRS-1-associated PI 3-kinase activity, Akt Thr308 and Ser473 phosphorylation/Akt total protein expression, AS160 phosphorylation/total AS160 protein expression, and AMPK Thr172 phosphorylation/AMPK α2 total protein expression in the vastus lateralis muscle in women and men in the control (□) and intralipid (■) trial.
3430578	Because IRS-1/PI3K/Akt signaling can activate mTOR activity [31,36], which is well known to inhibit autophagy [31,36], it is possible that oxidative stress induces autophagy via AMPK-mediated inhibition of IRS-1/PI3K/Akt/mTOR signaling.
3578870	In this context it is relevant that AMPK not only blocks mTORC1 activation but also mediates IRS-1 phosphorylation at Ser794, an inhibitory site that attenuates PI3K/Akt activation [29], [73].
3724675	MELK-UBA tightly binds to the N-lobe of the kinase domain We have demonstrated that the AID of AMPK binds to both N- and C-lobes of its kinase domain, which constrains the mobility of the prominent Î±C helix and thereby inhibits the kinase domain [29].
3724675	The MELK-UBA and MARK-UBA domains bind solely to the N-lobe of the kinase domain, whereas the AMPK-AID binds to both N- and C-lobes (Figure 2).
4400383	The Minkowski Lecture 2004 Free fatty acids increase cytosolic free calcium and stimulate insulin secretion from beta-cells through activation of GPR40 Epigallocatechin gallate (EGCG) attenuates high glucose-induced insulin signaling blockade in human hepG2 hepatoma cells Epigallocatechin-3-O-gallate (EGCG) attenuates FFAs-induced peripheral insulin resistance through AMPK pathway and insulin sig…
3411779	Along with PRAS40 regulation of raptor, AMP-activated protein kinase (AMPK) phosphorylates raptor, resulting in inhibition of mTORC1 [86].
2874696	AMP-activated protein kinase mediation of the effect of muscle contraction on glucose transport Exercise, glucose transport, and insulin sensitivity Insulin action in skeletal muscle from patients with NIDDM Acute exercise induces GLUT4 translocation in skeletal muscle of normal human subjects and subjects with type 2 diabetes Distinct signals regulate AS160 phosphorylation in response to insulin…
2848036	Recent studies have established that activated AMPK inhibits mTOR by phosphorylation of TSC2, a negative regulator, and Raptor, a positive regulator of mTOR, respectively [20-22].
3992078	Dose-response activation of AMPK and phosphorylation of its direct targets Acetyl CoA Carboxylase (ACC) and Raptor in PCa cells.
3992078	AMPK inhibits the mTORC1 pathway through phosphorylation of the TSC2 complex and Raptor, whereas it affects de novo FA and cholesterol synthesis through phosphorylation of the rate limiting enzymes ACC and 3-hydroxy-3-methyl-glutaryl-CoA reductase (HMGCR) and of the transcriptional regulators SREBPs, as well as via transcriptional repression of lipogenic genes (Clarke & Hardie, 1990; Zhou etÂ al,…
3992078	Dose-response activation of AMPK, phosphorylation of ACC and Raptor in LKB1 null HeLa (left) and DU145 (right) cells, after 30-min incubation with MT 63â€“78, at indicated concentrations.
4155805	We further showed evidence that AMPK activation led to phosphorylation of Raptor at Serine 792 in the mTOR complex resulting in the sequential suppression of its downstream signaling, indicated by the reduced activation of pS6 in cells with ARSI-mediated autophagy.
4155805	AR signaling inhibition-induced autophagy is mediated through activation of AMPK activation and inhibition of mTOR signaling via Raptor Previous studies demonstrated that the AMPK pathway directly interacts with TSC2/Raptor/mTOR complex to inhibit mTOR/S6K/4EBP signaling and the subsequent activation of autophagy.11, 12, 13 Cells with knockdown expression of AMPK were treated with vehicle and ENZ…
4387297	These results may indicate that the activation of AMPK and subsequent phosphorylation of Raptor by ZJ001 potentially inhibited mTORC1 (Figure 5B, 5C).
2932724	AMPK has been reported to inhibit the activity of mTOR and the phosphorylation-mediated activation of 70-kDa ribosomal protein S6 kinase (p70S6K), events linked to the inhibition of cell proliferation and induction of a pro-apoptotic environment [29].
Medline text mining results - text occurrences
Medline (PubMed) document ID	Sentence
25889897	Collectively, our results demonstrate that emodin inhibits ILK expression through AMPKα-mediated reduction of Sp1 and c-Jun.
25889897	Thus, the crosstalk of AMPKα and MEK/ERK1/2 signaling and the reciprocal interaction between Sp1 and c-Jun proteins contribute to the overall responses of emodin.
20220132	Glucose deprivation activated AMPK and three MAPK subfamilies, extracellular signal-regulated kinase (ERK), c-Jun NH(2)-terminal kinase (JNK), and p38 MAPK.
23698110	We demonstrated that the AMPK activator 5-aminoimidazole-4-carboxamide-1-d-ribofuranoside (AICAR) significantly inhibited the TNF-α-induced serine phosphorylation of IRS-1 at 636/639 and 307 by suppression of extracellular signal-regulated kinase (ERK) phosphorylation but not c-Jun-NH2-terminal kinase (JNK) phosphorylation.
23222262	Exposure of primary human bronchial epithelial cells to wood smoke extract sequentially activated NADPH oxidase and increased intracellular reactive oxygen species level; activated AMP-activated protein kinase, extracellular signal-regulated kinase and Jun N-terminal kinase (two mitogen-activated protein kinases), and nuclear factor-κB and signal transducer and activator of transcription protein …
23222262	Removal of intracellular reactive oxygen species by N-acetyl-cysteine reduced the activation of AMP-activated protein kinase, extracellular signal-regulated kinase and Jun N-terminal kinase, and interleukin-8 induction.
21072212	Interestingly, activation of AMPK by AICAR induces 14-3-3 binding to the AMPK-ULK1-mTORC1 complex, which coincides with raptor Ser792 phosphorylation and mTOR inactivation.
22048125	In this study, we found that the formation of AVs was mediated by activation of adenosine monophosphate (AMP)-activated protein kinase (AMPK) in the brains of APP/PS1 double transgenic mice, amyloid-beta peptide (Aβ) pathology-bearing model mouse.
22315395	Insulin and AMPK regulate FA translocase/CD36 plasma membrane recruitment in cardiomyocytes via Rab GAP AS160 and Rab8a Rab GTPase.
22315395	Insulin and AMPK regulate FA translocase/CD36 plasma membrane recruitment in cardiomyocytes via Rab GAP AS160 and Rab8a Rab GTPase.
26391395	AICAR-activated AMPK inhibited mTORC1 both directly by phosphorylation of the mTORC1 subunit Raptor and indirectly by phosphorylation of the regulator TSC2.
26391395	In contrast, PTX-activated AMPK inhibited mTORC1 solely through Raptor phosphorylation.
21336308	We show that p38β-PRAK operates independently of the known mTORC1 inactivation pathways--phosphorylation of tuberous sclerosis protein 2 (TSC2) and Raptor by AMP-activated protein kinase (AMPK)--and surprisingly, that PRAK directly regulates Ras homologue enriched in brain (Rheb), a key component of the mTORC1 pathway, by phosphorylation.
25751140	Cellular energy stress induces AMPK-mediated regulation of YAP and the Hippo pathway.
25751140	AMPK-induced YAP inhibition can suppress oncogenic transformation of Lats-null cells with high YAP activity.

## Sheet: text mining input
Input for text mining
AMPK uniprot IDs	Potential interaction partner uniprot ID
Q3TUQ7_MOUSE	A2A8V8_MOUSE
AAPK1_MOUSE	A2A8V9_MOUSE
Q8BUX6_MOUSE	A2A983_MOUSE
G8XUU5_MOUSE	E9PUK6_MOUSE
AAPK2_MOUSE	E9QKA4_MOUSE
Q3U5I9_MOUSE	F6T4M4_MOUSE
Q542K0_MOUSE	F6UK16_MOUSE
AAKB1_MOUSE	F7BWM1_MOUSE
S4R2R1_MOUSE	SRRM1_MOUSE
Q2VPC9_MOUSE	A2AJT3_MOUSE
Q3TWR3_MOUSE	PNISR_MOUSE
Q3TZK6_MOUSE	A2AJT5_MOUSE
AAKG1_MOUSE	A4VCJ3_MOUSE
D3YUS1_MOUSE	B2RUA1_MOUSE
D3YYW4_MOUSE	Q3TV92_MOUSE
D3Z5V5_MOUSE	Q8BZE7_MOUSE
Q3TMN8_MOUSE	A2VDH4_MOUSE
Q3U4D5_MOUSE	Q3UJQ1_MOUSE
Q8BIQ9_MOUSE	Q3YFI9_MOUSE
Q8BM63_MOUSE	KAT5_MOUSE
AAKG2_MOUSE	A1A4B8_MOUSE
E0CX18_MOUSE	G3UYI0_MOUSE
E0CXJ7_MOUSE	G3V012_MOUSE
AAKG3_MOUSE	Q3U6P1_MOUSE
F6XZX4_MOUSE	Q5RL55_MOUSE
NUAK1_MOUSE	ABCF1_MOUSE
D6RG50_MOUSE	Q99K92_MOUSE
D6RH98_MOUSE	Q9JL47_MOUSE
AAKB2_MOUSE	A0A087WNV1_MOUSE
Q7TQI6_MOUSE	A0A087WR52_MOUSE
AAPK1_HUMAN	A0A087WRL1_MOUSE
Q96E92_HUMAN	A0A087WSR7_MOUSE
A0A087WXX9_HUMAN	AGFG1_MOUSE
A0MZF5_HUMAN	D3YWZ1_MOUSE
K9J960_HUMAN	D3Z4R0_MOUSE
K9J973_HUMAN	D3Z4V8_MOUSE
AAPK2_HUMAN	D3Z4W3_MOUSE
A0A024RBN1_HUMAN	E9QKI4_MOUSE
F5H2X8_HUMAN	E9QKI5_MOUSE
F5H4Y8_HUMAN	F6R8S6_MOUSE
F5H610_HUMAN	AKTS1_MOUSE
AAKB1_HUMAN	A2AE27_MOUSE
A0A024R125_HUMAN	AMPD2_MOUSE
F8VPF5_HUMAN	ARI1A_MOUSE
F8VQQ1_HUMAN	E9Q495_MOUSE
F8VRY2_HUMAN	E9QAQ7_MOUSE
F8VSH3_HUMAN	Q8C846_MOUSE
F8VSL2_HUMAN	Q8R024_MOUSE
F8VVA3_HUMAN	AT8B5_MOUSE
F8VYY9_HUMAN	D6RG77_MOUSE
F8VYZ8_HUMAN	D6RHC0_MOUSE
F8VZX1_HUMAN	B2KF50_MOUSE
F8W046_HUMAN	Q3UNI3_MOUSE
H0YHF8_HUMAN	Q570Z6_MOUSE
H0YIC9_HUMAN	A0A087WNW8_MOUSE
AAKG1_HUMAN	A0A087WP42_MOUSE
A0A090N8Q6_HUMAN	A0A087WQ31_MOUSE
C9JUG1_HUMAN	A0A087WQ95_MOUSE
E9PGP6_HUMAN	A0A087WQF1_MOUSE
F8WAY3_HUMAN	A0A087WRE8_MOUSE
F8WDA1_HUMAN	A0A087WRK0_MOUSE
F8WDB5_HUMAN	A0A087WRU7_MOUSE
L8E9N3_HUMAN	A0A087WS18_MOUSE
AAKG2_HUMAN	A0A0A6YWK1_MOUSE
A0A024R426_HUMAN	A0A0A6YXZ1_MOUSE
B4DUK8_HUMAN	A0A0N4SUT7_MOUSE
C9JIC7_HUMAN	A0A0N4SVH2_MOUSE
L8EAW7_HUMAN	A5D6Q8_MOUSE
AAKG3_HUMAN	B2RY22_MOUSE
A0A024RBL3_HUMAN	E9Q6L0_MOUSE
F8VSH4_HUMAN	E9QKH0_MOUSE
F8VXF0_HUMAN	E9QNY9_MOUSE
F8VZ96_HUMAN	J3QP81_MOUSE
AAKB2_HUMAN	Q3TPM6_MOUSE
X5D2S2_HUMAN	CLAP1_MOUSE
X5D2Z8_HUMAN	B9EKJ7_MOUSE
X5D9J1_HUMAN	TB182_MOUSE
NUAK1_HUMAN	Z4YJL4_MOUSE
	A0A0A6YXV8_MOUSE
	A0A0A6YY67_MOUSE
	B2RRE3_MOUSE
	H7BX08_MOUSE
	CAMP2_MOUSE
	A4FUU8_MOUSE
	F6WST0_MOUSE
	F6WYR6_MOUSE
	F7BER3_MOUSE
	F7BI63_MOUSE
	CCNL1_MOUSE
	CHAP1_MOUSE
	B1AZ14_MOUSE
	B1AZ15_MOUSE
	B1AZ20_MOUSE
	B1AZ25_MOUSE
	B1AZ26_MOUSE
	COBL1_MOUSE
	Q8BJK8_MOUSE
	Q9CVJ9_MOUSE
	CRML_MOUSE
	F6UMS9_MOUSE
	F6Y626_MOUSE
	CRTC3_MOUSE
	D3YUS5_MOUSE
	D3YWZ9_MOUSE
	D3Z1T6_MOUSE
	D3Z7S1_MOUSE
	E9PW37_MOUSE
	Q0VAV5_MOUSE
	Q3TPW3_MOUSE
	Q8BU92_MOUSE
	D3YYS7_MOUSE
	D3Z478_MOUSE
	D3Z4K1_MOUSE
	MCES_MOUSE
	D3Z719_MOUSE
	F6YIT4_MOUSE
	SMG9_MOUSE
	DIDO1_MOUSE
	D3Z667_MOUSE
	DYH2_MOUSE
	E9PVX6_MOUSE
	Q61769_MOUSE
	Q7TSF6_MOUSE
	A2A9M4_MOUSE
	A2A9M5_MOUSE
	A2AW79_MOUSE
	B9VQ37_MOUSE
	E9PX48_MOUSE
	F6ZJ55_MOUSE
	Q3U806_MOUSE
	Q7TPP0_MOUSE
	DOCK7_MOUSE
	E9PYH3_MOUSE
	F7AY26_MOUSE
	AT2L1_MOUSE
	TANC2_MOUSE
	E9Q2K2_MOUSE
	F6VCI2_MOUSE
	F6VP19_MOUSE
	F6ZIH9_MOUSE
	Q3UF55_MOUSE
	Q8BUK5_MOUSE
	A0JLR7_MOUSE
	A0PJF4_MOUSE
	E9Q616_MOUSE
	G5E8K8_MOUSE
	Q3UYW8_MOUSE
	Q61484_MOUSE
	Q8BKS2_MOUSE
	Q8BRB8_MOUSE
	Q8CEX7_MOUSE
	Q8CGE7_MOUSE
	Q8R2L7_MOUSE
	Q8VDN3_MOUSE
	B9EIV0_MOUSE
	E9Q030_MOUSE
	E9Q9C0_MOUSE
	E9Q9C1_MOUSE
	E9Q9C2_MOUSE
	E9Q9C4_MOUSE
	E9Q9C7_MOUSE
	E9Q9D1_MOUSE
	E9Q9D2_MOUSE
	E9Q9Q7_MOUSE
	E9QK41_MOUSE
	F6YHE5_MOUSE
	Q3TAG5_MOUSE
	Q3U4R9_MOUSE
	Q3UP03_MOUSE
	Q8K278_MOUSE
	ABLM1_MOUSE
	B9EJ77_MOUSE
	E9QAF9_MOUSE
	TANC1_MOUSE
	Q3UYQ1_MOUSE
	Q80YQ9_MOUSE
	Q8CHA0_MOUSE
	E9PUV6_MOUSE
	E9PWB7_MOUSE
	E9Q1U4_MOUSE
	E9Q6T8_MOUSE
	E9QP01_MOUSE
	F6QIA9_MOUSE
	F6SAZ4_MOUSE
	CIC_MOUSE
	F6QTR3_MOUSE
	F6S6E4_MOUSE
	F6SJR1_MOUSE
	F6XUM6_MOUSE
	Q3V0X8_MOUSE
	ELYS_MOUSE
	Q8R1T9_MOUSE
	F122A_MOUSE
	D3YVB9_MOUSE
	D3YVQ3_MOUSE
	D3Z0X5_MOUSE
	D3Z4N0_MOUSE
	E9PWB1_MOUSE
	E9PWW4_MOUSE
	E9Q307_MOUSE
	E9Q340_MOUSE
	F6RUK9_MOUSE
	F6RYD0_MOUSE
	F7AWU3_MOUSE
	F7B296_MOUSE
	F7CB18_MOUSE
	Q6IS62_MOUSE
	PHLB1_MOUSE
	Q8BWJ2_MOUSE
	Q8R3A3_MOUSE
	E9Q4K2_MOUSE
	F6RBS7_MOUSE
	F6VT60_MOUSE
	LACE1_MOUSE
	Q8K3Z2_MOUSE
	E0CXT3_MOUSE
	F7CBJ9_MOUSE
	F8WHT2_MOUSE
	SSH1_MOUSE
	FA83H_MOUSE
	A0A0G2JFM9_MOUSE
	E9PUI5_MOUSE
	E9PUK3_MOUSE
	FBP1L_MOUSE
	A0A0G2JG71_MOUSE
	FOXK1_MOUSE
	Q3U275_MOUSE
	Q99LQ5_MOUSE
	FOXK2_MOUSE
	Q811H2_MOUSE
	G3UZ44_MOUSE
	PRRX1_MOUSE
	Q3TMI4_MOUSE
	Q8BGB1_MOUSE
	Q9D861_MOUSE
	Q9D8E1_MOUSE
	GMPR2_MOUSE
	H14_MOUSE
	H3BIX8_MOUSE
	H3BJ40_MOUSE
	H3BJ45_MOUSE
	H3BJ48_MOUSE
	H3BJ59_MOUSE
	H3BJM4_MOUSE
	H3BJU7_MOUSE
	H3BJX8_MOUSE
	H3BKH9_MOUSE
	H3BL15_MOUSE
	H3BLF9_MOUSE
	H3BLJ1_MOUSE
	Q3TYZ4_MOUSE
	ARHG2_MOUSE
	A0A0A6YVZ3_MOUSE
	A0A0A6YWV9_MOUSE
	A0A0A6YX99_MOUSE
	A0A0A6YXK7_MOUSE
	A0A0A6YXR9_MOUSE
	A0A0A6YXT4_MOUSE
	H7BX26_MOUSE
	CE170_MOUSE
	HDGR2_MOUSE
	ICAL_MOUSE
	Q3TTN2_MOUSE
	Q8BS37_MOUSE
	Q8C281_MOUSE
	Q8CB83_MOUSE
	Q8CE04_MOUSE
	Q8CE80_MOUSE
	Q921U7_MOUSE
	IWS1_MOUSE
	KI20A_MOUSE
	Q8BXQ5_MOUSE
	Q3TNH0_MOUSE
	Q3TXQ1_MOUSE
	Q3U7B3_MOUSE
	Q3U955_MOUSE
	Q3UR33_MOUSE
	LAP2B_MOUSE
	LAP2A_MOUSE
	Q78WP6_MOUSE
	A0A0A6YW01_MOUSE
	A0A0A6YWS3_MOUSE
	A0A0A6YXT6_MOUSE
	A0A0A6YXW3_MOUSE
	A0A0A6YY12_MOUSE
	LBR_MOUSE
	A0A0N4SUZ5_MOUSE
	A0A0N4SVG3_MOUSE
	F6S1C4_MOUSE
	F6YZ95_MOUSE
	F7CUU8_MOUSE
	Q3U417_MOUSE
	Q3UJ84_MOUSE
	Q6IQY8_MOUSE
	LIPB1_MOUSE
	D3YUF7_MOUSE
	LMNA_MOUSE
	Q9CTL2_MOUSE
	A0A087WNU6_MOUSE
	A0A087WPK3_MOUSE
	A0A087WPT0_MOUSE
	A0A087WSF5_MOUSE
	A6H5U5_MOUSE
	E9Q9T1_MOUSE
	G5E8E1_MOUSE
	LRRF1_MOUSE
	Q8BLM1_MOUSE
	Q8BLV4_MOUSE
	A0A0A1HAM8_MOUSE
	MARCS_MOUSE
	Q05BL6_MOUSE
	F6RND9_MOUSE
	F6S5I0_MOUSE
	F6XZM9_MOUSE
	MPRIP_MOUSE
	Q3TRS8_MOUSE
	Q5SWZ5_MOUSE
	Q8CHC7_MOUSE
	E0CYV6_MOUSE
	F7DEN0_MOUSE
	NCK5L_MOUSE
	F6XYU7_MOUSE
	NFIC_MOUSE
	Q3UHA6_MOUSE
	Q9D188_MOUSE
	PATL1_MOUSE
	D3YZA7_MOUSE
	PDXD1_MOUSE
	PININ_MOUSE
	Q3TUQ5_MOUSE
	Q9CV89_MOUSE
	Q3T983_MOUSE
	PKHO2_MOUSE
	A0A0B4J1M3_MOUSE
	A0A0B4J1M7_MOUSE
	E9PW24_MOUSE
	E9Q3W4_MOUSE
	E9Q9J6_MOUSE
	F6R059_MOUSE
	Q05CR3_MOUSE
	Q499F9_MOUSE
	Q6S385_MOUSE
	Q6S387_MOUSE
	Q6S388_MOUSE
	Q6S390_MOUSE
	Q6S392_MOUSE
	Q6S393_MOUSE
	Q8C8S5_MOUSE
	Q923J2_MOUSE
	PLEC_MOUSE
	F8QPD5_MOUSE
	Q3TMI5_MOUSE
	Q3TQH7_MOUSE
	PRUN2_MOUSE
	Q8CA96_MOUSE
	D6RJ34_MOUSE
	Q149H7_MOUSE
	CENPU_MOUSE
	H15_MOUSE
	Q1WWK3_MOUSE
	Q2NL54_MOUSE
	MRGBP_MOUSE
	B2RWE8_MOUSE
	Q3TDD8_MOUSE
	Q3THB0_MOUSE
	Q3TLQ9_MOUSE
	Q3TSY9_MOUSE
	Q3UGC0_MOUSE
	IF4B_MOUSE
	Q922K6_MOUSE
	A0A0N4SVD8_MOUSE
	D3YXC3_MOUSE
	D3Z5I5_MOUSE
	D3Z7F4_MOUSE
	EPS8_MOUSE
	Q3TMV3_MOUSE
	Q3U2Z5_MOUSE
	Q3UFL4_MOUSE
	Q3UGL1_MOUSE
	A2AUD5_MOUSE
	F6VQ81_MOUSE
	Q3TAI4_MOUSE
	Q3TUJ9_MOUSE
	Q8BKP1_MOUSE
	TPD54_MOUSE
	Q9CZ22_MOUSE
	V9GWU5_MOUSE
	V9GXN2_MOUSE
	TTP_MOUSE
	Q3TW34_MOUSE
	Q3U3D2_MOUSE
	Q3TY72_MOUSE
	Q3UWU8_MOUSE
	SPT6H_MOUSE
	SKT_MOUSE
	B1AY49_MOUSE
	B1AY50_MOUSE
	B2RY09_MOUSE
	D3Z781_MOUSE
	E9QAU4_MOUSE
	Q3TYN4_MOUSE
	Q3UFL8_MOUSE
	Q8BHR1_MOUSE
	D3YVU8_MOUSE
	Q3U1H6_MOUSE
	Q8BN37_MOUSE
	ETV3_MOUSE
	A0JLT5_MOUSE
	Q3TLF6_MOUSE
	Q3U2W2_MOUSE
	MBB1A_MOUSE
	Q3TC91_MOUSE
	Q3U057_MOUSE
	Q3UDS1_MOUSE
	Q497G2_MOUSE
	Q8BRA5_MOUSE
	Q9CT87_MOUSE
	Q9CWL0_MOUSE
	CPSF3_MOUSE
	ODPA_MOUSE
	Q3UFJ3_MOUSE
	MIP_MOUSE
	Q3TRX4_MOUSE
	Q3UZP7_MOUSE
	Q542N8_MOUSE
	Q6ZQE7_MOUSE
	Q8CB16_MOUSE
	Q91WF5_MOUSE
	PALM_MOUSE
	Q4FK36_MOUSE
	DEST_MOUSE
	Q3TAF4_MOUSE
	Q4VBF8_MOUSE
	SI1L1_MOUSE
	JUN_MOUSE
	Q3US19_MOUSE
	Q3V255_MOUSE
	Q52L79_MOUSE
	Q6TDG5_MOUSE
	B7ZWC0_MOUSE
	E9PVF3_MOUSE
	E9PZC7_MOUSE
	E9Q0J8_MOUSE
	E9Q147_MOUSE
	E9Q3F9_MOUSE
	E9Q514_MOUSE
	E9Q5I8_MOUSE
	E9Q7G8_MOUSE
	E9Q7V2_MOUSE
	F6VLR8_MOUSE
	Q3TD08_MOUSE
	Q3TSR4_MOUSE
	Q545R3_MOUSE
	NDRG1_MOUSE
	RS6_MOUSE
	Q5BLK1_MOUSE
	H12_MOUSE
	Q3UXH2_MOUSE
	Q5SZA3_MOUSE
	Q6A036_MOUSE
	E9PVP4_MOUSE
	F8WJB9_MOUSE
	EVL_MOUSE
	Q6PB99_MOUSE
	APOA4_MOUSE
	Q3UPP7_MOUSE
	Q810I7_MOUSE
	Q9DBN0_MOUSE
	NF1_MOUSE
	Q3TYD2_MOUSE
	Q5SYH9_MOUSE
	Q8BQG3_MOUSE
	Q8CCE8_MOUSE
	D3Z2Z1_MOUSE
	D3Z3M7_MOUSE
	F6RAY2_MOUSE
	F6RCU2_MOUSE
	F7CB97_MOUSE
	F8WIA1_MOUSE
	Q3TNV7_MOUSE
	Q8C0S5_MOUSE
	CLIP1_MOUSE
	Q9QZF4_MOUSE
	MK06_MOUSE
	Q8C8P0_MOUSE
	Q8R3S3_MOUSE
	Q8CF41_MOUSE
	Q9D3S2_MOUSE
	A0A0G2JE54_MOUSE
	A0A0G2JEN4_MOUSE
	A0A0G2JGH1_MOUSE
	A0A0G2JGQ6_MOUSE
	A0A0G2JGR9_MOUSE
	A3KN70_MOUSE
	A8IP62_MOUSE
	H7BX36_MOUSE
	Q1EDH1_MOUSE
	Q3UGP0_MOUSE
	Q80VB6_MOUSE
	Q8BQN2_MOUSE
	Q8BRN4_MOUSE
	Q8CCN4_MOUSE
	Q8CHG1_MOUSE
	Q8VDT3_MOUSE
	Q9JLM6_MOUSE
	Q9JLM7_MOUSE
	DCLK1_MOUSE
	CX6A1_MOUSE
	Q9DCW5_MOUSE
	RAI14_MOUSE
	RL13_MOUSE
	Q5RKP3_MOUSE
	RRAGC_MOUSE
	Q3TUH3_MOUSE
	RRP5_MOUSE
	Q8C3B4_MOUSE
	A8Y5P8_MOUSE
	A8Y5P9_MOUSE
	SC61B_MOUSE
	SDPR_MOUSE
	A0A0G2JDT6_MOUSE
	A0A0G2JDY2_MOUSE
	A0A0G2JEI1_MOUSE
	A0A0G2JG74_MOUSE
	O08551_MOUSE
	SRPK2_MOUSE
	Q3TEK9_MOUSE
	Q3TTG2_MOUSE
	Q3UF35_MOUSE
	Q6P5E1_MOUSE
	Q8C9R8_MOUSE
	Q8CBI1_MOUSE
	Q8CEC7_MOUSE
	A0A087WPS9_MOUSE
	A0A087WPU0_MOUSE
	A0A087WR98_MOUSE
	A0A087WRX8_MOUSE
	Q05BN4_MOUSE
	Q05CY4_MOUSE
	Q3TR34_MOUSE
	SRRM2_MOUSE
	A0A0G2JDM5_MOUSE
	B2RY03_MOUSE
	D3YVV9_MOUSE
	E9Q1U2_MOUSE
	F6WWS1_MOUSE
	SYNP2_MOUSE
	T2FA_MOUSE
	Q8BVJ2_MOUSE
	Q9CSF1_MOUSE
	TB10B_MOUSE
	TM230_MOUSE
	TM55A_MOUSE
	WRIP1_MOUSE
	Q9D2K6_MOUSE
	XRRA1_MOUSE
	Q61478_MOUSE
	Q68G78_MOUSE
	Q8BPG0_MOUSE
	YBOX3_MOUSE
	Q3TEA9_MOUSE
	Q3UU34_MOUSE
	LARP1_MOUSE
	Z4YJT3_MOUSE
	D3Z5I1_MOUSE
	G3X9X5_MOUSE
	Q3TN74_MOUSE
	ZCCHV_MOUSE
	Q8K302_MOUSE
	Q9D6F5_MOUSE
	A2AUK5_MOUSE
	A2AUK6_MOUSE
	A2AUK7_MOUSE
	A2AUK8_MOUSE
	B6ZHC4_MOUSE
	B6ZHC9_MOUSE
	E9PV14_MOUSE
	Q8C8P2_MOUSE
	E41L1_MOUSE
	A2ACM0_MOUSE
	A4FUW1_MOUSE
	A7MAY7_MOUSE
	E9PXZ5_MOUSE
	F6U5L3_MOUSE
	F7B6I3_MOUSE
	F7BQS0_MOUSE
	F7CN67_MOUSE
	Q6ZPU3_MOUSE
	Q8BSE8_MOUSE
	RPTOR_MOUSE
	ACY3_MOUSE
	ARFG3_MOUSE
	B2RSW8_MOUSE
	PCM1_MOUSE
	A0A0A6YVR7_MOUSE
	A0A0A6YVZ8_MOUSE
	A0A0A6YW53_MOUSE
	A0A0A6YWJ2_MOUSE
	A0A0A6YWM8_MOUSE
	A0A0A6YWR8_MOUSE
	A0A0A6YXE5_MOUSE
	B2RUE8_MOUSE
	B7ZNR8_MOUSE
	B7ZNR9_MOUSE
	E9PVG7_MOUSE
	F8VPL5_MOUSE
	M4K4_MOUSE
	Q3UTY9_MOUSE
	CASC3_MOUSE
	D3YXE3_MOUSE
	D3YZ81_MOUSE
	D3Z3H6_MOUSE
	CDCA3_MOUSE
	D3Z2F2_MOUSE
	D3Z7J9_MOUSE
	CH60_MOUSE
	D3Z2H2_MOUSE
	D3Z2H7_MOUSE
	D3Z7H6_MOUSE
	E9Q8Z4_MOUSE
	E9Q8Z5_MOUSE
	E9Q8Z6_MOUSE
	E9Q8Z8_MOUSE
	E9Q8Z9_MOUSE
	E9Q901_MOUSE
	E9Q903_MOUSE
	E9Q904_MOUSE
	E9Q905_MOUSE
	E9Q906_MOUSE
	E9Q907_MOUSE
	E9Q986_MOUSE
	G3X9V2_MOUSE
	CTND1_MOUSE
	Q3TPD1_MOUSE
	Q3UF77_MOUSE
	Q9WVC4_MOUSE
	D3Z069_MOUSE
	D3Z1R8_MOUSE
	D3Z231_MOUSE
	F6QU68_MOUSE
	Q8BZE3_MOUSE
	PHLB2_MOUSE
	B2RXT2_MOUSE
	D3Z1H0_MOUSE
	D6RCJ7_MOUSE
	EVA1C_MOUSE
	Q8CAX0_MOUSE
	D3YXP9_MOUSE
	D3Z3F7_MOUSE
	F6ZQT4_MOUSE
	UGDH_MOUSE
	Q3TI06_MOUSE
	Q3TJ71_MOUSE
	Q3TJE8_MOUSE
	Q3TS38_MOUSE
	Q3UIZ1_MOUSE
	D3Z491_MOUSE
	G3UZ59_MOUSE
	CMTR1_MOUSE
	D3Z4S6_MOUSE
	T132A_MOUSE
	DOCK1_MOUSE
	A0A0G2JGE3_MOUSE
	A0A0H2UH20_MOUSE
	B2RRT9_MOUSE
	D3Z4U0_MOUSE
	E9PUD0_MOUSE
	Q05BD8_MOUSE
	ZRAB2_MOUSE
	V9GX51_MOUSE
	D3YUS0_MOUSE
	D3Z567_MOUSE
	E9PWE8_MOUSE
	Q3TAS8_MOUSE
	Q3TT92_MOUSE
	DPYL3_MOUSE
	Q71H74_MOUSE
	B2RQA7_MOUSE
	E9PWG6_MOUSE
	Q9JK28_MOUSE
	A0A087WPZ7_MOUSE
	E9Q9J4_MOUSE
	VIP2_MOUSE
	Q80V47_MOUSE
	Q8BWK5_MOUSE
	PYR1_MOUSE
	E9QAI5_MOUSE
	E9QAT6_MOUSE
	F6S3Z3_MOUSE
	G3UWN2_MOUSE
	DFFB_MOUSE
	O88862_MOUSE
	Q6P9L1_MOUSE
	Q7TN13_MOUSE
	Q80VF8_MOUSE
	Q9CWQ9_MOUSE
	A0A0G2JDR6_MOUSE
	A0A0G2JEF6_MOUSE
	A0A0G2JEP4_MOUSE
	A0A0G2JFV5_MOUSE
	A0A0G2JGZ1_MOUSE
	E9QN52_MOUSE
	Q8C062_MOUSE
	LRRF2_MOUSE
	EFHB_MOUSE
	D6RH39_MOUSE
	Q5DTL0_MOUSE
	Q5FWJ8_MOUSE
	ENPP5_MOUSE
	F6R1B7_MOUSE
	GRDN_MOUSE
	Z4YKY0_MOUSE
	Z4YLN8_MOUSE
	Z4YLP6_MOUSE
	D3YU97_MOUSE
	D3YVA3_MOUSE
	F6RIN9_MOUSE
	Q6P9N3_MOUSE
	SCRIB_MOUSE
	B1AQY2_MOUSE
	D6RDB5_MOUSE
	F8VQ11_MOUSE
	RHG23_MOUSE
	D3Z5N6_MOUSE
	F8WIP7_MOUSE
	Q1RLL2_MOUSE
	Q3UKV4_MOUSE
	REQU_MOUSE
	C0LZ42_MOUSE
	D3YTV2_MOUSE
	F8WJ80_MOUSE
	Q3TQ38_MOUSE
	Q3U2B8_MOUSE
	Q3U3D4_MOUSE
	FZR_MOUSE
	K7Q751_MOUSE
	FAK1_MOUSE
	Q2VQT9_MOUSE
	A0A0A6YXK5_MOUSE
	Q05BK1_MOUSE
	FHDC1_MOUSE
	D3YW87_MOUSE
	D3Z576_MOUSE
	Q3UXJ8_MOUSE
	FLNC_MOUSE
	A0A0A6YWT1_MOUSE
	A2AQ39_MOUSE
	A2AQ41_MOUSE
	A2AQ42_MOUSE
	A2AQ43_MOUSE
	A2AQ44_MOUSE
	A2AQ45_MOUSE
	A2AQ47_MOUSE
	F6VVN1_MOUSE
	Q3UF06_MOUSE
	Q61053_MOUSE
	FNBP1_MOUSE
	FNBP4_MOUSE
	Q9CSQ9_MOUSE
	A0A0A6YWB3_MOUSE
	GPTC4_MOUSE
	I2BPL_MOUSE
	K1522_MOUSE
	D3Z5M3_MOUSE
	F6UAC8_MOUSE
	F6XU19_MOUSE
	Q3U454_MOUSE
	Q3U5J2_MOUSE
	Q811K6_MOUSE
	Q8C4T5_MOUSE
	LRP1_MOUSE
	A0A0B4J1F2_MOUSE
	A0A0B4J1M9_MOUSE
	A0A0G2JDN7_MOUSE
	A0A0G2JDU1_MOUSE
	A0A0G2JDY5_MOUSE
	A0A0G2JE57_MOUSE
	A0A0G2JFH2_MOUSE
	A0A0G2JFK3_MOUSE
	A0A0G2JFT4_MOUSE
	A0A0G2JG35_MOUSE
	E9PZ43_MOUSE
	MAP4_MOUSE
	Q60638_MOUSE
	Q78TF3_MOUSE
	B1AQH6_MOUSE
	MED1_MOUSE
	Q3V2Z9_MOUSE
	Q3V475_MOUSE
	MILK1_MOUSE
	A0A0A6YWU2_MOUSE
	A0A0A6YWW5_MOUSE
	A0A0A6YY47_MOUSE
	A0A0A6YY91_MOUSE
	E9Q589_MOUSE
	E9QB01_MOUSE
	O08909_MOUSE
	O88682_MOUSE
	NCAM1_MOUSE
	Q3V1M4_MOUSE
	Q61946_MOUSE
	Q61947_MOUSE
	Q61948_MOUSE
	D3YZ00_MOUSE
	E9PUH7_MOUSE
	NFIX_MOUSE
	Q3TYK3_MOUSE
	Q5CZY4_MOUSE
	E9QMN5_MOUSE
	P66A_MOUSE
	PSN1_MOUSE
	Q3TDW2_MOUSE
	Q3UYK2_MOUSE
	E9Q5Q0_MOUSE
	J3QP59_MOUSE
	Q3TGG2_MOUSE
	Q3TYH7_MOUSE
	ATX2L_MOUSE
	F6RG68_MOUSE
	J3QPQ1_MOUSE
	Q05CX7_MOUSE
	Q3TPU3_MOUSE
	Q3TTY1_MOUSE
	FCHO2_MOUSE
	G3UY62_MOUSE
	G3UYA6_MOUSE
	G3UYV4_MOUSE
	G3UYW7_MOUSE
	YAP1_MOUSE
	Q3TUW1_MOUSE
	Q3U046_MOUSE
	Q3U335_MOUSE
	Q3U3T6_MOUSE
	STK24_MOUSE
	Q3U661_MOUSE
	Q3UVQ1_MOUSE
	Q6A006_MOUSE
	TOX4_MOUSE
	Q9D8K4_MOUSE
	B1ARS0_MOUSE
	CAP1_MOUSE
	Q3TC53_MOUSE
	Q3U0U5_MOUSE
	Q3UNQ0_MOUSE
	Q3UVJ2_MOUSE
	PRSS8_MOUSE
	A0A0G2JF08_MOUSE
	D6RES2_MOUSE
	E9Q6R3_MOUSE
	SC22B_MOUSE
	Q3UZ06_MOUSE
	M3K4_MOUSE
	Q3UZV9_MOUSE
	Q80U64_MOUSE
	Q9CRU1_MOUSE
	A0A0A6YWM6_MOUSE
	Q4KMN6_MOUSE
	Q91XX1_MOUSE
	B7ZNU9_MOUSE
	Q3V2N5_MOUSE
	Q542S9_MOUSE
	SNTB2_MOUSE
	IRS1_MOUSE
	Q543V3_MOUSE
	JUNB_MOUSE
	Q3TXR4_MOUSE
	Q3U0S8_MOUSE
	Q3U2Y0_MOUSE
	Q569U6_MOUSE
	G3UX48_MOUSE
	Q5DTJ4_MOUSE
	PRC2A_MOUSE
	Q9CRP0_MOUSE
	Q9CRP1_MOUSE
	Q9CRU5_MOUSE
	Q3U536_MOUSE
	Q3UDA7_MOUSE
	Q5BL09_MOUSE
	Q5SQB0_MOUSE
	Q5SQB5_MOUSE
	Q5SQB7_MOUSE
	Q5U438_MOUSE
	NPM_MOUSE
	Q8BSZ3_MOUSE
	Q9DAY9_MOUSE
	Q5QNQ8_MOUSE
	MOR2A_MOUSE
	Q6PCN6_MOUSE
	A5HLW0_MOUSE
	A5HLW1_MOUSE
	B2RX07_MOUSE
	F6UFZ5_MOUSE
	G3X9Z4_MOUSE
	Q3TT32_MOUSE
	Q3TTQ0_MOUSE
	Q69ZY3_MOUSE
	Q6PCW0_MOUSE
	Q80V88_MOUSE
	Q8K0S1_MOUSE
	Q8R2P5_MOUSE
	Q99KH9_MOUSE
	A2BGG7_MOUSE
	YBOX1_MOUSE
	Q3UBT1_MOUSE
	Q60950_MOUSE
	Q60951_MOUSE
	Q71V06_MOUSE
	Q810K5_MOUSE
	Q8BRJ5_MOUSE
	A0A0A6YXX6_MOUSE
	SRSF6_MOUSE
	Q8BKL0_MOUSE
	ELAV1_MOUSE
	Q3TT05_MOUSE
	Q3UFF9_MOUSE
	Q8BM84_MOUSE
	Q8BTQ1_MOUSE
	Q8BVF8_MOUSE
	Q8BW03_MOUSE
	D3YZZ4_MOUSE
	D3Z6V5_MOUSE
	F6VXN4_MOUSE
	Q3TCX6_MOUSE
	Q3U1U6_MOUSE
	Q3U413_MOUSE
	Q3U4M0_MOUSE
	Q8BV82_MOUSE
	Q8BYC5_MOUSE
	Q9DA18_MOUSE
	T22D4_MOUSE
	A0A0G2JEP0_MOUSE
	A0A0G2JGH0_MOUSE
	A0A0G2JGL6_MOUSE
	A0A0H2UH27_MOUSE
	FXR1_MOUSE
	Q8C7U4_MOUSE
	D3YUW4_MOUSE
	E9PV36_MOUSE
	DNLI1_MOUSE
	Q3TSU8_MOUSE
	Q3U4X8_MOUSE
	Q8BPJ2_MOUSE
	Q8R055_MOUSE
	UBAP2_MOUSE
	V9GWZ4_MOUSE
	Q3UJW4_MOUSE
	Q8R3P8_MOUSE
	Q3TEW0_MOUSE
	Q91Z78_MOUSE
	BNI3L_MOUSE
	F7AFI0_MOUSE
	Q3UNB9_MOUSE
	Q924J9_MOUSE
	Q924Z2_MOUSE
	STEA1_MOUSE
	Q9CRW9_MOUSE
	NVL_MOUSE
	Q3UMJ4_MOUSE
	T2FB_MOUSE
	Q9CTB8_MOUSE
	A0A0A6YX79_MOUSE
	A0A0A6YY88_MOUSE
	E0CXD4_MOUSE
	F7BJK1_MOUSE
	Q2TJH4_MOUSE
	Q2TJI7_MOUSE
	Q2TJI8_MOUSE
	Q2TJI9_MOUSE
	Q8CFX3_MOUSE
	Q8QZT6_MOUSE
	Q9CVI3_MOUSE
	A0A087WPD2_MOUSE
	Q3TRN4_MOUSE
	RB15B_MOUSE
	E9Q8L9_MOUSE
	Q6KAN5_MOUSE
	RFIP1_MOUSE
	B0LAC3_MOUSE
	RMXL1_MOUSE
	B0QZZ9_MOUSE
	B0R000_MOUSE
	B0R001_MOUSE
	B0R002_MOUSE
	B0R003_MOUSE
	B0R004_MOUSE
	B2RUK0_MOUSE
	G3UXJ5_MOUSE
	G3UYW4_MOUSE
	G8JL85_MOUSE
	Q3V1Z0_MOUSE
	RUSC2_MOUSE
	Q80YT8_MOUSE
	Q8BPR0_MOUSE
	B0R0Y8_MOUSE
	B1AZ85_MOUSE
	E9Q0C1_MOUSE
	Q3TA88_MOUSE
	Q3TSX2_MOUSE
	Q3TT90_MOUSE
	SH3K1_MOUSE
	Q3UID0_MOUSE
	SMRC2_MOUSE
	SNIP1_MOUSE
	SYN1_MOUSE
	W8QPF2_MOUSE
	E9PYQ1_MOUSE
	E9Q1D5_MOUSE
	E9Q1V4_MOUSE
	TGFI1_MOUSE
	TISD_MOUSE
	Q9EQL7_MOUSE
	Q9EQL8_MOUSE
	E9Q2H1_MOUSE
	Q3TSI5_MOUSE
	UBR5_MOUSE
	Q8BJK5_MOUSE
	G3UW90_MOUSE
	H7BU26_MOUSE
	H7BU27_MOUSE
	Q3UQJ9_MOUSE
	Q499D6_MOUSE
	Q5XK21_MOUSE
	Q80V18_MOUSE
	Q8BQS6_MOUSE
	Q8BZ62_MOUSE
	Q8K1J0_MOUSE
	TRPS1_MOUSE
	V9GX39_MOUSE
	V9GX74_MOUSE
	V9GXA5_MOUSE
	V9GXE9_MOUSE
	ZDHC5_MOUSE
	E9Q5W5_MOUSE
	ZZEF1_MOUSE
	TNS2_MOUSE
	A9Z1X7_HUMAN
	E9PCT1_HUMAN
	M0QXG5_HUMAN
	M0R088_HUMAN
	M0R1E7_HUMAN
	SRRM1_HUMAN
	PNISR_HUMAN
	E9PJI1_HUMAN
	E9PMG8_HUMAN
	E9PRL6_HUMAN
	E9PRM3_HUMAN
	E9PRS1_HUMAN
	H0YEG3_HUMAN
	H0YEP0_HUMAN
	KAT5_HUMAN
	A0A0G2JIC2_HUMAN
	A0PJ72_HUMAN
	F5GYK6_HUMAN
	H0YGW7_HUMAN
	L0R6B8_HUMAN
	Q2L6I2_HUMAN
	Q5STZ8_HUMAN
	ABCF1_HUMAN
	B8ZZY2_HUMAN
	C9J2I0_HUMAN
	H7C0S7_HUMAN
	AGFG1_HUMAN
	A0A024QZF6_HUMAN
	H9KV91_HUMAN
	M0R2V8_HUMAN
	AKTS1_HUMAN
	A0A024R098_HUMAN
	E9PIJ1_HUMAN
	E9PJF6_HUMAN
	H0Y360_HUMAN
	H0YCL9_HUMAN
	H0YE32_HUMAN
	H0YF16_HUMAN
	AMPD2_HUMAN
	A0A087WUV6_HUMAN
	A4FU79_HUMAN
	C1KEN7_HUMAN
	E9PQW6_HUMAN
	H0Y488_HUMAN
	H0YCU6_HUMAN
	H0YEW5_HUMAN
	ARI1A_HUMAN
	B2RNT9_HUMAN
	H7C1J4_HUMAN
	URFB1_HUMAN
	C9J151_HUMAN
	C9JP76_HUMAN
	F8WA11_HUMAN
	H0Y5T1_HUMAN
	CLAP1_HUMAN
	A0A024R542_HUMAN
	E9PKE7_HUMAN
	E9PKK0_HUMAN
	Q86TK2_HUMAN
	TB182_HUMAN
	H0Y4Z1_HUMAN
	H0YE13_HUMAN
	CAMP2_HUMAN
	C9JPL0_HUMAN
	H7C4G1_HUMAN
	MCM2_HUMAN
	CCNL1_HUMAN
	CHAP1_HUMAN
	S4R3K0_HUMAN
	A0A0B4J1Z0_HUMAN
	A0A0D9SG04_HUMAN
	C9J5Y6_HUMAN
	C9J8C4_HUMAN
	C9JAU3_HUMAN
	C9JK90_HUMAN
	C9JWZ0_HUMAN
	F8WEK0_HUMAN
	H7C1G2_HUMAN
	COBL1_HUMAN
	A7MD53_HUMAN
	B2RNX8_HUMAN
	CRML_HUMAN
	H0YK33_HUMAN
	H0YK64_HUMAN
	CRTC3_HUMAN
	H0Y638_HUMAN
	Q6P4F9_HUMAN
	NGAP_HUMAN
	K7EP06_HUMAN
	K7EPP5_HUMAN
	K7ERH6_HUMAN
	MCES_HUMAN
	Q05D80_HUMAN
	Q05DQ2_HUMAN
	M0QX70_HUMAN
	M0QYR7_HUMAN
	M0QZC7_HUMAN
	M0QZH1_HUMAN
	M0R0U0_HUMAN
	M0R2N0_HUMAN
	SMG9_HUMAN
	DIDO1_HUMAN
	I3L4H9_HUMAN
	I3L520_HUMAN
	L8E8M4_HUMAN
	DYH2_HUMAN
	A0A087WV66_HUMAN
	KI67_HUMAN
	Q70L72_HUMAN
	Q70L73_HUMAN
	Q70L74_HUMAN
	A0A0C4DGY6_HUMAN
	A4FU72_HUMAN
	H0Y7L2_HUMAN
	L8EAM1_HUMAN
	DOCK7_HUMAN
	D6R9Y3_HUMAN
	D6RE94_HUMAN
	D6RFL9_HUMAN
	D6RGG2_HUMAN
	E7ENR6_HUMAN
	AT2L1_HUMAN
	A0A087WUE1_HUMAN
	J3KRP9_HUMAN
	J3KTM5_HUMAN
	J3QQY7_HUMAN
	J3QRF0_HUMAN
	TANC2_HUMAN
	E9PJC6_HUMAN
	E9PJZ0_HUMAN
	E9PKR9_HUMAN
	E9PLK4_HUMAN
	E9PQE3_HUMAN
	AHNK_HUMAN
	Q96EC4_HUMAN
	Q9BVU3_HUMAN
	A0A0A0MRL6_HUMAN
	F6XFR5_HUMAN
	F8W8M4_HUMAN
	H0Y7N6_HUMAN
	J3QSX6_HUMAN
	ABLM1_HUMAN
	A0A0A0MSM4_HUMAN
	B9EK39_HUMAN
	TANC1_HUMAN
	A0A0A0MQR4_HUMAN
	I3L135_HUMAN
	I3L1Q4_HUMAN
	I3L2I4_HUMAN
	I3L2J0_HUMAN
	I3L373_HUMAN
	CIC_HUMAN
	C9J5C5_HUMAN
	H7C4S1_HUMAN
	ELYS_HUMAN
	F122A_HUMAN
	A0A024R3F4_HUMAN
	A0A087WTZ7_HUMAN
	A0A087WXY7_HUMAN
	A0A087WZL0_HUMAN
	B0YJ65_HUMAN
	PHLB1_HUMAN
	Q96C94_HUMAN
	Q96D60_HUMAN
	A6ZJA2_HUMAN
	H0Y5F4_HUMAN
	H7C448_HUMAN
	LACE1_HUMAN
	F8VS18_HUMAN
	F8W1D9_HUMAN
	H0YHR3_HUMAN
	SSH1_HUMAN
	F4ZCG4_HUMAN
	F4ZCG5_HUMAN
	J3KPS2_HUMAN
	FA83H_HUMAN
	A0A075B6Q2_HUMAN
	FBP1L_HUMAN
	S4R347_HUMAN
	FOXK1_HUMAN
	U3KQ26_HUMAN
	A0A087WXM0_HUMAN
	E9PM37_HUMAN
	E9PPI7_HUMAN
	I3L4U8_HUMAN
	FOXK2_HUMAN
	G3V2N3_HUMAN
	PRRX1_HUMAN
	A0A087WWM4_HUMAN
	A0A0B4J281_HUMAN
	F8WAN9_HUMAN
	H0YK13_HUMAN
	H0YK71_HUMAN
	H0YKE1_HUMAN
	H0YKK3_HUMAN
	H0YL68_HUMAN
	H0YLB8_HUMAN
	H0YLV5_HUMAN
	H0YMB3_HUMAN
	H0YMG3_HUMAN
	H0YMR9_HUMAN
	H0YMV5_HUMAN
	H0YMW6_HUMAN
	H0YN22_HUMAN
	H0YN74_HUMAN
	H0YNH0_HUMAN
	H0YNJ6_HUMAN
	H0YNS9_HUMAN
	Q6PKC0_HUMAN
	Q86SZ5_HUMAN
	GMPR2_HUMAN
	A3R0T8_HUMAN
	H14_HUMAN
	Q4VB24_HUMAN
	D3DVA5_HUMAN
	Q5VY93_HUMAN
	ARHG2_HUMAN
	V9GY94_HUMAN
	V9GYF0_HUMAN
	V9GYF5_HUMAN
	V9GYG5_HUMAN
	V9GYM8_HUMAN
	V9GZ14_HUMAN
	V9GZ58_HUMAN
	A6H8X9_HUMAN
	B2RTS4_HUMAN
	E5RFU8_HUMAN
	E5RG47_HUMAN
	E5RGW7_HUMAN
	E5RIH6_HUMAN
	E5RJT5_HUMAN
	E7EMW0_HUMAN
	E7EWM2_HUMAN
	H0Y2V6_HUMAN
	H0Y4T4_HUMAN
	H0YB66_HUMAN
	H0YB92_HUMAN
	CE170_HUMAN
	Q6AZE1_HUMAN
	A0A087WT54_HUMAN
	A0A087WX58_HUMAN
	A0A087WZ99_HUMAN
	K7EJP7_HUMAN
	K7EPS6_HUMAN
	K7EQ06_HUMAN
	K7ERA4_HUMAN
	M0R0J3_HUMAN
	HDGR2_HUMAN
	A0A024RAN2_HUMAN
	A0A0A0MR45_HUMAN
	A0A0C4DGB5_HUMAN
	A0A0C4DGD1_HUMAN
	B7Z574_HUMAN
	D6RAA8_HUMAN
	D6RBR1_HUMAN
	D6RBZ8_HUMAN
	D6RC54_HUMAN
	D6RGF7_HUMAN
	E7EN75_HUMAN
	E7EQ12_HUMAN
	E7EQA0_HUMAN
	E7EQK6_HUMAN
	E7ES10_HUMAN
	E7EVY3_HUMAN
	E9PCH5_HUMAN
	E9PDE4_HUMAN
	E9PSG1_HUMAN
	F8W7E0_HUMAN
	H0Y7F0_HUMAN
	H0Y944_HUMAN
	H0Y9H6_HUMAN
	H0YA91_HUMAN
	H0YD33_HUMAN
	RPA34_HUMAN
	ICAL_HUMAN
	Q13940_HUMAN
	Q6AZE3_HUMAN
	Q86YM9_HUMAN
	B8ZZB6_HUMAN
	H7C0U1_HUMAN
	Q7L2V5_HUMAN
	IWS1_HUMAN
	D6R9E4_HUMAN
	D6RBN1_HUMAN
	H0YAC9_HUMAN
	KI20A_HUMAN
	A0A024RBE7_HUMAN
	A0A024RBH7_HUMAN
	G5E972_HUMAN
	H0YJH7_HUMAN
	LAP2A_HUMAN
	LAP2B_HUMAN
	A0A024R3R5_HUMAN
	C9JES9_HUMAN
	C9JXK0_HUMAN
	LBR_HUMAN
	A0A024RB02_HUMAN
	A0A087WVX8_HUMAN
	A0A0A0MTP2_HUMAN
	F5GZP6_HUMAN
	F5H0E0_HUMAN
	F5H495_HUMAN
	F5H6Q7_HUMAN
	F5H7K5_HUMAN
	H0YFE4_HUMAN
	H0YGH8_HUMAN
	Q05CN4_HUMAN
	LIPB1_HUMAN
	A0A0C4DGC5_HUMAN
	D6RB20_HUMAN
	H0YAB0_HUMAN
	LMNA_HUMAN
	Q3BDU5_HUMAN
	Q5I6Y5_HUMAN
	Q5TCI8_HUMAN
	W8QEH3_HUMAN
	A0A0F7NGI8_HUMAN
	C9JTC6_HUMAN
	Q05D04_HUMAN
	LRRF1_HUMAN
	Q9BSL6_HUMAN
	A0A087WZH7_HUMAN
	MARCS_HUMAN
	Q05C82_HUMAN
	Q6NVI1_HUMAN
	A8MZF8_HUMAN
	B9EGI2_HUMAN
	H0Y2S9_HUMAN
	H0Y7E2_HUMAN
	H7C3G6_HUMAN
	J3KSK7_HUMAN
	J3KSW8_HUMAN
	J3QL44_HUMAN
	J3QRL2_HUMAN
	K7EJ14_HUMAN
	K7EL39_HUMAN
	MPRIP_HUMAN
	Q96EE5_HUMAN
	H7C1V4_HUMAN
	NCK5L_HUMAN
	NFIC_HUMAN
	Q6FI30_HUMAN
	PATL1_HUMAN
	A0A0J9YXH6_HUMAN
	H3BM88_HUMAN
	H3BND4_HUMAN
	H3BNL6_HUMAN
	H3BPV5_HUMAN
	H3BQ54_HUMAN
	H3BQS3_HUMAN
	H3BU11_HUMAN
	J3KNK7_HUMAN
	PDXD1_HUMAN
	Q6XYB5_HUMAN
	Q86XE2_HUMAN
	G3V579_HUMAN
	G3V5F0_HUMAN
	PININ_HUMAN
	PKHO2_HUMAN
	E9PIA2_HUMAN
	E9PKG0_HUMAN
	E9PMV1_HUMAN
	E9PQ28_HUMAN
	H0YDN1_HUMAN
	PLEC_HUMAN
	A0A088AWP5_HUMAN
	A0A0C4DFM3_HUMAN
	B9EK61_HUMAN
	D6RTK6_HUMAN
	E9PDC2_HUMAN
	G8XWS8_HUMAN
	G8XWS9_HUMAN
	H7BZH9_HUMAN
	L8E865_HUMAN
	Q5JUB8_HUMAN
	Q5JUB9_HUMAN
	PRUN2_HUMAN
	X6R9J3_HUMAN
	D6R9S4_HUMAN
	Q09GN1_HUMAN
	CENPU_HUMAN
	H15_HUMAN
	MRGBP_HUMAN
	E7EX17_HUMAN
	F8VP89_HUMAN
	F8VRU1_HUMAN
	F8VSC7_HUMAN
	F8VX11_HUMAN
	F8VYE9_HUMAN
	F8W0K0_HUMAN
	L8EC87_HUMAN
	IF4B_HUMAN
	Q7Z5Y0_HUMAN
	F5GYM8_HUMAN
	F5H0R8_HUMAN
	F5H1B5_HUMAN
	F5H2B8_HUMAN
	F5H3Q6_HUMAN
	F5H714_HUMAN
	H0YFG1_HUMAN
	EPS8_HUMAN
	A0A087WYR3_HUMAN
	A0A087WZ51_HUMAN
	TPD54_HUMAN
	Q68E05_HUMAN
	Q6FGS1_HUMAN
	M0QY76_HUMAN
	M0QZ04_HUMAN
	M0R0H3_HUMAN
	M0R252_HUMAN
	ZN823_HUMAN
	TTP_HUMAN
	ETV3_HUMAN
	I3L1L3_HUMAN
	I3L2H8_HUMAN
	I3L311_HUMAN
	MBB1A_HUMAN
	C9JZH6_HUMAN
	G5E9W3_HUMAN
	Q05BZ5_HUMAN
	CPSF3_HUMAN
	A0A024RBX9_HUMAN
	A5YPB6_HUMAN
	ODPA_HUMAN
	P78557_HUMAN
	Q5JPT9_HUMAN
	Q5JPU0_HUMAN
	Q5JPU1_HUMAN
	Q5JPU2_HUMAN
	Q5JPU3_HUMAN
	Q6LCA3_HUMAN
	Q99724_HUMAN
	Q99725_HUMAN
	Q9UNV7_HUMAN
	A0A024R1Y6_HUMAN
	A0A024R207_HUMAN
	A0A087WTK8_HUMAN
	A0A087WWY4_HUMAN
	A0A087X1D6_HUMAN
	PALM_HUMAN
	F6RFD5_HUMAN
	DEST_HUMAN
	A6H8W6_HUMAN
	F5GYF8_HUMAN
	G3V4Z3_HUMAN
	H0YJY2_HUMAN
	SI1L1_HUMAN
	JUN_HUMAN
	Q6FHK0_HUMAN
	A0A024R9I3_HUMAN
	E5RG99_HUMAN
	E5RGG6_HUMAN
	E5RGM5_HUMAN
	E5RH82_HUMAN
	E5RI76_HUMAN
	E5RIM2_HUMAN
	E5RIR1_HUMAN
	E5RIV1_HUMAN
	E5RJ98_HUMAN
	E5RJY1_HUMAN
	E5RK17_HUMAN
	E7ESM1_HUMAN
	NDRG1_HUMAN
	A2A3R5_HUMAN
	A2A3R6_HUMAN
	A2A3R7_HUMAN
	D3DRJ5_HUMAN
	RS6_HUMAN
	Q96DV6_HUMAN
	H12_HUMAN
	A0A024R6K5_HUMAN
	A0A087WYI2_HUMAN
	G3V2K5_HUMAN
	G3V314_HUMAN
	G3V3G2_HUMAN
	G3V535_HUMAN
	G3V5F7_HUMAN
	H0YJL6_HUMAN
	H0YJN0_HUMAN
	Q499Z9_HUMAN
	EVL_HUMAN
	APOA4_HUMAN
	Q13784_HUMAN
	H0UIC3_HUMAN
	H0Y465_HUMAN
	J3KRT8_HUMAN
	J3KSB5_HUMAN
	J3KSX8_HUMAN
	J3QLS2_HUMAN
	J3QQN8_HUMAN
	J3QSG6_HUMAN
	K7EID4_HUMAN
	K7EJE7_HUMAN
	K7ENT2_HUMAN
	K7EP94_HUMAN
	NF1_HUMAN
	Q4W6X4_HUMAN
	Q9UMU3_HUMAN
	F5H0N7_HUMAN
	F5H1T5_HUMAN
	F5H270_HUMAN
	F5H367_HUMAN
	F5H6A0_HUMAN
	F5H6H4_HUMAN
	F6VGP8_HUMAN
	J3KP58_HUMAN
	CLIP1_HUMAN
	Q6P5Z9_HUMAN
	Q86WU4_HUMAN
	MK06_HUMAN
	DCLK1_HUMAN
	Q5VZY9_HUMAN
	A0A024RBN6_HUMAN
	H6SG15_HUMAN
	CX6A1_HUMAN
	D6R9G4_HUMAN
	D6R9G6_HUMAN
	D6RB25_HUMAN
	D6RB27_HUMAN
	D6RBW6_HUMAN
	D6RBY4_HUMAN
	D6RDL2_HUMAN
	D6RE17_HUMAN
	D6REL2_HUMAN
	D6RF74_HUMAN
	RAI14_HUMAN
	A8K4C8_HUMAN
	H3BTH3_HUMAN
	H3BUK8_HUMAN
	J3KS98_HUMAN
	J3QSB4_HUMAN
	RL13_HUMAN
	Q6NZ55_HUMAN
	D3DPT8_HUMAN
	RRAGC_HUMAN
	RRP5_HUMAN
	S4R3Q4_HUMAN
	SC61B_HUMAN
	S4R3B5_HUMAN
	SDPR_HUMAN
	A0A024R704_HUMAN
	C9J2M4_HUMAN
	C9JWF7_HUMAN
	F8WAV6_HUMAN
	F8WBW4_HUMAN
	H7C521_HUMAN
	H7C5L6_HUMAN
	SRPK2_HUMAN
	Q75MW9_HUMAN
	A0A087X1W1_HUMAN
	A0AUK8_HUMAN
	I3L0N7_HUMAN
	I3L182_HUMAN
	I3L1C0_HUMAN
	I3L1I8_HUMAN
	I3L1W5_HUMAN
	I3L3Q8_HUMAN
	I3L4D8_HUMAN
	I3L4U6_HUMAN
	Q05BI2_HUMAN
	Q05CV9_HUMAN
	SRRM2_HUMAN
	B4E258_HUMAN
	B9EG60_HUMAN
	C6H0M7_HUMAN
	H0Y9Y3_HUMAN
	SYNP2_HUMAN
	M0QXD6_HUMAN
	M0R0R9_HUMAN
	M0R0Z3_HUMAN
	T2FA_HUMAN
	Q6IBK5_HUMAN
	H3BSE1_HUMAN
	TB10B_HUMAN
	A0A087WTT2_HUMAN
	Q5JWB9_HUMAN
	TM230_HUMAN
	E5RFT4_HUMAN
	E5RIP9_HUMAN
	E5RIY0_HUMAN
	E5RJC2_HUMAN
	TM55A_HUMAN
	WRIP1_HUMAN
	E9PIR2_HUMAN
	E9PJ58_HUMAN
	E9PL06_HUMAN
	E9PMT6_HUMAN
	E9PP69_HUMAN
	H0YD10_HUMAN
	XRRA1_HUMAN
	A0A0D9SEI8_HUMAN
	YBOX3_HUMAN
	A0A0B4J210_HUMAN
	E5RH50_HUMAN
	E5RHK4_HUMAN
	H0YAN4_HUMAN
	H0YAX9_HUMAN
	H0YBJ5_HUMAN
	H0YBM7_HUMAN
	H0YBR8_HUMAN
	H0YBW1_HUMAN
	H0YC33_HUMAN
	H0YC73_HUMAN
	LARP1_HUMAN
	C9J6P4_HUMAN
	H7C5K1_HUMAN
	Q05DV5_HUMAN
	ZCCHV_HUMAN
	A0A0C4DH22_HUMAN
	A0A0D9SG07_HUMAN
	H0Y482_HUMAN
	H7C2K6_HUMAN
	L8E750_HUMAN
	Q29RW3_HUMAN
	Q4VXN0_HUMAN
	Q4VXN1_HUMAN
	Q4VXN2_HUMAN
	Q4VXN5_HUMAN
	Q4VXN6_HUMAN
	Q4VXN7_HUMAN
	Q4VXN8_HUMAN
	E41L1_HUMAN
	X6RC15_HUMAN
	I3L2I3_HUMAN
	I3L436_HUMAN
	RPTOR_HUMAN
	A0A024R5L2_HUMAN
	E9PRA7_HUMAN
	ACY3_HUMAN
	A0A024R4U0_HUMAN
	B0QYV8_HUMAN
	B0QYV9_HUMAN
	H0Y6A0_HUMAN
	ARFG3_HUMAN
	A2RUU9_HUMAN
	A6NNN6_HUMAN
	B9EIS5_HUMAN
	D3DSQ0_HUMAN
	E5RGQ4_HUMAN
	E7ETA6_HUMAN
	E7EV93_HUMAN
	E9PGW9_HUMAN
	H0YBA1_HUMAN
	PCM1_HUMAN
	MBD1_HUMAN
	A0A0D9SEY1_HUMAN
	A0A0D9SG62_HUMAN
	C9J840_HUMAN
	E7EN19_HUMAN
	E7ENQ1_HUMAN
	E7ESS2_HUMAN
	E7ETN6_HUMAN
	E7EX83_HUMAN
	G3XAA2_HUMAN
	G5E948_HUMAN
	H7C0P6_HUMAN
	H7C360_HUMAN
	H7C3Z6_HUMAN
	M4K4_HUMAN
	Q53TW0_HUMAN
	Q53TX8_HUMAN
	Q5MD60_HUMAN
	A0A024R1X0_HUMAN
	J3KSY7_HUMAN
	J3QSC4_HUMAN
	K7EQ38_HUMAN
	CASC3_HUMAN
	F5GX58_HUMAN
	F8WDL1_HUMAN
	J3KMY0_HUMAN
	CDCA3_HUMAN
	A0A024R3X4_HUMAN
	B3GQS7_HUMAN
	B9VP19_HUMAN
	B9VP24_HUMAN
	B9VPB4_HUMAN
	C9J0S9_HUMAN
	C9JCQ4_HUMAN
	C9JL19_HUMAN
	C9JL25_HUMAN
	E7ESH4_HUMAN
	E7EXB4_HUMAN
	F8WBB1_HUMAN
	CH60_HUMAN
	Q53QD5_HUMAN
	Q53SE2_HUMAN
	A0A024R4Y7_HUMAN
	A0A024R4Z0_HUMAN
	C9JZR2_HUMAN
	E9PKL1_HUMAN
	E9PKY0_HUMAN
	E9PRE2_HUMAN
	H0YC95_HUMAN
	CTND1_HUMAN
	Q96FS1_HUMAN
	E9PDY7_HUMAN
	E9PFQ4_HUMAN
	E9PGF6_HUMAN
	G5E9V3_HUMAN
	PHLB2_HUMAN
	Q8IXY4_HUMAN
	Q8NEI7_HUMAN
	A0A0C4DG64_HUMAN
	B5MC74_HUMAN
	C9JS02_HUMAN
	F8WEK6_HUMAN
	EVA1C_HUMAN
	D6RHF4_HUMAN
	E7ER83_HUMAN
	E7ER95_HUMAN
	E7ETF4_HUMAN
	E7EV97_HUMAN
	E9PBD2_HUMAN
	L8E902_HUMAN
	UGDH_HUMAN
	H0Y4T0_HUMAN
	H0YCQ1_HUMAN
	Q5T7F5_HUMAN
	CMTR1_HUMAN
	F5H765_HUMAN
	H0YFB3_HUMAN
	H0YFQ1_HUMAN
	H0YFQ2_HUMAN
	T132A_HUMAN
	A0A096LNH6_HUMAN
	B2RUU3_HUMAN
	DOCK1_HUMAN
	A0A0C4DGV5_HUMAN
	ZRAB2_HUMAN
	D6RF19_HUMAN
	H0YB87_HUMAN
	H0YBT4_HUMAN
	DPYL3_HUMAN
	Q6DEN2_HUMAN
	Q8IXW6_HUMAN
	D6RA93_HUMAN
	H0Y9Z8_HUMAN
	Q6NUR1_HUMAN
	CND3_HUMAN
	A0A087WWN8_HUMAN
	A0A087WZV0_HUMAN
	D6RBU4_HUMAN
	D6RFG4_HUMAN
	H0Y9M0_HUMAN
	H0Y9S9_HUMAN
	K7EJG8_HUMAN
	K7ENU7_HUMAN
	K7EPT7_HUMAN
	VIP2_HUMAN
	F8VPD4_HUMAN
	G1UI39_HUMAN
	H7BZB3_HUMAN
	H7C2E4_HUMAN
	H7C3Z5_HUMAN
	DFFB_HUMAN
	PYR1_HUMAN
	CALD1_HUMAN
	Q53SY7_HUMAN
	Q53SZ4_HUMAN
	A0A024R2K4_HUMAN
	C9J0U5_HUMAN
	C9J321_HUMAN
	C9JC17_HUMAN
	C9JJC9_HUMAN
	C9JSU1_HUMAN
	H7C3N9_HUMAN
	LRRF2_HUMAN
	H7C0U4_HUMAN
	H9KV82_HUMAN
	EFHB_HUMAN
	ENPP5_HUMAN
	A0A087WXD9_HUMAN
	C9J225_HUMAN
	H0Y470_HUMAN
	H0Y7K3_HUMAN
	H0Y7U8_HUMAN
	H7C2C6_HUMAN
	GRDN_HUMAN
	Q6DCA5_HUMAN
	Q6PAV0_HUMAN
	Q86YH1_HUMAN
	A0A0G2JMS7_HUMAN
	A0A0G2JNZ2_HUMAN
	A0A0G2JPP5_HUMAN
	A0PJK8_HUMAN
	H0YCG0_HUMAN
	H0YDF9_HUMAN
	SCRIB_HUMAN
	A0A087WTU4_HUMAN
	A0A087WXU2_HUMAN
	A0A087WZ73_HUMAN
	A0A087WZZ2_HUMAN
	A0A087X0Z0_HUMAN
	A0A087X1W6_HUMAN
	RHG23_HUMAN
	A0A024R582_HUMAN
	E9PN04_HUMAN
	H0YEI1_HUMAN
	J3KMZ8_HUMAN
	REQU_HUMAN
	K7EQT1_HUMAN
	FZR_HUMAN
	A0A024R9H6_HUMAN
	B4DWJ1_HUMAN
	E5RFW9_HUMAN
	E5RG54_HUMAN
	E5RG66_HUMAN
	E5RG80_HUMAN
	E5RG86_HUMAN
	E5RGA6_HUMAN
	E5RGP1_HUMAN
	E5RH01_HUMAN
	E5RH08_HUMAN
	E5RH48_HUMAN
	E5RHD8_HUMAN
	E5RHK7_HUMAN
	E5RI03_HUMAN
	E5RI29_HUMAN
	E5RI72_HUMAN
	E5RII9_HUMAN
	E5RIK4_HUMAN
	E5RIR5_HUMAN
	E5RJI4_HUMAN
	E5RJN1_HUMAN
	E5RJP0_HUMAN
	E5RJQ2_HUMAN
	E7ESA6_HUMAN
	E9PEI4_HUMAN
	H0YAS0_HUMAN
	H0YB16_HUMAN
	H0YB33_HUMAN
	H0YB99_HUMAN
	H0YBP1_HUMAN
	H0YBZ1_HUMAN
	I6L996_HUMAN
	FAK1_HUMAN
	FHDC1_HUMAN
	B5AGT3_HUMAN
	FLNC_HUMAN
	B7ZL13_HUMAN
	B7ZL14_HUMAN
	H0Y7W6_HUMAN
	FNBP1_HUMAN
	D3DQS4_HUMAN
	F5GXL1_HUMAN
	FNBP4_HUMAN
	A0A0A0MRK1_HUMAN
	E9PAV9_HUMAN
	E9PPY4_HUMAN
	F2Z3C6_HUMAN
	F8W895_HUMAN
	GPTC4_HUMAN
	I2BPL_HUMAN
	K1522_HUMAN
	H0YJ88_HUMAN
	H0YJI8_HUMAN
	L0R6J6_HUMAN
	LRP1_HUMAN
	Q6PJ72_HUMAN
	Q7Z7K9_HUMAN
	A0A024R2S1_HUMAN
	A0A024R2V0_HUMAN
	A0A024R2V2_HUMAN
	A0A0J9YVV8_HUMAN
	A0A0J9YW37_HUMAN
	B5MEG9_HUMAN
	E7EVA0_HUMAN
	F8W9U4_HUMAN
	H0Y2V1_HUMAN
	H7C456_HUMAN
	H7C4C5_HUMAN
	MAP4_HUMAN
	Q05D06_HUMAN
	Q6NX68_HUMAN
	Q86Y04_HUMAN
	J3KSD7_HUMAN
	J3QKZ7_HUMAN
	MBD4_HUMAN
	MED1_HUMAN
	B0QY86_HUMAN
	B0QY91_HUMAN
	H0Y6J8_HUMAN
	MILK1_HUMAN
	A0A087WTE4_HUMAN
	A0A087WTF6_HUMAN
	A0A087WTR3_HUMAN
	A0A087WV75_HUMAN
	A0A087WVD0_HUMAN
	A0A087WVU1_HUMAN
	A0A087WWD4_HUMAN
	A0A087WWJ5_HUMAN
	A0A087WX77_HUMAN
	A0A087WZS4_HUMAN
	A0A087X1V2_HUMAN
	A0A0C4DGS4_HUMAN
	A0A0D9SF30_HUMAN
	A0A0D9SF98_HUMAN
	H7BYX6_HUMAN
	L8EBH1_HUMAN
	L8ECP3_HUMAN
	NCAM1_HUMAN
	C9JWJ8_HUMAN
	K7EJB0_HUMAN
	K7EKH0_HUMAN
	K7EMQ5_HUMAN
	K7EN08_HUMAN
	K7EPU2_HUMAN
	K7ESG9_HUMAN
	NFIX_HUMAN
	A0A024R7K7_HUMAN
	A0A024R7M6_HUMAN
	C9JGN4_HUMAN
	C9JHD7_HUMAN
	C9JJK9_HUMAN
	C9JMI3_HUMAN
	C9JVY3_HUMAN
	H7C3H1_HUMAN
	L8ECH2_HUMAN
	P66A_HUMAN
	V9GY85_HUMAN
	V9GYX5_HUMAN
	A0A024R6A3_HUMAN
	E7ES96_HUMAN
	G3V2B1_HUMAN
	G3V2G7_HUMAN
	G3V3P0_HUMAN
	G3V3Z0_HUMAN
	G3V449_HUMAN
	G3V490_HUMAN
	G3V499_HUMAN
	G3V4M0_HUMAN
	G3V4P4_HUMAN
	G3V519_HUMAN
	G3V5B1_HUMAN
	H0YM52_HUMAN
	H0YNU4_HUMAN
	PSN1_HUMAN
	Q6F4C0_HUMAN
	A0A024QZ91_HUMAN
	A0A024QZB7_HUMAN
	A0A024QZC0_HUMAN
	A0A0C4DGL7_HUMAN
	H3BMX1_HUMAN
	H3BPQ7_HUMAN
	H3BQ14_HUMAN
	H3BQX7_HUMAN
	H3BRB0_HUMAN
	H3BSK9_HUMAN
	H3BSQ5_HUMAN
	H3BUE3_HUMAN
	H3BUF6_HUMAN
	ATX2L_HUMAN
	A0JLQ4_HUMAN
	H0YAE2_HUMAN
	H7BXJ4_HUMAN
	FCHO2_HUMAN
	A0A024R3E4_HUMAN
	H0YCI3_HUMAN
	K0KVU2_HUMAN
	YAP1_HUMAN
	B4DR80_HUMAN
	H0Y630_HUMAN
	L8E7H5_HUMAN
[truncated: 203 more rows]
