# Supplementary material for: A systems study reveals concurrent activation of AMPK and mTOR by amino acids
Source: Nat Commun. 2016 Nov 21;7:13254. doi: 10.1038/ncomms13254 (PMC5121333; doi:10.1038/ncomms13254)
Supplement: Supplementary Data 4 — Phosphoproteomic identification data. Contains excerpts from the output files "proteinGroups" including information on protein group identification and quantification, "peptides" including information about peptide identification and quantification and "PhosphoSTY" containing information about phosphopeptide identification and quantification as well as on phosphorylation site localization. [file ncomms13254-s5.xlsx]

## Sheet: column header
	Supplementary Data 4. Phosphoproteomic identification data Excerpts from the MaxQuant database search for the phosphoproteomics shot-gun experiment; contains excerpts from the output files "proteinGroups" including information in protein group identification and quantification, "peptides" including information about peptide identification and quantification and "PhosphoSTY" containing information…
	Sheet proteinGroups
	Protein group ID	Proteingroup ID in MaxQuant output file proteingroups.txt
	Protein IDs	Uniprot accession numbers of all proteins assigned to the respective group					Labeling Scheme
	Fasta headers	Header of the respective entry in the FASTA file used for database search					Silac experiments	Explanation
	Number of proteins	Number of proteins in group					0 m: E1 M [2], E2 L [4], E3 M [8]	X m, X=[0, 5, 10, 15, 30]: time points in minutes EX, X=[1, 2, 3, 4, 5]: experiment X [Y]: experiment index L: light SILAC label; M: medium SILAC label; H: heavy SILAC label
	Peptides	Number of peptides associated with the group					5 m: E1 H [3], E2 M [5], E3 H [9]
	Unique peptides	Number of unique peptides associated with the group					10 m: E4 L [10], E5 M [14]
	Sequence coverage [%]	Sequence Coverage					15 m: E4 M [11], E5 H [15]
	Mol. weight [kDa]	Molecular Weight					30 m: E1 L [1], E2 H [6], E3 L [7], E4 H [12], E5 L [13]
	PEP	Posterior error probability
	Ratio M/L exp1	Ratios and normalized ratios as given by MaxQuant for the respective biological replicates, see labeling scheme for details
	Ratio M/L normalized exp1
	Ratio H/L exp1
	Ratio H/L normalized exp1
	Ratio H/M exp1
	Ratio H/M normalized exp1
	Ratio M/L exp2
	Ratio M/L normalized exp2
	Ratio H/L exp2
	Ratio H/L normalized exp2
	Ratio H/M exp2
	Ratio H/M normalized exp2
	Ratio M/L exp3
	Ratio M/L normalized exp3
	Ratio H/L exp3
	Ratio H/L normalized exp3
	Ratio H/M exp3
	Ratio H/M normalized exp3
	Ratio M/L exp4
	Ratio M/L normalized exp4
	Ratio H/L exp4
	Ratio H/L normalized exp4
	Ratio H/M exp4
	Ratio H/M normalized exp4
	Ratio M/L exp5
	Ratio M/L normalized exp5
	Ratio H/L exp5
	Ratio H/L normalized exp5
	Ratio H/M exp5
	Ratio H/M normalized exp5
	Only identified by site	protein was only identified by modified peptide
	Reverse	identifications from reverse database
	Contaminant	identifications from contaminations database
	Peptide IDs	Peptide ID referring to MaxQuant table peptides.txt
	Phospho (STY) site IDs	Phosphosite ID referring to MaxQuant table PhosphoSTY.txt
	Sheet Peptides
	Peptide ID	Peptide ID referring to MaxQuant table peptides.txt
	Sequence	Sequence of the identified peptide
	Missed cleavages	number of missed cleavages
	Mass	mass of the identified peptide
	Proteins	Uniprot accession numbers of all proteins assigned to the respective group
	Unique (Groups)	states whether the identified peptide is unique to the group
	Unique (Proteins)	states whether the identified peptide is unique to a protein within the group
	Charges	charge states observed
	PEP	posterior error probability
	Score	Andromeda score
	Ratio M/L exp1	Ratios and normalized ratios as given by MaxQuant for the respective biological replicates, see labeling scheme for details
	Ratio M/L normalized exp1
	Ratio H/L exp1
	Ratio H/L normalized exp1
	Ratio H/M exp1
	Ratio H/M normalized exp1
	Ratio M/L exp2
	Ratio M/L normalized exp2
	Ratio H/L exp2
	Ratio H/L normalized exp2
	Ratio H/M exp2
	Ratio H/M normalized exp2
	Ratio M/L exp3
	Ratio M/L normalized exp3
	Ratio H/L exp3
	Ratio H/L normalized exp3
	Ratio H/M exp3
	Ratio H/M normalized exp3
	Ratio M/L exp4
	Ratio M/L normalized exp4
	Ratio H/L exp4
	Ratio H/L normalized exp4
	Ratio H/M exp4
	Ratio H/M normalized exp4
	Ratio M/L exp5
	Ratio M/L normalized exp5
	Ratio H/L exp5
	Ratio H/L normalized exp5
	Ratio H/M exp5
	Ratio H/M normalized exp5
	Reverse	identifications from reverse database
	Contaminant	identifications from contaminations database
	Protein group IDs	Peptide ID referring to MaxQuant table proteinGroups.txt
	Phospho (STY) site IDs	Phosphosite ID referring to MaxQuant table PhosphoSTY.txt
	Sheet Phosphopeptides
	PhosphoSTY ID	Phosphosite ID referring to MaxQuant table PhosphoSTY.txt
	Proteins	Uniprot accession numbers of all proteins assigned to the respective group
	Positions within proteins	Position of the potential phosphorylation site within the given protein sequence
	Fasta headers	Header of the respective entry in the FASTA file used for database search
	Localization prob	Localization probability of the potential phosphorylation site
	PEP	posterior error probability
	Score	Andromeda Score
	Number of Phospho (STY)	Number of phosphorylation sites on the respective peptide (peptide might be observed in different phosphorylation states
	Amino acid	AA the phosphorylation is located at
	Phospho (STY) Probabilities	AA sequence with probabilities given for each potential site within the sequence
	Position in peptide	Position of the phosphorylation site the respective entry is referring to
	Charge	charge state(s) observed for the phosphopeptide
	Intensity L exp1	Intensities used for ratio calculation for the determination of significantly regulated phosphopeptides (see Table S8)
	Intensity M exp1
	Intensity H exp1
	Intensity L exp2
	Intensity M exp2
	Intensity H exp2
	Intensity L exp3
	Intensity M exp3
	Intensity H exp3
	Intensity L exp4
	Intensity M exp4
	Intensity H exp4
	Intensity L exp5
	Intensity M exp5
	Intensity H exp5
	Reverse	identifications from reverse database
	Contaminant	identifications from contaminations database
	Protein group IDs	Protein group ID referring to MaxQuant table proteinGroups.tst
	Peptide IDs	Peptide ID referring to MaxQuant table proteinGroups.txt

## Sheet: proteinGroups
Protein group ID	Protein IDs	Fasta headers	Number of proteins	Peptides	Unique peptides	Sequence coverage [%]	Mol. weight [kDa]	PEP	Ratio M/L exp1	Ratio M/L normalized exp1	Ratio H/L exp1	Ratio H/L normalized exp1	Ratio H/M exp1	Ratio H/M normalized exp1	Ratio M/L exp2	Ratio M/L normalized exp2	Ratio H/L exp2	Ratio H/L normalized exp2	Ratio H/M exp2	Ratio H/M normalized exp2	Ratio M/L exp3	Ratio M/L normalized exp3	Ratio H/L exp3	Ratio H/L normalized exp3	Ratio H/M exp3	Ratio H/M normalized exp3	Ratio M/L exp4	Ratio M/L normalized exp4	Ratio H/L exp4	Ratio H/L normalized exp4	Ratio H/M exp4	Ratio H/M normalized exp4	Ratio M/L exp5	Ratio M/L normalized exp5	Ratio H/L exp5	Ratio H/L normalized exp5	Ratio H/M exp5	Ratio H/M normalized exp5	Only identified by site	Reverse	Contaminant	Peptide IDs	Phospho (STY) site IDs
51	tr|S4R2S6|S4R2S6_MOUSE;tr|A2BD48|A2BD48_MOUSE;tr|A2VCT6|A2VCT6_MOUSE;tr|E9PWX7|E9PWX7_MOUSE;sp|A1A5B6|TBC25_MOUSE	>tr|S4R2S6|S4R2S6_MOUSE TBC1 domain family member 25 OS=Mus musculus GN=Tbc1d25 PE=4 SV=1;>tr|A2BD48|A2BD48_MOUSE Tbc1d25 protein (Fragment) OS=Mus musculus GN=Tbc1d25 PE=2 SV=1;>tr|A2VCT6|A2VCT6_MOUSE Tbc1d25 protein (Fragment) OS=Mus musculus GN=Tbc1d25	5	1	1	2	62.478	2.7343e-08	NaN	NaN	NaN	NaN	NaN	NaN	NaN	NaN	NaN	NaN	NaN	NaN	NaN	NaN	NaN	NaN	NaN	NaN	0.9211	1.0661	0.92122	0.85032	1.049	0.84574	0.72834	0.96314	0.86641	1.2433	1.0372	1.1419				3232	34
52	tr|A2A4N9|A2A4N9_MOUSE;tr|Q3UQQ4|Q3UQQ4_MOUSE;sp|A2A4P0|DHX8_MOUSE;tr|Q5DTN5|Q5DTN5_MOUSE	>tr|A2A4N9|A2A4N9_MOUSE ATP-dependent RNA helicase DHX8 (Fragment) OS=Mus musculus GN=Dhx8 PE=2 SV=2;>tr|Q3UQQ4|Q3UQQ4_MOUSE Putative uncharacterized protein OS=Mus musculus GN=Dhx8 PE=2 SV=1;>sp|A2A4P0|DHX8_MOUSE ATP-dependent RNA helicase DHX8 OS=Mus mus	4	1	1	0.8	134.36	0.024746	NaN	NaN	NaN	NaN	NaN	NaN	NaN	NaN	NaN	NaN	NaN	NaN	NaN	NaN	NaN	NaN	NaN	NaN	NaN	NaN	NaN	NaN	NaN	NaN	NaN	NaN	NaN	NaN	NaN	NaN	+			3438	35
53	tr|F6VP19|F6VP19_MOUSE;sp|A2A690|TANC2_MOUSE;sp|A2A690-2|TANC2_MOUSE	>tr|F6VP19|F6VP19_MOUSE Protein TANC2 (Fragment) OS=Mus musculus GN=Tanc2 PE=1 SV=1;>sp|A2A690|TANC2_MOUSE Protein TANC2 OS=Mus musculus GN=Tanc2 PE=1 SV=1;>sp|A2A690-2|TANC2_MOUSE Isoform 2 of Protein TANC2 OS=Mus musculus GN=Tanc2	3	1	1	1.6	124.46	0.00051245	NaN	NaN	NaN	NaN	NaN	NaN	0.64059	0.78079	0.78659	0.82877	1.212	0.9959	0.49087	0.62691	0.51219	0.60618	1.0724	0.97303	0.91783	1.0643	0.93196	0.86001	1.0372	0.86165	NaN	NaN	NaN	NaN	NaN	NaN				3208	36;37;38
54	sp|A2A6A1|GPTC8_MOUSE	>sp|A2A6A1|GPTC8_MOUSE G patch domain-containing protein 8 OS=Mus musculus GN=Gpatch8 PE=1 SV=1	1	1	1	0.7	164.99	0.0085053	NaN	NaN	NaN	NaN	NaN	NaN	NaN	NaN	NaN	NaN	NaN	NaN	NaN	NaN	NaN	NaN	NaN	NaN	NaN	NaN	NaN	NaN	NaN	NaN	NaN	NaN	NaN	NaN	NaN	NaN	+			4241	39
55	sp|A2A791-2|ZMYM4_MOUSE;sp|A2A791|ZMYM4_MOUSE;tr|F6VYE2|F6VYE2_MOUSE	>sp|A2A791-2|ZMYM4_MOUSE Isoform 2 of Zinc finger MYM-type protein 4 OS=Mus musculus GN=Zmym4;>sp|A2A791|ZMYM4_MOUSE Zinc finger MYM-type protein 4 OS=Mus musculus GN=Zmym4 PE=2 SV=1;>tr|F6VYE2|F6VYE2_MOUSE Zinc finger MYM-type protein 4 (Fragment) OS=Mus	3	2	2	2.1	162.84	1.1158e-16	NaN	NaN	NaN	NaN	NaN	NaN	NaN	NaN	NaN	NaN	NaN	NaN	0.6703	0.96572	0.79573	0.93605	1.329	1.1119	NaN	NaN	NaN	NaN	NaN	NaN	NaN	NaN	NaN	NaN	NaN	NaN				21;210	40;41;42
56	sp|A2A7S8-3|K1522_MOUSE;sp|A2A7S8|K1522_MOUSE;sp|A2A7S8-4|K1522_MOUSE;sp|A2A7S8-2|K1522_MOUSE	>sp|A2A7S8-3|K1522_MOUSE Isoform 3 of Uncharacterized protein KIAA1522 OS=Mus musculus GN=Kiaa1522;>sp|A2A7S8|K1522_MOUSE Uncharacterized protein KIAA1522 OS=Mus musculus GN=Kiaa1522 PE=1 SV=1;>sp|A2A7S8-4|K1522_MOUSE Isoform 4 of Uncharacterized protein K	4	5	5	9.7	92.488	4.9893e-77	NaN	NaN	NaN	NaN	NaN	NaN	0.49188	0.73265	0.94844	0.98463	1.2871	1.0837	0.67514	0.93896	0.64939	0.82612	1.006	0.89147	0.99806	1.1732	1.1145	1.0691	1.2037	0.98274	0.69516	0.92402	0.63301	0.93045	0.95004	1.0937				242;1409;1544;2241;4954	43;44;45;46;47;48;49;50;51
57	tr|F6Y3V0|F6Y3V0_MOUSE;sp|A2A8L5|PTPRF_MOUSE	>tr|F6Y3V0|F6Y3V0_MOUSE Receptor-type tyrosine-protein phosphatase F (Fragment) OS=Mus musculus GN=Ptprf PE=4 SV=1;>sp|A2A8L5|PTPRF_MOUSE Receptor-type tyrosine-protein phosphatase F OS=Mus musculus GN=Ptprf PE=1 SV=1	2	1	1	0.6	145.38	0.020819	NaN	NaN	NaN	NaN	NaN	NaN	NaN	NaN	NaN	NaN	NaN	NaN	NaN	NaN	NaN	NaN	NaN	NaN	NaN	NaN	NaN	NaN	NaN	NaN	NaN	NaN	NaN	NaN	NaN	NaN	+			5004	2970
58	tr|Q80U79|Q80U79_MOUSE;tr|Z4YL78|Z4YL78_MOUSE;sp|A2AGT5-2|CKAP5_MOUSE;sp|A2AGT5-3|CKAP5_MOUSE;tr|K3W4R5|K3W4R5_MOUSE;sp|A2AGT5|CKAP5_MOUSE	>tr|Q80U79|Q80U79_MOUSE MKIAA0097 protein (Fragment) OS=Mus musculus GN=Ckap5 PE=2 SV=1;>tr|Z4YL78|Z4YL78_MOUSE Cytoskeleton-associated protein 5 OS=Mus musculus GN=Ckap5 PE=4 SV=1;>sp|A2AGT5-2|CKAP5_MOUSE Isoform 2 of Cytoskeleton-associated protein 5 OS=	6	1	1	1.6	189.49	0.0017194	NaN	NaN	NaN	NaN	NaN	NaN	NaN	NaN	NaN	NaN	NaN	NaN	NaN	NaN	NaN	NaN	NaN	NaN	NaN	NaN	NaN	NaN	NaN	NaN	NaN	NaN	NaN	NaN	NaN	NaN				1815
59	sp|A2AHC3|CAMP1_MOUSE;tr|A2AHC4|A2AHC4_MOUSE;sp|A2AHC3-2|CAMP1_MOUSE	>sp|A2AHC3|CAMP1_MOUSE Calmodulin-regulated spectrin-associated protein 1 OS=Mus musculus GN=Camsap1 PE=1 SV=1;>tr|A2AHC4|A2AHC4_MOUSE Calmodulin-regulated spectrin-associated protein 1 (Fragment) OS=Mus musculus GN=Camsap1 PE=2 SV=1;>sp|A2AHC3-2|CAMP1_MOU	3	2	2	1.6	175.89	1.6191e-21	0.76727	0.97299	1.0023	1.0246	1.2768	1.0483	0.74793	0.99671	0.95452	0.99074	1.2933	1.0057	0.66065	0.8994	0.82328	1.0174	1.2561	1.0847	NaN	NaN	NaN	NaN	NaN	NaN	NaN	NaN	NaN	NaN	NaN	NaN				4174;4687	52;53;2971
60	sp|A2AIV2|VIR_MOUSE;tr|E9PZY8|E9PZY8_MOUSE;tr|Q8CFK9|Q8CFK9_MOUSE;sp|A2AIV2-2|VIR_MOUSE	>sp|A2AIV2|VIR_MOUSE Protein virilizer homolog OS=Mus musculus GN=Kiaa1429 PE=1 SV=1;>tr|E9PZY8|E9PZY8_MOUSE Protein 1110037F02Rik OS=Mus musculus GN=1110037F02Rik PE=1 SV=1;>tr|Q8CFK9|Q8CFK9_MOUSE 1110037F02Rik protein OS=Mus musculus GN=1110037F02Rik PE=	4	2	2	1.5	201.44	1.4584e-06	0.81734	0.95983	1.1653	1.2233	1.4191	1.2045	0.87233	1.0632	1.1049	1.1641	1.1714	0.96256	NaN	NaN	NaN	NaN	NaN	NaN	0.933	1.0807	1.1804	1.0899	1.3759	1.1101	NaN	NaN	NaN	NaN	NaN	NaN				2625;3867	54;55
61	sp|A2AIW0-5|SDCG3_MOUSE;sp|A2AIW0-3|SDCG3_MOUSE;sp|A2AIW0-4|SDCG3_MOUSE;sp|A2AIW0-2|SDCG3_MOUSE;tr|A2AIW3|A2AIW3_MOUSE;sp|A2AIW0|SDCG3_MOUSE	>sp|A2AIW0-5|SDCG3_MOUSE Isoform 5 of Serologically defined colon cancer antigen 3 homolog OS=Mus musculus GN=Sdccag3;>sp|A2AIW0-3|SDCG3_MOUSE Isoform 3 of Serologically defined colon cancer antigen 3 homolog OS=Mus musculus GN=Sdccag3;>sp|A2AIW0-4|SDCG3_M	6	1	1	7.8	33.477	0.00109	NaN	NaN	NaN	NaN	NaN	NaN	NaN	NaN	NaN	NaN	NaN	NaN	NaN	NaN	NaN	NaN	NaN	NaN	NaN	NaN	NaN	NaN	NaN	NaN	NaN	NaN	NaN	NaN	NaN	NaN				1990	56;57;58
62	tr|A2AJI1|A2AJI1_MOUSE;sp|A2AJI0-2|MA7D1_MOUSE;tr|A8Y5P4|A8Y5P4_MOUSE;sp|A2AJI0|MA7D1_MOUSE;tr|F6WF36|F6WF36_MOUSE	>tr|A2AJI1|A2AJI1_MOUSE MAP7 domain-containing protein 1 OS=Mus musculus GN=Map7d1 PE=1 SV=1;>sp|A2AJI0-2|MA7D1_MOUSE Isoform 2 of MAP7 domain-containing protein 1 OS=Mus musculus GN=Map7d1;>tr|A8Y5P4|A8Y5P4_MOUSE MAP7 domain-containing protein 1 OS=Mus mu	5	2	2	5.2	85.763	0.00057636	NaN	NaN	NaN	NaN	NaN	NaN	0.71696	0.93123	0.7325	0.75146	1.0479	0.79217	NaN	NaN	NaN	NaN	NaN	NaN	NaN	NaN	NaN	NaN	NaN	NaN	NaN	NaN	NaN	NaN	NaN	NaN				8;4262	59;60;61;2972
63	tr|A2AJT3|A2AJT3_MOUSE;tr|Q3TV92|Q3TV92_MOUSE;sp|A2AJT4|PNISR_MOUSE;tr|B2RUA1|B2RUA1_MOUSE;tr|A2AJT5|A2AJT5_MOUSE	>tr|A2AJT3|A2AJT3_MOUSE Arginine/serine-rich protein PNISR OS=Mus musculus GN=Sfrs18 PE=4 SV=1;>tr|Q3TV92|Q3TV92_MOUSE Putative uncharacterized protein (Fragment) OS=Mus musculus GN=Sfrs18 PE=2 SV=1;>sp|A2AJT4|PNISR_MOUSE Arginine/serine-rich protein PNISR	5	1	1	5.9	42.522	0.0031937	NaN	NaN	NaN	NaN	NaN	NaN	NaN	NaN	NaN	NaN	NaN	NaN	NaN	NaN	NaN	NaN	NaN	NaN	NaN	NaN	NaN	NaN	NaN	NaN	NaN	NaN	NaN	NaN	NaN	NaN				3991	62;63
64	sp|A2AMM0|MURC_MOUSE	>sp|A2AMM0|MURC_MOUSE Muscle-related coiled-coil protein OS=Mus musculus GN=Murc PE=2 SV=1	1	1	1	5	41.008	0.00047018	NaN	NaN	NaN	NaN	NaN	NaN	NaN	NaN	NaN	NaN	NaN	NaN	NaN	NaN	NaN	NaN	NaN	NaN	NaN	NaN	NaN	NaN	NaN	NaN	NaN	NaN	NaN	NaN	NaN	NaN				1354	64
65	sp|A2AN08-3|UBR4_MOUSE;sp|A2AN08|UBR4_MOUSE;sp|A2AN08-5|UBR4_MOUSE;tr|F6SSP6|F6SSP6_MOUSE;tr|Z4YMA7|Z4YMA7_MOUSE;sp|A2AN08-2|UBR4_MOUSE	>sp|A2AN08-3|UBR4_MOUSE Isoform 3 of E3 ubiquitin-protein ligase UBR4 OS=Mus musculus GN=Ubr4;>sp|A2AN08|UBR4_MOUSE E3 ubiquitin-protein ligase UBR4 OS=Mus musculus GN=Ubr4 PE=1 SV=1;>sp|A2AN08-5|UBR4_MOUSE Isoform 5 of E3 ubiquitin-protein ligase UBR4 OS=	6	3	3	0.9	570.29	6.3992e-24	NaN	NaN	NaN	NaN	NaN	NaN	0.79454	0.97082	0.89194	0.93452	1.1564	1.0516	NaN	NaN	NaN	NaN	NaN	NaN	0.79912	0.91619	1.0585	1.0271	1.3487	1.1287	NaN	NaN	NaN	NaN	NaN	NaN				1643;1839;4887	65;66;67
66	tr|Q9CT36|Q9CT36_MOUSE;tr|Q8BTJ3|Q8BTJ3_MOUSE;sp|A2APB8|TPX2_MOUSE	>tr|Q9CT36|Q9CT36_MOUSE Putative uncharacterized protein (Fragment) OS=Mus musculus GN=Tpx2 PE=2 SV=1;>tr|Q8BTJ3|Q8BTJ3_MOUSE Putative uncharacterized protein OS=Mus musculus GN=Tpx2 PE=2 SV=1;>sp|A2APB8|TPX2_MOUSE Targeting protein for Xklp2 OS=Mus muscul	3	1	1	1.9	80.09	0.0039497	NaN	NaN	NaN	NaN	NaN	NaN	NaN	NaN	NaN	NaN	NaN	NaN	0.46345	0.6898	0.44889	0.54268	NaN	NaN	NaN	NaN	NaN	NaN	NaN	NaN	NaN	NaN	NaN	NaN	NaN	NaN				4301	68
67	tr|Q3TYN4|Q3TYN4_MOUSE;tr|Q8BHR1|Q8BHR1_MOUSE;sp|A2AQ25-9|SKT_MOUSE;sp|A2AQ25-6|SKT_MOUSE;sp|A2AQ25-5|SKT_MOUSE;sp|A2AQ25-8|SKT_MOUSE;sp|A2AQ25-4|SKT_MOUSE;tr|D3Z781|D3Z781_MOUSE;tr|B2RY09|B2RY09_MOUSE;sp|A2AQ25-3|SKT_MOUSE;sp|A2AQ25-2|SKT_MOUSE;sp|A2AQ25|SKT_MOUSE;tr|E9QAU4|E9QAU4_MOUSE	>tr|Q3TYN4|Q3TYN4_MOUSE Putative uncharacterized protein OS=Mus musculus GN=Etl4 PE=2 SV=1;>tr|Q8BHR1|Q8BHR1_MOUSE Sickle tail protein OS=Mus musculus GN=Etl4 PE=1 SV=1;>sp|A2AQ25-9|SKT_MOUSE Isoform 9 of Sickle tail protein OS=Mus musculus GN=Skt;>sp|A2AQ	13	1	1	3.8	34.964	4.9551e-08	NaN	NaN	NaN	NaN	NaN	NaN	1.0492	1.32	1.8188	1.8957	1.8552	1.6044	0.40935	0.51291	0.51931	0.65289	1.2922	1.1714	NaN	NaN	NaN	NaN	NaN	NaN	NaN	NaN	NaN	NaN	NaN	NaN				3976	69;70
68	tr|F6ZBD9|F6ZBD9_MOUSE;tr|F8WJL9|F8WJL9_MOUSE;sp|A2AQH4|BCORL_MOUSE	>tr|F6ZBD9|F6ZBD9_MOUSE BCL-6 corepressor-like protein 1 (Fragment) OS=Mus musculus GN=Bcorl1 PE=4 SV=1;>tr|F8WJL9|F8WJL9_MOUSE BCL-6 corepressor-like protein 1 (Fragment) OS=Mus musculus GN=Bcorl1 PE=4 SV=1;>sp|A2AQH4|BCORL_MOUSE BCL-6 corepressor-like pr	3	1	1	1.9	79.866	0.018708	NaN	NaN	NaN	NaN	NaN	NaN	NaN	NaN	NaN	NaN	NaN	NaN	NaN	NaN	NaN	NaN	NaN	NaN	NaN	NaN	NaN	NaN	NaN	NaN	NaN	NaN	NaN	NaN	NaN	NaN	+			2677	71
69	tr|B2RWT5|B2RWT5_MOUSE;sp|A2AR02|PPIG_MOUSE;tr|Q3UZ38|Q3UZ38_MOUSE	>tr|B2RWT5|B2RWT5_MOUSE Peptidyl-prolyl isomerase G (Cyclophilin G) OS=Mus musculus GN=Ppig PE=2 SV=1;>sp|A2AR02|PPIG_MOUSE Peptidyl-prolyl cis-trans isomerase G OS=Mus musculus GN=Ppig PE=2 SV=1;>tr|Q3UZ38|Q3UZ38_MOUSE Putative uncharacterized protein (Fr	3	2	2	2.4	88.24	6.6179e-20	NaN	NaN	NaN	NaN	NaN	NaN	0.77764	0.89539	0.97794	1.0044	1.228	1.1216	0.65897	0.81405	0.81573	0.95958	1.2532	1.1682	0.75066	0.90056	0.98488	0.91854	1.272	1.0551	0.79259	0.98597	0.71384	0.99412	0.89553	1.02				82;1744	72;73;74
70	sp|A2BH40-3|ARI1A_MOUSE;sp|A2BH40|ARI1A_MOUSE;tr|E9QAQ7|E9QAQ7_MOUSE;sp|A2BH40-4|ARI1A_MOUSE;sp|A2BH40-2|ARI1A_MOUSE	>sp|A2BH40-3|ARI1A_MOUSE Isoform 3 of AT-rich interactive domain-containing protein 1A OS=Mus musculus GN=Arid1a;>sp|A2BH40|ARI1A_MOUSE AT-rich interactive domain-containing protein 1A OS=Mus musculus GN=Arid1a PE=1 SV=1;>tr|E9QAQ7|E9QAQ7_MOUSE AT-rich int	5	3	3	2.7	218.47	1.2485e-26	NaN	NaN	NaN	NaN	NaN	NaN	0.89499	1.0903	0.80115	0.82518	1.0656	0.91816	0.66776	0.84601	0.56872	0.71097	1.1424	1.0309	0.86238	1.035	0.92203	0.87753	1.1187	0.90608	NaN	NaN	NaN	NaN	NaN	NaN				1483;2994;3941	75;76;77;78;79;80
71	tr|Q3TR72|Q3TR72_MOUSE;tr|F6R6U0|F6R6U0_MOUSE;sp|A2CG63-2|ARI4B_MOUSE;sp|A2CG63|ARI4B_MOUSE	>tr|Q3TR72|Q3TR72_MOUSE Putative uncharacterized protein (Fragment) OS=Mus musculus GN=Arid4b PE=2 SV=1;>tr|F6R6U0|F6R6U0_MOUSE AT-rich interactive domain-containing protein 4B (Fragment) OS=Mus musculus GN=Arid4b PE=4 SV=1;>sp|A2CG63-2|ARI4B_MOUSE Isoform	4	1	1	2.6	59.927	0.017737	NaN	NaN	NaN	NaN	NaN	NaN	NaN	NaN	NaN	NaN	NaN	NaN	NaN	NaN	NaN	NaN	NaN	NaN	NaN	NaN	NaN	NaN	NaN	NaN	NaN	NaN	NaN	NaN	NaN	NaN	+			4140	81
72	sp|A3FIN4-2|AT8B5_MOUSE	>sp|A3FIN4-2|AT8B5_MOUSE Isoform 2 of Probable phospholipid-transporting ATPase FetA OS=Mus musculus GN=Atp8b5	1	1	1	5.2	35.259	0.029885	NaN	NaN	NaN	NaN	NaN	NaN	NaN	NaN	NaN	NaN	NaN	NaN	NaN	NaN	NaN	NaN	NaN	NaN	NaN	NaN	NaN	NaN	NaN	NaN	NaN	NaN	NaN	NaN	NaN	NaN	+			3689	82
73	sp|A3KFM7-2|CHD6_MOUSE;sp|A3KFM7|CHD6_MOUSE	>sp|A3KFM7-2|CHD6_MOUSE Isoform 2 of Chromodomain-helicase-DNA-binding protein 6 OS=Mus musculus GN=Chd6;>sp|A3KFM7|CHD6_MOUSE Chromodomain-helicase-DNA-binding protein 6 OS=Mus musculus GN=Chd6 PE=1 SV=1	2	1	1	0.7	305.31	0.0038491	NaN	NaN	NaN	NaN	NaN	NaN	0.74691	1.0216	0.91474	0.94273	1.2506	0.94693	NaN	NaN	NaN	NaN	NaN	NaN	NaN	NaN	NaN	NaN	NaN	NaN	NaN	NaN	NaN	NaN	NaN	NaN				3688
74	tr|B9EKQ1|B9EKQ1_MOUSE;sp|A3KGB4|TBC8B_MOUSE	>tr|B9EKQ1|B9EKQ1_MOUSE Tbc1d8b protein OS=Mus musculus GN=Tbc1d8b PE=2 SV=1;>sp|A3KGB4|TBC8B_MOUSE TBC1 domain family member 8B OS=Mus musculus GN=Tbc1d8b PE=2 SV=1	2	1	1	1.6	127.47	0.00014944	NaN	NaN	NaN	NaN	NaN	NaN	NaN	NaN	NaN	NaN	NaN	NaN	NaN	NaN	NaN	NaN	NaN	NaN	NaN	NaN	NaN	NaN	NaN	NaN	NaN	NaN	NaN	NaN	NaN	NaN				800
75	sp|A6H619-2|PHRF1_MOUSE;sp|A6H619|PHRF1_MOUSE	>sp|A6H619-2|PHRF1_MOUSE Isoform 2 of PHD and RING finger domain-containing protein 1 OS=Mus musculus GN=Phrf1;>sp|A6H619|PHRF1_MOUSE PHD and RING finger domain-containing protein 1 OS=Mus musculus GN=Phrf1 PE=2 SV=2	2	1	1	1.5	167.29	0.0013836	NaN	NaN	NaN	NaN	NaN	NaN	NaN	NaN	NaN	NaN	NaN	NaN	NaN	NaN	NaN	NaN	NaN	NaN	NaN	NaN	NaN	NaN	NaN	NaN	NaN	NaN	NaN	NaN	NaN	NaN				1517	83
76	tr|E9Q449|E9Q449_MOUSE;sp|A6H8H2|DEN4C_MOUSE;sp|A6H8H2-2|DEN4C_MOUSE;tr|Q3U2Y9|Q3U2Y9_MOUSE	>tr|E9Q449|E9Q449_MOUSE DENN domain-containing protein 4C OS=Mus musculus GN=Dennd4c PE=1 SV=1;>sp|A6H8H2|DEN4C_MOUSE DENN domain-containing protein 4C OS=Mus musculus GN=Dennd4c PE=1 SV=1;>sp|A6H8H2-2|DEN4C_MOUSE Isoform 2 of DENN domain-containing protei	4	2	2	2	178.67	7.8499e-11	NaN	NaN	NaN	NaN	NaN	NaN	NaN	NaN	NaN	NaN	NaN	NaN	NaN	NaN	NaN	NaN	NaN	NaN	0.70289	0.95716	0.78527	0.74138	1.1399	0.78857	NaN	NaN	NaN	NaN	NaN	NaN				1732;4400	84;85;2973;2974
77	sp|A6X919|D19L1_MOUSE	>sp|A6X919|D19L1_MOUSE Probable C-mannosyltransferase DPY19L1 OS=Mus musculus GN=Dpy19l1 PE=2 SV=1	1	1	1	2.8	84.186	8.2672e-16	NaN	NaN	NaN	NaN	NaN	NaN	NaN	NaN	NaN	NaN	NaN	NaN	NaN	NaN	NaN	NaN	NaN	NaN	NaN	NaN	NaN	NaN	NaN	NaN	NaN	NaN	NaN	NaN	NaN	NaN				4329	86;87;88
78	sp|B1AY10-2|NFX1_MOUSE;sp|B1AY10-3|NFX1_MOUSE;sp|B1AY10|NFX1_MOUSE	>sp|B1AY10-2|NFX1_MOUSE Isoform 2 of Transcriptional repressor NF-X1 OS=Mus musculus GN=Nfx1;>sp|B1AY10-3|NFX1_MOUSE Isoform 3 of Transcriptional repressor NF-X1 OS=Mus musculus GN=Nfx1;>sp|B1AY10|NFX1_MOUSE Transcriptional repressor NF-X1 OS=Mus musculus	3	1	1	1.4	89.438	0.00046476	NaN	NaN	NaN	NaN	NaN	NaN	NaN	NaN	NaN	NaN	NaN	NaN	NaN	NaN	NaN	NaN	NaN	NaN	0.74611	1.029	1.1706	1.0747	1.6069	1.0823	NaN	NaN	NaN	NaN	NaN	NaN				4168	89
79	sp|B1AY13|UBP24_MOUSE;tr|E9PV45|E9PV45_MOUSE;sp|B1AY13-2|UBP24_MOUSE	>sp|B1AY13|UBP24_MOUSE Ubiquitin carboxyl-terminal hydrolase 24 OS=Mus musculus GN=Usp24 PE=1 SV=1;>tr|E9PV45|E9PV45_MOUSE Ubiquitin carboxyl-terminal hydrolase OS=Mus musculus GN=Usp24 PE=1 SV=1	3	4	4	2.4	294	4.072e-29	NaN	NaN	NaN	NaN	NaN	NaN	0.63118	0.92015	1.0276	1.1215	1.4926	1.161	0.63765	0.77018	0.72763	0.90443	1.2637	0.96317	0.65481	0.92408	1.0748	0.99047	1.4832	1.0085	0.67349	1.0538	0.71132	1.0471	1.1	1.0704				1079;2924;4581;4945	90;91;2975
80	sp|B1AZA5|TM245_MOUSE;tr|D3YWD3|D3YWD3_MOUSE	>sp|B1AZA5|TM245_MOUSE Transmembrane protein 245 OS=Mus musculus GN=Tmem245 PE=1 SV=1;>tr|D3YWD3|D3YWD3_MOUSE Transmembrane protein 245 OS=Mus musculus GN=Tmem245 PE=1 SV=1	2	1	1	1.4	97.356	0.00011549	NaN	NaN	NaN	NaN	NaN	NaN	NaN	NaN	NaN	NaN	NaN	NaN	NaN	NaN	NaN	NaN	NaN	NaN	0.69889	0.83299	1.0174	0.99412	1.4019	1.1393	NaN	NaN	NaN	NaN	NaN	NaN				4333	92;93;94;95
81	tr|E9PUF2|E9PUF2_MOUSE;sp|B1AZP2-3|DLGP4_MOUSE;tr|Q3UCF7|Q3UCF7_MOUSE;tr|B7ZNS2|B7ZNS2_MOUSE;sp|B1AZP2-2|DLGP4_MOUSE;sp|B1AZP2|DLGP4_MOUSE	>tr|E9PUF2|E9PUF2_MOUSE Disks large-associated protein 4 OS=Mus musculus GN=Dlgap4 PE=1 SV=1;>sp|B1AZP2-3|DLGP4_MOUSE Isoform 3 of Disks large-associated protein 4 OS=Mus musculus GN=Dlgap4;>tr|Q3UCF7|Q3UCF7_MOUSE Putative uncharacterized protein (Fragment	6	1	1	7.4	31.596	1.116e-15	NaN	NaN	NaN	NaN	NaN	NaN	NaN	NaN	NaN	NaN	NaN	NaN	NaN	NaN	NaN	NaN	NaN	NaN	NaN	NaN	NaN	NaN	NaN	NaN	NaN	NaN	NaN	NaN	NaN	NaN				3373	96
82	tr|E9QAI5|E9QAI5_MOUSE;sp|B2RQC6|PYR1_MOUSE;tr|Q80VF8|Q80VF8_MOUSE;tr|Q6P9L1|Q6P9L1_MOUSE;sp|B2RQC6-2|PYR1_MOUSE;tr|G3UWN2|G3UWN2_MOUSE;tr|Q9CWQ9|Q9CWQ9_MOUSE;tr|E9QAT6|E9QAT6_MOUSE;tr|Q7TN13|Q7TN13_MOUSE	>tr|E9QAI5|E9QAI5_MOUSE CAD protein OS=Mus musculus GN=Cad PE=2 SV=1;>sp|B2RQC6|PYR1_MOUSE CAD protein OS=Mus musculus GN=Cad PE=2 SV=1;>tr|Q80VF8|Q80VF8_MOUSE Cad-pending protein (Fragment) OS=Mus musculus GN=Cad PE=2 SV=1;>tr|Q6P9L1|Q6P9L1_MOUSE Cad prot	9	4	4	1.9	236.25	6.0802e-18	0.77845	0.93326	1.0442	0.95482	1.496	1.0813	0.70731	1.0143	1.4233	1.5227	1.9344	1.4686	NaN	NaN	NaN	NaN	NaN	NaN	0.92092	1.2332	1.5402	1.4148	1.8058	1.2283	NaN	NaN	NaN	NaN	NaN	NaN				362;1488;1767;1915	97
83	sp|B2RRE7|OTUD4_MOUSE	>sp|B2RRE7|OTUD4_MOUSE OTU domain-containing protein 4 OS=Mus musculus GN=Otud4 PE=1 SV=1	1	3	3	2.9	123.05	2.2358e-53	NaN	NaN	NaN	NaN	NaN	NaN	0.80648	1.0902	1.1169	1.1929	1.2173	1.0502	0.68593	0.85842	0.83409	1.0732	1.1956	1.0748	0.84062	1.0931	1.0701	1.0484	1.2335	0.95201	0.69149	0.91959	0.64475	0.93019	0.95502	1.042				940;2547;2941	98;99
84	sp|B2RUR8|OTU7B_MOUSE	>sp|B2RUR8|OTU7B_MOUSE OTU domain-containing protein 7B OS=Mus musculus GN=Otud7b PE=1 SV=1	1	1	1	2.9	91.982	0.032288	NaN	NaN	NaN	NaN	NaN	NaN	NaN	NaN	NaN	NaN	NaN	NaN	NaN	NaN	NaN	NaN	NaN	NaN	NaN	NaN	NaN	NaN	NaN	NaN	NaN	NaN	NaN	NaN	NaN	NaN	+			4392	100;101
85	tr|Q8CHG6|Q8CHG6_MOUSE;sp|B2RXS4|PLXB2_MOUSE;tr|Q99LF0|Q99LF0_MOUSE	>tr|Q8CHG6|Q8CHG6_MOUSE MKIAA0315 protein (Fragment) OS=Mus musculus GN=mKIAA0315 PE=4 SV=2;>sp|B2RXS4|PLXB2_MOUSE Plexin-B2 OS=Mus musculus GN=Plxnb2 PE=1 SV=1;>tr|Q99LF0|Q99LF0_MOUSE Plxnb2 protein OS=Mus musculus GN=Plxnb2 PE=2 SV=1	3	2	2	1.5	147.01	0.00026864	NaN	NaN	NaN	NaN	NaN	NaN	NaN	NaN	NaN	NaN	NaN	NaN	NaN	NaN	NaN	NaN	NaN	NaN	NaN	NaN	NaN	NaN	NaN	NaN	NaN	NaN	NaN	NaN	NaN	NaN				201;548
86	sp|B2RY04|DOCK5_MOUSE;tr|Q91YL4|Q91YL4_MOUSE;tr|Q8BK93|Q8BK93_MOUSE	>sp|B2RY04|DOCK5_MOUSE Dedicator of cytokinesis protein 5 OS=Mus musculus GN=Dock5 PE=1 SV=2;>tr|Q91YL4|Q91YL4_MOUSE Dedicator of cytokinesis 5 OS=Mus musculus GN=Dock5 PE=2 SV=1	3	3	3	1.9	214.43	5.1994e-10	NaN	NaN	NaN	NaN	NaN	NaN	1.0852	1.3219	1.1422	1.1858	1.0009	0.8624	0.86975	1.1019	1.0698	1.3374	1.239	1.1275	0.94938	1.1045	1.0408	0.989	1.0839	0.87784	NaN	NaN	NaN	NaN	NaN	NaN				3056;3298;4048	102;103
87	sp|B2RY56|RBM25_MOUSE;tr|Q8BU35|Q8BU35_MOUSE;tr|S4R2B0|S4R2B0_MOUSE	>sp|B2RY56|RBM25_MOUSE RNA-binding protein 25 OS=Mus musculus GN=Rbm25 PE=1 SV=2;>tr|Q8BU35|Q8BU35_MOUSE Putative uncharacterized protein OS=Mus musculus GN=Rbm25 PE=2 SV=1;>tr|S4R2B0|S4R2B0_MOUSE RNA-binding protein 25 (Fragment) OS=Mus musculus GN=Rbm25	3	4	4	6.7	99.551	3.034e-37	0.67017	0.87261	0.89749	0.84723	1.3357	0.99551	0.67536	0.89474	0.77778	0.81808	1.1971	0.94648	NaN	NaN	NaN	NaN	NaN	NaN	0.67898	0.95819	1.1815	1.0806	1.6946	1.1522	NaN	NaN	NaN	NaN	NaN	NaN				267;1131;2401;2402	104;105
88	tr|J3QNW9|J3QNW9_MOUSE;sp|B7ZNG0|KIF7_MOUSE	>tr|J3QNW9|J3QNW9_MOUSE Kinesin-like protein KIF7 OS=Mus musculus GN=Kif7 PE=3 SV=1;>sp|B7ZNG0|KIF7_MOUSE Kinesin-like protein KIF7 OS=Mus musculus GN=Kif7 PE=1 SV=1	2	1	1	1.1	151.67	0.00015821	NaN	NaN	NaN	NaN	NaN	NaN	0.86385	1.2679	1.053	1.0881	1.2689	0.91054	NaN	NaN	NaN	NaN	NaN	NaN	NaN	NaN	NaN	NaN	NaN	NaN	NaN	NaN	NaN	NaN	NaN	NaN				3925	106;107;108
89	sp|D2EAC2-2|ZBED6_MOUSE;tr|G0LE24|G0LE24_MOUSE;sp|D2EAC2|ZBED6_MOUSE	>sp|D2EAC2-2|ZBED6_MOUSE Isoform 2 of Zinc finger BED domain-containing protein 6 OS=Mus musculus GN=Zbed6;>tr|G0LE24|G0LE24_MOUSE Zinc finger BED domain-containing protein 6 OS=Mus musculus GN=Zbed6 PE=2 SV=1;>sp|D2EAC2|ZBED6_MOUSE Zinc finger BED domain-	3	1	1	2	104.46	0.0015287	NaN	NaN	NaN	NaN	NaN	NaN	NaN	NaN	NaN	NaN	NaN	NaN	NaN	NaN	NaN	NaN	NaN	NaN	NaN	NaN	NaN	NaN	NaN	NaN	NaN	NaN	NaN	NaN	NaN	NaN				3840	109
90	sp|D3YXK2|SAFB1_MOUSE;tr|S4R1M2|S4R1M2_MOUSE;tr|Q6A0C0|Q6A0C0_MOUSE;sp|Q80YR5|SAFB2_MOUSE	>sp|D3YXK2|SAFB1_MOUSE Scaffold attachment factor B1 OS=Mus musculus GN=Safb PE=1 SV=2;>tr|S4R1M2|S4R1M2_MOUSE Scaffold attachment factor B1 OS=Mus musculus GN=Safb PE=1 SV=1;>tr|Q6A0C0|Q6A0C0_MOUSE MKIAA0138 protein (Fragment) OS=Mus musculus GN=mKIAA0138	4	4	4	3	105.1	3.3476e-18	0.83296	1.1506	1.1591	1.1207	1.5905	1.1346	0.56459	0.83293	0.86614	0.91734	1.473	1.0565	0.59634	0.96346	0.89302	1.0487	1.4344	1.0083	0.59087	0.8713	0.95736	0.93338	1.532	0.98443	0.63539	1.0153	0.73428	1.0412	1.189	1.1113				310;311;312;4451	110;111
91	sp|D3YZP9|CCDC6_MOUSE	>sp|D3YZP9|CCDC6_MOUSE Coiled-coil domain-containing protein 6 OS=Mus musculus GN=Ccdc6 PE=1 SV=1	1	1	1	2.6	52.938	6.6071e-06	NaN	NaN	NaN	NaN	NaN	NaN	NaN	NaN	NaN	NaN	NaN	NaN	NaN	NaN	NaN	NaN	NaN	NaN	0.7208	0.85911	0.94385	0.92226	1.2545	1.0195	NaN	NaN	NaN	NaN	NaN	NaN				2360	112;113
92	sp|D3Z7P3-2|GLSK_MOUSE;sp|D3Z7P3|GLSK_MOUSE	>sp|D3Z7P3-2|GLSK_MOUSE Isoform 2 of Glutaminase kidney isoform, mitochondrial OS=Mus musculus GN=Gls;>sp|D3Z7P3|GLSK_MOUSE Glutaminase kidney isoform, mitochondrial OS=Mus musculus GN=Gls PE=1 SV=1	2	2	2	6.8	65.994	8.142e-45	0.67005	0.87675	0.86541	0.8427	1.2934	0.95849	NaN	NaN	NaN	NaN	NaN	NaN	NaN	NaN	NaN	NaN	NaN	NaN	NaN	NaN	NaN	NaN	NaN	NaN	NaN	NaN	NaN	NaN	NaN	NaN				799;1350
93	sp|E9Q1P8|I2BP2_MOUSE	>sp|E9Q1P8|I2BP2_MOUSE Interferon regulatory factor 2-binding protein 2 OS=Mus musculus GN=Irf2bp2 PE=1 SV=1	1	6	6	15.1	59.291	4.137e-19	NaN	NaN	NaN	NaN	NaN	NaN	0.7452	0.99871	0.98266	1.015	1.2403	1.0387	0.73716	0.94659	0.76172	0.85903	1.0375	0.94603	0.85854	0.99868	0.95802	0.90102	1.1943	0.90104	NaN	NaN	NaN	NaN	NaN	NaN				1961;2371;3101;3577;3608;4195	114;115;116;117;118;119;120;121;122;2976
94	sp|E9Q414|APOB_MOUSE	>sp|E9Q414|APOB_MOUSE Apolipoprotein B-100 OS=Mus musculus GN=Apob PE=1 SV=1	1	1	1	0.3	509.43	0.013531	NaN	NaN	NaN	NaN	NaN	NaN	NaN	NaN	NaN	NaN	NaN	NaN	NaN	NaN	NaN	NaN	NaN	NaN	NaN	NaN	NaN	NaN	NaN	NaN	NaN	NaN	NaN	NaN	NaN	NaN	+			2554	2977
95	tr|G3UZ69|G3UZ69_MOUSE;sp|E9Q5F9-2|SETD2_MOUSE;sp|E9Q5F9|SETD2_MOUSE	>tr|G3UZ69|G3UZ69_MOUSE Histone-lysine N-methyltransferase SETD2 (Fragment) OS=Mus musculus GN=Setd2 PE=1 SV=1;>sp|E9Q5F9-2|SETD2_MOUSE Isoform 2 of Histone-lysine N-methyltransferase SETD2 OS=Mus musculus GN=Setd2;>sp|E9Q5F9|SETD2_MOUSE Histone-lysine N-m	3	2	2	2.9	143.44	1.7353e-16	NaN	NaN	NaN	NaN	NaN	NaN	NaN	NaN	NaN	NaN	NaN	NaN	NaN	NaN	NaN	NaN	NaN	NaN	NaN	NaN	NaN	NaN	NaN	NaN	NaN	NaN	NaN	NaN	NaN	NaN				3212;4552	123;124;2978;2979
96	tr|D6RG95|D6RG95_MOUSE;sp|E9Q5K9-3|YTDC1_MOUSE;sp|E9Q5K9-2|YTDC1_MOUSE;sp|E9Q5K9|YTDC1_MOUSE	>tr|D6RG95|D6RG95_MOUSE YTH domain-containing protein 1 OS=Mus musculus GN=Ythdc1 PE=2 SV=1;>sp|E9Q5K9-3|YTDC1_MOUSE Isoform 3 of YTH domain-containing protein 1 OS=Mus musculus GN=Ythdc1;>sp|E9Q5K9-2|YTDC1_MOUSE Isoform 2 of YTH domain-containing protein	4	2	2	2.2	61.938	1.7828e-34	0.68737	0.98508	1.0166	1.0904	1.4877	1.139	0.69283	0.99605	0.99015	1.038	1.4713	1.0773	NaN	NaN	NaN	NaN	NaN	NaN	0.69202	0.94647	1.0015	0.96748	1.496	1.0621	0.66787	0.95572	0.59532	0.86727	0.98367	0.96733				212;3498	125;126;2980
97	sp|E9Q7Y3|YA044_MOUSE	>sp|E9Q7Y3|YA044_MOUSE Uncharacterized protein ENSP00000471857 homolog OS=Mus musculus PE=2 SV=1	1	1	1	4.6	24.992	0.019498	NaN	NaN	NaN	NaN	NaN	NaN	NaN	NaN	NaN	NaN	NaN	NaN	NaN	NaN	NaN	NaN	NaN	NaN	NaN	NaN	NaN	NaN	NaN	NaN	NaN	NaN	NaN	NaN	NaN	NaN	+			3395	127
98	tr|Q7M739|Q7M739_MOUSE;sp|F6ZDS4|TPR_MOUSE;tr|Q3UVR0|Q3UVR0_MOUSE;tr|Q91ZA5|Q91ZA5_MOUSE;tr|Q8BIX0|Q8BIX0_MOUSE;tr|Q3V1L5|Q3V1L5_MOUSE;tr|Q8K2T9|Q8K2T9_MOUSE;tr|F6RX08|F6RX08_MOUSE;tr|Q8BU18|Q8BU18_MOUSE;tr|Q05CS8|Q05CS8_MOUSE;tr|Q32P08|Q32P08_MOUSE;tr|Q3TZB5|Q3TZB5_MOUSE	>tr|Q7M739|Q7M739_MOUSE Nuclear pore complex-associated intranuclear coiled-coil protein TPR OS=Mus musculus GN=Tpr PE=1 SV=1;>sp|F6ZDS4|TPR_MOUSE Nucleoprotein TPR OS=Mus musculus GN=Tpr PE=1 SV=1	12	9	9	6.5	266.92	8.6329e-41	0.84578	1.0302	1.0284	1.0454	1.3902	1.0856	0.77278	0.98805	0.91374	0.97434	1.1061	0.93295	0.91722	1.1494	1.0031	1.1654	1.105	1.0252	0.85596	1.0222	0.97091	0.90709	1.192	0.95891	NaN	NaN	NaN	NaN	NaN	NaN				6;504;1373;2797;2848;3032;3301;3464;4505	128;129
99	sp|F8VPU2|FARP1_MOUSE;tr|Q8K2R0|Q8K2R0_MOUSE;tr|Q8BM51|Q8BM51_MOUSE;tr|Q80VF7|Q80VF7_MOUSE;tr|Q8R2X2|Q8R2X2_MOUSE;tr|Q99KU3|Q99KU3_MOUSE;tr|Q3UY58|Q3UY58_MOUSE;tr|E9Q805|E9Q805_MOUSE	>sp|F8VPU2|FARP1_MOUSE FERM, RhoGEF and pleckstrin domain-containing protein 1 OS=Mus musculus GN=Farp1 PE=1 SV=1;>tr|Q8K2R0|Q8K2R0_MOUSE Farp1 protein (Fragment) OS=Mus musculus GN=Farp1 PE=2 SV=1	8	5	5	5.6	118.87	6.2806e-149	0.81077	0.95212	0.87355	0.89742	1.1549	0.98888	0.76432	1.0037	0.96294	1.0343	1.3049	1.0839	0.60026	0.81685	0.71148	0.85376	1.0651	0.92322	0.67018	0.78332	1.1354	1.0258	1.5113	1.169	0.78737	1.0419	0.69317	1.0189	0.87044	0.97863				1916;2400;4083;4129;4130	130;131;132;133;134;135;136;2981;2982
100	sp|G5E870|TRIPC_MOUSE	>sp|G5E870|TRIPC_MOUSE E3 ubiquitin-protein ligase TRIP12 OS=Mus musculus GN=Trip12 PE=1 SV=1	1	1	1	0.6	224.13	0.013574	NaN	NaN	NaN	NaN	NaN	NaN	NaN	NaN	NaN	NaN	NaN	NaN	NaN	NaN	NaN	NaN	NaN	NaN	NaN	NaN	NaN	NaN	NaN	NaN	NaN	NaN	NaN	NaN	NaN	NaN	+			3843	137
101	tr|Q8BPV9|Q8BPV9_MOUSE;tr|Q3U8S5|Q3U8S5_MOUSE;tr|Q3U3A8|Q3U3A8_MOUSE;sp|O08529|CAN2_MOUSE;tr|Q8R486|Q8R486_MOUSE	>tr|Q8BPV9|Q8BPV9_MOUSE Putative uncharacterized protein OS=Mus musculus GN=Capn2 PE=2 SV=1;>tr|Q3U8S5|Q3U8S5_MOUSE Putative uncharacterized protein OS=Mus musculus GN=Capn2 PE=2 SV=1;>tr|Q3U3A8|Q3U3A8_MOUSE Putative uncharacterized protein OS=Mus musculus	5	2	2	6.2	59.929	1.0433e-07	NaN	NaN	NaN	NaN	NaN	NaN	NaN	NaN	NaN	NaN	NaN	NaN	NaN	NaN	NaN	NaN	NaN	NaN	NaN	NaN	NaN	NaN	NaN	NaN	NaN	NaN	NaN	NaN	NaN	NaN				768;1357
102	tr|Q6P1B9|Q6P1B9_MOUSE;sp|O08539|BIN1_MOUSE;sp|O08539-2|BIN1_MOUSE	>tr|Q6P1B9|Q6P1B9_MOUSE Bin1 protein OS=Mus musculus GN=Bin1 PE=1 SV=1;>sp|O08539|BIN1_MOUSE Myc box-dependent-interacting protein 1 OS=Mus musculus GN=Bin1 PE=1 SV=1;>sp|O08539-2|BIN1_MOUSE Isoform 2 of Myc box-dependent-interacting protein 1 OS=Mus muscu	3	5	5	13.2	52.763	3.0026e-236	0.71952	0.91636	0.7662	0.80644	1.2467	0.96975	0.65998	0.90626	0.69573	0.75871	1.1463	0.86185	0.78287	0.99042	0.74974	0.93394	0.97632	0.88843	0.6987	0.88828	0.92016	0.86244	1.1687	0.93155	0.6582	0.87489	0.46777	0.68756	0.80735	0.92942				1444;4185;4889;4890;4924	138;139;140;141;142;143;2983
103	tr|Q3UZ06|Q3UZ06_MOUSE;tr|E9Q6R3|E9Q6R3_MOUSE;sp|O08547|SC22B_MOUSE	>tr|Q3UZ06|Q3UZ06_MOUSE Putative uncharacterized protein OS=Mus musculus GN=Sec22b PE=2 SV=1;>tr|E9Q6R3|E9Q6R3_MOUSE Vesicle-trafficking protein SEC22b OS=Mus musculus GN=Sec22b PE=1 SV=1;>sp|O08547|SC22B_MOUSE Vesicle-trafficking protein SEC22b OS=Mus mus	3	2	2	14.5	18.946	8.8397e-157	1.0934	1.373	1.5829	1.5835	1.4848	1.1828	1.1209	1.386	0.94157	1.0278	0.80012	0.69052	0.98901	1.2654	1.3174	1.6759	1.2815	1.1373	0.72774	0.93401	0.88923	0.85496	1.17	0.93269	NaN	NaN	NaN	NaN	NaN	NaN				668;2886	144;2984
104	sp|O08553|DPYL2_MOUSE	>sp|O08553|DPYL2_MOUSE Dihydropyrimidinase-related protein 2 OS=Mus musculus GN=Dpysl2 PE=1 SV=2	1	5	4	14.5	62.277	2.4118e-185	0.89811	0.98007	1.0352	0.98422	1.3213	1.1725	0.86549	1.0482	0.97884	1.0576	1.2015	1.0872	0.98587	1.1645	1.0397	1.1538	1.1519	1.0851	0.87135	0.98336	1.0265	0.9761	1.1889	0.99672	NaN	NaN	NaN	NaN	NaN	NaN				602;692;2630;2887;4729	2985
105	sp|O08582|GTPB1_MOUSE	>sp|O08582|GTPB1_MOUSE GTP-binding protein 1 OS=Mus musculus GN=Gtpbp1 PE=1 SV=2	1	2	2	6.4	72.3	3.5579e-34	0.65537	0.8618	0.80401	0.85772	1.1428	1.0061	0.71928	0.86064	0.89473	0.93079	1.2617	1.0548	0.60724	0.78857	0.70995	0.88289	1.176	1.0949	0.74535	0.87592	0.90991	0.86926	1.2541	0.9878	0.64194	0.76686	0.51133	0.71512	0.85691	1.0249				2487;4277	145;146;147;148;149;150
106	tr|B1AWE0|B1AWE0_MOUSE;tr|Q6PFA2|Q6PFA2_MOUSE;tr|B1AWE1|B1AWE1_MOUSE;sp|O08585|CLCA_MOUSE;tr|B1AWD8|B1AWD8_MOUSE;tr|B1AWD9|B1AWD9_MOUSE;tr|Q3THU7|Q3THU7_MOUSE	>tr|B1AWE0|B1AWE0_MOUSE Clathrin light chain A OS=Mus musculus GN=Clta PE=1 SV=1;>tr|Q6PFA2|Q6PFA2_MOUSE Clathrin light chain A OS=Mus musculus GN=Clta PE=1 SV=1;>tr|B1AWE1|B1AWE1_MOUSE Clathrin light chain A OS=Mus musculus GN=Clta PE=1 SV=1;>sp|O08585|CL	7	2	2	7.4	23.478	1.2306e-07	NaN	NaN	NaN	NaN	NaN	NaN	NaN	NaN	NaN	NaN	NaN	NaN	NaN	NaN	NaN	NaN	NaN	NaN	0.69749	0.88474	0.96535	0.92179	1.2867	0.97993	NaN	NaN	NaN	NaN	NaN	NaN				2548;3241	151
107	tr|Q3UZV9|Q3UZV9_MOUSE;tr|Q8K4X6|Q8K4X6_MOUSE;tr|Q80U64|Q80U64_MOUSE;sp|O08648-2|M3K4_MOUSE;sp|O08648|M3K4_MOUSE	>tr|Q3UZV9|Q3UZV9_MOUSE Putative uncharacterized protein OS=Mus musculus GN=Map3k4 PE=2 SV=1;>tr|Q8K4X6|Q8K4X6_MOUSE MEK4b (Fragment) OS=Mus musculus GN=Mek4b PE=4 SV=1;>tr|Q80U64|Q80U64_MOUSE MKIAA0213 protein (Fragment) OS=Mus musculus GN=Map3k4 PE=2 SV=	5	1	1	1.7	118.93	1.8434e-08	NaN	NaN	NaN	NaN	NaN	NaN	NaN	NaN	NaN	NaN	NaN	NaN	NaN	NaN	NaN	NaN	NaN	NaN	NaN	NaN	NaN	NaN	NaN	NaN	NaN	NaN	NaN	NaN	NaN	NaN				1008	152;153;2986
108	tr|M0QWM9|M0QWM9_MOUSE;tr|Q3TMN1|Q3TMN1_MOUSE;tr|Q58E65|Q58E65_MOUSE;sp|O08663|MAP2_MOUSE;tr|Q3UI33|Q3UI33_MOUSE	>tr|M0QWM9|M0QWM9_MOUSE Methionine aminopeptidase (Fragment) OS=Mus musculus GN=Metap2 PE=3 SV=1;>tr|Q3TMN1|Q3TMN1_MOUSE Methionine aminopeptidase 2 OS=Mus musculus GN=Metap2 PE=2 SV=1;>tr|Q58E65|Q58E65_MOUSE Methionine aminopeptidase 2 OS=Mus musculus GN=	5	1	1	9.5	26.591	2.7845e-08	NaN	NaN	NaN	NaN	NaN	NaN	NaN	NaN	NaN	NaN	NaN	NaN	NaN	NaN	NaN	NaN	NaN	NaN	NaN	NaN	NaN	NaN	NaN	NaN	NaN	NaN	NaN	NaN	NaN	NaN				1238
109	tr|D3Z0Y2|D3Z0Y2_MOUSE;tr|Q6GT24|Q6GT24_MOUSE;tr|Q53ZU7|Q53ZU7_MOUSE;sp|O08709|PRDX6_MOUSE;tr|Q6A0D0|Q6A0D0_MOUSE;tr|Q8BPD3|Q8BPD3_MOUSE	>tr|D3Z0Y2|D3Z0Y2_MOUSE Peroxiredoxin-6 OS=Mus musculus GN=Prdx6 PE=1 SV=1;>tr|Q6GT24|Q6GT24_MOUSE Peroxiredoxin 6 OS=Mus musculus GN=Prdx6 PE=1 SV=1;>tr|Q53ZU7|Q53ZU7_MOUSE Peroxiredoxin 6 OS=Mus musculus GN=Prdx6 PE=2 SV=1;>sp|O08709|PRDX6_MOUSE Peroxire	6	2	2	15	22.494	0	0.85785	1.1239	1.1241	1.0656	1.3025	0.92428	0.70907	1.0457	0.97926	1.0448	1.4667	1.0499	NaN	NaN	NaN	NaN	NaN	NaN	0.72666	1.0003	1.0735	1.0272	1.6153	1.0871	NaN	NaN	NaN	NaN	NaN	NaN				607;2122
110	sp|O08715-2|AKAP1_MOUSE;sp|O08715-5|AKAP1_MOUSE;sp|O08715-3|AKAP1_MOUSE;sp|O08715-6|AKAP1_MOUSE;sp|O08715|AKAP1_MOUSE;sp|O08715-4|AKAP1_MOUSE	>sp|O08715-2|AKAP1_MOUSE Isoform 1 of A-kinase anchor protein 1, mitochondrial OS=Mus musculus GN=Akap1;>sp|O08715-5|AKAP1_MOUSE Isoform 5 of A-kinase anchor protein 1, mitochondrial OS=Mus musculus GN=Akap1;>sp|O08715-3|AKAP1_MOUSE Isoform 2 of A-kinase a	6	1	1	2.9	57.68	0.00017528	NaN	NaN	NaN	NaN	NaN	NaN	NaN	NaN	NaN	NaN	NaN	NaN	NaN	NaN	NaN	NaN	NaN	NaN	NaN	NaN	NaN	NaN	NaN	NaN	NaN	NaN	NaN	NaN	NaN	NaN				3658	154
111	tr|Q9CYT3|Q9CYT3_MOUSE;tr|Q99N15|Q99N15_MOUSE;sp|O08756|HCD2_MOUSE;tr|A2AFQ2|A2AFQ2_MOUSE	>tr|Q9CYT3|Q9CYT3_MOUSE Putative uncharacterized protein OS=Mus musculus GN=Hsd17b10 PE=2 SV=1;>tr|Q99N15|Q99N15_MOUSE 17beta-hydroxysteroid dehydrogenase type 10/short chain L-3-hydroxyacyl-CoA dehydrogenase OS=Mus musculus GN=Hsd17b10 PE=1 SV=1;>sp|O0875	4	2	2	16.1	27.273	1.0206e-40	NaN	NaN	NaN	NaN	NaN	NaN	NaN	NaN	NaN	NaN	NaN	NaN	NaN	NaN	NaN	NaN	NaN	NaN	0.75696	1.0349	1.1144	1.1016	1.3309	0.96641	NaN	NaN	NaN	NaN	NaN	NaN				1596;2598
112	sp|O08784|TCOF_MOUSE;tr|H3BL37|H3BL37_MOUSE;tr|Q05BH6|Q05BH6_MOUSE;tr|Q7TPZ2|Q7TPZ2_MOUSE;tr|H3BIX0|H3BIX0_MOUSE;tr|Q6PFZ6|Q6PFZ6_MOUSE;tr|Q05CS0|Q05CS0_MOUSE;tr|Q3TBZ3|Q3TBZ3_MOUSE;tr|Q3TAB2|Q3TAB2_MOUSE;tr|H3BK88|H3BK88_MOUSE	>sp|O08784|TCOF_MOUSE Treacle protein OS=Mus musculus GN=Tcof1 PE=1 SV=1;>tr|H3BL37|H3BL37_MOUSE Treacle protein OS=Mus musculus GN=Tcof1 PE=1 SV=1;>tr|Q05BH6|Q05BH6_MOUSE Tcof1 protein (Fragment) OS=Mus musculus GN=Tcof1 PE=2 SV=1;>tr|Q7TPZ2|Q7TPZ2_MOUSE	10	15	15	15.8	135	1.4673e-176	0.68362	0.94637	1.0163	1.0411	1.4377	1.0827	0.65482	0.94256	0.98249	1.0262	1.4426	1.0658	0.5449	0.86522	0.84828	1.0085	1.6624	1.1518	0.64137	0.87149	1.0749	1.0002	1.6123	1.0783	0.68047	0.98363	0.65839	0.96917	1.0367	1.0088				39;148;361;424;425;778;1401;2187;2267;3095;3096;3728;4339;4405;4730	155;156;157;158;159;160;161;162;163;164;165;166;167;168;169;2987;2988;2989;2990;2991
113	tr|D3Z2M9|D3Z2M9_MOUSE;tr|D3YYG9|D3YYG9_MOUSE;tr|Q3TRF1|Q3TRF1_MOUSE;tr|Q3TB96|Q3TB96_MOUSE;tr|Q3T9V8|Q3T9V8_MOUSE;tr|E9Q586|E9Q586_MOUSE;sp|O08788-2|DCTN1_MOUSE;tr|E9Q3M3|E9Q3M3_MOUSE;sp|O08788|DCTN1_MOUSE	>tr|D3Z2M9|D3Z2M9_MOUSE Dynactin subunit 1 (Fragment) OS=Mus musculus GN=Dctn1 PE=2 SV=1;>tr|D3YYG9|D3YYG9_MOUSE Dynactin subunit 1 (Fragment) OS=Mus musculus GN=Dctn1 PE=2 SV=2;>tr|Q3TRF1|Q3TRF1_MOUSE Putative uncharacterized protein (Fragment) OS=Mus mus	9	1	1	15.7	16.469	2.2872e-13	NaN	NaN	NaN	NaN	NaN	NaN	NaN	NaN	NaN	NaN	NaN	NaN	NaN	NaN	NaN	NaN	NaN	NaN	NaN	NaN	NaN	NaN	NaN	NaN	NaN	NaN	NaN	NaN	NaN	NaN				3443
114	tr|B1AZS9|B1AZS9_MOUSE;sp|O08807|PRDX4_MOUSE	>tr|B1AZS9|B1AZS9_MOUSE Peroxiredoxin-4 (Fragment) OS=Mus musculus GN=Prdx4 PE=2 SV=1;>sp|O08807|PRDX4_MOUSE Peroxiredoxin-4 OS=Mus musculus GN=Prdx4 PE=1 SV=1	2	1	1	4.8	26.391	0.00057903	NaN	NaN	NaN	NaN	NaN	NaN	NaN	NaN	NaN	NaN	NaN	NaN	NaN	NaN	NaN	NaN	NaN	NaN	NaN	NaN	NaN	NaN	NaN	NaN	NaN	NaN	NaN	NaN	NaN	NaN				3316
115	tr|G3UZ34|G3UZ34_MOUSE;tr|Q7TMX4|Q7TMX4_MOUSE;tr|Q543F1|Q543F1_MOUSE;tr|Q3U5Q3|Q3U5Q3_MOUSE;tr|Q3TMY8|Q3TMY8_MOUSE;sp|O08810|U5S1_MOUSE;tr|A2AH85|A2AH85_MOUSE;tr|Q6A0E3|Q6A0E3_MOUSE	>tr|G3UZ34|G3UZ34_MOUSE 116 kDa U5 small nuclear ribonucleoprotein component OS=Mus musculus GN=Eftud2 PE=2 SV=1;>tr|Q7TMX4|Q7TMX4_MOUSE Elongation factor Tu GTP binding domain containing 2 OS=Mus musculus GN=Eftud2 PE=2 SV=1;>tr|Q543F1|Q543F1_MOUSE Putati	8	3	2	4.2	108.34	2.2133e-08	NaN	NaN	NaN	NaN	NaN	NaN	NaN	NaN	NaN	NaN	NaN	NaN	NaN	NaN	NaN	NaN	NaN	NaN	NaN	NaN	NaN	NaN	NaN	NaN	NaN	NaN	NaN	NaN	NaN	NaN				1323;1369;1441
116	tr|G3UYU4|G3UYU4_MOUSE;tr|Q540I4|Q540I4_MOUSE;tr|Q3TJS0|Q3TJS0_MOUSE;sp|O08917|FLOT1_MOUSE;tr|G3UZZ5|G3UZZ5_MOUSE;tr|G3UWW8|G3UWW8_MOUSE;tr|Q6Y9S2|Q6Y9S2_MOUSE	>tr|G3UYU4|G3UYU4_MOUSE Flotillin-1 OS=Mus musculus GN=Flot1 PE=2 SV=1;>tr|Q540I4|Q540I4_MOUSE Flotillin 1 OS=Mus musculus GN=Flot1 PE=2 SV=1;>tr|Q3TJS0|Q3TJS0_MOUSE Putative uncharacterized protein OS=Mus musculus GN=Flot1 PE=2 SV=1;>sp|O08917|FLOT1_MOUSE	7	2	2	8.2	42.238	1.1507e-06	NaN	NaN	NaN	NaN	NaN	NaN	NaN	NaN	NaN	NaN	NaN	NaN	NaN	NaN	NaN	NaN	NaN	NaN	0.53605	0.75743	0.9303	0.89447	1.7089	1.1952	NaN	NaN	NaN	NaN	NaN	NaN				603;2516
117	tr|B0R030|B0R030_MOUSE;tr|A2AKH4|A2AKH4_MOUSE;sp|O09044|SNP23_MOUSE;tr|Q9D3L3|Q9D3L3_MOUSE	>tr|B0R030|B0R030_MOUSE Synaptosomal-associated protein (Fragment) OS=Mus musculus GN=Snap23 PE=1 SV=2;>tr|A2AKH4|A2AKH4_MOUSE Synaptosomal-associated protein OS=Mus musculus GN=Snap23 PE=2 SV=1;>sp|O09044|SNP23_MOUSE Synaptosomal-associated protein 23 OS=	4	1	1	10.6	17.781	3.2684e-29	NaN	NaN	NaN	NaN	NaN	NaN	0.66853	0.98121	0.8966	0.92642	1.3742	0.9861	NaN	NaN	NaN	NaN	NaN	NaN	NaN	NaN	NaN	NaN	NaN	NaN	NaN	NaN	NaN	NaN	NaN	NaN				436	170;171
118	tr|Q58E49|Q58E49_MOUSE;tr|D3YYI8|D3YYI8_MOUSE;sp|O09106|HDAC1_MOUSE	>tr|Q58E49|Q58E49_MOUSE Histone deacetylase OS=Mus musculus GN=Hdac1 PE=2 SV=1;>tr|D3YYI8|D3YYI8_MOUSE Histone deacetylase OS=Mus musculus GN=Gm10093 PE=3 SV=1;>sp|O09106|HDAC1_MOUSE Histone deacetylase 1 OS=Mus musculus GN=Hdac1 PE=1 SV=1	3	2	2	10.8	55.074	1.2317e-35	0.71916	0.89095	0.93023	0.87404	1.2518	0.947	NaN	NaN	NaN	NaN	NaN	NaN	NaN	NaN	NaN	NaN	NaN	NaN	NaN	NaN	NaN	NaN	NaN	NaN	NaN	NaN	NaN	NaN	NaN	NaN				2433;2665	172
119	sp|O09110-2|MP2K3_MOUSE;tr|Q5SWN9|Q5SWN9_MOUSE;tr|Q3UDI2|Q3UDI2_MOUSE;tr|Q3TX82|Q3TX82_MOUSE;tr|Q3TLX7|Q3TLX7_MOUSE;tr|Q3TJG7|Q3TJG7_MOUSE;sp|O09110|MP2K3_MOUSE	>sp|O09110-2|MP2K3_MOUSE Isoform 1 of Dual specificity mitogen-activated protein kinase kinase 3 OS=Mus musculus GN=Map2k3;>tr|Q5SWN9|Q5SWN9_MOUSE Putative uncharacterized protein OS=Mus musculus GN=Map2k3 PE=2 SV=1;>tr|Q3UDI2|Q3UDI2_MOUSE Putative unchara	7	1	1	3.5	35.836	0.00011142	NaN	NaN	NaN	NaN	NaN	NaN	NaN	NaN	NaN	NaN	NaN	NaN	NaN	NaN	NaN	NaN	NaN	NaN	NaN	NaN	NaN	NaN	NaN	NaN	NaN	NaN	NaN	NaN	NaN	NaN				851
120	tr|Q3U4T9|Q3U4T9_MOUSE;tr|Q3TVX7|Q3TVX7_MOUSE;sp|O09117-2|SYPL1_MOUSE;sp|O09117|SYPL1_MOUSE	>tr|Q3U4T9|Q3U4T9_MOUSE Putative uncharacterized protein OS=Mus musculus GN=Sypl PE=2 SV=1;>tr|Q3TVX7|Q3TVX7_MOUSE Putative uncharacterized protein OS=Mus musculus GN=Sypl PE=2 SV=1;>sp|O09117-2|SYPL1_MOUSE Isoform 2 of Synaptophysin-like protein 1 OS=Mus	4	1	1	10.3	26.732	4.1826e-65	NaN	NaN	NaN	NaN	NaN	NaN	NaN	NaN	NaN	NaN	NaN	NaN	NaN	NaN	NaN	NaN	NaN	NaN	NaN	NaN	NaN	NaN	NaN	NaN	NaN	NaN	NaN	NaN	NaN	NaN				1112
121	sp|O09131|GSTO1_MOUSE;tr|D3Z1Q9|D3Z1Q9_MOUSE;tr|Q9D2J1|Q9D2J1_MOUSE;tr|Q9D2S1|Q9D2S1_MOUSE;tr|Q8BW12|Q8BW12_MOUSE;sp|Q8K2Q2|GSTO2_MOUSE	>sp|O09131|GSTO1_MOUSE Glutathione S-transferase omega-1 OS=Mus musculus GN=Gsto1 PE=2 SV=2;>tr|D3Z1Q9|D3Z1Q9_MOUSE Glutathione S-transferase omega-2 (Fragment) OS=Mus musculus GN=Gsto2 PE=4 SV=1;>tr|Q9D2J1|Q9D2J1_MOUSE Putative uncharacterized protein OS=	6	2	2	9.6	27.497	8.1608e-08	NaN	NaN	NaN	NaN	NaN	NaN	0.65742	0.87879	0.9657	1.0334	1.5066	1.2186	NaN	NaN	NaN	NaN	NaN	NaN	NaN	NaN	NaN	NaN	NaN	NaN	NaN	NaN	NaN	NaN	NaN	NaN				1519;1674
122	tr|Q9CQM8|Q9CQM8_MOUSE;tr|Q4VA28|Q4VA28_MOUSE;sp|O09167|RL21_MOUSE	>tr|Q9CQM8|Q9CQM8_MOUSE 60S ribosomal protein L21 OS=Mus musculus GN=Rpl21 PE=2 SV=1;>tr|Q4VA28|Q4VA28_MOUSE Ribosomal protein L21 OS=Mus musculus GN=Rpl21 PE=2 SV=1;>sp|O09167|RL21_MOUSE 60S ribosomal protein L21 OS=Mus musculus GN=Rpl21 PE=2 SV=3	3	3	3	25.6	18.579	4.2233e-62	NaN	NaN	NaN	NaN	NaN	NaN	0.75763	1.1605	1.1518	1.2146	1.4589	1.0368	NaN	NaN	NaN	NaN	NaN	NaN	NaN	NaN	NaN	NaN	NaN	NaN	NaN	NaN	NaN	NaN	NaN	NaN				2111;4619;4999
123	tr|D3YYE6|D3YYE6_MOUSE;sp|O35126|ATN1_MOUSE	>tr|D3YYE6|D3YYE6_MOUSE Atrophin-1 (Fragment) OS=Mus musculus GN=Atn1 PE=2 SV=1;>sp|O35126|ATN1_MOUSE Atrophin-1 OS=Mus musculus GN=Atn1 PE=1 SV=1	2	1	1	8.7	19.689	3.838e-23	NaN	NaN	NaN	NaN	NaN	NaN	NaN	NaN	NaN	NaN	NaN	NaN	NaN	NaN	NaN	NaN	NaN	NaN	0.74099	1.0167	1.1016	1.0657	1.3609	0.98822	NaN	NaN	NaN	NaN	NaN	NaN				3819	173;174;175
124	tr|Q3V235|Q3V235_MOUSE;sp|O35129|PHB2_MOUSE	>tr|Q3V235|Q3V235_MOUSE Prohibitin 2 OS=Mus musculus GN=Phb2 PE=2 SV=1;>sp|O35129|PHB2_MOUSE Prohibitin-2 OS=Mus musculus GN=Phb2 PE=1 SV=1	2	1	1	3	33.296	0.0023705	NaN	NaN	NaN	NaN	NaN	NaN	NaN	NaN	NaN	NaN	NaN	NaN	NaN	NaN	NaN	NaN	NaN	NaN	NaN	NaN	NaN	NaN	NaN	NaN	NaN	NaN	NaN	NaN	NaN	NaN				3473
125	tr|Q8C806|Q8C806_MOUSE;sp|O35144-2|TERF2_MOUSE;tr|D3YZ08|D3YZ08_MOUSE;sp|O35144|TERF2_MOUSE;tr|Q8C9B6|Q8C9B6_MOUSE	>tr|Q8C806|Q8C806_MOUSE Putative uncharacterized protein (Fragment) OS=Mus musculus GN=Terf2 PE=2 SV=1;>sp|O35144-2|TERF2_MOUSE Isoform 2 of Telomeric repeat-binding factor 2 OS=Mus musculus GN=Terf2;>tr|D3YZ08|D3YZ08_MOUSE Telomeric repeat-binding factor	5	2	2	16.9	15.381	1.9136e-05	NaN	NaN	NaN	NaN	NaN	NaN	NaN	NaN	NaN	NaN	NaN	NaN	0.78588	1.0653	0.90502	1.059	1.0345	0.87587	NaN	NaN	NaN	NaN	NaN	NaN	NaN	NaN	NaN	NaN	NaN	NaN				673;3081	176;177
126	sp|O35226-4|PSMD4_MOUSE;tr|Q9CY29|Q9CY29_MOUSE;sp|O35226|PSMD4_MOUSE	>sp|O35226-4|PSMD4_MOUSE Isoform Rpn10D of 26S proteasome non-ATPase regulatory subunit 4 OS=Mus musculus GN=Psmd4;>tr|Q9CY29|Q9CY29_MOUSE Putative uncharacterized protein OS=Mus musculus GN=Psmd4 PE=2 SV=1;>sp|O35226|PSMD4_MOUSE 26S proteasome non-ATPase	3	1	1	7.4	37.964	0.0029305	NaN	NaN	NaN	NaN	NaN	NaN	NaN	NaN	NaN	NaN	NaN	NaN	NaN	NaN	NaN	NaN	NaN	NaN	NaN	NaN	NaN	NaN	NaN	NaN	NaN	NaN	NaN	NaN	NaN	NaN				3492
127	tr|Q3UDX4|Q3UDX4_MOUSE;tr|Q497W9|Q497W9_MOUSE;tr|Q3UKJ6|Q3UKJ6_MOUSE;tr|Q3TFE5|Q3TFE5_MOUSE;sp|O35286|DHX15_MOUSE	>tr|Q3UDX4|Q3UDX4_MOUSE Putative uncharacterized protein (Fragment) OS=Mus musculus GN=Dhx15 PE=2 SV=1;>tr|Q497W9|Q497W9_MOUSE DEAH (Asp-Glu-Ala-His) box polypeptide 15 OS=Mus musculus GN=Dhx15 PE=2 SV=1;>tr|Q3UKJ6|Q3UKJ6_MOUSE DEAH (Asp-Glu-Ala-His) box p	5	1	1	2.2	73.392	0.00044002	NaN	NaN	NaN	NaN	NaN	NaN	0.74468	1.0878	1.0369	1.111	1.225	0.90821	NaN	NaN	NaN	NaN	NaN	NaN	NaN	NaN	NaN	NaN	NaN	NaN	NaN	NaN	NaN	NaN	NaN	NaN				1785
128	sp|O35295|PURB_MOUSE;tr|Q8BQK8|Q8BQK8_MOUSE;tr|Q3UTJ8|Q3UTJ8_MOUSE	>sp|O35295|PURB_MOUSE Transcriptional activator protein Pur-beta OS=Mus musculus GN=Purb PE=1 SV=3	3	4	4	20.7	33.901	2.9806e-189	0.84009	1.0829	1.0195	1.0275	1.2028	1.018	0.70181	0.96023	0.80751	0.87962	1.0839	0.89981	0.72944	1.061	0.91196	1.0115	1.1268	0.87954	0.75839	0.91648	1.0096	0.94502	1.2902	0.99814	0.92018	1.283	0.62938	0.90143	0.61151	0.70003				68;1316;1317;3538	178;179;180
129	tr|Q9CT07|Q9CT07_MOUSE;tr|Q543M7|Q543M7_MOUSE;sp|O35344|IMA4_MOUSE	>tr|Q9CT07|Q9CT07_MOUSE Putative uncharacterized protein (Fragment) OS=Mus musculus GN=Kpna3 PE=2 SV=1;>tr|Q543M7|Q543M7_MOUSE Importin subunit alpha OS=Mus musculus GN=Kpna3 PE=2 SV=1;>sp|O35344|IMA4_MOUSE Importin subunit alpha-4 OS=Mus musculus GN=Kpna3	3	1	1	5.3	37.402	4.7361e-156	0.80376	1.073	0.89507	0.9105	1.1751	0.9252	0.79588	1.1603	0.88936	0.94194	1.1457	0.82177	0.76489	1.13	0.8799	1.0503	1.1002	0.89765	0.77999	1.1007	1.1261	1.0377	1.2317	0.83747	NaN	NaN	NaN	NaN	NaN	NaN				3163	181
130	tr|A2ADZ6|A2ADZ6_MOUSE;tr|Q4FJZ2|Q4FJZ2_MOUSE;tr|Q8BH30|Q8BH30_MOUSE;sp|O35345|IMA7_MOUSE	>tr|A2ADZ6|A2ADZ6_MOUSE Importin subunit alpha-7 (Fragment) OS=Mus musculus GN=Kpna6 PE=2 SV=1;>tr|Q4FJZ2|Q4FJZ2_MOUSE Importin subunit alpha OS=Mus musculus GN=Kpna6 PE=2 SV=1;>tr|Q8BH30|Q8BH30_MOUSE Importin subunit alpha OS=Mus musculus GN=Kpna6 PE=2 SV	4	1	1	11.4	10.468	0.0066874	NaN	NaN	NaN	NaN	NaN	NaN	NaN	NaN	NaN	NaN	NaN	NaN	NaN	NaN	NaN	NaN	NaN	NaN	NaN	NaN	NaN	NaN	NaN	NaN	NaN	NaN	NaN	NaN	NaN	NaN				2932
131	tr|Q3UF24|Q3UF24_MOUSE;tr|Q3TB79|Q3TB79_MOUSE;tr|Q8C2J1|Q8C2J1_MOUSE;tr|Q80Y25|Q80Y25_MOUSE;tr|Q3UDG8|Q3UDG8_MOUSE;tr|Q3TI07|Q3TI07_MOUSE;sp|O35350|CAN1_MOUSE	>tr|Q3UF24|Q3UF24_MOUSE Putative uncharacterized protein (Fragment) OS=Mus musculus GN=Capn1 PE=2 SV=1;>tr|Q3TB79|Q3TB79_MOUSE Putative uncharacterized protein (Fragment) OS=Mus musculus GN=Capn1 PE=2 SV=1;>tr|Q8C2J1|Q8C2J1_MOUSE Putative uncharacterized p	7	1	1	3.5	63.059	8.6501e-11	NaN	NaN	NaN	NaN	NaN	NaN	NaN	NaN	NaN	NaN	NaN	NaN	NaN	NaN	NaN	NaN	NaN	NaN	NaN	NaN	NaN	NaN	NaN	NaN	NaN	NaN	NaN	NaN	NaN	NaN				2040
132	tr|Q3UDM1|Q3UDM1_MOUSE;tr|E9Q1I5|E9Q1I5_MOUSE;tr|A5D6P3|A5D6P3_MOUSE;sp|O35379|MRP1_MOUSE	>tr|Q3UDM1|Q3UDM1_MOUSE Putative uncharacterized protein (Fragment) OS=Mus musculus GN=Abcc1 PE=2 SV=1;>tr|E9Q1I5|E9Q1I5_MOUSE Multidrug resistance-associated protein 1 OS=Mus musculus GN=Abcc1 PE=1 SV=1;>tr|A5D6P3|A5D6P3_MOUSE ATP-binding cassette, sub-fa	4	1	1	2.7	72.808	0	0.84917	1.1336	1.0759	1.1079	1.2376	0.96516	NaN	NaN	NaN	NaN	NaN	NaN	0.69277	1.0388	0.83096	1.0329	1.2472	1.0176	0.69157	0.97197	1.1157	1.1009	1.4331	0.97961	0.81299	1.202	0.67237	1.019	0.88583	0.86481				1553	182;183
133	tr|Q8CEG7|Q8CEG7_MOUSE;sp|O35382|EXOC4_MOUSE;tr|Q69ZD1|Q69ZD1_MOUSE	>tr|Q8CEG7|Q8CEG7_MOUSE Putative uncharacterized protein OS=Mus musculus GN=Exoc4 PE=2 SV=1;>sp|O35382|EXOC4_MOUSE Exocyst complex component 4 OS=Mus musculus GN=Exoc4 PE=1 SV=2;>tr|Q69ZD1|Q69ZD1_MOUSE MKIAA1699 protein (Fragment) OS=Mus musculus GN=Exoc4	3	1	1	2.4	64.742	0.0010705	NaN	NaN	NaN	NaN	NaN	NaN	NaN	NaN	NaN	NaN	NaN	NaN	NaN	NaN	NaN	NaN	NaN	NaN	NaN	NaN	NaN	NaN	NaN	NaN	NaN	NaN	NaN	NaN	NaN	NaN				4250
134	sp|O35450|FKBPL_MOUSE	>sp|O35450|FKBPL_MOUSE FK506-binding protein-like OS=Mus musculus GN=Fkbpl PE=2 SV=1	1	1	1	2.9	38.301	0.031094	NaN	NaN	NaN	NaN	NaN	NaN	NaN	NaN	NaN	NaN	NaN	NaN	NaN	NaN	NaN	NaN	NaN	NaN	NaN	NaN	NaN	NaN	NaN	NaN	NaN	NaN	NaN	NaN	NaN	NaN	+			822	184
135	tr|J3QJV7|J3QJV7_MOUSE;sp|O35551-2|RABE1_MOUSE;sp|O35551-3|RABE1_MOUSE;sp|O35551-5|RABE1_MOUSE;sp|O35551|RABE1_MOUSE;sp|O35551-6|RABE1_MOUSE	>tr|J3QJV7|J3QJV7_MOUSE Rab GTPase-binding effector protein 1 OS=Mus musculus GN=Rabep1 PE=1 SV=1;>sp|O35551-2|RABE1_MOUSE Isoform 2 of Rab GTPase-binding effector protein 1 OS=Mus musculus GN=Rabep1;>sp|O35551-3|RABE1_MOUSE Isoform 3 of Rab GTPase-binding	6	1	1	2.1	89.827	7.4543e-50	NaN	NaN	NaN	NaN	NaN	NaN	0.73241	1.0092	0.93784	0.9971	1.2724	0.94316	NaN	NaN	NaN	NaN	NaN	NaN	0.84043	1.1532	1.2065	1.1672	1.4526	1.0548	NaN	NaN	NaN	NaN	NaN	NaN				343	185;186;2992;2993
136	sp|O35566|CD151_MOUSE;tr|Q921J7|Q921J7_MOUSE	>sp|O35566|CD151_MOUSE CD151 antigen OS=Mus musculus GN=Cd151 PE=2 SV=2;>tr|Q921J7|Q921J7_MOUSE Cd151 protein OS=Mus musculus GN=Cd151 PE=2 SV=1	2	2	2	9.1	28.246	2.9225e-05	NaN	NaN	NaN	NaN	NaN	NaN	0.49134	0.71158	0.91262	0.97627	1.6094	1.2064	NaN	NaN	NaN	NaN	NaN	NaN	NaN	NaN	NaN	NaN	NaN	NaN	NaN	NaN	NaN	NaN	NaN	NaN				589;5033
137	tr|Q9CSU2|Q9CSU2_MOUSE;tr|Q3UD26|Q3UD26_MOUSE;sp|O35593|PSDE_MOUSE	>tr|Q9CSU2|Q9CSU2_MOUSE Putative uncharacterized protein (Fragment) OS=Mus musculus GN=Psmd14 PE=2 SV=1;>tr|Q3UD26|Q3UD26_MOUSE Putative uncharacterized protein OS=Mus musculus GN=Psmd14 PE=2 SV=1;>sp|O35593|PSDE_MOUSE 26S proteasome non-ATPase regulatory	3	1	1	2.7	28.772	1.9944e-47	NaN	NaN	NaN	NaN	NaN	NaN	NaN	NaN	NaN	NaN	NaN	NaN	NaN	NaN	NaN	NaN	NaN	NaN	NaN	NaN	NaN	NaN	NaN	NaN	NaN	NaN	NaN	NaN	NaN	NaN				1747
138	tr|Q8C1X9|Q8C1X9_MOUSE;tr|Q3U737|Q3U737_MOUSE;tr|Q3TLP4|Q3TLP4_MOUSE;sp|O35639|ANXA3_MOUSE;tr|Q3TFK4|Q3TFK4_MOUSE;tr|Q3TET3|Q3TET3_MOUSE	>tr|Q8C1X9|Q8C1X9_MOUSE Annexin OS=Mus musculus GN=Anxa3 PE=2 SV=1;>tr|Q3U737|Q3U737_MOUSE Annexin OS=Mus musculus GN=Anxa3 PE=2 SV=1;>tr|Q3TLP4|Q3TLP4_MOUSE Annexin OS=Mus musculus GN=Anxa3 PE=2 SV=1;>sp|O35639|ANXA3_MOUSE Annexin A3 OS=Mus musculus GN=An	6	6	6	18.9	36.356	0	0.90423	1.0537	1.0621	0.96672	1.3057	0.96727	0.69823	0.95342	0.91429	0.94227	1.3978	1.0336	NaN	NaN	NaN	NaN	NaN	NaN	0.71402	0.99696	0.87464	0.807	1.484	0.93164	NaN	NaN	NaN	NaN	NaN	NaN				489;539;1223;2064;3136;4027
139	sp|O35685|NUDC_MOUSE	>sp|O35685|NUDC_MOUSE Nuclear migration protein nudC OS=Mus musculus GN=Nudc PE=1 SV=1	1	2	2	7.8	38.358	3.0632e-06	NaN	NaN	NaN	NaN	NaN	NaN	NaN	NaN	NaN	NaN	NaN	NaN	NaN	NaN	NaN	NaN	NaN	NaN	0.64876	0.91993	1.4156	1.2889	2.0344	1.2479	NaN	NaN	NaN	NaN	NaN	NaN				2063;2449
140	sp|O35691|PININ_MOUSE;tr|Q3TUQ5|Q3TUQ5_MOUSE	>sp|O35691|PININ_MOUSE Pinin OS=Mus musculus GN=Pnn PE=1 SV=4;>tr|Q3TUQ5|Q3TUQ5_MOUSE Pinin OS=Mus musculus GN=Pnn PE=1 SV=1	2	2	2	3.6	82.435	4.605e-05	NaN	NaN	NaN	NaN	NaN	NaN	0.79193	1.1251	1.8675	1.9426	2.3829	1.6943	NaN	NaN	NaN	NaN	NaN	NaN	0.92396	1.3362	1.1605	1.0283	1.2211	0.78169	NaN	NaN	NaN	NaN	NaN	NaN				3969;4061	187;188;189
141	tr|Q811L7|Q811L7_MOUSE;sp|O35737|HNRH1_MOUSE;tr|Q8C2Q7|Q8C2Q7_MOUSE;sp|P70333|HNRH2_MOUSE;tr|Q3UR26|Q3UR26_MOUSE;tr|J3QPH6|J3QPH6_MOUSE;tr|Q8R582|Q8R582_MOUSE;tr|Q3TNG9|Q3TNG9_MOUSE	>tr|Q811L7|Q811L7_MOUSE Heterogeneous nuclear ribonucleoprotein H1 OS=Mus musculus GN=Hnrnph1 PE=2 SV=2;>sp|O35737|HNRH1_MOUSE Heterogeneous nuclear ribonucleoprotein H OS=Mus musculus GN=Hnrnph1 PE=1 SV=3;>tr|Q8C2Q7|Q8C2Q7_MOUSE Heterogeneous nuclear ribo	8	4	2	13.4	49.199	1.0795e-223	0.8658	0.94856	0.99935	0.87963	1.1434	0.97819	0.83508	1.0072	0.95778	1.021	1.1968	1.0361	NaN	NaN	NaN	NaN	NaN	NaN	0.83384	0.97113	1.0008	0.93227	1.2316	0.96764	0.85152	1.0286	0.61352	0.8322	0.6374	0.72213				416;1824;4386;4840	190
142	sp|O35841|API5_MOUSE;tr|Q3UYQ4|Q3UYQ4_MOUSE	>sp|O35841|API5_MOUSE Apoptosis inhibitor 5 OS=Mus musculus GN=Api5 PE=1 SV=2;>tr|Q3UYQ4|Q3UYQ4_MOUSE Putative uncharacterized protein OS=Mus musculus GN=Api5 PE=2 SV=1	2	3	3	5.8	56.784	6.9626e-12	NaN	NaN	NaN	NaN	NaN	NaN	NaN	NaN	NaN	NaN	NaN	NaN	NaN	NaN	NaN	NaN	NaN	NaN	0.71724	1.0576	1.1108	1.029	1.5169	1.0622	NaN	NaN	NaN	NaN	NaN	NaN				3178;4674;4675	191
143	tr|Q3V0K7|Q3V0K7_MOUSE;sp|O35864|CSN5_MOUSE	>tr|Q3V0K7|Q3V0K7_MOUSE Putative uncharacterized protein OS=Mus musculus GN=Cops5 PE=2 SV=1;>sp|O35864|CSN5_MOUSE COP9 signalosome complex subunit 5 OS=Mus musculus GN=Cops5 PE=1 SV=3	2	2	2	14.5	24.58	5.316e-07	0.86493	1.1356	1.2656	1.1692	1.2868	0.87474	0.49477	0.74012	0.81108	0.84374	1.3496	0.94193	NaN	NaN	NaN	NaN	NaN	NaN	NaN	NaN	NaN	NaN	NaN	NaN	NaN	NaN	NaN	NaN	NaN	NaN				1624;3412
144	tr|G3UWV3|G3UWV3_MOUSE;tr|Q6XLQ8|Q6XLQ8_MOUSE;tr|Q3UG11|Q3UG11_MOUSE;tr|Q3TUF3|Q3TUF3_MOUSE;tr|Q3TL33|Q3TL33_MOUSE;sp|O35887|CALU_MOUSE;tr|G3UXA3|G3UXA3_MOUSE;tr|G3UY49|G3UY49_MOUSE;tr|G3V004|G3V004_MOUSE;tr|G3UWR0|G3UWR0_MOUSE;tr|Q3TQD1|Q3TQD1_MOUSE	>tr|G3UWV3|G3UWV3_MOUSE Calumenin OS=Mus musculus GN=Calu PE=2 SV=1;>tr|Q6XLQ8|Q6XLQ8_MOUSE Calumenin OS=Mus musculus GN=Calu PE=1 SV=1;>tr|Q3UG11|Q3UG11_MOUSE Putative uncharacterized protein OS=Mus musculus GN=Calu PE=2 SV=1;>tr|Q3TUF3|Q3TUF3_MOUSE Calum	11	2	2	16.9	17.71	1.7629e-06	0.82764	1.0379	1.343	1.1625	1.6021	1.1376	NaN	NaN	NaN	NaN	NaN	NaN	NaN	NaN	NaN	NaN	NaN	NaN	NaN	NaN	NaN	NaN	NaN	NaN	NaN	NaN	NaN	NaN	NaN	NaN				1740;3859
145	tr|A3KGR6|A3KGR6_MOUSE;sp|O35929|REM1_MOUSE;tr|B2RWZ4|B2RWZ4_MOUSE	>tr|A3KGR6|A3KGR6_MOUSE GTP-binding protein REM 1 (Fragment) OS=Mus musculus GN=Rem1 PE=2 SV=1;>sp|O35929|REM1_MOUSE GTP-binding protein REM 1 OS=Mus musculus GN=Rem1 PE=1 SV=1;>tr|B2RWZ4|B2RWZ4_MOUSE Rad and gem related GTP binding protein 1 OS=Mus muscul	3	2	2	33.3	7.4553	4.1282e-58	NaN	NaN	NaN	NaN	NaN	NaN	0.82699	0.97107	0.83195	0.83086	1.006	0.86602	0.86941	1.1226	1.1128	1.3351	1.2672	1.0875	0.75827	0.88595	0.96908	0.90743	1.37	1.1085	NaN	NaN	NaN	NaN	NaN	NaN				2422;3510	192;193;2994
146	sp|O35954|PITM1_MOUSE	>sp|O35954|PITM1_MOUSE Membrane-associated phosphatidylinositol transfer protein 1 OS=Mus musculus GN=Pitpnm1 PE=1 SV=1	1	1	1	1	134.94	0.022051	NaN	NaN	NaN	NaN	NaN	NaN	NaN	NaN	NaN	NaN	NaN	NaN	NaN	NaN	NaN	NaN	NaN	NaN	NaN	NaN	NaN	NaN	NaN	NaN	NaN	NaN	NaN	NaN	NaN	NaN	+			388	194
147	tr|Q3TER0|Q3TER0_MOUSE;tr|Q3U4N4|Q3U4N4_MOUSE;sp|O54724|PTRF_MOUSE	>tr|Q3TER0|Q3TER0_MOUSE Putative uncharacterized protein OS=Mus musculus GN=Ptrf PE=2 SV=1;>tr|Q3U4N4|Q3U4N4_MOUSE Putative uncharacterized protein OS=Mus musculus GN=Ptrf PE=2 SV=1;>sp|O54724|PTRF_MOUSE Polymerase I and transcript release factor OS=Mus mu	3	2	2	14.7	19.147	1.7788e-17	0.87363	1.1074	0.98008	0.96025	1.1291	0.83327	0.72674	1.007	0.86452	0.92669	0.97671	0.72576	NaN	NaN	NaN	NaN	NaN	NaN	NaN	NaN	NaN	NaN	NaN	NaN	NaN	NaN	NaN	NaN	NaN	NaN				186;415	195;196;2995
148	tr|Q3U237|Q3U237_MOUSE;sp|O54774|AP3D1_MOUSE;tr|Q80UA6|Q80UA6_MOUSE;tr|Q80T04|Q80T04_MOUSE	>tr|Q3U237|Q3U237_MOUSE Putative uncharacterized protein (Fragment) OS=Mus musculus GN=Ap3d1 PE=2 SV=1;>sp|O54774|AP3D1_MOUSE AP-3 complex subunit delta-1 OS=Mus musculus GN=Ap3d1 PE=1 SV=1	4	4	4	7.5	95.113	8.4577e-74	0.90715	1.0789	0.97205	0.97061	1.0849	0.92487	0.82154	1.0676	0.92333	0.98616	1.1413	1.0124	NaN	NaN	NaN	NaN	NaN	NaN	0.86438	1.1195	1.2144	1.1179	1.2905	0.97671	NaN	NaN	NaN	NaN	NaN	NaN				1811;2711;3559;4779	197;198;199;200;201;2996
149	sp|O54781|SRPK2_MOUSE;tr|Q6P5E1|Q6P5E1_MOUSE;tr|Q8CBI1|Q8CBI1_MOUSE;tr|Q3TEK9|Q3TEK9_MOUSE;tr|Q3TTG2|Q3TTG2_MOUSE;tr|O08551|O08551_MOUSE	>sp|O54781|SRPK2_MOUSE SRSF protein kinase 2 OS=Mus musculus GN=Srpk2 PE=1 SV=2;>tr|Q6P5E1|Q6P5E1_MOUSE Srpk2 protein OS=Mus musculus GN=Srpk2 PE=2 SV=1;>tr|Q8CBI1|Q8CBI1_MOUSE Putative uncharacterized protein (Fragment) OS=Mus musculus GN=Srpk2 PE=2 SV=1;	6	2	2	3.8	76.756	2.5162e-06	NaN	NaN	NaN	NaN	NaN	NaN	NaN	NaN	NaN	NaN	NaN	NaN	NaN	NaN	NaN	NaN	NaN	NaN	0.84658	1.1439	1.7907	1.7736	2.0509	1.5232	NaN	NaN	NaN	NaN	NaN	NaN				3751;4721	202;203;204
150	sp|O54825|BYST_MOUSE	>sp|O54825|BYST_MOUSE Bystin OS=Mus musculus GN=Bysl PE=1 SV=3	1	1	1	5	49.783	5.5048e-124	0.79559	1.0621	0.94316	0.95943	1.2391	0.97563	0.72591	1.0583	0.96988	1.0272	1.271	0.91158	NaN	NaN	NaN	NaN	NaN	NaN	NaN	NaN	NaN	NaN	NaN	NaN	NaN	NaN	NaN	NaN	NaN	NaN				2420	205
151	tr|A2AP78|A2AP78_MOUSE;tr|Q544R9|Q544R9_MOUSE;tr|G5E920|G5E920_MOUSE;sp|O54879|HMGB3_MOUSE	>tr|A2AP78|A2AP78_MOUSE High mobility group protein B3 (Fragment) OS=Mus musculus GN=Hmgb3 PE=4 SV=1;>tr|Q544R9|Q544R9_MOUSE High mobility group box 3 OS=Mus musculus GN=Hmgb3 PE=2 SV=1;>tr|G5E920|G5E920_MOUSE MCG114640 OS=Mus musculus GN=Gm6104 PE=4 SV=1;	4	2	1	13.2	18.311	3.0609e-06	NaN	NaN	NaN	NaN	NaN	NaN	NaN	NaN	NaN	NaN	NaN	NaN	NaN	NaN	NaN	NaN	NaN	NaN	NaN	NaN	NaN	NaN	NaN	NaN	NaN	NaN	NaN	NaN	NaN	NaN				2072;2200
152	sp|O54916-3|REPS1_MOUSE;sp|O54916-4|REPS1_MOUSE;tr|F6R6F1|F6R6F1_MOUSE;tr|E9Q632|E9Q632_MOUSE;sp|O54916|REPS1_MOUSE;tr|D6RIN6|D6RIN6_MOUSE;tr|D3Z2E3|D3Z2E3_MOUSE	>sp|O54916-3|REPS1_MOUSE Isoform 3 of RalBP1-associated Eps domain-containing protein 1 OS=Mus musculus GN=Reps1;>sp|O54916-4|REPS1_MOUSE Isoform 4 of RalBP1-associated Eps domain-containing protein 1 OS=Mus musculus GN=Reps1;>tr|F6R6F1|F6R6F1_MOUSE RalBP1	7	2	2	4.9	77.613	1.4651e-10	0.76086	0.92083	0.83305	0.85398	1.1506	1.0061	0.7203	0.93605	0.90765	0.96941	1.2412	1.1009	NaN	NaN	NaN	NaN	NaN	NaN	0.79727	0.9316	1.1352	1.0713	1.3376	1.1203	NaN	NaN	NaN	NaN	NaN	NaN				3204;4348	206;207;208;209;210;211;212;2997;2998
153	tr|Q3UXZ1|Q3UXZ1_MOUSE;sp|O54928|SOCS5_MOUSE	>tr|Q3UXZ1|Q3UXZ1_MOUSE Putative uncharacterized protein (Fragment) OS=Mus musculus GN=Socs5 PE=2 SV=1;>sp|O54928|SOCS5_MOUSE Suppressor of cytokine signaling 5 OS=Mus musculus GN=Socs5 PE=1 SV=2	2	1	1	8.4	22.804	0.00024627	NaN	NaN	NaN	NaN	NaN	NaN	NaN	NaN	NaN	NaN	NaN	NaN	NaN	NaN	NaN	NaN	NaN	NaN	NaN	NaN	NaN	NaN	NaN	NaN	NaN	NaN	NaN	NaN	NaN	NaN				3972	213;214
154	tr|Q91VL0|Q91VL0_MOUSE;sp|O54940|BNIP2_MOUSE;tr|Q9D632|Q9D632_MOUSE;tr|G5E8U9|G5E8U9_MOUSE;tr|Q3TTX3|Q3TTX3_MOUSE;tr|Q3TWC8|Q3TWC8_MOUSE	>tr|Q91VL0|Q91VL0_MOUSE BCL2/adenovirus E1B 19 kDa protein-interacting protein 2 OS=Mus musculus GN=Bnip2 PE=1 SV=1;>sp|O54940|BNIP2_MOUSE BCL2/adenovirus E1B 19 kDa protein-interacting protein 2 OS=Mus musculus GN=Bnip2 PE=1 SV=2;>tr|Q9D632|Q9D632_MOUSE P	6	1	1	4.1	36.117	1.9994e-27	NaN	NaN	NaN	NaN	NaN	NaN	NaN	NaN	NaN	NaN	NaN	NaN	0.60163	0.97201	0.89204	1.0476	1.5944	1.1208	NaN	NaN	NaN	NaN	NaN	NaN	NaN	NaN	NaN	NaN	NaN	NaN				2134	215
155	sp|O54962|BAF_MOUSE	>sp|O54962|BAF_MOUSE Barrier-to-autointegration factor OS=Mus musculus GN=Banf1 PE=1 SV=1	1	3	3	36	10.102	1.4565e-11	0.63661	0.90583	1.1025	1.1605	1.7833	1.3005	0.75724	1.0896	1.141	1.1398	1.4961	1.1039	NaN	NaN	NaN	NaN	NaN	NaN	0.75135	1.0102	1.0888	1.0354	1.4615	0.98263	NaN	NaN	NaN	NaN	NaN	NaN				547;2702;4708	216;2999
156	tr|A2RRK3|A2RRK3_MOUSE;sp|O54988-2|SLK_MOUSE;sp|O54988|SLK_MOUSE	>tr|A2RRK3|A2RRK3_MOUSE Slk protein OS=Mus musculus GN=Slk PE=2 SV=1;>sp|O54988-2|SLK_MOUSE Isoform 2 of STE20-like serine/threonine-protein kinase OS=Mus musculus GN=Slk;>sp|O54988|SLK_MOUSE STE20-like serine/threonine-protein kinase OS=Mus musculus GN=Sl	3	2	2	4.2	137.71	6.234e-34	NaN	NaN	NaN	NaN	NaN	NaN	NaN	NaN	NaN	NaN	NaN	NaN	NaN	NaN	NaN	NaN	NaN	NaN	0.81032	0.94816	1.021	1.0087	1.322	1.1019	NaN	NaN	NaN	NaN	NaN	NaN				419;2384	217;218;219
157	tr|Q3U428|Q3U428_MOUSE;sp|O54991|CNTP1_MOUSE	>tr|Q3U428|Q3U428_MOUSE Putative uncharacterized protein (Fragment) OS=Mus musculus GN=Cntnap1 PE=2 SV=1;>sp|O54991|CNTP1_MOUSE Contactin-associated protein 1 OS=Mus musculus GN=Cntnap1 PE=2 SV=2	2	1	1	1.1	134.93	0.030003	NaN	NaN	NaN	NaN	NaN	NaN	NaN	NaN	NaN	NaN	NaN	NaN	NaN	NaN	NaN	NaN	NaN	NaN	NaN	NaN	NaN	NaN	NaN	NaN	NaN	NaN	NaN	NaN	NaN	NaN	+			1198	220
158	sp|O55003|BNIP3_MOUSE	>sp|O55003|BNIP3_MOUSE BCL2/adenovirus E1B 19 kDa protein-interacting protein 3 OS=Mus musculus GN=Bnip3 PE=1 SV=1	1	1	1	6.4	20.978	0.00063716	NaN	NaN	NaN	NaN	NaN	NaN	1.0694	1.3005	1.5906	1.6346	1.5187	1.2944	NaN	NaN	NaN	NaN	NaN	NaN	0.92075	1.068	1.0749	0.99144	1.1439	0.9209	NaN	NaN	NaN	NaN	NaN	NaN				3110	221
159	tr|Q3TFP8|Q3TFP8_MOUSE;tr|Q3TXU8|Q3TXU8_MOUSE;tr|Q3TH84|Q3TH84_MOUSE;sp|O55022|PGRC1_MOUSE	>tr|Q3TFP8|Q3TFP8_MOUSE Putative uncharacterized protein OS=Mus musculus GN=Pgrmc1 PE=2 SV=1;>tr|Q3TXU8|Q3TXU8_MOUSE Progesterone receptor membrane component 1 OS=Mus musculus GN=Pgrmc1 PE=2 SV=1;>tr|Q3TH84|Q3TH84_MOUSE Putative uncharacterized protein OS=	4	2	2	13.1	19.746	1.0378e-11	NaN	NaN	NaN	NaN	NaN	NaN	NaN	NaN	NaN	NaN	NaN	NaN	NaN	NaN	NaN	NaN	NaN	NaN	0.67647	0.91247	0.97832	0.95051	1.4378	1.006	NaN	NaN	NaN	NaN	NaN	NaN				953;2481	222
160	tr|D3Z7R0|D3Z7R0_MOUSE;tr|Q8C6H9|Q8C6H9_MOUSE;tr|Q3UCB5|Q3UCB5_MOUSE;tr|Q3UC13|Q3UC13_MOUSE;sp|O55028|BCKD_MOUSE	>tr|D3Z7R0|D3Z7R0_MOUSE [3-methyl-2-oxobutanoate dehydrogenase [lipoamide]] kinase, mitochondrial (Fragment) OS=Mus musculus GN=Bckdk PE=1 SV=1;>tr|Q8C6H9|Q8C6H9_MOUSE Putative uncharacterized protein OS=Mus musculus GN=Bckdk PE=2 SV=1;>tr|Q3UCB5|Q3UCB5_MO	5	1	1	6.5	24.351	0.0028485	NaN	NaN	NaN	NaN	NaN	NaN	0.68936	0.84043	0.93817	1.0071	1.2849	1.1549	NaN	NaN	NaN	NaN	NaN	NaN	NaN	NaN	NaN	NaN	NaN	NaN	NaN	NaN	NaN	NaN	NaN	NaN				4399	223;3000
161	sp|O55029|COPB2_MOUSE	>sp|O55029|COPB2_MOUSE Coatomer subunit beta OS=Mus musculus GN=Copb2 PE=2 SV=2	1	3	3	3.9	102.45	2.2087e-156	0.92848	1.0929	1.2966	1.2243	1.3575	1.0701	0.88055	1.0757	1.0956	1.1903	1.1585	1.0062	NaN	NaN	NaN	NaN	NaN	NaN	0.92838	1.082	1.1404	1.0915	1.2836	0.96725	NaN	NaN	NaN	NaN	NaN	NaN				710;1795;3396
162	tr|Q8BQ28|Q8BQ28_MOUSE;sp|O55033|NCK2_MOUSE	>tr|Q8BQ28|Q8BQ28_MOUSE Putative uncharacterized protein OS=Mus musculus GN=Nck2 PE=2 SV=1;>sp|O55033|NCK2_MOUSE Cytoplasmic protein NCK2 OS=Mus musculus GN=Nck2 PE=1 SV=1	2	1	1	5.5	42.862	6.3751e-29	NaN	NaN	NaN	NaN	NaN	NaN	1.0649	1.3839	1.0099	1.0786	1.036	0.91893	0.57711	0.72224	0.76341	0.98222	1.3566	1.2195	NaN	NaN	NaN	NaN	NaN	NaN	NaN	NaN	NaN	NaN	NaN	NaN				496	224;225;3001
163	tr|F6XSD0|F6XSD0_MOUSE;sp|O55047-2|TLK2_MOUSE;tr|B1ASU9|B1ASU9_MOUSE	>tr|F6XSD0|F6XSD0_MOUSE Serine/threonine-protein kinase tousled-like 2 (Fragment) OS=Mus musculus GN=Tlk2 PE=4 SV=1;>sp|O55047-2|TLK2_MOUSE Isoform 2 of Serine/threonine-protein kinase tousled-like 2 OS=Mus musculus GN=Tlk2;>tr|B1ASU9|B1ASU9_MOUSE Serine/t	3	1	1	5.5	25.801	0.0016378	NaN	NaN	NaN	NaN	NaN	NaN	NaN	NaN	NaN	NaN	NaN	NaN	NaN	NaN	NaN	NaN	NaN	NaN	NaN	NaN	NaN	NaN	NaN	NaN	NaN	NaN	NaN	NaN	NaN	NaN				4331	226;227
164	tr|Q5DTS3|Q5DTS3_MOUSE;tr|Q8C2A3|Q8C2A3_MOUSE;tr|Q3UNN1|Q3UNN1_MOUSE;sp|O55131|SEPT7_MOUSE;tr|E9Q9F5|E9Q9F5_MOUSE;tr|E9Q1G8|E9Q1G8_MOUSE;tr|Q8C752|Q8C752_MOUSE;tr|Q3UGE0|Q3UGE0_MOUSE	>tr|Q5DTS3|Q5DTS3_MOUSE MKIAA4020 protein (Fragment) OS=Mus musculus GN=Sept7 PE=2 SV=1;>tr|Q8C2A3|Q8C2A3_MOUSE Putative uncharacterized protein OS=Mus musculus GN=Sept7 PE=2 SV=1;>tr|Q3UNN1|Q3UNN1_MOUSE Putative uncharacterized protein OS=Mus musculus GN=	8	3	3	8.7	45.013	9.1927e-08	0.80332	0.99799	1.1444	1.0238	1.4107	1.0636	0.74357	1.1612	0.9239	0.98484	1.5981	1.1753	NaN	NaN	NaN	NaN	NaN	NaN	NaN	NaN	NaN	NaN	NaN	NaN	NaN	NaN	NaN	NaN	NaN	NaN				862;2170;4720
165	tr|Q545K4|Q545K4_MOUSE;tr|Q3UBJ6|Q3UBJ6_MOUSE;tr|Q3UA13|Q3UA13_MOUSE;tr|Q3U818|Q3U818_MOUSE;tr|Q3U740|Q3U740_MOUSE;sp|O55135|IF6_MOUSE;tr|A6PWZ2|A6PWZ2_MOUSE;tr|Q9R071|Q9R071_MOUSE	>tr|Q545K4|Q545K4_MOUSE Eukaryotic translation initiation factor 6 OS=Mus musculus GN=Eif6 PE=2 SV=1;>tr|Q3UBJ6|Q3UBJ6_MOUSE Eukaryotic translation initiation factor 6 OS=Mus musculus GN=Eif6 PE=2 SV=1;>tr|Q3UA13|Q3UA13_MOUSE Eukaryotic translation initiat	8	2	2	13.9	26.511	3.5181e-27	NaN	NaN	NaN	NaN	NaN	NaN	0.69402	0.84819	0.96434	1.0283	1.2897	1.1126	NaN	NaN	NaN	NaN	NaN	NaN	0.92486	1.1083	1.146	1.1169	1.3408	1.1107	NaN	NaN	NaN	NaN	NaN	NaN				3075;4681
166	tr|Q8BQV7|Q8BQV7_MOUSE;tr|Q6ZWX1|Q6ZWX1_MOUSE;sp|O55142|RL35A_MOUSE;tr|Q9DC85|Q9DC85_MOUSE	>tr|Q8BQV7|Q8BQV7_MOUSE Putative uncharacterized protein OS=Mus musculus PE=4 SV=1;>tr|Q6ZWX1|Q6ZWX1_MOUSE MCG1036414 OS=Mus musculus GN=Rpl35a PE=4 SV=1;>sp|O55142|RL35A_MOUSE 60S ribosomal protein L35a OS=Mus musculus GN=Rpl35a PE=1 SV=2;>tr|Q9DC85|Q9DC8	4	3	3	25.5	12.563	3.0595e-13	0.67542	0.92627	1.0614	0.91334	1.613	1.1154	0.66572	1.0387	1.2721	1.3536	1.969	1.3508	0.48512	0.75527	0.82992	0.91609	1.7177	1.1825	0.54688	0.8067	1.05	0.94269	1.8211	1.117	NaN	NaN	NaN	NaN	NaN	NaN				540;978;2973
167	tr|J3KMM5|J3KMM5_MOUSE;sp|O55143-2|AT2A2_MOUSE;sp|O55143|AT2A2_MOUSE;tr|Q5DTI2|Q5DTI2_MOUSE;tr|Q3V1C4|Q3V1C4_MOUSE;sp|Q8R429|AT2A1_MOUSE	>tr|J3KMM5|J3KMM5_MOUSE Sarcoplasmic/endoplasmic reticulum calcium ATPase 2 OS=Mus musculus GN=Atp2a2 PE=1 SV=1;>sp|O55143-2|AT2A2_MOUSE Isoform 2 of Sarcoplasmic/endoplasmic reticulum calcium ATPase 2 OS=Mus musculus GN=Atp2a2;>sp|O55143|AT2A2_MOUSE Sarco	6	3	3	5.7	109.79	2.6466e-51	0.16886	0.19901	NaN	NaN	NaN	NaN	NaN	NaN	NaN	NaN	NaN	NaN	NaN	NaN	NaN	NaN	NaN	NaN	NaN	NaN	NaN	NaN	NaN	NaN	NaN	NaN	NaN	NaN	NaN	NaN				944;4490;4710	228
168	sp|O55201-2|SPT5H_MOUSE;sp|O55201|SPT5H_MOUSE	>sp|O55201-2|SPT5H_MOUSE Isoform 2 of Transcription elongation factor SPT5 OS=Mus musculus GN=Supt5h;>sp|O55201|SPT5H_MOUSE Transcription elongation factor SPT5 OS=Mus musculus GN=Supt5h PE=1 SV=1	2	1	1	1.8	98.309	4.6767e-184	NaN	NaN	NaN	NaN	NaN	NaN	NaN	NaN	NaN	NaN	NaN	NaN	NaN	NaN	NaN	NaN	NaN	NaN	NaN	NaN	NaN	NaN	NaN	NaN	NaN	NaN	NaN	NaN	NaN	NaN				861	229
169	tr|Q05BR6|Q05BR6_MOUSE;tr|Q3UR42|Q3UR42_MOUSE;sp|O70133-2|DHX9_MOUSE;tr|E9QNN1|E9QNN1_MOUSE	>tr|Q05BR6|Q05BR6_MOUSE Dhx9 protein (Fragment) OS=Mus musculus GN=Dhx9 PE=2 SV=1;>tr|Q3UR42|Q3UR42_MOUSE Putative uncharacterized protein (Fragment) OS=Mus musculus GN=Dhx9 PE=2 SV=1;>sp|O70133-2|DHX9_MOUSE Isoform 2 of ATP-dependent RNA helicase A OS=Mus	4	1	1	11.6	21.77	1.9603e-28	NaN	NaN	NaN	NaN	NaN	NaN	0.89727	1.0955	0.88678	0.93536	1.0362	0.894	0.71961	0.8858	0.7329	0.85563	1.1734	1.0888	NaN	NaN	NaN	NaN	NaN	NaN	NaN	NaN	NaN	NaN	NaN	NaN				90	230
170	sp|O70167|P3C2G_MOUSE	>sp|O70167|P3C2G_MOUSE Phosphatidylinositol 4-phosphate 3-kinase C2 domain-containing subunit gamma OS=Mus musculus GN=Pik3c2g PE=2 SV=1	1	1	1	0.5	171.58	0.0039691	NaN	NaN	NaN	NaN	NaN	NaN	NaN	NaN	NaN	NaN	NaN	NaN	NaN	NaN	NaN	NaN	NaN	NaN	NaN	NaN	NaN	NaN	NaN	NaN	NaN	NaN	NaN	NaN	NaN	NaN				3624
171	tr|Q91XU2|Q91XU2_MOUSE;tr|Q9CZS7|Q9CZS7_MOUSE;tr|Q544E3|Q544E3_MOUSE;sp|O70172|PI42A_MOUSE;tr|Q3UJ95|Q3UJ95_MOUSE;sp|Q80XI4|PI42B_MOUSE	>tr|Q91XU2|Q91XU2_MOUSE Phosphatidyl inositol phosphate kinase type II beta (Fragment) OS=Mus musculus GN=Pip4k2b PE=2 SV=1;>tr|Q9CZS7|Q9CZS7_MOUSE Putative uncharacterized protein OS=Mus musculus GN=Pip4k2a PE=2 SV=1;>tr|Q544E3|Q544E3_MOUSE Phosphatidylin	6	1	1	6.9	27.908	0.00026676	NaN	NaN	NaN	NaN	NaN	NaN	NaN	NaN	NaN	NaN	NaN	NaN	NaN	NaN	NaN	NaN	NaN	NaN	NaN	NaN	NaN	NaN	NaN	NaN	NaN	NaN	NaN	NaN	NaN	NaN				1684
172	sp|O70194|EIF3D_MOUSE	>sp|O70194|EIF3D_MOUSE Eukaryotic translation initiation factor 3 subunit D OS=Mus musculus GN=Eif3d PE=1 SV=2	1	2	2	7.5	63.988	2.5189e-45	NaN	NaN	NaN	NaN	NaN	NaN	0.72705	0.92337	0.89359	0.89421	1.2644	1.017	NaN	NaN	NaN	NaN	NaN	NaN	0.87222	1.0366	1.0053	1.007	1.2712	1.0676	NaN	NaN	NaN	NaN	NaN	NaN				712;2929
173	tr|Q3TTW2|Q3TTW2_MOUSE;tr|Q3UK88|Q3UK88_MOUSE;tr|Q9EP84|Q9EP84_MOUSE;tr|Q792R0|Q792R0_MOUSE;sp|O70293|GRK6_MOUSE;tr|O70296|O70296_MOUSE;sp|O70293-2|GRK6_MOUSE;tr|Q3TST4|Q3TST4_MOUSE;sp|Q8VEB1|GRK5_MOUSE	>tr|Q3TTW2|Q3TTW2_MOUSE Putative uncharacterized protein (Fragment) OS=Mus musculus GN=Grk6 PE=2 SV=1;>tr|Q3UK88|Q3UK88_MOUSE Putative uncharacterized protein OS=Mus musculus GN=Grk6 PE=2 SV=1;>tr|Q9EP84|Q9EP84_MOUSE G protein-coupled receptor kinase 6 OS=	9	1	1	2.3	59.738	2.2482e-20	NaN	NaN	NaN	NaN	NaN	NaN	NaN	NaN	NaN	NaN	NaN	NaN	NaN	NaN	NaN	NaN	NaN	NaN	0.67823	0.95322	1.0528	1.004	1.665	1.1381	NaN	NaN	NaN	NaN	NaN	NaN				852	231
174	tr|F6U2C2|F6U2C2_MOUSE;tr|Q3UX07|Q3UX07_MOUSE;sp|O70305-3|ATX2_MOUSE;sp|O70305-2|ATX2_MOUSE;sp|O70305|ATX2_MOUSE;tr|E9QM77|E9QM77_MOUSE;tr|F7B6X4|F7B6X4_MOUSE;tr|F6V8M6|F6V8M6_MOUSE;tr|Q3UX51|Q3UX51_MOUSE	>tr|F6U2C2|F6U2C2_MOUSE Ataxin-2 (Fragment) OS=Mus musculus GN=Atxn2 PE=1 SV=1;>tr|Q3UX07|Q3UX07_MOUSE Putative uncharacterized protein (Fragment) OS=Mus musculus GN=Atxn2 PE=2 SV=1;>sp|O70305-3|ATX2_MOUSE Isoform 3 of Ataxin-2 OS=Mus musculus GN=Atxn2;>sp	9	2	2	3.7	100.09	3.956e-21	0.86708	1.0617	0.90536	0.87755	1.027	0.84453	0.79644	1.1261	0.85279	0.85963	1.1364	0.84636	0.53349	0.77709	0.7239	0.82625	1.342	1.0002	0.79755	1.069	0.96193	0.88255	1.1609	0.7965	NaN	NaN	NaN	NaN	NaN	NaN				43;4628	232;233;234
175	tr|Q3UJC3|Q3UJC3_MOUSE;sp|O70310|NMT1_MOUSE	>tr|Q3UJC3|Q3UJC3_MOUSE Glycylpeptide N-tetradecanoyltransferase OS=Mus musculus GN=Nmt1 PE=2 SV=1;>sp|O70310|NMT1_MOUSE Glycylpeptide N-tetradecanoyltransferase 1 OS=Mus musculus GN=Nmt1 PE=1 SV=1	2	2	2	5	56.888	5.8694e-08	NaN	NaN	NaN	NaN	NaN	NaN	NaN	NaN	NaN	NaN	NaN	NaN	0.62483	0.93	0.91723	1.1089	1.302	1.0252	0.65107	0.89789	0.94072	0.86365	1.5139	1.0197	NaN	NaN	NaN	NaN	NaN	NaN				1522;3913	235
176	tr|A2AJH3|A2AJH3_MOUSE;tr|Q3THR4|Q3THR4_MOUSE;sp|O70311|NMT2_MOUSE	>tr|A2AJH3|A2AJH3_MOUSE Glycylpeptide N-tetradecanoyltransferase OS=Mus musculus GN=Nmt2 PE=2 SV=1;>tr|Q3THR4|Q3THR4_MOUSE Glycylpeptide N-tetradecanoyltransferase OS=Mus musculus GN=Nmt2 PE=2 SV=1;>sp|O70311|NMT2_MOUSE Glycylpeptide N-tetradecanoyltransfe	3	1	1	2.2	56.984	0.017892	NaN	NaN	NaN	NaN	NaN	NaN	NaN	NaN	NaN	NaN	NaN	NaN	NaN	NaN	NaN	NaN	NaN	NaN	NaN	NaN	NaN	NaN	NaN	NaN	NaN	NaN	NaN	NaN	NaN	NaN	+			3803	236;237
177	tr|Q80UE3|Q80UE3_MOUSE;tr|Q3UNQ6|Q3UNQ6_MOUSE;tr|B6ZHD0|B6ZHD0_MOUSE;sp|O70318|E41L2_MOUSE;tr|Q80UE5|Q80UE5_MOUSE;tr|Q7TPN6|Q7TPN6_MOUSE;tr|Q8CGJ6|Q8CGJ6_MOUSE;tr|Q811B2|Q811B2_MOUSE;tr|B6ZHC6|B6ZHC6_MOUSE;tr|B6ZHC7|B6ZHC7_MOUSE;tr|Q80UE4|Q80UE4_MOUSE;tr|B6ZHC5|B6ZHC5_MOUSE;tr|Q8C928|Q8C928_MOUSE	>tr|Q80UE3|Q80UE3_MOUSE Protein 4.1G OS=Mus musculus GN=Epb4.1l2 PE=2 SV=1;>tr|Q3UNQ6|Q3UNQ6_MOUSE Putative uncharacterized protein OS=Mus musculus GN=Epb4.1l2 PE=2 SV=1;>tr|B6ZHD0|B6ZHD0_MOUSE Erythrocyte protein band 4.1-like 2 OS=Mus musculus GN=Epb4.1l	13	3	3	5.2	109.97	5.232e-23	NaN	NaN	NaN	NaN	NaN	NaN	NaN	NaN	NaN	NaN	NaN	NaN	0.57882	0.84358	0.81631	0.88539	1.1128	0.86777	0.84945	1.1653	1.2824	1.2614	1.7505	1.2515	NaN	NaN	NaN	NaN	NaN	NaN				3226;4459;4980	238;239;3002
178	tr|Q3TNY7|Q3TNY7_MOUSE;sp|O70326|GREM1_MOUSE;tr|Q3UY25|Q3UY25_MOUSE	>tr|Q3TNY7|Q3TNY7_MOUSE MCG19184 OS=Mus musculus GN=Grem1 PE=2 SV=1;>sp|O70326|GREM1_MOUSE Gremlin-1 OS=Mus musculus GN=Grem1 PE=2 SV=1;>tr|Q3UY25|Q3UY25_MOUSE Putative uncharacterized protein OS=Mus musculus GN=Grem1 PE=2 SV=1	3	1	1	9.8	20.71	0.0046841	NaN	NaN	NaN	NaN	NaN	NaN	NaN	NaN	NaN	NaN	NaN	NaN	NaN	NaN	NaN	NaN	NaN	NaN	NaN	NaN	NaN	NaN	NaN	NaN	NaN	NaN	NaN	NaN	NaN	NaN				327
179	tr|Q3TZ17|Q3TZ17_MOUSE;sp|O70400|PDLI1_MOUSE;tr|S4R1V0|S4R1V0_MOUSE	>tr|Q3TZ17|Q3TZ17_MOUSE Putative uncharacterized protein OS=Mus musculus GN=Pdlim1 PE=2 SV=1;>sp|O70400|PDLI1_MOUSE PDZ and LIM domain protein 1 OS=Mus musculus GN=Pdlim1 PE=2 SV=4;>tr|S4R1V0|S4R1V0_MOUSE PDZ and LIM domain protein 1 (Fragment) OS=Mus musc	3	4	4	21.7	35.744	1.2054e-09	NaN	NaN	NaN	NaN	NaN	NaN	0.74635	1.0792	0.82249	0.89577	1.11	0.81397	NaN	NaN	NaN	NaN	NaN	NaN	1.0368	1.1789	1.4732	1.3493	1.6287	1.3219	NaN	NaN	NaN	NaN	NaN	NaN				2674;3744;4736;4845	240
180	sp|O70404|VAMP8_MOUSE	>sp|O70404|VAMP8_MOUSE Vesicle-associated membrane protein 8 OS=Mus musculus GN=Vamp8 PE=1 SV=1	1	1	1	13.9	11.451	2.6295e-31	NaN	NaN	NaN	NaN	NaN	NaN	NaN	NaN	NaN	NaN	NaN	NaN	NaN	NaN	NaN	NaN	NaN	NaN	0.82314	1.1398	1.1566	1.0461	1.2596	0.82582	NaN	NaN	NaN	NaN	NaN	NaN				2875
181	tr|Q80TT3|Q80TT3_MOUSE;tr|Q3U350|Q3U350_MOUSE;tr|Q3U0V5|Q3U0V5_MOUSE;sp|O70405|ULK1_MOUSE;tr|Q6PB82|Q6PB82_MOUSE;tr|Q3UFT4|Q3UFT4_MOUSE	>tr|Q80TT3|Q80TT3_MOUSE MKIAA0722 protein (Fragment) OS=Mus musculus GN=Ulk1 PE=2 SV=1;>tr|Q3U350|Q3U350_MOUSE Putative uncharacterized protein OS=Mus musculus GN=Ulk1 PE=2 SV=1;>tr|Q3U0V5|Q3U0V5_MOUSE Putative uncharacterized protein OS=Mus musculus GN=Ul	6	2	2	2.5	107.21	6.1433e-07	NaN	NaN	NaN	NaN	NaN	NaN	NaN	NaN	NaN	NaN	NaN	NaN	0.5182	0.71073	0.70696	0.84968	1.4425	1.2022	NaN	NaN	NaN	NaN	NaN	NaN	NaN	NaN	NaN	NaN	NaN	NaN				4157;4649	241;242
182	tr|E0CX62|E0CX62_MOUSE;tr|Q9DCD8|Q9DCD8_MOUSE;tr|Q58EV4|Q58EV4_MOUSE;sp|O70435|PSA3_MOUSE	>tr|E0CX62|E0CX62_MOUSE Proteasome subunit alpha type-3 OS=Mus musculus GN=Psma3 PE=1 SV=2;>tr|Q9DCD8|Q9DCD8_MOUSE Proteasome subunit alpha type OS=Mus musculus GN=Psma3 PE=2 SV=1;>tr|Q58EV4|Q58EV4_MOUSE Proteasome subunit alpha type OS=Mus musculus GN=Psm	4	1	1	7.8	20.26	0.00052551	NaN	NaN	NaN	NaN	NaN	NaN	NaN	NaN	NaN	NaN	NaN	NaN	NaN	NaN	NaN	NaN	NaN	NaN	0.74983	1.0106	1.0444	0.95521	1.366	0.92881	NaN	NaN	NaN	NaN	NaN	NaN				1088	243
183	tr|Q9JJ20|Q9JJ20_MOUSE;sp|O70456|1433S_MOUSE	>tr|Q9JJ20|Q9JJ20_MOUSE 14-3-3 protein sigma OS=Mus musculus GN=Sfn PE=2 SV=1;>sp|O70456|1433S_MOUSE 14-3-3 protein sigma OS=Mus musculus GN=Sfn PE=1 SV=2	2	3	1	10.1	27.833	6.2016e-27	NaN	NaN	NaN	NaN	NaN	NaN	NaN	NaN	NaN	NaN	NaN	NaN	NaN	NaN	NaN	NaN	NaN	NaN	NaN	NaN	NaN	NaN	NaN	NaN	NaN	NaN	NaN	NaN	NaN	NaN	+			818;2335;4877
184	tr|D3Z3F7|D3Z3F7_MOUSE;tr|Q3TI06|Q3TI06_MOUSE;tr|Q3TS38|Q3TS38_MOUSE;tr|Q3TJE8|Q3TJE8_MOUSE;tr|Q3TJ71|Q3TJ71_MOUSE;sp|O70475|UGDH_MOUSE;tr|Q3UIZ1|Q3UIZ1_MOUSE	>tr|D3Z3F7|D3Z3F7_MOUSE UDP-glucose 6-dehydrogenase OS=Mus musculus GN=Ugdh PE=1 SV=1;>tr|Q3TI06|Q3TI06_MOUSE UDP-glucose 6-dehydrogenase (Fragment) OS=Mus musculus GN=Ugdh PE=2 SV=1;>tr|Q3TS38|Q3TS38_MOUSE UDP-glucose 6-dehydrogenase OS=Mus musculus GN=Ug	7	3	3	10.3	47.41	1.7676e-14	1.1818	1.6014	1.9856	1.8017	1.7478	1.306	0.48628	0.7061	0.45285	0.47181	0.92908	0.65533	NaN	NaN	NaN	NaN	NaN	NaN	0.73497	0.84265	0.85681	0.83068	1.1189	0.93209	NaN	NaN	NaN	NaN	NaN	NaN				1055;3567;4864	3003
185	tr|Q8BSN6|Q8BSN6_MOUSE;sp|O70480|VAMP4_MOUSE	>tr|Q8BSN6|Q8BSN6_MOUSE Vesicle-associated membrane protein 4 OS=Mus musculus GN=Vamp4 PE=1 SV=1;>sp|O70480|VAMP4_MOUSE Vesicle-associated membrane protein 4 OS=Mus musculus GN=Vamp4 PE=1 SV=1	2	1	1	11.3	16.358	6.3324e-40	NaN	NaN	NaN	NaN	NaN	NaN	NaN	NaN	NaN	NaN	NaN	NaN	0.76072	0.96378	0.7935	0.99198	0.98691	0.89807	NaN	NaN	NaN	NaN	NaN	NaN	NaN	NaN	NaN	NaN	NaN	NaN				2892	244
186	tr|Q3US65|Q3US65_MOUSE;tr|Q3UB06|Q3UB06_MOUSE;sp|O70551|SRPK1_MOUSE	>tr|Q3US65|Q3US65_MOUSE Putative uncharacterized protein (Fragment) OS=Mus musculus GN=Srpk1 PE=2 SV=1;>tr|Q3UB06|Q3UB06_MOUSE Putative uncharacterized protein OS=Mus musculus GN=Srpk1 PE=2 SV=1;>sp|O70551|SRPK1_MOUSE SRSF protein kinase 1 OS=Mus musculus	3	1	1	6.2	52.11	0.019493	0.76603	1.0171	0.96187	1.0133	1.2896	1.0198	NaN	NaN	NaN	NaN	NaN	NaN	NaN	NaN	NaN	NaN	NaN	NaN	NaN	NaN	NaN	NaN	NaN	NaN	NaN	NaN	NaN	NaN	NaN	NaN	+			3244	245;3004
187	sp|O88271|CFDP1_MOUSE	>sp|O88271|CFDP1_MOUSE Craniofacial development protein 1 OS=Mus musculus GN=Cfdp1 PE=1 SV=1	1	1	1	7.1	32.921	1.7355e-06	NaN	NaN	NaN	NaN	NaN	NaN	NaN	NaN	NaN	NaN	NaN	NaN	NaN	NaN	NaN	NaN	NaN	NaN	0.69693	0.95025	1.2293	1.1731	1.6791	1.142	NaN	NaN	NaN	NaN	NaN	NaN				996	246;3005
188	tr|G5E8J8|G5E8J8_MOUSE;sp|O88286-2|WIZ_MOUSE;tr|F6ZBR8|F6ZBR8_MOUSE;sp|O88286-3|WIZ_MOUSE;sp|O88286|WIZ_MOUSE	>tr|G5E8J8|G5E8J8_MOUSE MCG14253, isoform CRA_a OS=Mus musculus GN=Wiz PE=1 SV=1;>sp|O88286-2|WIZ_MOUSE Isoform S of Protein Wiz OS=Mus musculus GN=Wiz;>tr|F6ZBR8|F6ZBR8_MOUSE Protein Wiz (Fragment) OS=Mus musculus GN=Wiz PE=1 SV=1;>sp|O88286-3|WIZ_MOUSE I	5	1	1	1.5	102.93	0.0051569	NaN	NaN	NaN	NaN	NaN	NaN	NaN	NaN	NaN	NaN	NaN	NaN	NaN	NaN	NaN	NaN	NaN	NaN	NaN	NaN	NaN	NaN	NaN	NaN	NaN	NaN	NaN	NaN	NaN	NaN				4170	247;3006
189	tr|Q3TE06|Q3TE06_MOUSE;tr|Q9DBM8|Q9DBM8_MOUSE;tr|Q3TNK2|Q3TNK2_MOUSE;tr|Q3TJY2|Q3TJY2_MOUSE;sp|O88342|WDR1_MOUSE;tr|Q3U136|Q3U136_MOUSE;tr|Q80ZI9|Q80ZI9_MOUSE;tr|Q9DC08|Q9DC08_MOUSE	>tr|Q3TE06|Q3TE06_MOUSE Putative uncharacterized protein (Fragment) OS=Mus musculus GN=Wdr1 PE=2 SV=1;>tr|Q9DBM8|Q9DBM8_MOUSE Putative uncharacterized protein OS=Mus musculus GN=Wdr1 PE=2 SV=1;>tr|Q3TNK2|Q3TNK2_MOUSE Putative uncharacterized protein OS=Mus	8	5	5	9.8	63.42	1.2294e-27	0.70804	0.90248	1.2829	1.146	1.5624	1.1487	0.57833	0.84163	0.91242	0.9941	1.4425	1.0609	NaN	NaN	NaN	NaN	NaN	NaN	0.72598	0.97198	1.0257	1.0214	1.391	0.96143	NaN	NaN	NaN	NaN	NaN	NaN				873;1244;1365;2846;2957
190	tr|Q7M703|Q7M703_MOUSE;sp|O88447|KLC1_MOUSE;tr|Q5UE59|Q5UE59_MOUSE;tr|Q7M702|Q7M702_MOUSE;tr|Q7M6Z8|Q7M6Z8_MOUSE;tr|Q7M701|Q7M701_MOUSE;tr|Q7M6Z7|Q7M6Z7_MOUSE;tr|E9Q7C9|E9Q7C9_MOUSE;tr|Q7M6Z9|Q7M6Z9_MOUSE;tr|Q7TNF4|Q7TNF4_MOUSE;tr|Q7M700|Q7M700_MOUSE;tr|Q8CD76|Q8CD76_MOUSE;tr|Q7M6Z6|Q7M6Z6_MOUSE;tr|F6UYN4|F6UYN4_MOUSE	>tr|Q7M703|Q7M703_MOUSE Kinesin light chain 1A OS=Mus musculus GN=Klc1 PE=2 SV=1;>sp|O88447|KLC1_MOUSE Kinesin light chain 1 OS=Mus musculus GN=Klc1 PE=1 SV=3;>tr|Q5UE59|Q5UE59_MOUSE Kinesin light chain 1 OS=Mus musculus GN=Klc1 PE=1 SV=1;>tr|Q7M702|Q7M702	14	2	2	4.4	61.449	1.5863e-10	NaN	NaN	NaN	NaN	NaN	NaN	0.68764	1.0282	0.99375	1.0337	1.344	0.93716	NaN	NaN	NaN	NaN	NaN	NaN	0.83234	1.1043	1.3664	1.3095	1.611	1.1279	NaN	NaN	NaN	NaN	NaN	NaN				3836;4261	248;249
191	sp|O88466-2|ZN106_MOUSE;tr|E9Q7S1|E9Q7S1_MOUSE;tr|R4GML0|R4GML0_MOUSE;sp|O88466|ZN106_MOUSE	>sp|O88466-2|ZN106_MOUSE Isoform 2 of Zinc finger protein 106 OS=Mus musculus GN=Znf106;>tr|E9Q7S1|E9Q7S1_MOUSE Zinc finger protein 106 OS=Mus musculus GN=Zfp106 PE=1 SV=1;>tr|R4GML0|R4GML0_MOUSE Zinc finger protein 106 OS=Mus musculus GN=Zfp106 PE=1 SV=1;	4	1	1	1.3	138.48	0.0043369	NaN	NaN	NaN	NaN	NaN	NaN	NaN	NaN	NaN	NaN	NaN	NaN	NaN	NaN	NaN	NaN	NaN	NaN	NaN	NaN	NaN	NaN	NaN	NaN	NaN	NaN	NaN	NaN	NaN	NaN				3512
192	tr|A2BFF8|A2BFF8_MOUSE;tr|A2BFF7|A2BFF7_MOUSE;sp|O88487|DC1I2_MOUSE;tr|Q3TPJ8|Q3TPJ8_MOUSE;tr|Q3UDA2|Q3UDA2_MOUSE;tr|D6Q0F7|D6Q0F7_MOUSE;tr|A2BFF5|A2BFF5_MOUSE;tr|A2BFF9|A2BFF9_MOUSE;tr|D6Q0F6|D6Q0F6_MOUSE;tr|D6Q0F5|D6Q0F5_MOUSE	>tr|A2BFF8|A2BFF8_MOUSE Cytoplasmic dynein 1 intermediate chain 2 OS=Mus musculus GN=Dync1i2 PE=1 SV=1;>tr|A2BFF7|A2BFF7_MOUSE Dynein cytoplasmic 1 intermediate chain 2 OS=Mus musculus GN=Dync1i2 PE=2 SV=1;>sp|O88487|DC1I2_MOUSE Cytoplasmic dynein 1 interm	10	3	3	10.1	68.265	8.688e-91	0.798	0.93743	1.0391	1.0001	1.2208	0.9937	0.70942	0.93743	0.92927	1.0076	1.2397	1.0038	NaN	NaN	NaN	NaN	NaN	NaN	0.72713	1.0291	1.04	1.0023	1.4514	0.99967	NaN	NaN	NaN	NaN	NaN	NaN				646;884;4444	250
193	tr|B2RUG7|B2RUG7_MOUSE;sp|O88532|ZFR_MOUSE	>tr|B2RUG7|B2RUG7_MOUSE Zinc finger RNA binding protein OS=Mus musculus GN=Zfr PE=2 SV=1;>sp|O88532|ZFR_MOUSE Zinc finger RNA-binding protein OS=Mus musculus GN=Zfr PE=1 SV=2	2	1	1	1.6	114.45	0.0024144	NaN	NaN	NaN	NaN	NaN	NaN	NaN	NaN	NaN	NaN	NaN	NaN	NaN	NaN	NaN	NaN	NaN	NaN	NaN	NaN	NaN	NaN	NaN	NaN	NaN	NaN	NaN	NaN	NaN	NaN				1428
194	tr|Q14AI7|Q14AI7_MOUSE;sp|O88544|CSN4_MOUSE;tr|D6RG47|D6RG47_MOUSE;tr|D3Z1R9|D3Z1R9_MOUSE;tr|D3YV99|D3YV99_MOUSE;tr|F6QTS1|F6QTS1_MOUSE;tr|Q3TIJ1|Q3TIJ1_MOUSE	>tr|Q14AI7|Q14AI7_MOUSE COP9 (Constitutive photomorphogenic) homolog, subunit 4 (Arabidopsis thaliana) OS=Mus musculus GN=Cops4 PE=2 SV=1;>sp|O88544|CSN4_MOUSE COP9 signalosome complex subunit 4 OS=Mus musculus GN=Cops4 PE=1 SV=1;>tr|D6RG47|D6RG47_MOUSE CO	7	2	2	7.4	46.284	1.532e-33	0.78853	1.0345	0.97053	0.95029	1.3398	0.99488	0.72218	1.0493	0.93428	1.0169	1.3388	0.97887	NaN	NaN	NaN	NaN	NaN	NaN	NaN	NaN	NaN	NaN	NaN	NaN	NaN	NaN	NaN	NaN	NaN	NaN				2706;3245
195	tr|B7ZP22|B7ZP22_MOUSE;sp|O88569-2|ROA2_MOUSE;sp|O88569|ROA2_MOUSE;sp|O88569-3|ROA2_MOUSE	>tr|B7ZP22|B7ZP22_MOUSE Heterogeneous nuclear ribonucleoprotein A2/B1 OS=Mus musculus GN=Hnrnpa2b1 PE=2 SV=1;>sp|O88569-2|ROA2_MOUSE Isoform 2 of Heterogeneous nuclear ribonucleoproteins A2/B1 OS=Mus musculus GN=Hnrnpa2b1;>sp|O88569|ROA2_MOUSE Heterogeneou	4	9	9	39.3	35.964	0	0.8618	0.9273	0.99239	0.88828	1.1258	0.9625	0.88362	1.08	0.99245	1.041	1.1341	0.95824	0.82118	1.009	0.87793	0.97659	1.0843	1.0003	0.88046	1.0262	1.0451	0.97323	1.1706	0.97386	0.7739	0.93637	0.7297	0.98332	0.89032	0.94244				938;1296;1299;1318;1333;1342;2925;3259;3915	251
196	tr|Q3UQD9|Q3UQD9_MOUSE;tr|B1AVP1|B1AVP1_MOUSE;tr|Q3UP77|Q3UP77_MOUSE;tr|O35233|O35233_MOUSE;sp|O88573|AFF1_MOUSE;tr|Q5XM34|Q5XM34_MOUSE;tr|A3KMF4|A3KMF4_MOUSE;tr|E9Q921|E9Q921_MOUSE	>tr|Q3UQD9|Q3UQD9_MOUSE Putative uncharacterized protein (Fragment) OS=Mus musculus GN=Aff1 PE=2 SV=1;>tr|B1AVP1|B1AVP1_MOUSE AF4/FMR2 family member 1 (Fragment) OS=Mus musculus GN=Aff1 PE=2 SV=2;>tr|Q3UP77|Q3UP77_MOUSE Putative uncharacterized protein (Fr	8	1	1	8.2	29.277	4.7344e-07	NaN	NaN	NaN	NaN	NaN	NaN	NaN	NaN	NaN	NaN	NaN	NaN	NaN	NaN	NaN	NaN	NaN	NaN	0.73886	1.0105	1.0308	0.97491	1.4508	1.0184	NaN	NaN	NaN	NaN	NaN	NaN				2189	252;253;254
197	sp|O88574|SAP30_MOUSE	>sp|O88574|SAP30_MOUSE Histone deacetylase complex subunit SAP30 OS=Mus musculus GN=Sap30 PE=1 SV=1	1	1	1	14.1	23.231	1.216e-22	0.71573	0.9503	0.94886	0.99964	1.2449	0.98455	NaN	NaN	NaN	NaN	NaN	NaN	NaN	NaN	NaN	NaN	NaN	NaN	NaN	NaN	NaN	NaN	NaN	NaN	NaN	NaN	NaN	NaN	NaN	NaN				2132	255;256
198	sp|O88587-2|COMT_MOUSE;sp|O88587|COMT_MOUSE	>sp|O88587-2|COMT_MOUSE Isoform Soluble of Catechol O-methyltransferase OS=Mus musculus GN=Comt;>sp|O88587|COMT_MOUSE Catechol O-methyltransferase OS=Mus musculus GN=Comt PE=1 SV=2	2	1	1	5.9	24.707	0.0015093	NaN	NaN	NaN	NaN	NaN	NaN	NaN	NaN	NaN	NaN	NaN	NaN	NaN	NaN	NaN	NaN	NaN	NaN	NaN	NaN	NaN	NaN	NaN	NaN	NaN	NaN	NaN	NaN	NaN	NaN				452	257;258
199	tr|E9Q954|E9Q954_MOUSE;tr|Q3TUI8|Q3TUI8_MOUSE;sp|O88622-2|PARG_MOUSE;tr|G3X8U8|G3X8U8_MOUSE;sp|O88622|PARG_MOUSE	>tr|E9Q954|E9Q954_MOUSE Poly(ADP-ribose) glycohydrolase (Fragment) OS=Mus musculus GN=Parg PE=1 SV=2;>tr|Q3TUI8|Q3TUI8_MOUSE Putative uncharacterized protein (Fragment) OS=Mus musculus GN=Parg PE=2 SV=1;>sp|O88622-2|PARG_MOUSE Isoform 2 of Poly(ADP-ribose)	5	1	1	8.6	20.365	0.016052	NaN	NaN	NaN	NaN	NaN	NaN	NaN	NaN	NaN	NaN	NaN	NaN	NaN	NaN	NaN	NaN	NaN	NaN	NaN	NaN	NaN	NaN	NaN	NaN	NaN	NaN	NaN	NaN	NaN	NaN	+			2386	3007
200	tr|G5E884|G5E884_MOUSE;sp|O88643|PAK1_MOUSE;tr|S4R2K7|S4R2K7_MOUSE;tr|Q9R2B2|Q9R2B2_MOUSE	>tr|G5E884|G5E884_MOUSE Serine/threonine-protein kinase PAK 1 OS=Mus musculus GN=Pak1 PE=1 SV=1;>sp|O88643|PAK1_MOUSE Serine/threonine-protein kinase PAK 1 OS=Mus musculus GN=Pak1 PE=1 SV=1;>tr|S4R2K7|S4R2K7_MOUSE Serine/threonine-protein kinase PAK 1 OS=M	4	4	4	9.6	60.607	3.7089e-17	NaN	NaN	NaN	NaN	NaN	NaN	0.76706	0.96362	0.86742	0.90053	1.0166	0.85207	0.71719	0.9934	0.95798	1.1716	1.3496	1.1197	0.66383	0.88493	0.96988	0.89263	1.6072	1.083	NaN	NaN	NaN	NaN	NaN	NaN				843;3142;4424;5050	259;260
201	tr|A2AGN7|A2AGN7_MOUSE;tr|Q3THI5|Q3THI5_MOUSE;tr|Q3U8Y7|Q3U8Y7_MOUSE;tr|Q3TKC2|Q3TKC2_MOUSE;sp|O88685|PRS6A_MOUSE;tr|Q8BUP7|Q8BUP7_MOUSE;tr|B7ZCF1|B7ZCF1_MOUSE;tr|Q3TKG4|Q3TKG4_MOUSE	>tr|A2AGN7|A2AGN7_MOUSE 26S protease regulatory subunit 6A OS=Mus musculus GN=Psmc3 PE=2 SV=1;>tr|Q3THI5|Q3THI5_MOUSE Putative uncharacterized protein OS=Mus musculus GN=Psmc3 PE=2 SV=1;>tr|Q3U8Y7|Q3U8Y7_MOUSE Putative uncharacterized protein OS=Mus muscul	8	1	1	3.8	44.669	3.157e-05	NaN	NaN	NaN	NaN	NaN	NaN	NaN	NaN	NaN	NaN	NaN	NaN	NaN	NaN	NaN	NaN	NaN	NaN	NaN	NaN	NaN	NaN	NaN	NaN	NaN	NaN	NaN	NaN	NaN	NaN				2194
202	tr|Q561M4|Q561M4_MOUSE;sp|O88746|TOM1_MOUSE;tr|Q3UDC3|Q3UDC3_MOUSE	>tr|Q561M4|Q561M4_MOUSE Target of myb1 homolog (Chicken) OS=Mus musculus GN=Tom1 PE=2 SV=1;>sp|O88746|TOM1_MOUSE Target of Myb protein 1 OS=Mus musculus GN=Tom1 PE=1 SV=1;>tr|Q3UDC3|Q3UDC3_MOUSE Target of Myb protein 1 OS=Mus musculus GN=Tom1 PE=1 SV=1	3	1	1	6.3	54.325	0.00098604	NaN	NaN	NaN	NaN	NaN	NaN	NaN	NaN	NaN	NaN	NaN	NaN	NaN	NaN	NaN	NaN	NaN	NaN	NaN	NaN	NaN	NaN	NaN	NaN	NaN	NaN	NaN	NaN	NaN	NaN				1249
203	tr|Q3TPR2|Q3TPR2_MOUSE;sp|O88811-2|STAM2_MOUSE;tr|Q3UGN9|Q3UGN9_MOUSE;tr|Q3TGH8|Q3TGH8_MOUSE;sp|O88811|STAM2_MOUSE;tr|Q3TQ49|Q3TQ49_MOUSE;sp|P70297|STAM1_MOUSE;tr|Q3UMC8|Q3UMC8_MOUSE	>tr|Q3TPR2|Q3TPR2_MOUSE Putative uncharacterized protein (Fragment) OS=Mus musculus GN=Stam PE=2 SV=1;>sp|O88811-2|STAM2_MOUSE Isoform 2 of Signal transducing adapter molecule 2 OS=Mus musculus GN=Stam2;>tr|Q3UGN9|Q3UGN9_MOUSE Signal transducing adapter mo	8	1	1	4	27.195	0.00090492	NaN	NaN	NaN	NaN	NaN	NaN	NaN	NaN	NaN	NaN	NaN	NaN	NaN	NaN	NaN	NaN	NaN	NaN	NaN	NaN	NaN	NaN	NaN	NaN	NaN	NaN	NaN	NaN	NaN	NaN				1794
204	sp|O88874|CCNK_MOUSE;tr|Q3U3M5|Q3U3M5_MOUSE	>sp|O88874|CCNK_MOUSE Cyclin-K OS=Mus musculus GN=Ccnk PE=1 SV=3;>tr|Q3U3M5|Q3U3M5_MOUSE Cyclin-K OS=Mus musculus GN=Ccnk PE=1 SV=1	2	2	2	4.9	61.363	4.9359e-14	0.65464	0.9516	0.89662	0.98026	1.3708	1.0196	0.65081	0.96938	0.86388	0.92805	1.3102	0.96673	0.60038	0.92845	0.724	0.88736	1.2154	0.99898	0.65547	0.8653	0.94888	0.88089	1.4339	1.0145	NaN	NaN	NaN	NaN	NaN	NaN				810;2235	261;262
205	sp|O88935-1|SYN1_MOUSE;sp|O88935-3|SYN1_MOUSE;sp|O88935|SYN1_MOUSE	>sp|O88935-1|SYN1_MOUSE Isoform Ib of Synapsin-1 OS=Mus musculus GN=Syn1;>sp|O88935-3|SYN1_MOUSE Isoform 3 of Synapsin-1 OS=Mus musculus GN=Syn1;>sp|O88935|SYN1_MOUSE Synapsin-1 OS=Mus musculus GN=Syn1 PE=1 SV=2	3	1	1	3.6	70.034	4.4214e-17	NaN	NaN	NaN	NaN	NaN	NaN	NaN	NaN	NaN	NaN	NaN	NaN	NaN	NaN	NaN	NaN	NaN	NaN	NaN	NaN	NaN	NaN	NaN	NaN	NaN	NaN	NaN	NaN	NaN	NaN				2521	263;264;3008
206	tr|Q5RJV3|Q5RJV3_MOUSE;tr|Q545K5|Q545K5_MOUSE;sp|O89086|RBM3_MOUSE;tr|Q8BG13|Q8BG13_MOUSE	>tr|Q5RJV3|Q5RJV3_MOUSE Rbm3 protein OS=Mus musculus GN=Rbm3 PE=2 SV=1;>tr|Q545K5|Q545K5_MOUSE MCG116386, isoform CRA_a OS=Mus musculus GN=Rbm3 PE=2 SV=1;>sp|O89086|RBM3_MOUSE Putative RNA-binding protein 3 OS=Mus musculus GN=Rbm3 PE=2 SV=1;>tr|Q8BG13|Q8BG	4	1	1	7.8	13.801	0.0068884	NaN	NaN	NaN	NaN	NaN	NaN	NaN	NaN	NaN	NaN	NaN	NaN	NaN	NaN	NaN	NaN	NaN	NaN	NaN	NaN	NaN	NaN	NaN	NaN	NaN	NaN	NaN	NaN	NaN	NaN				257
207	tr|G3X8Q0|G3X8Q0_MOUSE;sp|O89090|SP1_MOUSE;tr|E9Q0S7|E9Q0S7_MOUSE;tr|A2TH11|A2TH11_MOUSE;tr|E9Q2V3|E9Q2V3_MOUSE;tr|E9Q113|E9Q113_MOUSE;sp|O89090-2|SP1_MOUSE	>tr|G3X8Q0|G3X8Q0_MOUSE Trans-acting transcription factor 1 OS=Mus musculus GN=Sp1 PE=1 SV=1;>sp|O89090|SP1_MOUSE Transcription factor Sp1 OS=Mus musculus GN=Sp1 PE=1 SV=2;>tr|E9Q0S7|E9Q0S7_MOUSE Transcription factor Sp1 (Fragment) OS=Mus musculus GN=Sp1 P	7	2	2	6.3	80.443	0.0010163	NaN	NaN	NaN	NaN	NaN	NaN	NaN	NaN	NaN	NaN	NaN	NaN	NaN	NaN	NaN	NaN	NaN	NaN	NaN	NaN	NaN	NaN	NaN	NaN	NaN	NaN	NaN	NaN	NaN	NaN				846;4823
208	sp|P02463|CO4A1_MOUSE	>sp|P02463|CO4A1_MOUSE Collagen alpha-1(IV) chain OS=Mus musculus GN=Col4a1 PE=2 SV=4	1	1	1	1.1	160.68	0.026064	NaN	NaN	NaN	NaN	NaN	NaN	NaN	NaN	NaN	NaN	NaN	NaN	NaN	NaN	NaN	NaN	NaN	NaN	NaN	NaN	NaN	NaN	NaN	NaN	NaN	NaN	NaN	NaN	NaN	NaN	+			1566	265
209	tr|F6TLW1|F6TLW1_MOUSE;tr|Q3URV4|Q3URV4_MOUSE;tr|F8VQJ3|F8VQJ3_MOUSE;sp|P02468|LAMC1_MOUSE	>tr|F6TLW1|F6TLW1_MOUSE Laminin subunit gamma-1 (Fragment) OS=Mus musculus GN=Lamc1 PE=4 SV=1;>tr|Q3URV4|Q3URV4_MOUSE Putative uncharacterized protein (Fragment) OS=Mus musculus GN=Lamc1 PE=2 SV=1;>tr|F8VQJ3|F8VQJ3_MOUSE Laminin subunit gamma-1 OS=Mus musc	4	1	1	8.8	14.216	0.022842	NaN	NaN	NaN	NaN	NaN	NaN	NaN	NaN	NaN	NaN	NaN	NaN	NaN	NaN	NaN	NaN	NaN	NaN	NaN	NaN	NaN	NaN	NaN	NaN	NaN	NaN	NaN	NaN	NaN	NaN	+			4901	266;267
210	tr|Q3UQD2|Q3UQD2_MOUSE;tr|Q3UVI0|Q3UVI0_MOUSE;tr|Q3UQ68|Q3UQ68_MOUSE;tr|Q9MD82|Q9MD82_MOUSE;tr|Q7JCZ8|Q7JCZ8_MOUSE;tr|Q7GIP3|Q7GIP3_MOUSE;tr|Q5GA74|Q5GA74_MUSMM;tr|Q4JFM6|Q4JFM6_MOUSE;tr|N0DTI5|N0DTI5_MOUSE;tr|K7XJX5|K7XJX5_MOUSE;tr|B9V1K9|B9V1K9_MOUSE;tr|B9V192|B9V192_MOUSE;tr|A3R488|A3R488_MOUSE;tr|A3R462|A3R462_MUSMC;tr|A3E4B7|A3E4B7_MOUSE;sp|P03921|NU5M_MOUSE	>tr|Q3UQD2|Q3UQD2_MOUSE Putative uncharacterized protein (Fragment) OS=Mus musculus GN=mt-Nd6 PE=2 SV=1;>tr|Q3UVI0|Q3UVI0_MOUSE NADH-ubiquinone oxidoreductase chain 5 (Fragment) OS=Mus musculus PE=2 SV=1;>tr|Q3UQ68|Q3UQ68_MOUSE NADH-ubiquinone oxidoreducta	16	1	1	21.2	9.223	3.1822e-09	NaN	NaN	NaN	NaN	NaN	NaN	NaN	NaN	NaN	NaN	NaN	NaN	NaN	NaN	NaN	NaN	NaN	NaN	NaN	NaN	NaN	NaN	NaN	NaN	NaN	NaN	NaN	NaN	NaN	NaN				4406
211	tr|Q6NY00|Q6NY00_MOUSE;tr|Q5FWB7|Q5FWB7_MOUSE;sp|P05064|ALDOA_MOUSE;tr|A6ZI44|A6ZI44_MOUSE;tr|D3YWI1|D3YWI1_MOUSE;tr|D3Z510|D3Z510_MOUSE;tr|D3YV98|D3YV98_MOUSE;tr|Q9CPQ9|Q9CPQ9_MOUSE;tr|A6ZI46|A6ZI46_MOUSE;tr|A6ZI47|A6ZI47_MOUSE	>tr|Q6NY00|Q6NY00_MOUSE Fructose-bisphosphate aldolase OS=Mus musculus GN=Aldoa PE=2 SV=1;>tr|Q5FWB7|Q5FWB7_MOUSE Fructose-bisphosphate aldolase OS=Mus musculus GN=Aldoa PE=2 SV=1;>sp|P05064|ALDOA_MOUSE Fructose-bisphosphate aldolase A OS=Mus musculus GN=A	10	14	14	50.3	39.311	0	0.83741	1.0683	1.0439	0.95926	1.1821	0.92736	0.68899	0.92115	0.87473	0.90716	1.1721	0.91167	0.82388	1.1002	0.92937	1.0307	1.0245	0.8888	0.80499	0.99672	0.97363	0.93199	1.2789	0.95351	NaN	NaN	NaN	NaN	NaN	NaN				66;1199;1376;1619;1901;2092;2549;2550;3193;3194;3349;4718;4781;5079	268
212	sp|P05202|AATM_MOUSE	>sp|P05202|AATM_MOUSE Aspartate aminotransferase, mitochondrial OS=Mus musculus GN=Got2 PE=1 SV=1	1	2	2	5.1	47.411	1.8632e-06	0.63144	0.89189	1.2487	1.096	2.121	1.2595	0.67099	0.94787	0.95043	0.97952	1.4198	1.0751	NaN	NaN	NaN	NaN	NaN	NaN	0.6555	0.94468	1.1569	1.0677	1.6341	1.0776	NaN	NaN	NaN	NaN	NaN	NaN				516;2031
213	sp|P05213|TBA1B_MOUSE;sp|P68369|TBA1A_MOUSE;tr|Q99KA2|Q99KA2_MOUSE;tr|Q5FW91|Q5FW91_MOUSE;sp|P05214|TBA3_MOUSE;sp|P68368|TBA4A_MOUSE;sp|Q9JJZ2|TBA8_MOUSE;tr|O89052|O89052_MOUSE;tr|Q9D9Y2|Q9D9Y2_MOUSE	>sp|P05213|TBA1B_MOUSE Tubulin alpha-1B chain OS=Mus musculus GN=Tuba1b PE=1 SV=2;>sp|P68369|TBA1A_MOUSE Tubulin alpha-1A chain OS=Mus musculus GN=Tuba1a PE=1 SV=1;>tr|Q99KA2|Q99KA2_MOUSE Tuba1b protein (Fragment) OS=Mus musculus GN=Tuba1b PE=2 SV=1;>tr|Q5	9	13	1	41.2	50.151	0	0.79161	0.95999	1.0867	0.98982	1.1988	0.99906	0.68718	0.98127	0.97742	1.003	1.3385	1.001	0.76693	1.0492	0.97919	1.0714	1.2372	1.0129	0.88276	1.119	1.0617	1.0276	1.2743	0.98965	0.75642	0.99663	0.75123	1.0608	0.89642	0.93028				444;854;868;919;981;1148;1372;1913;2445;2881;3345;4577;4827	269;3009
214	tr|Q52L79|Q52L79_MOUSE;tr|Q3V255|Q3V255_MOUSE;tr|Q3US19|Q3US19_MOUSE;sp|P05627|JUN_MOUSE;tr|Q52L49|Q52L49_MOUSE;sp|P15066|JUND_MOUSE	>tr|Q52L79|Q52L79_MOUSE Jun protein OS=Mus musculus GN=Jun PE=2 SV=1;>tr|Q3V255|Q3V255_MOUSE Putative uncharacterized protein OS=Mus musculus GN=Jun PE=2 SV=1;>tr|Q3US19|Q3US19_MOUSE Putative uncharacterized protein OS=Mus musculus GN=Jun PE=2 SV=1;>sp|P05	6	2	2	6.6	35.943	1.9245e-24	0.40232	0.54377	0.69395	0.71024	1.7961	1.3907	1.1981	1.7585	2.8808	2.9766	2.499	1.7932	0.20525	0.25749	0.40346	0.4744	1.4514	1.3267	1.063	1.4326	0.88509	0.8359	0.86527	0.59677	0.55319	0.82756	0.75521	1.0924	1.275	1.2359				2345;3061	270;271;3010
215	tr|Q61935|Q61935_MOUSE;tr|Q545G5|Q545G5_MOUSE;sp|P05977-2|MYL1_MOUSE;tr|E9PWG4|E9PWG4_MOUSE;tr|Q6PCW9|Q6PCW9_MOUSE;tr|Q545T7|Q545T7_MOUSE;sp|P05977|MYL1_MOUSE;sp|P09542|MYL3_MOUSE	>tr|Q61935|Q61935_MOUSE Ventricular alkali myosin light chain (Fragment) OS=Mus musculus GN=Myl3 PE=2 SV=1;>tr|Q545G5|Q545G5_MOUSE MCG121569, isoform CRA_b OS=Mus musculus GN=Myl1 PE=2 SV=1;>sp|P05977-2|MYL1_MOUSE Isoform MLC3 of Myosin light chain 1/3, sk	8	1	1	20.3	6.5243	0.015887	NaN	NaN	NaN	NaN	NaN	NaN	NaN	NaN	NaN	NaN	NaN	NaN	NaN	NaN	NaN	NaN	NaN	NaN	NaN	NaN	NaN	NaN	NaN	NaN	NaN	NaN	NaN	NaN	NaN	NaN	+			961
216	tr|Q564E2|Q564E2_MOUSE;tr|Q3TI99|Q3TI99_MOUSE;tr|Q3TCI7|Q3TCI7_MOUSE;sp|P06151|LDHA_MOUSE;tr|G5E8N5|G5E8N5_MOUSE;tr|Q3UDU4|Q3UDU4_MOUSE;tr|Q99K20|Q99K20_MOUSE;tr|Q3THB4|Q3THB4_MOUSE;tr|Q3UIC3|Q3UIC3_MOUSE;tr|D3Z736|D3Z736_MOUSE;tr|D3YZQ9|D3YZQ9_MOUSE;tr|Q6NXW3|Q6NXW3_MOUSE	>tr|Q564E2|Q564E2_MOUSE L-lactate dehydrogenase OS=Mus musculus GN=Ldha PE=2 SV=1;>tr|Q3TI99|Q3TI99_MOUSE L-lactate dehydrogenase OS=Mus musculus GN=Ldha PE=2 SV=1;>tr|Q3TCI7|Q3TCI7_MOUSE L-lactate dehydrogenase OS=Mus musculus GN=Ldha PE=2 SV=1;>sp|P06151	12	8	8	30.4	36.498	2.157e-236	0.96695	1.1768	1.2601	1.147	1.1607	0.96665	0.78624	1.1441	0.87282	0.95016	1.2357	0.9078	0.68329	1.0183	0.94266	1.0809	1.225	0.94572	0.73085	1.051	1.0266	0.96642	1.4388	0.97432	0.70659	1.0216	0.78608	1.0941	1.0934	1.0044				754;755;1629;2480;3485;3722;4039;4977
217	tr|B2RXT5|B2RXT5_MOUSE;sp|P06745|G6PI_MOUSE	>tr|B2RXT5|B2RXT5_MOUSE Glucose-6-phosphate isomerase OS=Mus musculus GN=Gpi1 PE=2 SV=1;>sp|P06745|G6PI_MOUSE Glucose-6-phosphate isomerase OS=Mus musculus GN=Gpi PE=1 SV=4	2	2	1	6.1	38.282	1.122e-11	0.82282	1.1025	1.2834	1.1402	1.598	1.0701	0.681	1.0062	0.88906	0.92789	1.2753	0.91623	NaN	NaN	NaN	NaN	NaN	NaN	NaN	NaN	NaN	NaN	NaN	NaN	0.72969	1.0035	0.79174	1.0532	1.1192	1.038				1683;4118
218	tr|Q6LAF5|Q6LAF5_MOUSE;tr|Q3UWH6|Q3UWH6_MOUSE;tr|Q9D0C0|Q9D0C0_MOUSE;tr|Q543M3|Q543M3_MOUSE;tr|Q3UHZ4|Q3UHZ4_MOUSE;tr|Q3U5U9|Q3U5U9_MOUSE;tr|Q3TVJ1|Q3TVJ1_MOUSE;tr|Q3TT75|Q3TT75_MOUSE;tr|Q3TNC8|Q3TNC8_MOUSE;sp|P06797|CATL1_MOUSE	>tr|Q6LAF5|Q6LAF5_MOUSE Cathepsin L (Fragment) OS=Mus musculus GN=Ctsl PE=2 SV=1;>tr|Q3UWH6|Q3UWH6_MOUSE Putative uncharacterized protein (Fragment) OS=Mus musculus GN=Ctsl PE=2 SV=1;>tr|Q9D0C0|Q9D0C0_MOUSE Putative uncharacterized protein OS=Mus musculus	10	2	2	21.4	18.293	5.3468e-08	NaN	NaN	NaN	NaN	NaN	NaN	NaN	NaN	NaN	NaN	NaN	NaN	NaN	NaN	NaN	NaN	NaN	NaN	NaN	NaN	NaN	NaN	NaN	NaN	NaN	NaN	NaN	NaN	NaN	NaN				1035;2880
219	tr|Q545V2|Q545V2_MOUSE;sp|P07091|S10A4_MOUSE;tr|D3YUT9|D3YUT9_MOUSE	>tr|Q545V2|Q545V2_MOUSE S100 calcium binding protein A4 OS=Mus musculus GN=S100a4 PE=4 SV=1;>sp|P07091|S10A4_MOUSE Protein S100-A4 OS=Mus musculus GN=S100a4 PE=1 SV=1;>tr|D3YUT9|D3YUT9_MOUSE Protein S100-A4 OS=Mus musculus GN=S100a4 PE=2 SV=1	3	5	5	32.7	11.721	2.3874e-288	0.82466	1.0204	1.1603	1.0044	1.3129	0.90307	0.75286	1.0581	0.97748	1.0264	1.3539	0.9902	0.8026	1.0819	0.9441	1.0467	1.1638	0.9874	0.83207	1.0193	1.1093	1.0728	1.2873	1.0072	0.7797	1.099	0.79592	1.0562	1.0176	0.97186				1015;2501;3687;4504;4885
220	tr|Q542G9|Q542G9_MOUSE;sp|P07356|ANXA2_MOUSE;tr|Q3UCD3|Q3UCD3_MOUSE;tr|Q9CZI7|Q9CZI7_MOUSE;tr|B0V2N7|B0V2N7_MOUSE;tr|B0V2N8|B0V2N8_MOUSE;tr|Q99KH3|Q99KH3_MOUSE;tr|B0V2N5|B0V2N5_MOUSE	>tr|Q542G9|Q542G9_MOUSE Annexin OS=Mus musculus GN=Anxa2 PE=2 SV=1;>sp|P07356|ANXA2_MOUSE Annexin A2 OS=Mus musculus GN=Anxa2 PE=1 SV=2;>tr|Q3UCD3|Q3UCD3_MOUSE Annexin OS=Mus musculus GN=Anxa2 PE=2 SV=1;>tr|Q9CZI7|Q9CZI7_MOUSE Annexin OS=Mus musculus GN=An	8	12	12	33.9	38.676	0	0.81604	0.96829	1.1218	1.0218	1.4136	1.0597	0.70429	0.91157	0.91856	0.96409	1.3586	1.0233	0.77979	1.1122	0.83874	0.933	1.0602	0.94886	0.74707	0.95196	1.0402	0.97527	1.4565	1.0134	0.74898	1.0027	0.81224	1.1523	0.95115	1.0196				99;481;1591;2091;2140;3243;3495;4085;4507;4508;4624;4634
221	tr|Q8C2R3|Q8C2R3_MOUSE;tr|Q8C2H6|Q8C2H6_MOUSE;tr|Q9D0H1|Q9D0H1_MOUSE;tr|Q8VDV6|Q8VDV6_MOUSE;tr|Q544L2|Q544L2_MOUSE;sp|P07607|TYSY_MOUSE	>tr|Q8C2R3|Q8C2R3_MOUSE Putative uncharacterized protein (Fragment) OS=Mus musculus GN=Tyms PE=2 SV=1;>tr|Q8C2H6|Q8C2H6_MOUSE Putative uncharacterized protein (Fragment) OS=Mus musculus GN=Tyms PE=2 SV=1;>tr|Q9D0H1|Q9D0H1_MOUSE Putative uncharacterized pro	6	1	1	7.2	25.209	0.00026615	NaN	NaN	NaN	NaN	NaN	NaN	NaN	NaN	NaN	NaN	NaN	NaN	NaN	NaN	NaN	NaN	NaN	NaN	NaN	NaN	NaN	NaN	NaN	NaN	NaN	NaN	NaN	NaN	NaN	NaN				678
222	tr|Q80Y52|Q80Y52_MOUSE;sp|P07901|HS90A_MOUSE;tr|Q3TKA2|Q3TKA2_MOUSE;tr|A0PJ91|A0PJ91_MOUSE;tr|Q3UIF3|Q3UIF3_MOUSE;tr|Q3TKB9|Q3TKB9_MOUSE;tr|Q3TKG0|Q3TKG0_MOUSE;tr|Q3TJU7|Q3TJU7_MOUSE;tr|Q8C5U3|Q8C5U3_MOUSE;tr|Q8C2A9|Q8C2A9_MOUSE;tr|B7ZC50|B7ZC50_MOUSE;tr|A2A6A2|A2A6A2_MOUSE;tr|B7ZC49|B7ZC49_MOUSE	>tr|Q80Y52|Q80Y52_MOUSE Heat shock protein 90, alpha (Cytosolic), class A member 1 OS=Mus musculus GN=Hsp90aa1 PE=2 SV=2;>sp|P07901|HS90A_MOUSE Heat shock protein HSP 90-alpha OS=Mus musculus GN=Hsp90aa1 PE=1 SV=4;>tr|Q3TKA2|Q3TKA2_MOUSE Putative uncharact	13	26	14	37.7	84.787	0	0.8224	1.0359	1.1295	1.1004	1.2817	0.96852	0.74656	1.0244	0.9308	0.99517	1.1209	0.89883	0.7438	1.089	0.96771	1.0752	1.2835	1.0142	0.76917	1.0576	1.1154	1.0617	1.4912	1.0144	0.7545	1.0226	0.75415	1.0345	0.98364	0.96501				78;289;621;622;672;715;766;925;958;959;960;1001;1009;1014;1075;1076;1617;1682;1714;1745;2417;2982;4812;5018;5019;5036	272;273
223	sp|P08003|PDIA4_MOUSE	>sp|P08003|PDIA4_MOUSE Protein disulfide-isomerase A4 OS=Mus musculus GN=Pdia4 PE=1 SV=3	1	4	4	8.2	71.982	4.769e-12	NaN	NaN	NaN	NaN	NaN	NaN	0.65002	0.93689	0.77108	0.83433	1.3343	0.9878	NaN	NaN	NaN	NaN	NaN	NaN	NaN	NaN	NaN	NaN	NaN	NaN	NaN	NaN	NaN	NaN	NaN	NaN				650;690;1859;2628
224	tr|Q91V38|Q91V38_MOUSE;tr|Q3UBU0|Q3UBU0_MOUSE;tr|Q3UAD6|Q3UAD6_MOUSE;sp|P08113|ENPL_MOUSE;tr|F7C312|F7C312_MOUSE;tr|Q3TUD6|Q3TUD6_MOUSE;tr|Q8CCY5|Q8CCY5_MOUSE;tr|Q8C2R2|Q8C2R2_MOUSE;tr|Q9CW12|Q9CW12_MOUSE	>tr|Q91V38|Q91V38_MOUSE Heat shock protein 90, beta (Grp94), member 1 OS=Mus musculus GN=Hsp90b1 PE=2 SV=1;>tr|Q3UBU0|Q3UBU0_MOUSE Putative uncharacterized protein OS=Mus musculus GN=Hsp90b1 PE=2 SV=1;>tr|Q3UAD6|Q3UAD6_MOUSE Heat shock protein 90kDa beta (	9	9	8	11.1	92.489	6.6346e-46	0.9066	0.99326	1.0569	1.0285	1.2887	1.1255	0.80521	0.99962	0.90254	0.96207	1.1397	1.0045	NaN	NaN	NaN	NaN	NaN	NaN	NaN	NaN	NaN	NaN	NaN	NaN	NaN	NaN	NaN	NaN	NaN	NaN				616;889;1013;1616;2079;2429;2482;2893;3933
225	tr|Q3UF30|Q3UF30_MOUSE;tr|Q3TC45|Q3TC45_MOUSE;sp|P08207|S10AA_MOUSE	>tr|Q3UF30|Q3UF30_MOUSE Putative uncharacterized protein OS=Mus musculus GN=S100a10 PE=4 SV=1;>tr|Q3TC45|Q3TC45_MOUSE S100 calcium binding protein A10 (Calpactin), isoform CRA_a OS=Mus musculus GN=S100a10 PE=4 SV=1;>sp|P08207|S10AA_MOUSE Protein S100-A10 O	3	1	1	10.3	11.213	0.0030238	NaN	NaN	NaN	NaN	NaN	NaN	NaN	NaN	NaN	NaN	NaN	NaN	NaN	NaN	NaN	NaN	NaN	NaN	NaN	NaN	NaN	NaN	NaN	NaN	NaN	NaN	NaN	NaN	NaN	NaN				1139
226	sp|P08249|MDHM_MOUSE	>sp|P08249|MDHM_MOUSE Malate dehydrogenase, mitochondrial OS=Mus musculus GN=Mdh2 PE=1 SV=3	1	4	4	13.6	35.611	1.6793e-09	NaN	NaN	NaN	NaN	NaN	NaN	0.59241	0.88978	0.99924	1.0431	1.6186	1.1075	0.30992	0.2665	0.6196	0.5822	3.8906	4.2573	0.74821	1.0685	0.98776	0.91158	1.365	0.99767	NaN	NaN	NaN	NaN	NaN	NaN				1699;2114;4764;4905
227	sp|P08553|NFM_MOUSE	>sp|P08553|NFM_MOUSE Neurofilament medium polypeptide OS=Mus musculus GN=Nefm PE=1 SV=4	1	2	1	2.7	95.915	1.9749e-65	NaN	NaN	NaN	NaN	NaN	NaN	NaN	NaN	NaN	NaN	NaN	NaN	NaN	NaN	NaN	NaN	NaN	NaN	NaN	NaN	NaN	NaN	NaN	NaN	NaN	NaN	NaN	NaN	NaN	NaN				104;1129	274
228	tr|O08847|O08847_MOUSE;sp|P08775|RPB1_MOUSE	>tr|O08847|O08847_MOUSE DNA-directed RNA polymerase OS=Mus musculus GN=Polr2a PE=2 SV=1;>sp|P08775|RPB1_MOUSE DNA-directed RNA polymerase II subunit RPB1 OS=Mus musculus GN=Polr2a PE=1 SV=3	2	1	1	1.4	216.76	3.2365e-06	NaN	NaN	NaN	NaN	NaN	NaN	NaN	NaN	NaN	NaN	NaN	NaN	NaN	NaN	NaN	NaN	NaN	NaN	0.8466	1.1616	1.0448	1.0108	1.2794	0.92902	NaN	NaN	NaN	NaN	NaN	NaN				5072	275;276;277;3011;3012
229	sp|P09055|ITB1_MOUSE;sp|P09055-2|ITB1_MOUSE	>sp|P09055|ITB1_MOUSE Integrin beta-1 OS=Mus musculus GN=Itgb1 PE=1 SV=1;>sp|P09055-2|ITB1_MOUSE Isoform 2 of Integrin beta-1 OS=Mus musculus GN=Itgb1	2	3	3	6	88.231	8.0683e-14	0.31619	0.42891	0.29914	0.30392	0.91153	0.71015	NaN	NaN	NaN	NaN	NaN	NaN	NaN	NaN	NaN	NaN	NaN	NaN	NaN	NaN	NaN	NaN	NaN	NaN	NaN	NaN	NaN	NaN	NaN	NaN				718;2560;2568
230	tr|Q3UDR2|Q3UDR2_MOUSE;tr|Q3URP6|Q3URP6_MOUSE;tr|Q3UBY9|Q3UBY9_MOUSE;tr|Q3U738|Q3U738_MOUSE;tr|Q3TWE3|Q3TWE3_MOUSE;tr|Q3TIM0|Q3TIM0_MOUSE;tr|Q3THC3|Q3THC3_MOUSE;tr|Q3TF72|Q3TF72_MOUSE;sp|P09103|PDIA1_MOUSE;tr|Q3UJA8|Q3UJA8_MOUSE;tr|Q3UA23|Q3UA23_MOUSE;tr|Q3TGS0|Q3TGS0_MOUSE;tr|Q3TT76|Q3TT76_MOUSE;tr|E9Q8G8|E9Q8G8_MOUSE;tr|Q3TIQ5|Q3TIQ5_MOUSE	>tr|Q3UDR2|Q3UDR2_MOUSE Protein disulfide-isomerase (Fragment) OS=Mus musculus GN=P4hb PE=2 SV=1;>tr|Q3URP6|Q3URP6_MOUSE Protein disulfide-isomerase OS=Mus musculus GN=P4hb PE=2 SV=1;>tr|Q3UBY9|Q3UBY9_MOUSE Protein disulfide-isomerase OS=Mus musculus GN=P4	15	11	11	23.4	56.6	6.4623e-57	0.80582	1.0096	1.0869	1.0093	1.2877	0.90371	0.75318	1.096	0.93464	1.0212	1.2655	0.94107	0.70221	1.0277	0.78353	0.87366	1.1154	0.85862	0.73034	1.0211	1.071	1.0252	1.5086	1.0153	0.70786	0.95934	0.72015	0.98937	0.99401	1.0069				593;1752;2279;2410;2447;2633;2940;4095;4768;4882;5041
231	tr|Q8CE30|Q8CE30_MOUSE;tr|Q8CD23|Q8CD23_MOUSE;tr|Q3TL52|Q3TL52_MOUSE;tr|Q3TGR3|Q3TGR3_MOUSE;sp|P09405|NUCL_MOUSE;tr|Q3TT41|Q3TT41_MOUSE;tr|Q9CT46|Q9CT46_MOUSE	>tr|Q8CE30|Q8CE30_MOUSE Putative uncharacterized protein OS=Mus musculus GN=Ncl PE=2 SV=1;>tr|Q8CD23|Q8CD23_MOUSE Putative uncharacterized protein OS=Mus musculus GN=Ncl PE=2 SV=1;>tr|Q3TL52|Q3TL52_MOUSE Putative uncharacterized protein OS=Mus musculus GN=	7	12	12	18.2	76.711	6.4411e-224	0.73103	0.96215	1.0704	0.96183	1.5786	1.0731	0.74111	1.0777	1.0571	1.0935	1.4286	1.0352	0.71452	1.0256	0.90981	1.0068	1.2068	1.0084	0.89457	1.081	1.072	1.0095	1.4344	1.0345	0.75491	1.0988	0.72622	0.97806	0.88389	0.91389				900;1298;1315;2027;2383;2753;2908;3277;3328;3812;4438;4798	278
232	sp|P09411|PGK1_MOUSE;tr|S4R2M7|S4R2M7_MOUSE;sp|P09041|PGK2_MOUSE;tr|B0LAA9|B0LAA9_MOUSE	>sp|P09411|PGK1_MOUSE Phosphoglycerate kinase 1 OS=Mus musculus GN=Pgk1 PE=1 SV=4;>tr|S4R2M7|S4R2M7_MOUSE Phosphoglycerate kinase OS=Mus musculus GN=Pgk1 PE=1 SV=1;>sp|P09041|PGK2_MOUSE Phosphoglycerate kinase 2 OS=Mus musculus GN=Pgk2 PE=1 SV=4	4	8	8	22.5	44.55	1.1211e-266	0.89187	1.0022	1.0776	0.98537	1.102	0.93642	0.73639	1.0781	0.96679	1.0197	1.2174	0.8877	0.76987	1.0948	0.91067	1.013	1.1879	0.94775	0.79445	1.0546	1.0349	0.98247	1.3023	0.92052	0.82903	1.0909	0.78237	1.09	0.86361	0.98071				191;1169;1170;2007;2405;2962;4868;4952
233	tr|Q569U6|Q569U6_MOUSE;tr|Q3U2Y0|Q3U2Y0_MOUSE;tr|Q3TXR4|Q3TXR4_MOUSE;sp|P09450|JUNB_MOUSE;tr|Q3U0S8|Q3U0S8_MOUSE	>tr|Q569U6|Q569U6_MOUSE Jun-B oncogene OS=Mus musculus GN=Junb PE=2 SV=1;>tr|Q3U2Y0|Q3U2Y0_MOUSE Putative uncharacterized protein OS=Mus musculus GN=Junb PE=2 SV=1;>tr|Q3TXR4|Q3TXR4_MOUSE Putative uncharacterized protein OS=Mus musculus GN=Junb PE=2 SV=1;>	5	2	2	8.4	35.765	6.9391e-35	0.69409	0.83354	0.84766	0.82775	1.2372	1.0769	0.72584	0.90136	0.61001	0.66167	0.98262	0.88225	NaN	NaN	NaN	NaN	NaN	NaN	NaN	NaN	NaN	NaN	NaN	NaN	NaN	NaN	NaN	NaN	NaN	NaN				4150;4258	279;280;281;3013
234	tr|Q5BL14|Q5BL14_MOUSE;tr|Q58E57|Q58E57_MOUSE;sp|P09602|HMGN2_MOUSE;tr|A3KGL9|A3KGL9_MOUSE;tr|F6W687|F6W687_MOUSE;tr|Q5XK38|Q5XK38_MOUSE;tr|B7ZCQ3|B7ZCQ3_MOUSE;tr|E9Q2Z4|E9Q2Z4_MOUSE;tr|J3QM43|J3QM43_MOUSE	>tr|Q5BL14|Q5BL14_MOUSE High mobility group nucleosomal binding domain 2 OS=Mus musculus GN=Hmgn2 PE=4 SV=1;>tr|Q58E57|Q58E57_MOUSE High mobility group nucleosomal binding domain 2 OS=Mus musculus GN=Hmgn2 PE=4 SV=1;>sp|P09602|HMGN2_MOUSE Non-histone chrom	9	4	4	48.9	9.4226	6.98e-25	0.68774	0.90153	1.0713	1.0173	1.4813	1.0514	0.52693	0.80093	0.92705	0.99228	1.8263	1.2553	0.71415	1.0746	0.92988	1.0272	1.3697	1.004	0.69884	0.96685	0.91718	0.88596	1.4363	0.97947	NaN	NaN	NaN	NaN	NaN	NaN				64;486;2564;4512
235	tr|Q3UA95|Q3UA95_MOUSE;tr|B2RVP5|B2RVP5_MOUSE;sp|Q3THW5|H2AV_MOUSE;sp|P0C0S6|H2AZ_MOUSE;tr|Q8R029|Q8R029_MOUSE;tr|Q3TFU6|Q3TFU6_MOUSE	>tr|Q3UA95|Q3UA95_MOUSE Histone H2A OS=Mus musculus GN=H2afz PE=3 SV=1;>tr|B2RVP5|B2RVP5_MOUSE Histone H2A OS=Mus musculus GN=H2afv PE=2 SV=1;>sp|Q3THW5|H2AV_MOUSE Histone H2A.V OS=Mus musculus GN=H2afv PE=1 SV=3;>sp|P0C0S6|H2AZ_MOUSE Histone H2A.Z OS=Mus	6	3	2	31.4	10.984	1.6793e-50	NaN	NaN	NaN	NaN	NaN	NaN	0.69996	1.0033	1.0098	1.0937	1.5218	1.095	NaN	NaN	NaN	NaN	NaN	NaN	0.73121	0.98933	0.99427	0.88813	1.3602	0.93638	NaN	NaN	NaN	NaN	NaN	NaN				162;417;1241
236	sp|P0C6F1|DYH2_MOUSE;tr|D3Z667|D3Z667_MOUSE	>sp|P0C6F1|DYH2_MOUSE Dynein heavy chain 2, axonemal OS=Mus musculus GN=Dnah2 PE=2 SV=1;>tr|D3Z667|D3Z667_MOUSE Dynein heavy chain 2, axonemal OS=Mus musculus GN=Dnah2 PE=2 SV=1	2	1	1	0.2	511.56	0.027971	NaN	NaN	NaN	NaN	NaN	NaN	NaN	NaN	NaN	NaN	NaN	NaN	NaN	NaN	NaN	NaN	NaN	NaN	NaN	NaN	NaN	NaN	NaN	NaN	NaN	NaN	NaN	NaN	NaN	NaN	+			2273	282
237	tr|A5JUZ1|A5JUZ1_MOUSE;tr|E9Q9J0|E9Q9J0_MOUSE;tr|Q66JP1|Q66JP1_MOUSE;tr|J3QK04|J3QK04_MOUSE;sp|P62984|RL40_MOUSE;tr|Q8C2K3|Q8C2K3_MOUSE;tr|Q642L7|Q642L7_MOUSE;sp|P62983|RS27A_MOUSE;tr|E9Q4P0|E9Q4P0_MOUSE;tr|E9Q5F6|E9Q5F6_MOUSE;tr|Q922B0|Q922B0_MOUSE;tr|E9QNP0|E9QNP0_MOUSE;tr|Q5SX22|Q5SX22_MOUSE;tr|Q3TH47|Q3TH47_MOUSE;tr|Q78XY9|Q78XY9_MOUSE;tr|Q6NZC5|Q6NZC5_MOUSE;sp|P0CG49|UBB_MOUSE;tr|Q8R0Z9|Q8R0…	>tr|A5JUZ1|A5JUZ1_MOUSE Ubiqutin subunit 1 (Fragment) OS=Mus musculus GN=Ubc PE=2 SV=1;>tr|E9Q9J0|E9Q9J0_MOUSE Ubiquitin-60S ribosomal protein L40 (Fragment) OS=Mus musculus GN=Uba52 PE=1 SV=1;>tr|Q66JP1|Q66JP1_MOUSE MCG23116, isoform CRA_a OS=Mus musculus	21	1	1	21.1	8.5647	8.1671e-05	NaN	NaN	NaN	NaN	NaN	NaN	NaN	NaN	NaN	NaN	NaN	NaN	NaN	NaN	NaN	NaN	NaN	NaN	NaN	NaN	NaN	NaN	NaN	NaN	NaN	NaN	NaN	NaN	NaN	NaN				4585
238	tr|Q4FJV4|Q4FJV4_MOUSE;tr|Q3U5N9|Q3U5N9_MOUSE;tr|B7STB7|B7STB7_MOUSE;sp|P10107|ANXA1_MOUSE;tr|Q4FK88|Q4FK88_MOUSE;tr|Q3US43|Q3US43_MOUSE	>tr|Q4FJV4|Q4FJV4_MOUSE Annexin OS=Mus musculus GN=Anxa1 PE=2 SV=1;>tr|Q3U5N9|Q3U5N9_MOUSE Annexin OS=Mus musculus GN=Anxa1 PE=2 SV=1;>tr|B7STB7|B7STB7_MOUSE Annexin OS=Mus musculus GN=Anxa1 PE=2 SV=1;>sp|P10107|ANXA1_MOUSE Annexin A1 OS=Mus musculus GN=An	6	10	10	33.5	38.734	0	0.78906	0.99834	1.1376	1.0757	1.4577	1.0859	0.73938	1.0404	1.0325	1.094	1.4324	1.0862	0.65263	0.92659	0.90094	0.97718	1.1489	0.90002	0.75472	1.0524	1.0877	1.0436	1.5715	1.0919	0.73776	0.9349	0.69034	0.98363	0.95954	1.0248				59;252;262;617;1337;1567;1590;2622;3826;4633	283;284;285
239	tr|Q58E64|Q58E64_MOUSE;tr|Q3UA81|Q3UA81_MOUSE;tr|Q3TII3|Q3TII3_MOUSE;sp|P10126|EF1A1_MOUSE;tr|Q3UZQ3|Q3UZQ3_MOUSE;sp|P62631|EF1A2_MOUSE;tr|D3Z3I8|D3Z3I8_MOUSE;tr|D3YZ68|D3YZ68_MOUSE;tr|Q4FZE5|Q4FZE5_MOUSE	>tr|Q58E64|Q58E64_MOUSE Elongation factor 1-alpha OS=Mus musculus GN=Eef1a1 PE=2 SV=1;>tr|Q3UA81|Q3UA81_MOUSE Elongation factor 1-alpha OS=Mus musculus GN=Eef1a1 PE=2 SV=1;>tr|Q3TII3|Q3TII3_MOUSE Elongation factor 1-alpha OS=Mus musculus GN=Eef1a1 PE=2 SV=	9	11	11	26.8	50.113	4.225e-124	0.79901	0.97943	1.0654	0.99205	1.3839	0.98883	0.72473	1.0258	1.0044	1.0623	1.476	1.0404	0.67509	0.91891	0.95906	1.0621	1.4705	1.1921	0.76582	1.0639	1.0866	1.0484	1.4945	1.0255	0.69211	0.93536	0.80119	1.0835	1.2274	1.1613				1905;2177;2513;2634;3347;3469;3541;4411;4562;4807;5086
240	tr|Q6LAF6|Q6LAF6_MOUSE;tr|Q3TVS6|Q3TVS6_MOUSE;tr|Q3TC17|Q3TC17_MOUSE;sp|P10605|CATB_MOUSE	>tr|Q6LAF6|Q6LAF6_MOUSE Cathepsin B (Fragment) OS=Mus musculus GN=Ctsb PE=2 SV=1;>tr|Q3TVS6|Q3TVS6_MOUSE Putative uncharacterized protein OS=Mus musculus GN=Ctsb PE=2 SV=1;>tr|Q3TC17|Q3TC17_MOUSE Putative uncharacterized protein OS=Mus musculus GN=Ctsb PE=	4	1	1	6.7	20.923	0.00090504	NaN	NaN	NaN	NaN	NaN	NaN	0.92457	1.0669	1.054	1.0039	1.1003	0.91714	NaN	NaN	NaN	NaN	NaN	NaN	NaN	NaN	NaN	NaN	NaN	NaN	NaN	NaN	NaN	NaN	NaN	NaN				1658
241	sp|P10639|THIO_MOUSE	>sp|P10639|THIO_MOUSE Thioredoxin OS=Mus musculus GN=Txn PE=1 SV=3	1	4	4	31.4	11.675	1.2548e-30	0.8319	1.1336	1.2224	1.1334	1.5374	1.0602	0.66714	1.0132	1.0338	1.0825	1.4793	1.0697	0.66429	0.96896	0.92867	1.0279	1.4979	1.1551	NaN	NaN	NaN	NaN	NaN	NaN	NaN	NaN	NaN	NaN	NaN	NaN				890;2369;4819;4820
242	sp|P10711-2|TCEA1_MOUSE;tr|Q3UWX7|Q3UWX7_MOUSE;tr|Q3UPE0|Q3UPE0_MOUSE;sp|P10711|TCEA1_MOUSE;tr|E9PYD5|E9PYD5_MOUSE	>sp|P10711-2|TCEA1_MOUSE Isoform 1 of Transcription elongation factor A protein 1 OS=Mus musculus GN=Tcea1;>tr|Q3UWX7|Q3UWX7_MOUSE Putative uncharacterized protein OS=Mus musculus GN=Tcea1 PE=2 SV=1;>tr|Q3UPE0|Q3UPE0_MOUSE Putative uncharacterized protein	5	1	1	5.6	29.929	0.0013066	NaN	NaN	NaN	NaN	NaN	NaN	NaN	NaN	NaN	NaN	NaN	NaN	NaN	NaN	NaN	NaN	NaN	NaN	0.66553	0.93124	1.0125	0.94884	1.4618	0.99277	NaN	NaN	NaN	NaN	NaN	NaN				2167	286
243	tr|Q3U144|Q3U144_MOUSE;tr|Q8BTJ9|Q8BTJ9_MOUSE;tr|Q3TN39|Q3TN39_MOUSE;sp|P10852|4F2_MOUSE;tr|Q60849|Q60849_MOUSE;sp|P10852-2|4F2_MOUSE	>tr|Q3U144|Q3U144_MOUSE Putative uncharacterized protein (Fragment) OS=Mus musculus GN=Slc3a2 PE=2 SV=1;>tr|Q8BTJ9|Q8BTJ9_MOUSE Putative uncharacterized protein OS=Mus musculus GN=Slc3a2 PE=2 SV=1;>tr|Q3TN39|Q3TN39_MOUSE Putative uncharacterized protein OS	6	3	3	11.5	44.309	1.4497e-32	0.74611	1.036	1.3691	1.1872	1.7281	1.1009	0.69958	0.90632	0.9744	1.0628	1.4688	1.2147	NaN	NaN	NaN	NaN	NaN	NaN	0.65136	1.0129	1.0958	1.032	1.6253	0.99695	NaN	NaN	NaN	NaN	NaN	NaN				1501;3020;3311
244	tr|A0JLV3|A0JLV3_MOUSE;tr|B2RVD5|B2RVD5_MOUSE;sp|Q8CGP2|H2B1P_MOUSE;sp|Q8CGP1|H2B1K_MOUSE;sp|Q64475|H2B1B_MOUSE;sp|P10853|H2B1F_MOUSE;tr|Q8CBB6|Q8CBB6_MOUSE;tr|Q921L4|Q921L4_MOUSE;sp|Q8CGP2-2|H2B1P_MOUSE;tr|B2RTK3|B2RTK3_MOUSE;sp|Q6ZWY9|H2B1C_MOUSE;sp|Q64525|H2B2B_MOUSE;sp|Q64478|H2B1H_MOUSE;sp|P10854|H2B1M_MOUSE;sp|Q9D2U9|H2B3A_MOUSE;sp|Q8CGP0|H2B3B_MOUSE;tr|A0JNS9|A0JNS9_MOUSE;sp|P70696|H2B1A_M…	>tr|A0JLV3|A0JLV3_MOUSE Histone H2B (Fragment) OS=Mus musculus GN=Hist1h2bj PE=2 SV=1;>tr|B2RVD5|B2RVD5_MOUSE Histone H2B OS=Mus musculus GN=Hist1h2bk PE=2 SV=1;>sp|Q8CGP2|H2B1P_MOUSE Histone H2B type 1-P OS=Mus musculus GN=Hist1h2bp PE=1 SV=3;>sp|Q8CGP1|H	22	8	8	54.5	13.579	8.2211e-72	0.90473	1.0038	1.1642	1.0469	1.3577	0.98611	0.70296	1.0453	0.9968	1.0356	1.3876	0.97415	0.66208	0.94151	0.92066	1.0317	1.3835	1.0389	0.69608	0.97558	1.1167	1.0629	1.6118	1.0936	0.72676	0.97533	0.72307	0.9922	0.99332	0.96013				255;985;1101;1644;1858;2101;2483;3481
245	tr|Q8C1Y3|Q8C1Y3_MOUSE;tr|Q3U4Y0|Q3U4Y0_MOUSE;sp|P10922|H10_MOUSE	>tr|Q8C1Y3|Q8C1Y3_MOUSE Putative uncharacterized protein OS=Mus musculus GN=H1f0 PE=2 SV=1;>tr|Q3U4Y0|Q3U4Y0_MOUSE Putative uncharacterized protein OS=Mus musculus GN=H1f0 PE=2 SV=1;>sp|P10922|H10_MOUSE Histone H1.0 OS=Mus musculus GN=H1f0 PE=2 SV=4	3	2	2	12.8	19.253	7.3646e-10	NaN	NaN	NaN	NaN	NaN	NaN	NaN	NaN	NaN	NaN	NaN	NaN	NaN	NaN	NaN	NaN	NaN	NaN	NaN	NaN	NaN	NaN	NaN	NaN	NaN	NaN	NaN	NaN	NaN	NaN				4525;4821
246	sp|P11103-2|PARP1_MOUSE;tr|Q3U868|Q3U868_MOUSE;sp|P11103|PARP1_MOUSE;tr|Q921K2|Q921K2_MOUSE;tr|Q3UJ03|Q3UJ03_MOUSE;tr|Q3TX36|Q3TX36_MOUSE;tr|Q3TM68|Q3TM68_MOUSE;tr|Q3TIV3|Q3TIV3_MOUSE;tr|Q3TF18|Q3TF18_MOUSE	>sp|P11103-2|PARP1_MOUSE Isoform 2 of Poly [ADP-ribose] polymerase 1 OS=Mus musculus GN=Parp1;>tr|Q3U868|Q3U868_MOUSE Putative uncharacterized protein (Fragment) OS=Mus musculus GN=Parp1 PE=2 SV=1;>sp|P11103|PARP1_MOUSE Poly [ADP-ribose] polymerase 1 OS=Mu	9	3	3	9.3	55.368	4.8088e-07	0.69654	0.93302	1.0564	0.95783	1.4652	1.0138	0.59524	0.98139	0.93045	1.0566	1.5486	1.0436	NaN	NaN	NaN	NaN	NaN	NaN	NaN	NaN	NaN	NaN	NaN	NaN	NaN	NaN	NaN	NaN	NaN	NaN				1341;1852;2231
247	tr|Q3UH17|Q3UH17_MOUSE;tr|Q3UHL6|Q3UHL6_MOUSE;tr|Q3UGY5|Q3UGY5_MOUSE;sp|P11276|FINC_MOUSE;tr|Q3TBB4|Q3TBB4_MOUSE;tr|Q3UHR1|Q3UHR1_MOUSE;tr|B7ZNJ1|B7ZNJ1_MOUSE;tr|B9EHT6|B9EHT6_MOUSE;tr|Q3TCF1|Q3TCF1_MOUSE;tr|Q3UZF9|Q3UZF9_MOUSE;tr|Q3TCL7|Q3TCL7_MOUSE;tr|Q8R3F3|Q8R3F3_MOUSE;tr|Q9Z1Z8|Q9Z1Z8_MOUSE;tr|Q4KL80|Q4KL80_MOUSE	>tr|Q3UH17|Q3UH17_MOUSE Putative uncharacterized protein OS=Mus musculus GN=Fn1 PE=2 SV=1;>tr|Q3UHL6|Q3UHL6_MOUSE Putative uncharacterized protein OS=Mus musculus GN=Fn1 PE=2 SV=1;>tr|Q3UGY5|Q3UGY5_MOUSE Putative uncharacterized protein OS=Mus musculus GN=	14	8	8	6.4	249.58	2.1511e-104	1.2749	1.6321	1.2492	1.1798	0.98856	0.78621	0.67641	0.951	0.565	0.59791	0.74907	0.62746	NaN	NaN	NaN	NaN	NaN	NaN	1.1224	1.4453	1.0742	1.0302	0.95484	0.69851	NaN	NaN	NaN	NaN	NaN	NaN				1090;1260;1638;2015;2801;4521;4589;4811
248	tr|Q99JW7|Q99JW7_MOUSE;sp|P11440|CDK1_MOUSE;tr|Q8R4A4|Q8R4A4_MOUSE;tr|D3Z2T9|D3Z2T9_MOUSE;sp|Q80YP0|CDK3_MOUSE	>tr|Q99JW7|Q99JW7_MOUSE Cdc2a protein (Fragment) OS=Mus musculus GN=Cdk1 PE=2 SV=1;>sp|P11440|CDK1_MOUSE Cyclin-dependent kinase 1 OS=Mus musculus GN=Cdk1 PE=1 SV=3;>tr|Q8R4A4|Q8R4A4_MOUSE Cell cycle p34 CDC2 kinase protein (Fragment) OS=Mus musculus PE=2	5	3	2	11.9	33.832	2.9554e-79	0.65575	0.87897	0.93616	0.91309	1.5266	1.0558	0.94394	1.3324	1.0735	1.1161	1.4981	1.046	0.32619	0.46154	0.65225	0.72267	1.8429	1.3472	0.74744	1.0106	1.3029	1.2283	1.6092	1.1153	NaN	NaN	NaN	NaN	NaN	NaN				657;1900;2879	3014;3474
249	tr|Q71LX8|Q71LX8_MOUSE;sp|P11499|HS90B_MOUSE;tr|Q80YC2|Q80YC2_MOUSE;tr|Q811H6|Q811H6_MOUSE;tr|E9Q3D6|E9Q3D6_MOUSE;tr|E9PX27|E9PX27_MOUSE;tr|E9Q0C3|E9Q0C3_MOUSE;tr|D3Z1R1|D3Z1R1_MOUSE	>tr|Q71LX8|Q71LX8_MOUSE Heat shock protein 84b OS=Mus musculus GN=Hsp90ab1 PE=2 SV=1;>sp|P11499|HS90B_MOUSE Heat shock protein HSP 90-beta OS=Mus musculus GN=Hsp90ab1 PE=1 SV=3	8	29	16	43.4	83.28	0	0.81478	1.0626	1.1678	1.0722	1.4055	1.0325	0.68784	0.98903	0.86979	0.93839	1.2755	0.94701	0.73035	1.0737	0.93924	1.0867	1.3693	1.0433	0.79159	1.0899	1.0984	1.0291	1.4778	1.0024	0.82063	1.0606	0.7833	1.0799	0.91308	1.0205				71;78;287;288;674;716;925;958;959;960;1001;1013;1065;1617;1682;1745;1868;1882;1883;1884;2418;2419;2983;3985;4612;5018;5019;5034;5036	287;288
250	sp|P11983-2|TCPA_MOUSE;sp|P11983|TCPA_MOUSE;tr|W0TYI4|W0TYI4_MOUSE	>sp|P11983-2|TCPA_MOUSE Isoform 2 of T-complex protein 1 subunit alpha OS=Mus musculus GN=Tcp1;>sp|P11983|TCPA_MOUSE T-complex protein 1 subunit alpha OS=Mus musculus GN=Tcp1 PE=1 SV=3;>tr|W0TYI4|W0TYI4_MOUSE T-complex protein 1 subunit alpha (Fragment) OS	3	4	4	6.1	55.458	5.7473e-21	0.88772	1.0432	1.1518	1.035	1.248	0.89259	0.66557	0.87577	0.86899	0.9276	1.2582	0.98802	NaN	NaN	NaN	NaN	NaN	NaN	0.72562	1.0362	1.161	1.0828	1.3274	1.1113	NaN	NaN	NaN	NaN	NaN	NaN				140;141;515;1698	289
251	tr|Q8CD98|Q8CD98_MOUSE;sp|P12382|K6PL_MOUSE	>tr|Q8CD98|Q8CD98_MOUSE Putative uncharacterized protein OS=Mus musculus GN=Pfkl PE=2 SV=1;>sp|P12382|K6PL_MOUSE 6-phosphofructokinase, liver type OS=Mus musculus GN=Pfkl PE=1 SV=4	2	1	1	1.7	51.701	0.022384	NaN	NaN	NaN	NaN	NaN	NaN	NaN	NaN	NaN	NaN	NaN	NaN	NaN	NaN	NaN	NaN	NaN	NaN	NaN	NaN	NaN	NaN	NaN	NaN	NaN	NaN	NaN	NaN	NaN	NaN	+			4604	290
252	tr|Q3UGE5|Q3UGE5_MOUSE;sp|P12815-2|PDCD6_MOUSE;tr|Q8C5M4|Q8C5M4_MOUSE;sp|P12815|PDCD6_MOUSE	>tr|Q3UGE5|Q3UGE5_MOUSE Programmed cell death 6, isoform CRA_a OS=Mus musculus GN=Pdcd6 PE=2 SV=1;>sp|P12815-2|PDCD6_MOUSE Isoform 2 of Programmed cell death protein 6 OS=Mus musculus GN=Pdcd6;>tr|Q8C5M4|Q8C5M4_MOUSE Putative uncharacterized protein OS=Mus	4	1	1	9.2	14.384	6.454e-06	NaN	NaN	NaN	NaN	NaN	NaN	NaN	NaN	NaN	NaN	NaN	NaN	NaN	NaN	NaN	NaN	NaN	NaN	NaN	NaN	NaN	NaN	NaN	NaN	NaN	NaN	NaN	NaN	NaN	NaN				713
253	tr|Q6P1A9|Q6P1A9_MOUSE;tr|Q5EBG5|Q5EBG5_MOUSE;tr|Q58ET1|Q58ET1_MOUSE;tr|L7N202|L7N202_MOUSE;tr|D3YXT4|D3YXT4_MOUSE;sp|P12970|RL7A_MOUSE;tr|Q80UT7|Q80UT7_MOUSE;tr|Q8CDE3|Q8CDE3_MOUSE;tr|F6SSI5|F6SSI5_MOUSE;tr|V9GX35|V9GX35_MOUSE;tr|F6YI27|F6YI27_MOUSE;tr|F6ZVW4|F6ZVW4_MOUSE	>tr|Q6P1A9|Q6P1A9_MOUSE Ribosomal protein L7A OS=Mus musculus GN=Rpl7a PE=2 SV=1;>tr|Q5EBG5|Q5EBG5_MOUSE Ribosomal protein L7A OS=Mus musculus GN=Rpl7a PE=2 SV=1;>tr|Q58ET1|Q58ET1_MOUSE MCG11348 OS=Mus musculus GN=Rpl7a PE=2 SV=1;>tr|L7N202|L7N202_MOUSE Un	12	3	3	9.4	30.024	6.0705e-211	0.79015	1.0341	1.1868	1.1028	1.4492	1.0281	0.71715	1.0437	1.1093	1.2084	1.7174	1.2629	0.65962	0.95966	0.88132	0.97258	1.2638	0.97283	0.62262	0.86328	1.1672	1.1137	1.8641	1.26	0.73802	1.0573	0.8302	1.1204	1.2565	1.1691				183;184;2788
254	tr|Q6PAC1|Q6PAC1_MOUSE;tr|Q3U9Q8|Q3U9Q8_MOUSE;sp|P13020-2|GELS_MOUSE;sp|P13020|GELS_MOUSE;tr|Q3TGJ9|Q3TGJ9_MOUSE;tr|Q3UCW8|Q3UCW8_MOUSE;CON__Q3SX14;tr|A6PWS5|A6PWS5_MOUSE	>tr|Q6PAC1|Q6PAC1_MOUSE Gelsolin, isoform CRA_c OS=Mus musculus GN=Gsn PE=2 SV=1;>tr|Q3U9Q8|Q3U9Q8_MOUSE Putative uncharacterized protein OS=Mus musculus GN=Gsn PE=2 SV=1;>sp|P13020-2|GELS_MOUSE Isoform 2 of Gelsolin OS=Mus musculus GN=Gsn;>sp|P13020|GELS_	8	8	8	16.3	80.762	7.9825e-208	0.8359	1.0688	1.1119	1.0702	1.2155	0.96389	0.71213	0.97541	0.91924	0.99754	1.3066	1.0039	0.73239	1.0271	0.84937	0.98538	1.1683	0.9962	0.7988	1.0449	1.0356	0.97466	1.3009	0.96378	0.80422	1.0161	0.6626	0.90086	0.8252	0.87412				558;725;808;1840;3466;3885;4222;4540
255	sp|P13595|NCAM1_MOUSE	>sp|P13595|NCAM1_MOUSE Neural cell adhesion molecule 1 OS=Mus musculus GN=Ncam1 PE=1 SV=3	1	1	1	1.2	119.43	0.0049857	NaN	NaN	NaN	NaN	NaN	NaN	NaN	NaN	NaN	NaN	NaN	NaN	NaN	NaN	NaN	NaN	NaN	NaN	NaN	NaN	NaN	NaN	NaN	NaN	NaN	NaN	NaN	NaN	NaN	NaN				2990	291;3015
256	tr|E9QB01|E9QB01_MOUSE;sp|P13595-2|NCAM1_MOUSE	>tr|E9QB01|E9QB01_MOUSE Neural cell adhesion molecule 1 OS=Mus musculus GN=Ncam1 PE=1 SV=1;>sp|P13595-2|NCAM1_MOUSE Isoform 2 of Neural cell adhesion molecule 1 OS=Mus musculus GN=Ncam1	2	1	1	2.5	93.491	2.7363e-06	NaN	NaN	NaN	NaN	NaN	NaN	0.51695	0.83801	0.73438	0.74018	1.3784	0.88852	NaN	NaN	NaN	NaN	NaN	NaN	NaN	NaN	NaN	NaN	NaN	NaN	NaN	NaN	NaN	NaN	NaN	NaN				1822
257	tr|A4FUS1|A4FUS1_MOUSE;sp|P14131|RS16_MOUSE;tr|Q641N3|Q641N3_MOUSE;tr|Q5CZY9|Q5CZY9_MOUSE	>tr|A4FUS1|A4FUS1_MOUSE MCG123443 OS=Mus musculus GN=Rps16 PE=2 SV=1;>sp|P14131|RS16_MOUSE 40S ribosomal protein S16 OS=Mus musculus GN=Rps16 PE=2 SV=4;>tr|Q641N3|Q641N3_MOUSE Rps16 protein (Fragment) OS=Mus musculus GN=Rps16 PE=2 SV=1;>tr|Q5CZY9|Q5CZY9_MO	4	4	4	26	16.445	6.3886e-08	NaN	NaN	NaN	NaN	NaN	NaN	0.93183	1.1427	1.096	1.16	1.1209	0.982	NaN	NaN	NaN	NaN	NaN	NaN	NaN	NaN	NaN	NaN	NaN	NaN	NaN	NaN	NaN	NaN	NaN	NaN				1322;1469;3539;5081
258	tr|Q5M9N8|Q5M9N8_MOUSE;tr|Q3UBI6|Q3UBI6_MOUSE;tr|Q3TK73|Q3TK73_MOUSE;sp|P14148|RL7_MOUSE;tr|F6XI62|F6XI62_MOUSE	>tr|Q5M9N8|Q5M9N8_MOUSE Ribosomal protein L7 OS=Mus musculus GN=Rpl7 PE=2 SV=1;>tr|Q3UBI6|Q3UBI6_MOUSE Putative uncharacterized protein OS=Mus musculus GN=Rpl7 PE=2 SV=1;>tr|Q3TK73|Q3TK73_MOUSE Putative uncharacterized protein OS=Mus musculus GN=Rpl7 PE=2	5	7	7	22.2	31.419	2.8106e-16	0.69236	0.89134	1.1043	0.99096	1.6184	1.0433	0.73145	1.156	1.2509	1.3095	1.6587	1.1074	NaN	NaN	NaN	NaN	NaN	NaN	0.53847	0.78769	1.0415	1.0125	1.4923	1.2167	NaN	NaN	NaN	NaN	NaN	NaN				164;1378;1379;2039;2316;4704;4910
259	sp|P14152|MDHC_MOUSE	>sp|P14152|MDHC_MOUSE Malate dehydrogenase, cytoplasmic OS=Mus musculus GN=Mdh1 PE=1 SV=3	1	1	1	4.8	36.511	6.3613e-09	NaN	NaN	NaN	NaN	NaN	NaN	NaN	NaN	NaN	NaN	NaN	NaN	NaN	NaN	NaN	NaN	NaN	NaN	NaN	NaN	NaN	NaN	NaN	NaN	NaN	NaN	NaN	NaN	NaN	NaN				1023
260	tr|B2CY77|B2CY77_MOUSE;sp|P14206|RSSA_MOUSE	>tr|B2CY77|B2CY77_MOUSE Laminin receptor (Fragment) OS=Mus musculus GN=Rpsa PE=2 SV=1;>sp|P14206|RSSA_MOUSE 40S ribosomal protein SA OS=Mus musculus GN=Rpsa PE=1 SV=4	2	4	4	15.9	32.85	2.4081e-48	0.97248	1.0464	1.0807	0.97143	1.0814	0.92453	0.62248	0.96845	0.97256	1.0073	1.5628	1.0523	NaN	NaN	NaN	NaN	NaN	NaN	NaN	NaN	NaN	NaN	NaN	NaN	NaN	NaN	NaN	NaN	NaN	NaN				726;1135;2269;2492
261	tr|B2MWM9|B2MWM9_MOUSE;sp|P14211|CALR_MOUSE;tr|Q3UWP8|Q3UWP8_MOUSE	>tr|B2MWM9|B2MWM9_MOUSE Calreticulin OS=Mus musculus GN=Calr PE=2 SV=1;>sp|P14211|CALR_MOUSE Calreticulin OS=Mus musculus GN=Calr PE=1 SV=1;>tr|Q3UWP8|Q3UWP8_MOUSE Putative uncharacterized protein (Fragment) OS=Mus musculus GN=Calr PE=2 SV=1	3	11	11	35.1	47.994	2.7612e-84	0.86353	1.0123	1.1157	1.0126	1.4032	1.0418	0.78002	1.091	1.0044	1.0431	1.2518	0.97886	0.89097	1.1654	1.0164	1.1309	1.0953	1.0105	0.69583	1.0012	1.0458	0.93856	1.4742	1.0055	0.86483	1.1451	0.84966	1.1202	0.89164	0.88028				625;632;1051;1405;1424;1872;1925;2214;2454;3306;3932
262	sp|P14602-3|HSPB1_MOUSE;sp|P14602-2|HSPB1_MOUSE;tr|Q545F4|Q545F4_MOUSE;sp|P14602|HSPB1_MOUSE;tr|D3YZ06|D3YZ06_MOUSE;tr|Q9Z2L2|Q9Z2L2_MOUSE	>sp|P14602-3|HSPB1_MOUSE Isoform C of Heat shock protein beta-1 OS=Mus musculus GN=Hspb1;>sp|P14602-2|HSPB1_MOUSE Isoform B of Heat shock protein beta-1 OS=Mus musculus GN=Hspb1;>tr|Q545F4|Q545F4_MOUSE Hspb1 protein OS=Mus musculus GN=Hspb1 PE=2 SV=1;>sp|P	6	8	8	58.3	19.38	0	0.83014	1.041	1.1026	0.96866	1.3253	1.1171	0.70825	0.9218	0.87495	0.91323	1.1214	0.87695	0.65532	0.83355	0.95792	1.0996	1.4851	1.3575	0.80126	0.98893	0.94305	0.87664	1.1616	0.94805	0.65629	0.9146	0.73907	1.0154	1.1689	1.3344				328;329;2327;3239;3360;4193;4587;4953	292;293;294;295
263	tr|Q8BK46|Q8BK46_MOUSE;tr|Q3U5M8|Q3U5M8_MOUSE;sp|P14685|PSMD3_MOUSE;tr|Q3ULJ5|Q3ULJ5_MOUSE;tr|F7B7L8|F7B7L8_MOUSE	>tr|Q8BK46|Q8BK46_MOUSE Putative uncharacterized protein OS=Mus musculus GN=Psmd3 PE=2 SV=1;>tr|Q3U5M8|Q3U5M8_MOUSE Putative uncharacterized protein OS=Mus musculus GN=Psmd3 PE=2 SV=1;>sp|P14685|PSMD3_MOUSE 26S proteasome non-ATPase regulatory subunit 3 OS	5	3	3	7.4	60.722	1.8033e-24	1.5601	1.9335	1.1452	1.0995	0.94746	0.71952	0.72074	0.94885	0.97339	1.0415	1.3304	1.0512	NaN	NaN	NaN	NaN	NaN	NaN	NaN	NaN	NaN	NaN	NaN	NaN	NaN	NaN	NaN	NaN	NaN	NaN				445;584;4420
264	sp|P14733|LMNB1_MOUSE;tr|Q8C553|Q8C553_MOUSE;tr|Q3V159|Q3V159_MOUSE;sp|P21619-2|LMNB2_MOUSE;sp|P21619|LMNB2_MOUSE	>sp|P14733|LMNB1_MOUSE Lamin-B1 OS=Mus musculus GN=Lmnb1 PE=1 SV=3;>tr|Q8C553|Q8C553_MOUSE Putative uncharacterized protein (Fragment) OS=Mus musculus GN=Lmnb1 PE=2 SV=1	5	9	8	16.3	66.785	4.1334e-179	0.78638	0.97814	1.1096	1.0195	1.2671	1.0405	0.68724	0.94263	1.0034	1.06	1.5031	1.0605	0.78883	1.072	0.94091	1.0466	1.1383	1.0522	0.88982	1.0657	1.1057	1.0484	1.5525	1.2375	0.65359	0.88336	0.64109	0.87976	0.98715	0.97504				176;360;461;759;2099;2463;2476;3027;3086	296;297;298;299;300;3016;3017
265	tr|Q3UI56|Q3UI56_MOUSE;sp|P14824|ANXA6_MOUSE;tr|Q3UDK4|Q3UDK4_MOUSE;tr|Q3V2Z4|Q3V2Z4_MOUSE;tr|Q8CEX0|Q8CEX0_MOUSE	>tr|Q3UI56|Q3UI56_MOUSE Annexin OS=Mus musculus GN=Anxa6 PE=2 SV=1;>sp|P14824|ANXA6_MOUSE Annexin A6 OS=Mus musculus GN=Anxa6 PE=1 SV=3;>tr|Q3UDK4|Q3UDK4_MOUSE Annexin OS=Mus musculus GN=Anxa6 PE=2 SV=1;>tr|Q3V2Z4|Q3V2Z4_MOUSE Annexin OS=Mus musculus PE=2	5	11	1	25.4	75.911	4.5255e-130	NaN	NaN	NaN	NaN	NaN	NaN	NaN	NaN	NaN	NaN	NaN	NaN	NaN	NaN	NaN	NaN	NaN	NaN	NaN	NaN	NaN	NaN	NaN	NaN	NaN	NaN	NaN	NaN	NaN	NaN				467;649;742;1034;1290;1562;2766;4020;4033;4618;4632
266	tr|Q542I3|Q542I3_MOUSE;tr|I6L966|I6L966_MOUSE;sp|P14847|CRP_MOUSE	>tr|Q542I3|Q542I3_MOUSE Putative uncharacterized protein OS=Mus musculus GN=Crp PE=2 SV=1;>tr|I6L966|I6L966_MOUSE C-reactive protein, pentraxin-related OS=Mus musculus GN=Crp PE=2 SV=1;>sp|P14847|CRP_MOUSE C-reactive protein OS=Mus musculus GN=Crp PE=2 SV=	3	1	1	5.3	25.361	0.00043018	NaN	NaN	NaN	NaN	NaN	NaN	NaN	NaN	NaN	NaN	NaN	NaN	NaN	NaN	NaN	NaN	NaN	NaN	NaN	NaN	NaN	NaN	NaN	NaN	NaN	NaN	NaN	NaN	NaN	NaN				3490	3018;3475
267	tr|Q5M8R8|Q5M8R8_MOUSE;tr|Q5FWB6|Q5FWB6_MOUSE;tr|E9Q070|E9Q070_MOUSE;sp|P14869|RLA0_MOUSE;tr|D3YVM5|D3YVM5_MOUSE;tr|S4R1N1|S4R1N1_MOUSE;tr|O89073|O89073_MOUSE	>tr|Q5M8R8|Q5M8R8_MOUSE Ribosomal protein, large, P0 OS=Mus musculus GN=Rplp0 PE=2 SV=1;>tr|Q5FWB6|Q5FWB6_MOUSE MCG17387, isoform CRA_a OS=Mus musculus GN=Rplp0 PE=2 SV=1;>tr|E9Q070|E9Q070_MOUSE Uncharacterized protein OS=Mus musculus GN=Gm8730 PE=3 SV=1;>	7	3	3	12.6	34.216	7.6086e-30	NaN	NaN	NaN	NaN	NaN	NaN	0.59258	0.86898	0.94885	0.99487	1.5691	1.1499	NaN	NaN	NaN	NaN	NaN	NaN	0.6504	0.90838	0.95753	0.87631	1.4545	0.98152	0.75785	1.0041	0.81766	1.0979	1.0382	0.99407				91;1359;1453	301;302
268	tr|B2RQQ5|B2RQQ5_MOUSE;sp|P14873|MAP1B_MOUSE;tr|Q3UPV4|Q3UPV4_MOUSE;tr|Q3UF78|Q3UF78_MOUSE;tr|Q3TYV8|Q3TYV8_MOUSE;tr|Q3TZM8|Q3TZM8_MOUSE;tr|Q8CFR9|Q8CFR9_MOUSE;tr|A0PJ96|A0PJ96_MOUSE	>tr|B2RQQ5|B2RQQ5_MOUSE Microtubule-associated protein 1B OS=Mus musculus GN=Map1b PE=2 SV=1;>sp|P14873|MAP1B_MOUSE Microtubule-associated protein 1B OS=Mus musculus GN=Map1b PE=1 SV=2	8	22	22	12.5	270.3	0	0.73116	0.96879	0.916	0.9192	1.2291	0.94844	0.62329	0.89963	0.87251	0.93209	1.3837	1.0461	0.60807	0.90523	0.7661	0.94811	1.2834	1.005	0.70547	0.93877	0.9755	0.95101	1.4066	1.0232	0.61433	0.93074	0.61523	0.88853	0.93901	0.95135				385;606;853;859;1093;1102;1742;2183;2413;2576;3281;3282;3663;3793;3839;4038;4181;4219;4428;4595;4874;4936	303;304;305;306;307;308;309;310;311;312;313;314;315;316;317;318;319;320;321;322;323;324;325;326;327;328;329;330;331;332;333;334;335;336;337;3019;3020;3021;3476;3477
269	tr|E9QKL6|E9QKL6_MOUSE;sp|P15092-2|IFI4_MOUSE;sp|P15092|IFI4_MOUSE;tr|B7ZNS3|B7ZNS3_MOUSE;sp|Q08619|IFI5B_MOUSE;tr|B2RWU7|B2RWU7_MOUSE	>tr|E9QKL6|E9QKL6_MOUSE Interferon-activable protein 204 OS=Mus musculus GN=Ifi204 PE=4 SV=1;>sp|P15092-2|IFI4_MOUSE Isoform 2 of Interferon-activable protein 204 OS=Mus musculus GN=Ifi204;>sp|P15092|IFI4_MOUSE Interferon-activable protein 204 OS=Mus muscu	6	3	3	9.4	69.437	7.4994e-23	NaN	NaN	NaN	NaN	NaN	NaN	0.68403	0.93594	1.0988	1.193	1.4707	1.202	NaN	NaN	NaN	NaN	NaN	NaN	1.1228	1.2873	1.1425	1.1444	0.99518	0.83283	NaN	NaN	NaN	NaN	NaN	NaN				575;1292;2826
270	sp|P15379-2|CD44_MOUSE;tr|Q3UNN2|Q3UNN2_MOUSE;tr|Q3U8S1|Q3U8S1_MOUSE;tr|Q3U468|Q3U468_MOUSE;tr|A2APM5|A2APM5_MOUSE;sp|P15379-3|CD44_MOUSE;tr|A2APM3|A2APM3_MOUSE;sp|P15379-6|CD44_MOUSE;tr|A2APM4|A2APM4_MOUSE;sp|P15379-11|CD44_MOUSE;sp|P15379-5|CD44_MOUSE;tr|E9QKM8|E9QKM8_MOUSE;tr|Q80X37|Q80X37_MOUSE;sp|P15379-10|CD44_MOUSE;sp|P15379-9|CD44_MOUSE;sp|P15379-4|CD44_MOUSE;tr|A2APM1|A2APM1_MOUSE;sp|P15…	>sp|P15379-2|CD44_MOUSE Isoform 13 of CD44 antigen OS=Mus musculus GN=Cd44;>tr|Q3UNN2|Q3UNN2_MOUSE Putative uncharacterized protein OS=Mus musculus GN=Cd44 PE=2 SV=1;>tr|Q3U8S1|Q3U8S1_MOUSE CD44 antigen OS=Mus musculus GN=Cd44 PE=1 SV=1;>tr|Q3U468|Q3U468_M	22	3	3	8.8	39.998	1.3434e-17	0.78325	0.9819	1.172	1.0287	1.413	0.96546	0.56321	0.93012	0.78053	0.81897	1.5415	1.0234	0.58673	0.90695	1.1128	1.2746	1.7641	1.2789	0.6234	0.97152	1.012	0.93375	1.8622	1.1294	NaN	NaN	NaN	NaN	NaN	NaN				2233;2604;2904	338
271	tr|Q5SZA3|Q5SZA3_MOUSE;sp|P15864|H12_MOUSE;tr|Q3UXH2|Q3UXH2_MOUSE	>tr|Q5SZA3|Q5SZA3_MOUSE Histone cluster 1, H1c OS=Mus musculus GN=Hist1h1c PE=2 SV=1;>sp|P15864|H12_MOUSE Histone H1.2 OS=Mus musculus GN=Hist1h1c PE=1 SV=2;>tr|Q3UXH2|Q3UXH2_MOUSE Putative uncharacterized protein (Fragment) OS=Mus musculus GN=Hist1h1c PE=	3	14	5	45.3	21.266	3.8324e-73	0.62906	0.88712	1.1642	1.0208	1.6596	1.1016	0.80931	1.1879	1.6497	1.7281	1.8948	1.3128	0.21532	0.32598	0.61345	0.68327	2.6717	1.9601	0.54175	0.76818	1.027	0.93507	1.8738	1.1494	0.6149	0.85645	0.65382	0.89824	1.1177	1.0268				42;207;214;215;373;1570;2024;2042;2049;2055;2056;2207;3811;3936	339;3022;3023
272	sp|P15920-2|VPP2_MOUSE;sp|P15920|VPP2_MOUSE	>sp|P15920-2|VPP2_MOUSE Isoform 2 of V-type proton ATPase 116 kDa subunit a isoform 2 OS=Mus musculus GN=Atp6v0a2;>sp|P15920|VPP2_MOUSE V-type proton ATPase 116 kDa subunit a isoform 2 OS=Mus musculus GN=Atp6v0a2 PE=1 SV=2	2	1	1	8	29.74	1.3172e-06	NaN	NaN	NaN	NaN	NaN	NaN	NaN	NaN	NaN	NaN	NaN	NaN	NaN	NaN	NaN	NaN	NaN	NaN	NaN	NaN	NaN	NaN	NaN	NaN	NaN	NaN	NaN	NaN	NaN	NaN				2074	340
273	sp|P16045|LEG1_MOUSE	>sp|P16045|LEG1_MOUSE Galectin-1 OS=Mus musculus GN=Lgals1 PE=1 SV=3	1	6	6	45.2	14.866	4.1562e-94	0.79514	1.0276	1.1155	0.9932	1.3365	0.93273	0.66827	0.98549	0.90847	0.9508	1.5394	1.0921	0.62694	0.92451	0.85988	0.96633	1.299	1.0261	NaN	NaN	NaN	NaN	NaN	NaN	0.76888	0.91307	0.69375	0.91623	0.83241	0.8839				798;1180;1294;2502;2510;4938	341;3024
274	tr|Q3V471|Q3V471_MOUSE;tr|Q8C253|Q8C253_MOUSE;sp|P16110|LEG3_MOUSE;tr|Q61357|Q61357_MOUSE	>tr|Q3V471|Q3V471_MOUSE Galectin (Fragment) OS=Mus musculus GN=Lgals3 PE=2 SV=1;>tr|Q8C253|Q8C253_MOUSE Galectin OS=Mus musculus GN=Lgals3 PE=2 SV=1;>sp|P16110|LEG3_MOUSE Galectin-3 OS=Mus musculus GN=Lgals3 PE=1 SV=3;>tr|Q61357|Q61357_MOUSE Galectin (Frag	4	3	3	20.4	19.937	1.2268e-06	0.68347	0.94567	0.99938	0.88235	1.4702	0.94188	0.71291	1.0479	0.91145	1.0034	1.1339	1.0005	NaN	NaN	NaN	NaN	NaN	NaN	NaN	NaN	NaN	NaN	NaN	NaN	NaN	NaN	NaN	NaN	NaN	NaN				1440;3430;4765
275	tr|D3Z7F0|D3Z7F0_MOUSE;sp|P16125|LDHB_MOUSE	>tr|D3Z7F0|D3Z7F0_MOUSE L-lactate dehydrogenase (Fragment) OS=Mus musculus GN=Ldhb PE=2 SV=1;>sp|P16125|LDHB_MOUSE L-lactate dehydrogenase B chain OS=Mus musculus GN=Ldhb PE=1 SV=2	2	2	2	8.6	21.444	4.9475e-10	NaN	NaN	NaN	NaN	NaN	NaN	NaN	NaN	NaN	NaN	NaN	NaN	NaN	NaN	NaN	NaN	NaN	NaN	NaN	NaN	NaN	NaN	NaN	NaN	NaN	NaN	NaN	NaN	NaN	NaN				4007;4008
276	tr|Q3UJ34|Q3UJ34_MOUSE;tr|Q3UEJ7|Q3UEJ7_MOUSE;tr|J3QNG0|J3QNG0_MOUSE;sp|P16460|ASSY_MOUSE	>tr|Q3UJ34|Q3UJ34_MOUSE MCG19004 OS=Mus musculus GN=Ass1 PE=2 SV=1;>tr|Q3UEJ7|Q3UEJ7_MOUSE Putative uncharacterized protein OS=Mus musculus GN=Ass1 PE=2 SV=1;>tr|J3QNG0|J3QNG0_MOUSE MCG15755 OS=Mus musculus GN=Gm5424 PE=3 SV=1;>sp|P16460|ASSY_MOUSE Arginin	4	1	1	2.4	46.584	0.0062507	NaN	NaN	NaN	NaN	NaN	NaN	NaN	NaN	NaN	NaN	NaN	NaN	NaN	NaN	NaN	NaN	NaN	NaN	NaN	NaN	NaN	NaN	NaN	NaN	NaN	NaN	NaN	NaN	NaN	NaN				3003
277	sp|P16546-2|SPTN1_MOUSE;sp|P16546|SPTN1_MOUSE;tr|B7ZWK3|B7ZWK3_MOUSE;tr|A3KGU5|A3KGU5_MOUSE;tr|B9EKJ1|B9EKJ1_MOUSE;tr|B2RXX6|B2RXX6_MOUSE;tr|A3KGU7|A3KGU7_MOUSE;tr|E9Q447|E9Q447_MOUSE;tr|Q3URW8|Q3URW8_MOUSE;tr|Q3V1V5|Q3V1V5_MOUSE;tr|Q3TYI8|Q3TYI8_MOUSE;tr|Q3TNY2|Q3TNY2_MOUSE;tr|A3KGU4|A3KGU4_MOUSE;tr|A3KGU9|A3KGU9_MOUSE;tr|Q6PA04|Q6PA04_MOUSE;tr|Q58ES7|Q58ES7_MOUSE	>sp|P16546-2|SPTN1_MOUSE Isoform 2 of Spectrin alpha chain, non-erythrocytic 1 OS=Mus musculus GN=Sptan1;>sp|P16546|SPTN1_MOUSE Spectrin alpha chain, non-erythrocytic 1 OS=Mus musculus GN=Sptan1 PE=1 SV=4;>tr|B7ZWK3|B7ZWK3_MOUSE Spna2 protein OS=Mus muscul	16	16	16	10.4	282.34	3.5493e-204	0.88812	1.1221	1.1873	1.0927	1.3311	1.0048	0.78073	1.033	0.92823	1.0008	1.1769	0.94954	0.95913	1.3543	0.97055	1.0826	1.0499	0.88399	0.74683	0.97769	1.0102	0.95794	1.2286	0.94499	NaN	NaN	NaN	NaN	NaN	NaN				880;903;1637;1768;1769;1770;1779;2373;2544;2552;2553;2681;3001;3721;4049;4498	342
278	tr|S4R1W1|S4R1W1_MOUSE;tr|D2KHZ9|D2KHZ9_MOUSE;sp|P16858|G3P_MOUSE;tr|S4R257|S4R257_MOUSE;tr|D3YYI5|D3YYI5_MOUSE;tr|Q4VBD1|Q4VBD1_MOUSE;tr|Q3TUZ9|Q3TUZ9_MOUSE;tr|V9GX06|V9GX06_MOUSE;tr|D3Z0Z9|D3Z0Z9_MOUSE;tr|Q2VWQ4|Q2VWQ4_MOUSE;tr|S4R1N5|S4R1N5_MOUSE;tr|W8QM43|W8QM43_MOUSE;tr|Q6IWE3|Q6IWE3_MOUSE;tr|V9GXK0|V9GXK0_MOUSE;tr|Q8CEV2|Q8CEV2_MOUSE	>tr|S4R1W1|S4R1W1_MOUSE Uncharacterized protein OS=Mus musculus GN=Gm3839 PE=3 SV=1;>tr|D2KHZ9|D2KHZ9_MOUSE Glyceraldehyde-3-phosphate dehydrogenase OS=Mus musculus GN=GAPDH PE=2 SV=1;>sp|P16858|G3P_MOUSE Glyceraldehyde-3-phosphate dehydrogenase OS=Mus mus	15	8	8	33	35.812	9.5842e-119	0.81772	1.0705	1.1285	1.0876	1.4411	0.9802	0.68747	1.0026	0.94169	1.0153	1.3278	0.96282	0.71974	1.0432	0.89517	0.98566	1.2715	0.99296	0.75808	1.0534	1.0169	1.0093	1.3807	0.95024	0.71405	0.96773	0.71326	0.97989	1.0219	1.0115				1213;3231;3704;4836;4841;4984;4985;5008
279	tr|Q566K0|Q566K0_MOUSE;sp|P17095|HMGA1_MOUSE	>tr|Q566K0|Q566K0_MOUSE High mobility group AT-hook 1 OS=Mus musculus GN=Hmga1 PE=4 SV=1;>sp|P17095|HMGA1_MOUSE High mobility group protein HMG-I/HMG-Y OS=Mus musculus GN=Hmga1 PE=1 SV=4	2	6	0	45.8	11.614	3.891e-255	NaN	NaN	NaN	NaN	NaN	NaN	NaN	NaN	NaN	NaN	NaN	NaN	NaN	NaN	NaN	NaN	NaN	NaN	0.5457	0.81121	0.91621	0.82834	1.7529	1.0675	NaN	NaN	NaN	NaN	NaN	NaN				932;2180;2255;2382;3838;4337	343;344;345;346;347
280	tr|Q3TVP0|Q3TVP0_MOUSE;sp|P17095-1|HMGA1_MOUSE	>tr|Q3TVP0|Q3TVP0_MOUSE MCG120563, isoform CRA_a OS=Mus musculus GN=mCG_120563 PE=4 SV=1;>sp|P17095-1|HMGA1_MOUSE Isoform HMG-Y of High mobility group protein HMG-I/HMG-Y OS=Mus musculus GN=Hmga1	2	6	1	49	10.617	7.3169e-259	0.53837	0.80559	0.93869	0.8937	1.7523	1.089	0.45264	0.76791	0.77466	0.76343	1.7556	0.98355	0.81148	1.1803	0.98275	1.3578	1.2693	1.0657	0.78694	1.1177	1.1445	1.0246	1.4444	0.94709	NaN	NaN	NaN	NaN	NaN	NaN				932;2180;2254;2382;3838;4337	343;344;345;346;347;3025
281	tr|Q5FW97|Q5FW97_MOUSE;sp|P17182|ENOA_MOUSE;tr|Q6PHC1|Q6PHC1_MOUSE;tr|Q8CF78|Q8CF78_MOUSE;tr|B0QZL1|B0QZL1_MOUSE;tr|B1ARR7|B1ARR7_MOUSE;tr|B1ARR6|B1ARR6_MOUSE;tr|D3YVD3|D3YVD3_MOUSE;tr|D3Z2S4|D3Z2S4_MOUSE	>tr|Q5FW97|Q5FW97_MOUSE Enolase 1, alpha non-neuron OS=Mus musculus GN=EG433182 PE=2 SV=1;>sp|P17182|ENOA_MOUSE Alpha-enolase OS=Mus musculus GN=Eno1 PE=1 SV=3;>tr|Q6PHC1|Q6PHC1_MOUSE Alpha-enolase OS=Mus musculus GN=Eno1 PE=1 SV=1;>tr|Q8CF78|Q8CF78_MOUSE	9	17	15	42.2	47.14	0	0.80884	1.0624	1.0822	1.042	1.3026	0.9416	0.68833	1.0245	0.93518	0.98154	1.3058	0.93736	0.79667	1.057	0.94376	1.0737	1.2029	0.99323	0.7765	1.0701	1.04	1.0127	1.3433	0.94141	0.79662	1.0534	0.75231	1.0335	0.95571	0.95377				56;500;1201;1451;1612;1702;1887;1898;2314;2315;2494;3909;4128;4906;4907;5026;5038
282	tr|D3Z6E4|D3Z6E4_MOUSE;tr|Q922A0|Q922A0_MOUSE;tr|Q545V3|Q545V3_MOUSE;tr|Q3UJ20|Q3UJ20_MOUSE;sp|P17183|ENOG_MOUSE	>tr|D3Z6E4|D3Z6E4_MOUSE Enolase OS=Mus musculus GN=Eno2 PE=2 SV=1;>tr|Q922A0|Q922A0_MOUSE Enolase (Fragment) OS=Mus musculus GN=Eno2 PE=2 SV=1;>tr|Q545V3|Q545V3_MOUSE Enolase 2, gamma neuronal, isoform CRA_a OS=Mus musculus GN=Eno2 PE=2 SV=1;>tr|Q3UJ20|Q3U	5	3	1	12.7	34.804	5.1183e-40	NaN	NaN	NaN	NaN	NaN	NaN	NaN	NaN	NaN	NaN	NaN	NaN	NaN	NaN	NaN	NaN	NaN	NaN	NaN	NaN	NaN	NaN	NaN	NaN	NaN	NaN	NaN	NaN	NaN	NaN				56;562;1451
283	tr|Q6PEE6|Q6PEE6_MOUSE;tr|Q3U7X9|Q3U7X9_MOUSE;sp|P17427|AP2A2_MOUSE;tr|Q69ZW4|Q69ZW4_MOUSE;sp|P17426-2|AP2A1_MOUSE;sp|P17426|AP2A1_MOUSE	>tr|Q6PEE6|Q6PEE6_MOUSE Adaptor protein complex AP-2, alpha 2 subunit OS=Mus musculus GN=Ap2a2 PE=2 SV=1;>tr|Q3U7X9|Q3U7X9_MOUSE Putative uncharacterized protein OS=Mus musculus GN=Ap2a2 PE=2 SV=1;>sp|P17427|AP2A2_MOUSE AP-2 complex subunit alpha-2 OS=Mus	6	4	4	5.7	104	1.947e-30	NaN	NaN	NaN	NaN	NaN	NaN	0.64514	0.91675	0.86121	0.89438	1.1946	1.0094	NaN	NaN	NaN	NaN	NaN	NaN	NaN	NaN	NaN	NaN	NaN	NaN	NaN	NaN	NaN	NaN	NaN	NaN				2128;2710;2943;3359
284	tr|J3QNB4|J3QNB4_MOUSE;sp|P17665|COX7C_MOUSE	>tr|J3QNB4|J3QNB4_MOUSE Uncharacterized protein OS=Mus musculus GN=Gm20091 PE=4 SV=1;>sp|P17665|COX7C_MOUSE Cytochrome c oxidase subunit 7C, mitochondrial OS=Mus musculus GN=Cox7c PE=1 SV=1	2	1	1	14.3	7.3757	0.000587	NaN	NaN	NaN	NaN	NaN	NaN	NaN	NaN	NaN	NaN	NaN	NaN	NaN	NaN	NaN	NaN	NaN	NaN	NaN	NaN	NaN	NaN	NaN	NaN	NaN	NaN	NaN	NaN	NaN	NaN				2897
285	tr|Q5SVY2|Q5SVY2_MOUSE;tr|Q3UAJ1|Q3UAJ1_MOUSE;tr|Q3TE63|Q3TE63_MOUSE;sp|P17742|PPIA_MOUSE;tr|Q9CZK9|Q9CZK9_MOUSE;tr|V9GXC1|V9GXC1_MOUSE;tr|V9GX31|V9GX31_MOUSE;tr|F8VPN3|F8VPN3_MOUSE	>tr|Q5SVY2|Q5SVY2_MOUSE Peptidyl-prolyl cis-trans isomerase OS=Mus musculus GN=Ppia PE=2 SV=1;>tr|Q3UAJ1|Q3UAJ1_MOUSE Peptidyl-prolyl cis-trans isomerase OS=Mus musculus PE=2 SV=1;>tr|Q3TE63|Q3TE63_MOUSE Peptidyl-prolyl cis-trans isomerase OS=Mus musculus	8	3	3	22	17.971	2.1963e-14	NaN	NaN	NaN	NaN	NaN	NaN	0.69145	1.0297	0.91936	0.96634	1.4512	1.0523	NaN	NaN	NaN	NaN	NaN	NaN	NaN	NaN	NaN	NaN	NaN	NaN	NaN	NaN	NaN	NaN	NaN	NaN				1152;4898;4948
286	tr|H7BXC3|H7BXC3_MOUSE;sp|P17751|TPIS_MOUSE	>tr|H7BXC3|H7BXC3_MOUSE Triosephosphate isomerase OS=Mus musculus GN=Tpi1 PE=1 SV=1;>sp|P17751|TPIS_MOUSE Triosephosphate isomerase OS=Mus musculus GN=Tpi1 PE=1 SV=4	2	3	3	22.8	17.997	0	0.86876	1.0767	1.1471	1.0891	1.2732	0.9669	0.75545	1.0338	0.9479	1.0158	1.259	0.94666	0.77234	1.1411	0.9518	1.0647	1.3869	1.0382	0.70753	0.97814	1.0271	0.99293	1.3871	0.95189	0.79793	1.0437	0.76178	1.0438	0.96678	1.0037				1831;4121;4499
287	tr|Q3TU85|Q3TU85_MOUSE;tr|Q3TAI8|Q3TAI8_MOUSE;sp|Q61696|HS71A_MOUSE;sp|P17879|HS71B_MOUSE;tr|A1E2B8|A1E2B8_MOUSE;tr|B2CSK2|B2CSK2_MOUSE;tr|A1L347|A1L347_MOUSE;sp|P16627|HS71L_MOUSE;tr|Q61698|Q61698_MOUSE;tr|Q91ZU4|Q91ZU4_MOUSE;tr|Q9QWU1|Q9QWU1_MOUSE;tr|Q91ZU5|Q91ZU5_MOUSE	>tr|Q3TU85|Q3TU85_MOUSE Heat shock protein 1B OS=Mus musculus GN=Hspa1b PE=2 SV=1;>tr|Q3TAI8|Q3TAI8_MOUSE Putative uncharacterized protein OS=Mus musculus PE=2 SV=1;>sp|Q61696|HS71A_MOUSE Heat shock 70 kDa protein 1A OS=Mus musculus GN=Hspa1a PE=1 SV=2;>sp	12	8	5	24.5	70.078	0	0.14688	0.16176	0.15828	0.15567	0.85299	0.62109	0.64001	0.85893	0.81496	0.88461	1.0736	0.85819	NaN	NaN	NaN	NaN	NaN	NaN	NaN	NaN	NaN	NaN	NaN	NaN	NaN	NaN	NaN	NaN	NaN	NaN				411;1604;3041;3465;3831;3964;4706;4800
288	tr|Q91ZH2|Q91ZH2_MOUSE;tr|Q542J9|Q542J9_MOUSE;sp|P17918|PCNA_MOUSE;tr|Q9CZD6|Q9CZD6_MOUSE	>tr|Q91ZH2|Q91ZH2_MOUSE Proliferating cell nuclear antigen OS=Mus musculus GN=Pcna PE=2 SV=1;>tr|Q542J9|Q542J9_MOUSE Proliferating cell nuclear antigen OS=Mus musculus GN=Pcna PE=2 SV=1;>sp|P17918|PCNA_MOUSE Proliferating cell nuclear antigen OS=Mus muscul	4	3	3	17.2	28.845	3.8279e-69	0.56315	0.73852	0.70536	0.65756	1.2019	0.85549	0.73932	1.0758	0.89685	0.97614	1.2354	0.90644	NaN	NaN	NaN	NaN	NaN	NaN	NaN	NaN	NaN	NaN	NaN	NaN	NaN	NaN	NaN	NaN	NaN	NaN				101;1195;2877
289	tr|Q8VCK2|Q8VCK2_MOUSE;tr|F8WIR1|F8WIR1_MOUSE;tr|F6Y6L6|F6Y6L6_MOUSE;tr|Q3TWL1|Q3TWL1_MOUSE;tr|Q3U7I9|Q3U7I9_MOUSE;tr|Q3UCW4|Q3UCW4_MOUSE;tr|Q3UCD9|Q3UCD9_MOUSE;tr|Q3UAQ1|Q3UAQ1_MOUSE;tr|Q3U8W5|Q3U8W5_MOUSE;tr|Q3U7P0|Q3U7P0_MOUSE;tr|Q3U651|Q3U651_MOUSE;tr|Q3TXL5|Q3TXL5_MOUSE;tr|Q3TWR6|Q3TWR6_MOUSE;tr|Q3TWD0|Q3TWD0_MOUSE;tr|Q3TJN3|Q3TJN3_MOUSE;tr|Q3TIR0|Q3TIR0_MOUSE;sp|P18242|CATD_MOUSE;tr|Q8C243|…	>tr|Q8VCK2|Q8VCK2_MOUSE Ctsd protein (Fragment) OS=Mus musculus GN=Ctsd PE=2 SV=1;>tr|F8WIR1|F8WIR1_MOUSE Cathepsin D OS=Mus musculus GN=Ctsd PE=2 SV=1;>tr|F6Y6L6|F6Y6L6_MOUSE Cathepsin D (Fragment) OS=Mus musculus GN=Ctsd PE=3 SV=1;>tr|Q3TWL1|Q3TWL1_MOUSE	18	1	1	8.3	23.931	1.9895e-20	NaN	NaN	NaN	NaN	NaN	NaN	0.63968	0.90654	0.81762	0.96073	1.2245	1.0562	NaN	NaN	NaN	NaN	NaN	NaN	NaN	NaN	NaN	NaN	NaN	NaN	NaN	NaN	NaN	NaN	NaN	NaN				728
290	tr|K3W4Q8|K3W4Q8_MOUSE;tr|O55108|O55108_MOUSE;sp|P18572-2|BASI_MOUSE;tr|O55107|O55107_MOUSE;sp|P18572|BASI_MOUSE;tr|J3QP71|J3QP71_MOUSE	>tr|K3W4Q8|K3W4Q8_MOUSE Basigin OS=Mus musculus GN=Bsg PE=1 SV=1;>tr|O55108|O55108_MOUSE Basigin (Fragment) OS=Mus musculus GN=Bsg PE=1 SV=1;>sp|P18572-2|BASI_MOUSE Isoform 2 of Basigin OS=Mus musculus GN=Bsg;>tr|O55107|O55107_MOUSE Basigin (Fragment) OS=M	6	2	2	13.3	24.116	0.0003388	NaN	NaN	NaN	NaN	NaN	NaN	0.55352	0.81262	0.87971	0.91132	1.6794	1.186	NaN	NaN	NaN	NaN	NaN	NaN	NaN	NaN	NaN	NaN	NaN	NaN	NaN	NaN	NaN	NaN	NaN	NaN				2212;2274
291	tr|D3Z607|D3Z607_MOUSE;tr|Q8CEW1|Q8CEW1_MOUSE;sp|P18608|HMGN1_MOUSE	>tr|D3Z607|D3Z607_MOUSE Non-histone chromosomal protein HMG-14 OS=Mus musculus GN=Hmgn1 PE=1 SV=1;>tr|Q8CEW1|Q8CEW1_MOUSE Putative uncharacterized protein OS=Mus musculus GN=Hmgn1 PE=4 SV=1;>sp|P18608|HMGN1_MOUSE Non-histone chromosomal protein HMG-14 OS=M	3	3	3	48.8	9.029	1.6048e-50	0.72809	1.0236	1.0153	1.0512	1.334	0.98829	0.74411	1.0675	0.95775	0.97636	1.2569	0.92378	0.48623	0.77387	0.75838	0.9074	1.5941	1.1693	0.52478	0.73664	1.091	1.0127	2.0115	1.2813	NaN	NaN	NaN	NaN	NaN	NaN				2321;3218;3219	348;349;350
292	tr|B1AXN9|B1AXN9_MOUSE;sp|P18654|KS6A3_MOUSE;tr|A7E215|A7E215_MOUSE	>tr|B1AXN9|B1AXN9_MOUSE Ribosomal protein S6 kinase alpha-3 OS=Mus musculus GN=Rps6ka3 PE=2 SV=1;>sp|P18654|KS6A3_MOUSE Ribosomal protein S6 kinase alpha-3 OS=Mus musculus GN=Rps6ka3 PE=1 SV=2;>tr|A7E215|A7E215_MOUSE Ribosomal protein S6 kinase (Fragment)	3	3	3	5.9	80.669	5.9458e-10	NaN	NaN	NaN	NaN	NaN	NaN	0.74222	0.90922	0.75418	0.76715	1.1286	0.95155	0.79097	1.1032	0.87163	1.042	0.98979	0.83434	0.80172	1.0213	1.1454	1.0438	1.4731	1.0743	NaN	NaN	NaN	NaN	NaN	NaN				3036;3068;4640	351;352;353;3026
293	tr|Q544Y7|Q544Y7_MOUSE;sp|P18760|COF1_MOUSE;tr|F8WGL3|F8WGL3_MOUSE;tr|Q9CX22|Q9CX22_MOUSE	>tr|Q544Y7|Q544Y7_MOUSE Cofilin 1, non-muscle OS=Mus musculus GN=Cfl1 PE=2 SV=1;>sp|P18760|COF1_MOUSE Cofilin-1 OS=Mus musculus GN=Cfl1 PE=1 SV=3;>tr|F8WGL3|F8WGL3_MOUSE Cofilin-1 OS=Mus musculus GN=Cfl1 PE=1 SV=1;>tr|Q9CX22|Q9CX22_MOUSE Putative uncharact	4	5	4	28.3	18.559	1.6729e-182	0.80911	1.0771	1.1593	1.1123	1.4914	1.1596	0.73889	1.0619	0.87636	0.92817	1.1407	0.84285	0.85681	1.2342	1.122	1.3723	1.4087	1.0525	0.69114	0.9444	0.99199	0.94343	1.3668	0.98274	0.79982	1.2162	0.73248	1.1358	0.98311	0.98715				376;2287;2288;2414;5012	354;355;356;3027
294	sp|P18828-2|SDC1_MOUSE;tr|Q3V1F2|Q3V1F2_MOUSE;sp|P18828|SDC1_MOUSE	>sp|P18828-2|SDC1_MOUSE Isoform 2 of Syndecan-1 OS=Mus musculus GN=Sdc1;>tr|Q3V1F2|Q3V1F2_MOUSE Syndecan OS=Mus musculus GN=Sdc1 PE=2 SV=1;>sp|P18828|SDC1_MOUSE Syndecan-1 OS=Mus musculus GN=Sdc1 PE=1 SV=1	3	1	1	7.1	28.235	2.769e-10	1.0873	1.1819	0.7927	0.78537	0.79122	0.70159	0.88217	1.08	0.77782	0.85052	1.001	0.88429	0.8409	1.0157	0.84734	0.94011	1.0178	0.95875	0.72505	0.86756	0.88352	0.82982	1.1627	0.94629	NaN	NaN	NaN	NaN	NaN	NaN				3030
295	sp|P18911-3|RARG_MOUSE;sp|P18911-2|RARG_MOUSE;sp|P18911|RARG_MOUSE	>sp|P18911-3|RARG_MOUSE Isoform 3 of Retinoic acid receptor gamma OS=Mus musculus GN=Rarg;>sp|P18911-2|RARG_MOUSE Isoform 2 of Retinoic acid receptor gamma OS=Mus musculus GN=Rarg;>sp|P18911|RARG_MOUSE Retinoic acid receptor gamma OS=Mus musculus GN=Rarg P	3	1	1	2.5	48.707	0.013736	NaN	NaN	NaN	NaN	NaN	NaN	NaN	NaN	NaN	NaN	NaN	NaN	NaN	NaN	NaN	NaN	NaN	NaN	NaN	NaN	NaN	NaN	NaN	NaN	NaN	NaN	NaN	NaN	NaN	NaN	+			3544	357
296	sp|P19096|FAS_MOUSE;tr|Q3TB22|Q3TB22_MOUSE;tr|Q3UHT6|Q3UHT6_MOUSE;tr|O89060|O89060_MOUSE	>sp|P19096|FAS_MOUSE Fatty acid synthase OS=Mus musculus GN=Fasn PE=1 SV=2;>tr|Q3TB22|Q3TB22_MOUSE Putative uncharacterized protein (Fragment) OS=Mus musculus GN=Fasn PE=2 SV=1;>tr|Q3UHT6|Q3UHT6_MOUSE Putative uncharacterized protein OS=Mus musculus GN=Fas	4	14	14	7.6	272.43	0	0.7485	0.95014	1.1327	1.0832	1.4006	1.0419	0.642	0.8881	0.89051	0.95625	1.3818	1.0435	NaN	NaN	NaN	NaN	NaN	NaN	0.68018	0.94358	1.0431	0.98483	1.5417	1.1002	0.60678	0.84499	0.71825	0.98645	1.108	1.1217				25;483;585;836;1680;2396;2453;3400;3650;3711;3780;4096;4542;4927
297	sp|P46425|GSTP2_MOUSE;sp|P19157|GSTP1_MOUSE;tr|K9JA74|K9JA74_MOUSE	>sp|P46425|GSTP2_MOUSE Glutathione S-transferase P 2 OS=Mus musculus GN=Gstp2 PE=2 SV=2;>sp|P19157|GSTP1_MOUSE Glutathione S-transferase P 1 OS=Mus musculus GN=Gstp1 PE=1 SV=2;>tr|K9JA74|K9JA74_MOUSE Glutathione S-transferase pi 2 (Fragment) OS=Mus musculu	3	2	2	16.2	23.537	1.7385e-56	NaN	NaN	NaN	NaN	NaN	NaN	NaN	NaN	NaN	NaN	NaN	NaN	NaN	NaN	NaN	NaN	NaN	NaN	0.74471	0.99706	1.0506	1.0462	1.2743	0.98744	NaN	NaN	NaN	NaN	NaN	NaN				142;1153
298	tr|Q5M9M0|Q5M9M0_MOUSE;sp|P19253|RL13A_MOUSE;tr|S4R281|S4R281_MOUSE;tr|Q3TDS9|Q3TDS9_MOUSE;tr|E9Q5A0|E9Q5A0_MOUSE	>tr|Q5M9M0|Q5M9M0_MOUSE MCG23455, isoform CRA_e OS=Mus musculus GN=Rpl13a PE=2 SV=1;>sp|P19253|RL13A_MOUSE 60S ribosomal protein L13a OS=Mus musculus GN=Rpl13a PE=1 SV=4;>tr|S4R281|S4R281_MOUSE 60S ribosomal protein L13a OS=Mus musculus GN=Rpl13a PE=3 SV=1	5	3	3	14.8	23.464	1.5146e-11	0.89384	0.96177	1.1264	1.0009	1.3487	1.1767	NaN	NaN	NaN	NaN	NaN	NaN	NaN	NaN	NaN	NaN	NaN	NaN	NaN	NaN	NaN	NaN	NaN	NaN	NaN	NaN	NaN	NaN	NaN	NaN				118;3543;5057
299	tr|Q8BVU9|Q8BVU9_MOUSE;tr|Q8BV87|Q8BV87_MOUSE;tr|Q3TWG9|Q3TWG9_MOUSE;tr|Q3TMD2|Q3TMD2_MOUSE;tr|Q3TJK3|Q3TJK3_MOUSE;sp|P19324|SERPH_MOUSE	>tr|Q8BVU9|Q8BVU9_MOUSE Putative uncharacterized protein OS=Mus musculus GN=Serpinh1 PE=2 SV=1;>tr|Q8BV87|Q8BV87_MOUSE Putative uncharacterized protein OS=Mus musculus GN=Serpinh1 PE=2 SV=1;>tr|Q3TWG9|Q3TWG9_MOUSE Putative uncharacterized protein OS=Mus mu	6	4	4	11.8	46.51	2.0524e-126	1.0002	1.1741	1.1653	1.1187	1.1509	0.87404	0.72884	1.0301	0.96319	1.0137	1.2723	0.92591	NaN	NaN	NaN	NaN	NaN	NaN	0.85771	1.0263	0.91586	0.8602	1.1893	0.96792	0.86455	1.0438	0.82925	1.1553	0.99782	1.0204				711;1618;1719;2222
300	tr|G3UY39|G3UY39_MOUSE;tr|Q3UIA1|Q3UIA1_MOUSE;sp|P19426-2|NELFE_MOUSE;sp|P19426|NELFE_MOUSE	>tr|G3UY39|G3UY39_MOUSE Negative elongation factor E (Fragment) OS=Mus musculus GN=Nelfe PE=1 SV=1;>tr|Q3UIA1|Q3UIA1_MOUSE Putative uncharacterized protein OS=Mus musculus GN=Nelfe PE=2 SV=1;>sp|P19426-2|NELFE_MOUSE Isoform 2 of Negative elongation factor	4	1	1	5.7	25.777	1.7127e-15	1.1723	1.4139	2.2679	2.387	1.9454	1.7897	1.3245	1.6082	0.79545	0.8258	0.63696	0.54883	NaN	NaN	NaN	NaN	NaN	NaN	NaN	NaN	NaN	NaN	NaN	NaN	NaN	NaN	NaN	NaN	NaN	NaN				4088	358;359
301	tr|Q9DC41|Q9DC41_MOUSE;tr|Q3U9G2|Q3U9G2_MOUSE;tr|Q3TWF2|Q3TWF2_MOUSE;sp|P20029|GRP78_MOUSE;tr|Q3U7T8|Q3U7T8_MOUSE;tr|Q3TKF8|Q3TKF8_MOUSE;tr|Q3TI47|Q3TI47_MOUSE;tr|Q3U6V3|Q3U6V3_MOUSE;tr|Q3UEM8|Q3UEM8_MOUSE;tr|Q3TUS2|Q3TUS2_MOUSE	>tr|Q9DC41|Q9DC41_MOUSE Putative uncharacterized protein OS=Mus musculus GN=Hspa5 PE=2 SV=1;>tr|Q3U9G2|Q3U9G2_MOUSE Putative uncharacterized protein OS=Mus musculus GN=Hspa5 PE=2 SV=1;>tr|Q3TWF2|Q3TWF2_MOUSE Putative uncharacterized protein OS=Mus musculus	10	20	19	33.3	72.422	0	0.82385	1.0553	1.1306	1.0546	1.3448	1.0187	0.72486	1.0555	0.98485	1.0356	1.2824	0.96831	0.77885	1.1217	0.95624	1.0592	1.1424	0.97105	0.80539	1.0711	1.0545	0.98952	1.2345	0.95588	0.77792	1.1042	0.71513	0.99832	0.92759	0.90958				245;474;696;2005;2270;2283;2594;2617;2656;2778;2829;3018;3024;3025;3150;4224;4732;4800;4969;4974
302	tr|Q6ZWX2|Q6ZWX2_MOUSE;sp|P20065-2|TYB4_MOUSE;sp|P20065|TYB4_MOUSE	>tr|Q6ZWX2|Q6ZWX2_MOUSE Thymosin, beta 4, X chromosome OS=Mus musculus GN=Tmsb4x PE=4 SV=1;>sp|P20065-2|TYB4_MOUSE Isoform Short of Thymosin beta-4 OS=Mus musculus GN=Tmsb4x;>sp|P20065|TYB4_MOUSE Thymosin beta-4 OS=Mus musculus GN=Tmsb4x PE=1 SV=1	3	8	8	88.6	5.0526	5.046e-96	0.76602	1.0076	1.0343	0.97051	1.4444	0.98106	0.63673	0.96281	0.95526	0.98686	1.5104	1.0038	0.69135	1.1266	0.92725	1.0223	1.3323	0.95754	0.6594	0.95733	1.0339	1.0051	1.5272	0.96646	0.66276	1.0024	0.76467	1.0317	1.114	1.0099				1105;2294;2986;2987;3794;3795;4531;4532
303	tr|Q5FWJ3|Q5FWJ3_MOUSE;sp|P20152|VIME_MOUSE;tr|Q3TFD9|Q3TFD9_MOUSE;tr|Q3V2S4|Q3V2S4_MOUSE;tr|Q3U6S1|Q3U6S1_MOUSE;tr|Q3UAX1|Q3UAX1_MOUSE;tr|Q3TWV0|Q3TWV0_MOUSE;tr|Q3UD36|Q3UD36_MOUSE;tr|A4IF59|A4IF59_MOUSE;tr|A2AKJ2|A2AKJ2_MOUSE;sp|P15331-3|PERI_MOUSE;tr|G5E846|G5E846_MOUSE;sp|P15331|PERI_MOUSE;tr|G3X981|G3X981_MOUSE;sp|P15331-2|PERI_MOUSE;sp|P03995-2|GFAP_MOUSE;sp|P03995|GFAP_MOUSE;tr|A0MTM0|A0MT…	>tr|Q5FWJ3|Q5FWJ3_MOUSE Vimentin OS=Mus musculus GN=Vim PE=2 SV=1;>sp|P20152|VIME_MOUSE Vimentin OS=Mus musculus GN=Vim PE=1 SV=3;>tr|Q3TFD9|Q3TFD9_MOUSE Putative uncharacterized protein OS=Mus musculus GN=Vim PE=2 SV=1;>tr|Q3V2S4|Q3V2S4_MOUSE Putative unc	25	40	34	74.2	53.687	0	0.84649	0.97499	1.1364	1.0344	1.3659	1.0774	0.73364	0.95662	0.96719	1.0267	1.3682	1.0842	0.72578	0.90503	0.91685	1.0252	1.3222	1.1393	0.78892	0.96791	1.1081	1.0495	1.5296	1.1438	0.71272	0.93015	0.74726	1.0242	1.0261	1.0977				572;699;930;994;1028;1107;1108;1129;1136;1141;1175;1579;1940;1985;2184;2309;2404;2477;2484;2529;2530;2532;2562;2645;2646;2902;3253;3265;3266;3424;3475;3476;3654;4084;4442;4467;4617;4734;4802;4809	360;361;362;363;364;365;366;367;368;369;370;371;372;373;3028;3029
304	tr|Q58E70|Q58E70_MOUSE;sp|P21107-2|TPM3_MOUSE;tr|Q3TJ53|Q3TJ53_MOUSE	>tr|Q58E70|Q58E70_MOUSE Tpm3 protein OS=Mus musculus GN=Tpm3 PE=2 SV=1;>sp|P21107-2|TPM3_MOUSE Isoform 2 of Tropomyosin alpha-3 chain OS=Mus musculus GN=Tpm3;>tr|Q3TJ53|Q3TJ53_MOUSE Putative uncharacterized protein OS=Mus musculus GN=Tpm3 PE=2 SV=1	3	12	0	45.2	29.02	2.66e-162	1.0123	1.1172	1.1738	1.1436	1.2081	0.99723	0.7455	1.0179	0.95437	0.98695	1.1895	0.99597	0.75187	1.0391	0.88256	0.98222	1.1325	1.0606	0.80721	1.0094	1.0679	0.98913	1.2877	0.99752	0.83588	1.129	0.83081	1.1575	0.90351	1.0233				181;350;527;1047;1705;1970;1978;1979;2162;2370;2662;5074
305	sp|P21550|ENOB_MOUSE;tr|Q4FK59|Q4FK59_MOUSE;tr|Q5SX59|Q5SX59_MOUSE;tr|Q5SX61|Q5SX61_MOUSE;tr|Q5SX60|Q5SX60_MOUSE;tr|J3QPZ9|J3QPZ9_MOUSE	>sp|P21550|ENOB_MOUSE Beta-enolase OS=Mus musculus GN=Eno3 PE=1 SV=3;>tr|Q4FK59|Q4FK59_MOUSE Eno3 protein OS=Mus musculus GN=Eno3 PE=2 SV=1;>tr|Q5SX59|Q5SX59_MOUSE Enolase (Fragment) OS=Mus musculus GN=Eno3 PE=2 SV=1	6	7	6	27.4	47.024	5.0394e-135	0.73152	0.97772	1.1466	1.1375	1.6405	1.1012	0.62422	0.90394	0.93162	0.97254	1.4895	1.0191	NaN	NaN	NaN	NaN	NaN	NaN	0.67544	0.91419	1.0812	1.0471	1.611	1.1503	0.64895	0.86858	0.7151	0.9479	1.0464	1.068				56;501;1450;1701;2193;2814;4477
306	tr|Q8CC03|Q8CC03_MOUSE;sp|P22892|AP1G1_MOUSE;tr|Q8CBB7|Q8CBB7_MOUSE;tr|Q3UKX8|Q3UKX8_MOUSE	>tr|Q8CC03|Q8CC03_MOUSE Putative uncharacterized protein (Fragment) OS=Mus musculus GN=Ap1g1 PE=2 SV=1;>sp|P22892|AP1G1_MOUSE AP-1 complex subunit gamma-1 OS=Mus musculus GN=Ap1g1 PE=1 SV=3;>tr|Q8CBB7|Q8CBB7_MOUSE AP-1 complex subunit gamma-1 OS=Mus muscul	4	1	1	3.5	76.747	5.7715e-57	NaN	NaN	NaN	NaN	NaN	NaN	NaN	NaN	NaN	NaN	NaN	NaN	NaN	NaN	NaN	NaN	NaN	NaN	NaN	NaN	NaN	NaN	NaN	NaN	NaN	NaN	NaN	NaN	NaN	NaN				2742
307	tr|Q3TW34|Q3TW34_MOUSE;tr|Q9DBE5|Q9DBE5_MOUSE;tr|Q3U3D2|Q3U3D2_MOUSE;sp|P22893|TTP_MOUSE	>tr|Q3TW34|Q3TW34_MOUSE Putative uncharacterized protein (Fragment) OS=Mus musculus GN=Zfp36 PE=2 SV=1;>tr|Q9DBE5|Q9DBE5_MOUSE Putative uncharacterized protein OS=Mus musculus PE=2 SV=1;>tr|Q3U3D2|Q3U3D2_MOUSE Zinc finger protein 36 OS=Mus musculus GN=Zfp3	4	1	1	4.6	27.621	0.014322	NaN	NaN	NaN	NaN	NaN	NaN	NaN	NaN	NaN	NaN	NaN	NaN	NaN	NaN	NaN	NaN	NaN	NaN	NaN	NaN	NaN	NaN	NaN	NaN	NaN	NaN	NaN	NaN	NaN	NaN	+			3436	374
308	tr|Q3UEK3|Q3UEK3_MOUSE;tr|Q3TKF9|Q3TKF9_MOUSE;tr|Q3UM46|Q3UM46_MOUSE;tr|Q3UL99|Q3UL99_MOUSE;tr|Q6A0B9|Q6A0B9_MOUSE;sp|P23116|EIF3A_MOUSE	>tr|Q3UEK3|Q3UEK3_MOUSE Putative uncharacterized protein (Fragment) OS=Mus musculus GN=Eif3a PE=2 SV=1;>tr|Q3TKF9|Q3TKF9_MOUSE Putative uncharacterized protein (Fragment) OS=Mus musculus GN=Eif3a PE=2 SV=1;>tr|Q3UM46|Q3UM46_MOUSE Putative uncharacterized p	6	2	2	4.4	79.66	1.0874e-08	NaN	NaN	NaN	NaN	NaN	NaN	0.69091	0.9348	0.77095	0.83497	1.0936	0.97511	NaN	NaN	NaN	NaN	NaN	NaN	NaN	NaN	NaN	NaN	NaN	NaN	NaN	NaN	NaN	NaN	NaN	NaN				920;3023
309	tr|D3Z313|D3Z313_MOUSE;tr|Q9DCC5|Q9DCC5_MOUSE;tr|I6L9I7|I6L9I7_MOUSE;sp|P23198|CBX3_MOUSE;tr|Q32P00|Q32P00_MOUSE;tr|D3Z1A9|D3Z1A9_MOUSE	>tr|D3Z313|D3Z313_MOUSE Chromobox protein homolog 3 (Fragment) OS=Mus musculus GN=Cbx3 PE=1 SV=1;>tr|Q9DCC5|Q9DCC5_MOUSE Cbx3 protein OS=Mus musculus GN=Cbx3 PE=1 SV=1;>tr|I6L9I7|I6L9I7_MOUSE Cbx3 protein OS=Mus musculus GN=Cbx3 PE=2 SV=1;>sp|P23198|CBX3_M	6	5	5	26.4	12.557	0	NaN	NaN	NaN	NaN	NaN	NaN	0.72271	1.0254	1.29	1.3179	1.7431	1.2057	0.44326	0.6584	0.70997	0.86866	1.5804	1.2342	0.68208	0.98157	1.1198	1.1213	1.6512	1.1203	0.56635	0.90501	0.70299	0.9968	1.2425	1.1613				2278;2306;3580;4054;4055	375;376;377;378;379
310	tr|Q5HZI6|Q5HZI6_MOUSE;sp|P23591|FCL_MOUSE	>tr|Q5HZI6|Q5HZI6_MOUSE Tissue specific transplantation antigen P35B OS=Mus musculus GN=Tsta3 PE=2 SV=1;>sp|P23591|FCL_MOUSE GDP-L-fucose synthase OS=Mus musculus GN=Tsta3 PE=2 SV=3	2	1	1	5	35.877	0.0017816	NaN	NaN	NaN	NaN	NaN	NaN	NaN	NaN	NaN	NaN	NaN	NaN	NaN	NaN	NaN	NaN	NaN	NaN	NaN	NaN	NaN	NaN	NaN	NaN	NaN	NaN	NaN	NaN	NaN	NaN				463
311	sp|P23949|TISD_MOUSE	>sp|P23949|TISD_MOUSE Zinc finger protein 36, C3H1 type-like 2 OS=Mus musculus GN=Zfp36l2 PE=1 SV=2	1	2	2	8.5	50.069	3.2331e-17	NaN	NaN	NaN	NaN	NaN	NaN	NaN	NaN	NaN	NaN	NaN	NaN	NaN	NaN	NaN	NaN	NaN	NaN	0.75924	0.90848	0.9128	0.82441	1.1515	0.92197	NaN	NaN	NaN	NaN	NaN	NaN				3033;3870	380;381
312	tr|Q91YI7|Q91YI7_MOUSE;tr|Q543H2|Q543H2_MOUSE;sp|P23950|TISB_MOUSE	>tr|Q91YI7|Q91YI7_MOUSE Zfp36l1 protein OS=Mus musculus GN=Zfp36l1 PE=2 SV=1;>tr|Q543H2|Q543H2_MOUSE Zinc finger protein 36, C3H type-like 1 OS=Mus musculus GN=Zfp36l1 PE=2 SV=1;>sp|P23950|TISB_MOUSE Zinc finger protein 36, C3H1 type-like 1 OS=Mus musculus	3	1	1	3	36.368	0.0032189	NaN	NaN	NaN	NaN	NaN	NaN	NaN	NaN	NaN	NaN	NaN	NaN	NaN	NaN	NaN	NaN	NaN	NaN	NaN	NaN	NaN	NaN	NaN	NaN	NaN	NaN	NaN	NaN	NaN	NaN				3561	382
313	tr|A2AL20|A2AL20_MOUSE;tr|Q3UF58|Q3UF58_MOUSE;tr|Q91XI2|Q91XI2_MOUSE;tr|Q8C6E3|Q8C6E3_MOUSE;tr|Q542K4|Q542K4_MOUSE;tr|Q3UZE7|Q3UZE7_MOUSE;tr|Q3TVZ1|Q3TVZ1_MOUSE;sp|P24270|CATA_MOUSE	>tr|A2AL20|A2AL20_MOUSE Catalase OS=Mus musculus GN=Cat PE=1 SV=1;>tr|Q3UF58|Q3UF58_MOUSE Catalase OS=Mus musculus GN=Cat PE=2 SV=1;>tr|Q91XI2|Q91XI2_MOUSE Catalase OS=Mus musculus GN=Cat PE=2 SV=1;>tr|Q8C6E3|Q8C6E3_MOUSE Catalase OS=Mus musculus GN=Cat PE	8	2	2	19.9	19.677	1.556e-08	NaN	NaN	NaN	NaN	NaN	NaN	0.68222	0.93312	1.1573	1.1735	1.608	1.1591	NaN	NaN	NaN	NaN	NaN	NaN	0.74067	1.0177	0.96712	0.9049	1.3452	0.94997	NaN	NaN	NaN	NaN	NaN	NaN				394;2725
314	tr|Q9DCY1|Q9DCY1_MOUSE;sp|P24369|PPIB_MOUSE	>tr|Q9DCY1|Q9DCY1_MOUSE Peptidyl-prolyl cis-trans isomerase OS=Mus musculus GN=Ppib PE=2 SV=1;>sp|P24369|PPIB_MOUSE Peptidyl-prolyl cis-trans isomerase B OS=Mus musculus GN=Ppib PE=1 SV=2	2	2	2	12.5	23.713	2.2535e-33	0.67695	0.93875	1.1092	1.0812	1.5676	1.0667	0.64135	0.98746	0.92214	1.0368	1.3395	0.90598	NaN	NaN	NaN	NaN	NaN	NaN	0.60084	0.93439	0.92116	0.89772	1.6325	0.9881	NaN	NaN	NaN	NaN	NaN	NaN				631;831
315	sp|P24527|LKHA4_MOUSE	>sp|P24527|LKHA4_MOUSE Leukotriene A-4 hydrolase OS=Mus musculus GN=Lta4h PE=1 SV=4	1	1	1	2	69.05	5.5565e-05	NaN	NaN	NaN	NaN	NaN	NaN	NaN	NaN	NaN	NaN	NaN	NaN	NaN	NaN	NaN	NaN	NaN	NaN	NaN	NaN	NaN	NaN	NaN	NaN	NaN	NaN	NaN	NaN	NaN	NaN				550
316	tr|Q3UPJ2|Q3UPJ2_MOUSE;tr|Q3UAT9|Q3UAT9_MOUSE;tr|Q3U9N8|Q3U9N8_MOUSE;sp|P24547|IMDH2_MOUSE	>tr|Q3UPJ2|Q3UPJ2_MOUSE Inosine-5-monophosphate dehydrogenase OS=Mus musculus GN=Impdh2 PE=2 SV=1;>tr|Q3UAT9|Q3UAT9_MOUSE Inosine-5-monophosphate dehydrogenase OS=Mus musculus GN=Impdh2 PE=2 SV=1;>tr|Q3U9N8|Q3U9N8_MOUSE Inosine-5-monophosphate dehydroge	4	1	1	1.9	55.863	0.01214	NaN	NaN	NaN	NaN	NaN	NaN	NaN	NaN	NaN	NaN	NaN	NaN	NaN	NaN	NaN	NaN	NaN	NaN	NaN	NaN	NaN	NaN	NaN	NaN	NaN	NaN	NaN	NaN	NaN	NaN	+			1432	383
317	tr|Q3UKQ5|Q3UKQ5_MOUSE;tr|Q3UF03|Q3UF03_MOUSE;sp|P24668|MPRD_MOUSE	>tr|Q3UKQ5|Q3UKQ5_MOUSE Mannose-6-phosphate receptor, cation dependent, isoform CRA_a OS=Mus musculus GN=M6pr PE=2 SV=1;>tr|Q3UF03|Q3UF03_MOUSE Putative uncharacterized protein OS=Mus musculus GN=M6pr PE=2 SV=1;>sp|P24668|MPRD_MOUSE Cation-dependent mannos	3	1	1	5	31.172	0.0045065	NaN	NaN	NaN	NaN	NaN	NaN	0.6946	0.84292	0.89523	0.95089	1.3895	1.2543	NaN	NaN	NaN	NaN	NaN	NaN	NaN	NaN	NaN	NaN	NaN	NaN	NaN	NaN	NaN	NaN	NaN	NaN				1825
318	tr|Q8CGA1|Q8CGA1_MOUSE;tr|Q542W1|Q542W1_MOUSE;sp|P25085-2|IL1RA_MOUSE;tr|A2AIU1|A2AIU1_MOUSE;tr|Q3TBV5|Q3TBV5_MOUSE;tr|Q542C7|Q542C7_MOUSE;sp|P25085|IL1RA_MOUSE	>tr|Q8CGA1|Q8CGA1_MOUSE Interleukin 1 receptor antagonist OS=Mus musculus GN=Il1rn PE=2 SV=1;>tr|Q542W1|Q542W1_MOUSE IL-1 receptor antagonist isoform OS=Mus musculus GN=Il1rn PE=2 SV=1;>sp|P25085-2|IL1RA_MOUSE Isoform 2 of Interleukin-1 receptor antagonist	7	1	1	9.4	17.995	0.00063657	NaN	NaN	NaN	NaN	NaN	NaN	NaN	NaN	NaN	NaN	NaN	NaN	NaN	NaN	NaN	NaN	NaN	NaN	NaN	NaN	NaN	NaN	NaN	NaN	NaN	NaN	NaN	NaN	NaN	NaN				2963
319	tr|Q3UZH2|Q3UZH2_MOUSE;tr|Q3ULD6|Q3ULD6_MOUSE;tr|Q3UI57|Q3UI57_MOUSE;sp|P25206|MCM3_MOUSE	>tr|Q3UZH2|Q3UZH2_MOUSE Putative uncharacterized protein OS=Mus musculus GN=Mcm3 PE=2 SV=1;>tr|Q3ULD6|Q3ULD6_MOUSE Putative uncharacterized protein OS=Mus musculus GN=Mcm3 PE=2 SV=1;>tr|Q3UI57|Q3UI57_MOUSE Putative uncharacterized protein OS=Mus musculus G	4	3	3	7.3	91.544	3.7899e-42	NaN	NaN	NaN	NaN	NaN	NaN	NaN	NaN	NaN	NaN	NaN	NaN	NaN	NaN	NaN	NaN	NaN	NaN	0.78205	1.0527	1.0136	0.98277	1.5351	1.045	NaN	NaN	NaN	NaN	NaN	NaN				363;554;596	384;3030
320	tr|Q9DC49|Q9DC49_MOUSE;tr|F6YTZ4|F6YTZ4_MOUSE;tr|J3QM94|J3QM94_MOUSE;tr|Q58EU3|Q58EU3_MOUSE;tr|Q3TXS9|Q3TXS9_MOUSE;tr|Q3TLE5|Q3TLE5_MOUSE;tr|Q3TL20|Q3TL20_MOUSE;tr|Q3TI78|Q3TI78_MOUSE;tr|J3QMG5|J3QMG5_MOUSE;sp|P25444|RS2_MOUSE;tr|Q3TXR5|Q3TXR5_MOUSE;tr|L7N240|L7N240_MOUSE;tr|D3YVC1|D3YVC1_MOUSE;tr|E9Q1N8|E9Q1N8_MOUSE;tr|D3Z536|D3Z536_MOUSE;tr|Q3UB36|Q3UB36_MOUSE;tr|D3YWJ3|D3YWJ3_MOUSE;tr|O89072|O…	>tr|Q9DC49|Q9DC49_MOUSE Putative uncharacterized protein OS=Mus musculus PE=2 SV=1;>tr|F6YTZ4|F6YTZ4_MOUSE Uncharacterized protein OS=Mus musculus GN=Gm6576 PE=3 SV=2;>tr|J3QM94|J3QM94_MOUSE Uncharacterized protein OS=Mus musculus GN=Gm5070 PE=3 SV=1;>tr|Q	19	3	3	14.5	25.104	7.4456e-09	0.67006	0.83	1.1193	1.0541	1.5778	1.1404	0.65161	0.97388	1.0416	1.1134	1.5565	1.0835	NaN	NaN	NaN	NaN	NaN	NaN	NaN	NaN	NaN	NaN	NaN	NaN	NaN	NaN	NaN	NaN	NaN	NaN				100;1572;4206
321	sp|P25799-5|NFKB1_MOUSE;sp|P25799|NFKB1_MOUSE	>sp|P25799-5|NFKB1_MOUSE Isoform 5 of Nuclear factor NF-kappa-B p105 subunit OS=Mus musculus GN=Nfkb1;>sp|P25799|NFKB1_MOUSE Nuclear factor NF-kappa-B p105 subunit OS=Mus musculus GN=Nfkb1 PE=1 SV=2	2	1	1	3.1	64.781	3.5514e-20	NaN	NaN	NaN	NaN	NaN	NaN	NaN	NaN	NaN	NaN	NaN	NaN	NaN	NaN	NaN	NaN	NaN	NaN	NaN	NaN	NaN	NaN	NaN	NaN	NaN	NaN	NaN	NaN	NaN	NaN				2186	385;386;3031
322	tr|Q3UHS6|Q3UHS6_MOUSE;sp|P26039|TLN1_MOUSE;tr|Q80TM2|Q80TM2_MOUSE;tr|Q0V930|Q0V930_MOUSE;tr|Q3TBC3|Q3TBC3_MOUSE;tr|F6S1V7|F6S1V7_MOUSE;tr|A2AIM2|A2AIM2_MOUSE;tr|F6SX70|F6SX70_MOUSE;tr|Q8C9Z8|Q8C9Z8_MOUSE	>tr|Q3UHS6|Q3UHS6_MOUSE Putative uncharacterized protein OS=Mus musculus GN=Tln1 PE=2 SV=1;>sp|P26039|TLN1_MOUSE Talin-1 OS=Mus musculus GN=Tln1 PE=1 SV=2;>tr|Q80TM2|Q80TM2_MOUSE MKIAA1027 protein (Fragment) OS=Mus musculus GN=Tln1 PE=2 SV=4	9	20	20	11.3	269.83	4.8766e-294	0.89754	1.0895	1.1347	1.1116	1.285	1.0086	0.68643	0.92677	0.83973	0.92808	1.2215	0.99481	0.80711	1.1146	0.89866	1.015	1.17	0.99457	0.78784	1.0057	1.002	0.97185	1.3085	0.99047	0.79216	1.1276	0.7432	1.0229	0.87291	0.93396				62;63;94;185;219;370;514;644;1210;1547;2048;2496;2820;3213;3889;4120;4603;4701;4883;4951	387;388
323	tr|Q4KML7|Q4KML7_MOUSE;tr|Q3UXR4|Q3UXR4_MOUSE;tr|Q3UL48|Q3UL48_MOUSE;tr|Q3TCP5|Q3TCP5_MOUSE;sp|P26040|EZRI_MOUSE;tr|Q8CBU4|Q8CBU4_MOUSE	>tr|Q4KML7|Q4KML7_MOUSE Ezrin OS=Mus musculus GN=Ezr PE=2 SV=1;>tr|Q3UXR4|Q3UXR4_MOUSE Putative uncharacterized protein OS=Mus musculus GN=Ezr PE=2 SV=1;>tr|Q3UL48|Q3UL48_MOUSE Putative uncharacterized protein OS=Mus musculus GN=Ezr PE=2 SV=1;>tr|Q3TCP5|Q3	6	7	3	11.4	69.406	0	NaN	NaN	NaN	NaN	NaN	NaN	0.73195	1.0065	0.84511	0.83773	1.2648	0.94197	NaN	NaN	NaN	NaN	NaN	NaN	NaN	NaN	NaN	NaN	NaN	NaN	NaN	NaN	NaN	NaN	NaN	NaN				204;1207;2213;2855;3344;3576;4567
324	sp|P26041|MOES_MOUSE;tr|Q3TZQ2|Q3TZQ2_MOUSE;tr|Q05DU4|Q05DU4_MOUSE;tr|Q3UF33|Q3UF33_MOUSE	>sp|P26041|MOES_MOUSE Moesin OS=Mus musculus GN=Msn PE=1 SV=3;>tr|Q3TZQ2|Q3TZQ2_MOUSE Putative uncharacterized protein OS=Mus musculus GN=Msn PE=2 SV=1;>tr|Q05DU4|Q05DU4_MOUSE Msn protein (Fragment) OS=Mus musculus GN=Msn PE=2 SV=1	4	22	17	36.7	67.766	0	0.86125	1.0554	1.1787	1.0519	1.4532	1.0136	0.62745	0.95201	0.89293	0.91623	1.4591	1.0197	0.61782	0.90758	0.84411	0.93174	1.2056	0.94501	0.60747	0.92277	1.0983	1	1.803	1.0647	0.64887	0.92098	0.75919	0.98317	1.1392	1.0664				227;235;247;333;337;338;1070;1078;1208;2047;2100;2213;2298;2855;3254;3307;3344;3427;3576;4479;4480;4703
325	sp|P26043|RADI_MOUSE;tr|Q3UJJ8|Q3UJJ8_MOUSE;tr|Q3TH46|Q3TH46_MOUSE;tr|Q3U111|Q3U111_MOUSE;tr|Q8C2N4|Q8C2N4_MOUSE;tr|Q7TSG6|Q7TSG6_MOUSE;tr|Q05CE6|Q05CE6_MOUSE	>sp|P26043|RADI_MOUSE Radixin OS=Mus musculus GN=Rdx PE=1 SV=3;>tr|Q3UJJ8|Q3UJJ8_MOUSE Putative uncharacterized protein (Fragment) OS=Mus musculus GN=Rdx PE=2 SV=1;>tr|Q3TH46|Q3TH46_MOUSE Putative uncharacterized protein (Fragment) OS=Mus musculus GN=Rdx P	7	6	1	7.4	68.542	0	NaN	NaN	NaN	NaN	NaN	NaN	NaN	NaN	NaN	NaN	NaN	NaN	NaN	NaN	NaN	NaN	NaN	NaN	NaN	NaN	NaN	NaN	NaN	NaN	NaN	NaN	NaN	NaN	NaN	NaN	+			227;2213;2855;3344;3576;4981
326	tr|Q6NV50|Q6NV50_MOUSE;tr|Q545R0|Q545R0_MOUSE;tr|Q3TGQ3|Q3TGQ3_MOUSE;sp|P26231|CTNA1_MOUSE;sp|Q61301-2|CTNA2_MOUSE;sp|Q61301-3|CTNA2_MOUSE;sp|Q61301|CTNA2_MOUSE;tr|E0CXB9|E0CXB9_MOUSE	>tr|Q6NV50|Q6NV50_MOUSE Catenin (Cadherin associated protein), alpha 1 OS=Mus musculus GN=Ctnna1 PE=2 SV=1;>tr|Q545R0|Q545R0_MOUSE Catenin (Cadherin associated protein), alpha 1 OS=Mus musculus GN=Ctnna1 PE=2 SV=1;>tr|Q3TGQ3|Q3TGQ3_MOUSE Putative uncharact	8	5	5	6.6	100.11	4.6337e-276	0.88897	1.036	1.1207	1.1751	1.4132	1.0471	0.81068	1.0673	0.92091	0.97724	1.1562	0.93277	0.72978	0.95448	0.84617	1.0765	1.1791	1.1168	0.90832	1.0634	1.1716	1.1214	1.3026	1.0266	0.86948	1.1557	0.71304	1.0481	0.83986	0.96684				2722;3138;4294;4635;4636	389;390;391;3032;3033;3034
327	tr|Q3U6E4|Q3U6E4_MOUSE;tr|Q0VGU2|Q0VGU2_MOUSE;sp|P26350|PTMA_MOUSE;tr|Q8CAQ5|Q8CAQ5_MOUSE;tr|J3QPK6|J3QPK6_MOUSE	>tr|Q3U6E4|Q3U6E4_MOUSE Putative uncharacterized protein OS=Mus musculus GN=Ptma PE=4 SV=1;>tr|Q0VGU2|Q0VGU2_MOUSE Prothymosin alpha OS=Mus musculus GN=Ptma PE=4 SV=1;>sp|P26350|PTMA_MOUSE Prothymosin alpha OS=Mus musculus GN=Ptma PE=1 SV=2;>tr|Q8CAQ5|Q8CA	5	7	1	36	12.325	0	0.75129	1.0002	1.1093	1.0385	1.4126	1.0523	0.74067	0.9721	0.9968	1.0593	1.4103	1.0746	0.69362	0.98029	0.84023	1.0288	1.3142	0.98769	0.77684	1.0775	1.1052	1.0598	1.4382	1.0049	0.68658	1.044	0.7996	1.2017	0.99028	0.99371				1126;2105;3699;3700;3773;4740;4741	392;393;394
328	tr|Q80XR5|Q80XR5_MOUSE;sp|P26369|U2AF2_MOUSE;tr|Q922I0|Q922I0_MOUSE;tr|Q3KQM4|Q3KQM4_MOUSE;tr|Q505Q1|Q505Q1_MOUSE	>tr|Q80XR5|Q80XR5_MOUSE U2 small nuclear ribonucleoprotein auxiliary factor (U2AF) 2, isoform CRA_a OS=Mus musculus GN=U2af2 PE=2 SV=1;>sp|P26369|U2AF2_MOUSE Splicing factor U2AF 65 kDa subunit OS=Mus musculus GN=U2af2 PE=1 SV=3;>tr|Q922I0|Q922I0_MOUSE U2	5	2	2	6.4	53.12	4.7587e-18	NaN	NaN	NaN	NaN	NaN	NaN	NaN	NaN	NaN	NaN	NaN	NaN	NaN	NaN	NaN	NaN	NaN	NaN	0.80876	0.93174	1.211	1.1801	1.4451	1.1954	NaN	NaN	NaN	NaN	NaN	NaN				3784;4417	395
329	sp|P26443|DHE3_MOUSE;tr|Q3TSQ7|Q3TSQ7_MOUSE	>sp|P26443|DHE3_MOUSE Glutamate dehydrogenase 1, mitochondrial OS=Mus musculus GN=Glud1 PE=1 SV=1;>tr|Q3TSQ7|Q3TSQ7_MOUSE Putative uncharacterized protein (Fragment) OS=Mus musculus GN=Glud1 PE=2 SV=1	2	4	4	7.9	61.336	7.3188e-69	0.79503	1.0339	1.1745	1.0483	1.4013	1.0116	0.76408	0.95119	0.95895	1.0222	1.1988	1.0222	NaN	NaN	NaN	NaN	NaN	NaN	0.83559	1.0542	1.0139	0.98057	1.2972	1.066	NaN	NaN	NaN	NaN	NaN	NaN				1692;2895;3183;4468
330	tr|A1L3B8|A1L3B8_MOUSE;sp|P26516|PSMD7_MOUSE	>tr|A1L3B8|A1L3B8_MOUSE Proteasome (Prosome, macropain) 26S subunit, non-ATPase, 7 OS=Mus musculus GN=Psmd7 PE=2 SV=1;>sp|P26516|PSMD7_MOUSE 26S proteasome non-ATPase regulatory subunit 7 OS=Mus musculus GN=Psmd7 PE=1 SV=2	2	3	3	7.8	36.539	1.528e-10	NaN	NaN	NaN	NaN	NaN	NaN	0.7983	1.1746	0.9921	1.0844	1.1264	0.81854	NaN	NaN	NaN	NaN	NaN	NaN	NaN	NaN	NaN	NaN	NaN	NaN	NaN	NaN	NaN	NaN	NaN	NaN				604;839;4450
331	tr|A2AFS0|A2AFS0_MOUSE;tr|Q3U8N1|Q3U8N1_MOUSE;tr|Q3U6F6|Q3U6F6_MOUSE;sp|P26638|SYSC_MOUSE;tr|Q8C483|Q8C483_MOUSE	>tr|A2AFS0|A2AFS0_MOUSE Serine--tRNA ligase, cytoplasmic (Fragment) OS=Mus musculus GN=Sars PE=2 SV=1;>tr|Q3U8N1|Q3U8N1_MOUSE Putative uncharacterized protein OS=Mus musculus GN=Sars PE=2 SV=1;>tr|Q3U6F6|Q3U6F6_MOUSE Putative uncharacterized protein OS=Mus	5	1	1	3.7	40.163	9.9139e-34	NaN	NaN	NaN	NaN	NaN	NaN	NaN	NaN	NaN	NaN	NaN	NaN	NaN	NaN	NaN	NaN	NaN	NaN	NaN	NaN	NaN	NaN	NaN	NaN	NaN	NaN	NaN	NaN	NaN	NaN				1892
332	sp|P26645|MARCS_MOUSE;tr|Q05BL6|Q05BL6_MOUSE	>sp|P26645|MARCS_MOUSE Myristoylated alanine-rich C-kinase substrate OS=Mus musculus GN=Marcks PE=1 SV=2;>tr|Q05BL6|Q05BL6_MOUSE Marcks protein (Fragment) OS=Mus musculus GN=Marcks PE=2 SV=1	2	10	10	46.9	29.661	2.8662e-76	0.62085	0.80827	1.0061	0.99703	1.6308	1.1573	0.62865	0.88887	0.84545	0.89564	1.41	1.0371	0.66226	0.99277	0.66273	0.80247	1.0754	0.86487	0.63448	0.87203	1.2481	1.1247	2.0784	1.3849	0.29387	0.5308	0.38833	0.60012	1.2807	1.2071				96;97;98;524;883;1083;1268;2570;3866;4888	396;397;398;399;400;401;402;403;3035
333	tr|Q1JUQ7|Q1JUQ7_MOUSE;tr|Q1JUQ8|Q1JUQ8_MOUSE;tr|Q1JUQ6|Q1JUQ6_MOUSE;tr|Q3ULN5|Q3ULN5_MOUSE;sp|P26883|FKB1A_MOUSE	>tr|Q1JUQ7|Q1JUQ7_MOUSE FK506 binding protein12-T2 OS=Mus musculus GN=Fkbp1a PE=4 SV=1;>tr|Q1JUQ8|Q1JUQ8_MOUSE FK506 Binding Protein12-T1 OS=Mus musculus GN=Fkbp1a PE=4 SV=1;>tr|Q1JUQ6|Q1JUQ6_MOUSE FK506 binding protein12 OS=Mus musculus GN=Fkbp1a PE=4 SV=	5	1	1	35.1	4.0215	1.3932e-33	NaN	NaN	NaN	NaN	NaN	NaN	0.80233	0.96102	1.1922	1.2911	1.3433	1.2265	NaN	NaN	NaN	NaN	NaN	NaN	1.0197	1.2201	0.98341	0.92363	1.2246	0.9967	NaN	NaN	NaN	NaN	NaN	NaN				1607
334	sp|P27546-2|MAP4_MOUSE;sp|P27546|MAP4_MOUSE;sp|P27546-3|MAP4_MOUSE;tr|E9QPW8|E9QPW8_MOUSE;tr|E9PZ43|E9PZ43_MOUSE;tr|E9PWC0|E9PWC0_MOUSE;sp|P27546-4|MAP4_MOUSE;tr|F7CK47|F7CK47_MOUSE;tr|F6XPV7|F6XPV7_MOUSE;tr|F6V4Z1|F6V4Z1_MOUSE	>sp|P27546-2|MAP4_MOUSE Isoform 2 of Microtubule-associated protein 4 OS=Mus musculus GN=Map4;>sp|P27546|MAP4_MOUSE Microtubule-associated protein 4 OS=Mus musculus GN=Map4 PE=1 SV=3;>sp|P27546-3|MAP4_MOUSE Isoform 3 of Microtubule-associated protein 4 OS=	10	20	20	28.3	117.34	6.1058e-147	0.71668	0.94379	0.96433	0.9857	1.3591	1.0302	0.58866	0.84341	0.92693	1.0147	1.5115	1.1662	0.75561	1.1032	0.8248	0.99496	1.075	0.90116	0.67382	0.93667	1.0151	0.97726	1.572	1.1245	0.55359	0.7888	0.73264	1.0879	1.2676	1.2184				12;20;54;430;684;685;686;842;849;1044;1836;2350;2708;3146;3381;4515;4689;4742;4830;4832	404;405;406;407;408;409;410;411;412;413;3036;3037;3038;3039;3040
335	tr|F7D1R5|F7D1R5_MOUSE;sp|P27612|PLAP_MOUSE	>tr|F7D1R5|F7D1R5_MOUSE Phospholipase A-2-activating protein (Fragment) OS=Mus musculus GN=Plaa PE=1 SV=1;>sp|P27612|PLAP_MOUSE Phospholipase A-2-activating protein OS=Mus musculus GN=Plaa PE=1 SV=4	2	1	1	7.9	23.434	8.7622e-19	NaN	NaN	NaN	NaN	NaN	NaN	NaN	NaN	NaN	NaN	NaN	NaN	NaN	NaN	NaN	NaN	NaN	NaN	NaN	NaN	NaN	NaN	NaN	NaN	NaN	NaN	NaN	NaN	NaN	NaN				1899
336	sp|P27641|XRCC5_MOUSE	>sp|P27641|XRCC5_MOUSE X-ray repair cross-complementing protein 5 OS=Mus musculus GN=Xrcc5 PE=2 SV=4	1	1	1	2	83.056	0.00015735	NaN	NaN	NaN	NaN	NaN	NaN	NaN	NaN	NaN	NaN	NaN	NaN	NaN	NaN	NaN	NaN	NaN	NaN	NaN	NaN	NaN	NaN	NaN	NaN	NaN	NaN	NaN	NaN	NaN	NaN				531
337	tr|Q3UB90|Q3UB90_MOUSE;tr|Q3UB67|Q3UB67_MOUSE;tr|Q3UB15|Q3UB15_MOUSE;tr|Q3U9L3|Q3U9L3_MOUSE;tr|Q3T9U9|Q3T9U9_MOUSE;sp|P27659|RL3_MOUSE;tr|Q99N25|Q99N25_MOUSE	>tr|Q3UB90|Q3UB90_MOUSE Putative uncharacterized protein OS=Mus musculus GN=Rpl3 PE=2 SV=1;>tr|Q3UB67|Q3UB67_MOUSE Putative uncharacterized protein OS=Mus musculus GN=Rpl3 PE=2 SV=1;>tr|Q3UB15|Q3UB15_MOUSE Putative uncharacterized protein OS=Mus musculus G	7	4	4	11.2	46.079	8.5387e-66	0.83447	1.0561	1.1322	1.0106	1.3773	0.96202	0.72083	1.02	1.0513	1.1427	1.4392	1.0153	NaN	NaN	NaN	NaN	NaN	NaN	0.70211	0.9846	1.0854	1.0182	1.6364	1.0542	0.72573	0.97693	0.73828	0.9832	1.0023	0.94451				188;508;2041;2935
338	sp|P27661|H2AX_MOUSE	>sp|P27661|H2AX_MOUSE Histone H2AX OS=Mus musculus GN=H2afx PE=1 SV=2	1	3	1	17.5	15.142	1.7892e-133	NaN	NaN	NaN	NaN	NaN	NaN	NaN	NaN	NaN	NaN	NaN	NaN	NaN	NaN	NaN	NaN	NaN	NaN	NaN	NaN	NaN	NaN	NaN	NaN	NaN	NaN	NaN	NaN	NaN	NaN				162;2285;2744
339	sp|P27773|PDIA3_MOUSE;tr|F6Q404|F6Q404_MOUSE	>sp|P27773|PDIA3_MOUSE Protein disulfide-isomerase A3 OS=Mus musculus GN=Pdia3 PE=1 SV=2	2	7	7	14.9	56.678	9.9832e-20	0.82914	1.0792	1.1411	1.0592	1.3985	1.0267	0.60734	0.88378	0.90836	0.98877	1.3511	0.96606	0.85537	1.1429	1.0586	1.1893	1.1744	1.0074	0.64058	0.91677	1.0182	0.97295	1.5993	1.095	NaN	NaN	NaN	NaN	NaN	NaN				551;917;2629;3832;4469;4470;5031
340	tr|Q544Z7|Q544Z7_MOUSE;sp|P28352|APEX1_MOUSE;tr|D3Z124|D3Z124_MOUSE;tr|F6QA74|F6QA74_MOUSE;tr|D3Z6R9|D3Z6R9_MOUSE	>tr|Q544Z7|Q544Z7_MOUSE Apurinic/apyrimidinic endonuclease 1 OS=Mus musculus GN=Apex1 PE=2 SV=1;>sp|P28352|APEX1_MOUSE DNA-(apurinic or apyrimidinic site) lyase OS=Mus musculus GN=Apex1 PE=1 SV=2;>tr|D3Z124|D3Z124_MOUSE DNA-(apurinic or apyrimidinic site)	5	4	4	18	35.49	3.7633e-27	0.82705	0.91979	0.97572	0.93185	1.2172	1.0407	0.76386	0.93393	0.98906	1.0272	1.3563	1.0217	NaN	NaN	NaN	NaN	NaN	NaN	0.75722	0.97326	1.0216	0.95611	1.3998	1.0385	NaN	NaN	NaN	NaN	NaN	NaN				1;878;2721;4967
341	tr|Q3TKP3|Q3TKP3_MOUSE;tr|Q3TCF4|Q3TCF4_MOUSE;sp|P28658|ATX10_MOUSE	>tr|Q3TKP3|Q3TKP3_MOUSE Putative uncharacterized protein OS=Mus musculus GN=Atxn10 PE=2 SV=1;>tr|Q3TCF4|Q3TCF4_MOUSE Putative uncharacterized protein OS=Mus musculus GN=Atxn10 PE=2 SV=1;>sp|P28658|ATX10_MOUSE Ataxin-10 OS=Mus musculus GN=Atxn10 PE=1 SV=2	3	1	1	3.2	53.71	4.8247e-98	NaN	NaN	NaN	NaN	NaN	NaN	NaN	NaN	NaN	NaN	NaN	NaN	NaN	NaN	NaN	NaN	NaN	NaN	NaN	NaN	NaN	NaN	NaN	NaN	NaN	NaN	NaN	NaN	NaN	NaN				2913
342	sp|P28660-2|NCKP1_MOUSE;sp|P28660|NCKP1_MOUSE;tr|A1L0U6|A1L0U6_MOUSE;tr|A2AS98|A2AS98_MOUSE	>sp|P28660-2|NCKP1_MOUSE Isoform 2 of Nck-associated protein 1 OS=Mus musculus GN=Nckap1;>sp|P28660|NCKP1_MOUSE Nck-associated protein 1 OS=Mus musculus GN=Nckap1 PE=1 SV=2;>tr|A1L0U6|A1L0U6_MOUSE Nckap1 protein (Fragment) OS=Mus musculus GN=Nckap1 PE=2 SV	4	1	1	1.1	118.52	0	NaN	NaN	NaN	NaN	NaN	NaN	NaN	NaN	NaN	NaN	NaN	NaN	0.74372	1.0854	0.9566	1.0595	1.2918	0.99655	0.69013	0.95741	1.1707	1.1264	1.6809	1.1281	NaN	NaN	NaN	NaN	NaN	NaN				2954
343	sp|P28667|MRP_MOUSE	>sp|P28667|MRP_MOUSE MARCKS-related protein OS=Mus musculus GN=Marcksl1 PE=1 SV=2	1	4	4	36	20.165	5.7999e-76	NaN	NaN	NaN	NaN	NaN	NaN	NaN	NaN	NaN	NaN	NaN	NaN	0.56089	0.79329	0.78982	0.93537	1.3909	1.108	0.59294	0.83537	1.0592	1.0024	1.7362	1.2366	NaN	NaN	NaN	NaN	NaN	NaN				3;1265;1278;1293	414;3041
344	sp|P28740-2|KIF2A_MOUSE	>sp|P28740-2|KIF2A_MOUSE Isoform 2 of Kinesin-like protein KIF2A OS=Mus musculus GN=Kif2a	1	1	1	2.7	74.844	0.0040846	NaN	NaN	NaN	NaN	NaN	NaN	NaN	NaN	NaN	NaN	NaN	NaN	NaN	NaN	NaN	NaN	NaN	NaN	NaN	NaN	NaN	NaN	NaN	NaN	NaN	NaN	NaN	NaN	NaN	NaN				354
345	tr|F1DGF6|F1DGF6_MOUSE;tr|Q1MX43|Q1MX43_MOUSE;tr|Q1MX42|Q1MX42_MOUSE;tr|Q53YN4|Q53YN4_MOUSE;tr|Q3UNG2|Q3UNG2_MOUSE;tr|Q3TGE4|Q3TGE4_MOUSE;sp|P28867|KPCD_MOUSE;sp|P28867-2|KPCD_MOUSE	>tr|F1DGF6|F1DGF6_MOUSE Protein kinase C delta variant IX OS=Mus musculus GN=Prkcd PE=2 SV=1;>tr|Q1MX43|Q1MX43_MOUSE Protein kinase C delta type OS=Mus musculus GN=Prkcd PE=1 SV=1;>tr|Q1MX42|Q1MX42_MOUSE Protein kinase C delta type OS=Mus musculus GN=Prkcd	8	1	1	6.5	42.977	0.015033	NaN	NaN	NaN	NaN	NaN	NaN	NaN	NaN	NaN	NaN	NaN	NaN	NaN	NaN	NaN	NaN	NaN	NaN	NaN	NaN	NaN	NaN	NaN	NaN	NaN	NaN	NaN	NaN	NaN	NaN	+			4176	415
346	tr|Q99KL3|Q99KL3_MOUSE;tr|Q8BN32|Q8BN32_MOUSE;tr|Q3U8U8|Q3U8U8_MOUSE;sp|P29341|PABP1_MOUSE;tr|Q9D4E6|Q9D4E6_MOUSE;tr|F6ZAX1|F6ZAX1_MOUSE;tr|Q792Y0|Q792Y0_MOUSE;tr|Q62029|Q62029_MOUSE	>tr|Q99KL3|Q99KL3_MOUSE Pabpc1 protein (Fragment) OS=Mus musculus GN=Pabpc1 PE=2 SV=1;>tr|Q8BN32|Q8BN32_MOUSE Putative uncharacterized protein OS=Mus musculus GN=Pabpc1 PE=2 SV=1;>tr|Q3U8U8|Q3U8U8_MOUSE Putative uncharacterized protein OS=Mus musculus GN=P	8	3	3	7.4	58.48	3.721e-22	NaN	NaN	NaN	NaN	NaN	NaN	0.76984	1.0923	0.93295	0.99044	1.1854	0.90872	NaN	NaN	NaN	NaN	NaN	NaN	0.83146	1.1359	1.1482	1.0448	1.4837	1.0157	NaN	NaN	NaN	NaN	NaN	NaN				2089;2878;4004
347	tr|H3BLF7|H3BLF7_MOUSE;tr|Q61621|Q61621_MOUSE;tr|D3Z1T4|D3Z1T4_MOUSE;tr|D3Z1M1|D3Z1M1_MOUSE;tr|H3BKR2|H3BKR2_MOUSE;tr|Q8BMQ1|Q8BMQ1_MOUSE;tr|D3YZX3|D3YZX3_MOUSE;tr|Q54AE3|Q54AE3_MOUSE;tr|Q3U9V4|Q3U9V4_MOUSE;tr|Q3U2F9|Q3U2F9_MOUSE;tr|Q3U1B1|Q3U1B1_MOUSE;tr|Q3TQ70|Q3TQ70_MOUSE;tr|Q3THF3|Q3THF3_MOUSE;sp|Q61011|GBB3_MOUSE;sp|P62880|GBB2_MOUSE;sp|P62874|GBB1_MOUSE;sp|P29387|GBB4_MOUSE;tr|E9QKR0|E9QKR0…	>tr|H3BLF7|H3BLF7_MOUSE Guanine nucleotide-binding protein G(I)/G(S)/G(T) subunit beta-1 (Fragment) OS=Mus musculus GN=Gnb1 PE=2 SV=1;>tr|Q61621|Q61621_MOUSE G-protein beta subunit (Fragment) OS=Mus musculus GN=Gnb1 PE=2 SV=1;>tr|D3Z1T4|D3Z1T4_MOUSE Guanin	18	1	1	9.3	12.285	0.0014234	NaN	NaN	NaN	NaN	NaN	NaN	NaN	NaN	NaN	NaN	NaN	NaN	NaN	NaN	NaN	NaN	NaN	NaN	NaN	NaN	NaN	NaN	NaN	NaN	NaN	NaN	NaN	NaN	NaN	NaN				2491
348	tr|Q544V4|Q544V4_MOUSE;sp|P29533-2|VCAM1_MOUSE;tr|Q91X98|Q91X98_MOUSE;tr|Q8K0X1|Q8K0X1_MOUSE;tr|Q3UPN1|Q3UPN1_MOUSE;tr|Q3TR98|Q3TR98_MOUSE;sp|P29533|VCAM1_MOUSE	>tr|Q544V4|Q544V4_MOUSE Putative uncharacterized protein OS=Mus musculus PE=2 SV=1;>sp|P29533-2|VCAM1_MOUSE Isoform 2 of Vascular cell adhesion protein 1 OS=Mus musculus GN=Vcam1;>tr|Q91X98|Q91X98_MOUSE Vascular cell adhesion molecule 1 OS=Mus musculus GN=	7	1	1	2.9	38.372	5.4724e-06	NaN	NaN	NaN	NaN	NaN	NaN	0.72229	1.0601	0.79705	0.82356	1.1925	0.85574	0.82589	1.2384	0.92949	1.0929	1.1637	0.88429	0.69148	0.95362	0.98059	0.90026	1.4368	0.96778	NaN	NaN	NaN	NaN	NaN	NaN				3257	416;417
349	tr|Q3UKT3|Q3UKT3_MOUSE;tr|Q3TG75|Q3TG75_MOUSE;sp|P29758|OAT_MOUSE;tr|Q3UJK5|Q3UJK5_MOUSE	>tr|Q3UKT3|Q3UKT3_MOUSE Putative uncharacterized protein OS=Mus musculus GN=Oat PE=2 SV=1;>tr|Q3TG75|Q3TG75_MOUSE Ornithine aminotransferase, isoform CRA_b OS=Mus musculus GN=Oat PE=2 SV=1;>sp|P29758|OAT_MOUSE Ornithine aminotransferase, mitochondrial OS=M	4	2	2	6.8	48.353	1.0465e-12	NaN	NaN	NaN	NaN	NaN	NaN	NaN	NaN	NaN	NaN	NaN	NaN	NaN	NaN	NaN	NaN	NaN	NaN	0.71302	0.95463	1.022	1.0177	1.4274	1.0096	NaN	NaN	NaN	NaN	NaN	NaN				695;2293
350	tr|Q8CBP6|Q8CBP6_MOUSE;sp|P30415|NKTR_MOUSE	>tr|Q8CBP6|Q8CBP6_MOUSE NK-tumor recognition protein (Fragment) OS=Mus musculus GN=Nktr PE=2 SV=1;>sp|P30415|NKTR_MOUSE NK-tumor recognition protein OS=Mus musculus GN=Nktr PE=1 SV=4	2	1	1	1.3	109.13	4.8193e-19	NaN	NaN	NaN	NaN	NaN	NaN	NaN	NaN	NaN	NaN	NaN	NaN	NaN	NaN	NaN	NaN	NaN	NaN	NaN	NaN	NaN	NaN	NaN	NaN	NaN	NaN	NaN	NaN	NaN	NaN				5007	418;419;420
351	sp|P30416|FKBP4_MOUSE;tr|Q8CBS1|Q8CBS1_MOUSE;tr|D6RDE2|D6RDE2_MOUSE	>sp|P30416|FKBP4_MOUSE Peptidyl-prolyl cis-trans isomerase FKBP4 OS=Mus musculus GN=Fkbp4 PE=1 SV=5	3	3	3	8.7	51.572	1.3291e-14	NaN	NaN	NaN	NaN	NaN	NaN	0.65814	0.95381	0.79149	0.89454	1.1766	0.93238	NaN	NaN	NaN	NaN	NaN	NaN	0.90781	1.0415	1.0995	1.0242	1.2419	1.0247	NaN	NaN	NaN	NaN	NaN	NaN				11;226;2974
352	tr|Q3UAZ7|Q3UAZ7_MOUSE;tr|Q9CT19|Q9CT19_MOUSE;tr|Q3U566|Q3U566_MOUSE;sp|P30681|HMGB2_MOUSE	>tr|Q3UAZ7|Q3UAZ7_MOUSE Putative uncharacterized protein (Fragment) OS=Mus musculus GN=Hmgb2 PE=2 SV=1;>tr|Q9CT19|Q9CT19_MOUSE Putative uncharacterized protein (Fragment) OS=Mus musculus GN=Hmgb2 PE=2 SV=3;>tr|Q3U566|Q3U566_MOUSE MCG4647 OS=Mus musculus GN	4	4	3	16	20.533	1.1271e-19	0.72643	0.9343	0.94146	0.84731	1.2672	0.87245	0.68778	1.0047	1.006	1.04	1.4946	1.0823	NaN	NaN	NaN	NaN	NaN	NaN	0.65615	1.0114	1.2471	1.1347	1.7488	1.1737	NaN	NaN	NaN	NaN	NaN	NaN				635;1758;2072;2150
353	sp|P30999-2|CTND1_MOUSE;sp|P30999-3|CTND1_MOUSE;tr|G3X9V2|G3X9V2_MOUSE;sp|P30999|CTND1_MOUSE;tr|E9Q8Z5|E9Q8Z5_MOUSE;tr|E9Q8Z6|E9Q8Z6_MOUSE;tr|E9Q8Z8|E9Q8Z8_MOUSE;tr|E9Q986|E9Q986_MOUSE;tr|D3Z7H6|D3Z7H6_MOUSE;tr|E9Q906|E9Q906_MOUSE;tr|E9Q907|E9Q907_MOUSE;tr|E9Q905|E9Q905_MOUSE;tr|E9Q8Z4|E9Q8Z4_MOUSE;tr|E9Q8Z9|E9Q8Z9_MOUSE;tr|D3Z2H2|D3Z2H2_MOUSE;tr|E9Q903|E9Q903_MOUSE;tr|E9Q901|E9Q901_MOUSE;tr|E9Q9…	>sp|P30999-2|CTND1_MOUSE Isoform 2 of Catenin delta-1 OS=Mus musculus GN=Ctnnd1;>sp|P30999-3|CTND1_MOUSE Isoform 3 of Catenin delta-1 OS=Mus musculus GN=Ctnnd1;>tr|G3X9V2|G3X9V2_MOUSE Catenin (Cadherin associated protein), delta 1, isoform CRA_a OS=Mus mus	21	11	11	16.2	101.74	0	0.69901	0.87145	0.92352	0.82671	1.1718	0.99028	0.7209	0.96933	1.1632	1.2255	1.6989	1.4955	0.61892	0.80561	0.60674	0.67493	0.86754	0.84054	0.92461	1.092	1.3924	1.2859	1.5032	1.1451	0.71732	0.87198	0.71494	1.0388	0.93757	1.0019				309;1403;1535;1536;1842;2818;3786;3897;4245;4824;4958	421;422;423;424;425;426;427;428;429;430;3042;3043;3044
354	tr|Q3V2C6|Q3V2C6_MOUSE;tr|Q3V1K9|Q3V1K9_MOUSE;sp|P31001|DESM_MOUSE;tr|Q9JJY2|Q9JJY2_MOUSE	>tr|Q3V2C6|Q3V2C6_MOUSE Putative uncharacterized protein OS=Mus musculus GN=Des PE=2 SV=1;>tr|Q3V1K9|Q3V1K9_MOUSE Putative uncharacterized protein OS=Mus musculus GN=Des PE=2 SV=1;>sp|P31001|DESM_MOUSE Desmin OS=Mus musculus GN=Des PE=1 SV=3	4	11	6	24.1	53.513	0	0.99333	1.1291	1.1954	1.1177	1.259	1.0918	0.65191	0.84563	1.0304	1.1007	1.4971	1.199	0.68122	0.90958	0.63302	0.76289	0.85836	0.77165	0.75423	0.88528	1.3727	1.3276	1.5967	1.3654	0.59048	0.7552	0.47965	0.70245	0.77341	0.85726				555;702;1129;1143;2184;2477;4534;4617;4678;4802;4944	431;432;433;434;435;436
355	sp|P31230|AIMP1_MOUSE;tr|Q8C2U7|Q8C2U7_MOUSE;tr|Q3UZG4|Q3UZG4_MOUSE	>sp|P31230|AIMP1_MOUSE Aminoacyl tRNA synthase complex-interacting multifunctional protein 1 OS=Mus musculus GN=Aimp1 PE=1 SV=2;>tr|Q8C2U7|Q8C2U7_MOUSE Putative uncharacterized protein OS=Mus musculus GN=Aimp1 PE=2 SV=1;>tr|Q3UZG4|Q3UZG4_MOUSE Aminoacyl tR	3	1	1	5.5	33.997	0.0015427	NaN	NaN	NaN	NaN	NaN	NaN	NaN	NaN	NaN	NaN	NaN	NaN	NaN	NaN	NaN	NaN	NaN	NaN	NaN	NaN	NaN	NaN	NaN	NaN	NaN	NaN	NaN	NaN	NaN	NaN				3418
356	tr|Q3U6F1|Q3U6F1_MOUSE;tr|E9Q7W0|E9Q7W0_MOUSE;tr|Q3UM17|Q3UM17_MOUSE;sp|P31266-2|SUH_MOUSE;sp|P31266|SUH_MOUSE	>tr|Q3U6F1|Q3U6F1_MOUSE Putative uncharacterized protein OS=Mus musculus GN=Rbpj PE=2 SV=1;>tr|E9Q7W0|E9Q7W0_MOUSE Recombining-binding protein suppressor of hairless OS=Mus musculus GN=Rbpj PE=1 SV=1;>tr|Q3UM17|Q3UM17_MOUSE Putative uncharacterized protein	5	1	1	3.4	51.926	0.0018619	NaN	NaN	NaN	NaN	NaN	NaN	NaN	NaN	NaN	NaN	NaN	NaN	NaN	NaN	NaN	NaN	NaN	NaN	NaN	NaN	NaN	NaN	NaN	NaN	NaN	NaN	NaN	NaN	NaN	NaN				3453
357	sp|P31324|KAP3_MOUSE;tr|Q3V2X9|Q3V2X9_MOUSE;tr|H3BK84|H3BK84_MOUSE	>sp|P31324|KAP3_MOUSE cAMP-dependent protein kinase type II-beta regulatory subunit OS=Mus musculus GN=Prkar2b PE=1 SV=3;>tr|Q3V2X9|Q3V2X9_MOUSE Putative uncharacterized protein OS=Mus musculus GN=Prkar2b PE=2 SV=1;>tr|H3BK84|H3BK84_MOUSE cAMP-dependent pr	3	2	2	13	46.167	5.8542e-09	0.88648	1.084	0.96927	1.0164	1.1524	1.0386	NaN	NaN	NaN	NaN	NaN	NaN	NaN	NaN	NaN	NaN	NaN	NaN	NaN	NaN	NaN	NaN	NaN	NaN	NaN	NaN	NaN	NaN	NaN	NaN				954;1599	437;438
358	tr|D3YXX3|D3YXX3_MOUSE;tr|D3Z783|D3Z783_MOUSE;tr|Q8BS26|Q8BS26_MOUSE;sp|P31750|AKT1_MOUSE	>tr|D3YXX3|D3YXX3_MOUSE RAC-alpha serine/threonine-protein kinase (Fragment) OS=Mus musculus GN=Akt1 PE=1 SV=2;>tr|D3Z783|D3Z783_MOUSE RAC-alpha serine/threonine-protein kinase OS=Mus musculus GN=Akt1 PE=1 SV=2;>tr|Q8BS26|Q8BS26_MOUSE Putative uncharacteri	4	1	1	10.4	23.541	0.023811	NaN	NaN	NaN	NaN	NaN	NaN	NaN	NaN	NaN	NaN	NaN	NaN	NaN	NaN	NaN	NaN	NaN	NaN	NaN	NaN	NaN	NaN	NaN	NaN	NaN	NaN	NaN	NaN	NaN	NaN	+			3927	439;440
359	tr|Q548W7|Q548W7_MOUSE;sp|P31786|ACBP_MOUSE;tr|D3Z563|D3Z563_MOUSE;tr|M0QWU8|M0QWU8_MOUSE;tr|Q3ULV8|Q3ULV8_MOUSE;tr|F6WUQ1|F6WUQ1_MOUSE;tr|Q4VWZ5|Q4VWZ5_MOUSE	>tr|Q548W7|Q548W7_MOUSE Diazepam binding inhibitor OS=Mus musculus GN=Dbi PE=4 SV=1;>sp|P31786|ACBP_MOUSE Acyl-CoA-binding protein OS=Mus musculus GN=Dbi PE=1 SV=2;>tr|D3Z563|D3Z563_MOUSE Acyl-CoA-binding protein OS=Mus musculus GN=Dbi PE=1 SV=1;>tr|M0QWU8	7	2	2	36.8	10	1.7384e-05	NaN	NaN	NaN	NaN	NaN	NaN	NaN	NaN	NaN	NaN	NaN	NaN	NaN	NaN	NaN	NaN	NaN	NaN	NaN	NaN	NaN	NaN	NaN	NaN	NaN	NaN	NaN	NaN	NaN	NaN				3236;4207
360	tr|Q3UPM3|Q3UPM3_MOUSE;tr|Q3TMW4|Q3TMW4_MOUSE;tr|Q9JJE1|Q9JJE1_MOUSE;tr|Q3UK05|Q3UK05_MOUSE;tr|Q3U3F4|Q3U3F4_MOUSE;tr|Q3TMJ8|Q3TMJ8_MOUSE;sp|P31938|MP2K1_MOUSE;tr|Q91YS7|Q91YS7_MOUSE;sp|Q63932|MP2K2_MOUSE	>tr|Q3UPM3|Q3UPM3_MOUSE Putative uncharacterized protein OS=Mus musculus GN=Map2k2 PE=1 SV=1;>tr|Q3TMW4|Q3TMW4_MOUSE Putative uncharacterized protein OS=Mus musculus GN=Map2k1 PE=2 SV=1;>tr|Q9JJE1|Q9JJE1_MOUSE Brain cDNA, clone MNCb-1208, similar to Mus mu	9	1	1	4.9	26.915	0.0040491	NaN	NaN	NaN	NaN	NaN	NaN	NaN	NaN	NaN	NaN	NaN	NaN	NaN	NaN	NaN	NaN	NaN	NaN	NaN	NaN	NaN	NaN	NaN	NaN	NaN	NaN	NaN	NaN	NaN	NaN				850
361	tr|F6SXM5|F6SXM5_MOUSE;tr|Q9CYB9|Q9CYB9_MOUSE;tr|Q8BTU4|Q8BTU4_MOUSE;tr|Q564E6|Q564E6_MOUSE;tr|Q3TG93|Q3TG93_MOUSE;sp|P32067|LA_MOUSE	>tr|F6SXM5|F6SXM5_MOUSE Lupus La protein homolog (Fragment) OS=Mus musculus GN=Ssb PE=1 SV=1;>tr|Q9CYB9|Q9CYB9_MOUSE Putative uncharacterized protein OS=Mus musculus GN=Ssb PE=2 SV=1;>tr|Q8BTU4|Q8BTU4_MOUSE Putative uncharacterized protein OS=Mus musculus	6	2	2	9.1	26.162	3.1894e-161	NaN	NaN	NaN	NaN	NaN	NaN	0.80514	1.074	0.95915	1.0209	1.278	1.0083	0.80343	1.0859	0.92811	1.0321	1.2405	1.0544	NaN	NaN	NaN	NaN	NaN	NaN	0.7577	0.97233	0.83729	1.1694	1.2994	1.4596				2002;2729
362	tr|Q8CHR8|Q8CHR8_MOUSE;tr|Q8BNS0|Q8BNS0_MOUSE;tr|Q5NBZ3|Q5NBZ3_MOUSE;sp|P32233|DRG1_MOUSE	>tr|Q8CHR8|Q8CHR8_MOUSE Developmentally regulated GTP binding protein 1 OS=Mus musculus GN=Drg1 PE=2 SV=1;>tr|Q8BNS0|Q8BNS0_MOUSE Putative uncharacterized protein OS=Mus musculus GN=Drg1 PE=2 SV=1;>tr|Q5NBZ3|Q5NBZ3_MOUSE Putative uncharacterized protein OS	4	2	2	8.2	40.54	1.1211e-21	NaN	NaN	NaN	NaN	NaN	NaN	NaN	NaN	NaN	NaN	NaN	NaN	NaN	NaN	NaN	NaN	NaN	NaN	NaN	NaN	NaN	NaN	NaN	NaN	NaN	NaN	NaN	NaN	NaN	NaN				599;3777
363	tr|Q3UDG2|Q3UDG2_MOUSE;tr|Q3U6U7|Q3U6U7_MOUSE;sp|P32921-2|SYWC_MOUSE;tr|Q4FJZ4|Q4FJZ4_MOUSE;sp|P32921|SYWC_MOUSE	>tr|Q3UDG2|Q3UDG2_MOUSE Putative uncharacterized protein OS=Mus musculus GN=Wars PE=2 SV=1;>tr|Q3U6U7|Q3U6U7_MOUSE Putative uncharacterized protein OS=Mus musculus GN=Wars PE=2 SV=1;>sp|P32921-2|SYWC_MOUSE Isoform 2 of Tryptophan--tRNA ligase, cytoplasmic	5	1	1	2.9	53.625	3.2786e-20	NaN	NaN	NaN	NaN	NaN	NaN	NaN	NaN	NaN	NaN	NaN	NaN	NaN	NaN	NaN	NaN	NaN	NaN	NaN	NaN	NaN	NaN	NaN	NaN	NaN	NaN	NaN	NaN	NaN	NaN				163
364	tr|Q3U6M5|Q3U6M5_MOUSE;sp|P34022|RANG_MOUSE;tr|H7BX22|H7BX22_MOUSE	>tr|Q3U6M5|Q3U6M5_MOUSE Putative uncharacterized protein OS=Mus musculus GN=Ranbp1 PE=2 SV=1;>sp|P34022|RANG_MOUSE Ran-specific GTPase-activating protein OS=Mus musculus GN=Ranbp1 PE=1 SV=2;>tr|H7BX22|H7BX22_MOUSE Ran-specific GTPase-activating protein OS=	3	3	3	26.6	23.497	1.303e-13	0.60027	0.78815	1.1515	1.0454	1.6445	1.1218	0.54903	0.82335	0.79298	0.82817	1.4286	1.019	NaN	NaN	NaN	NaN	NaN	NaN	NaN	NaN	NaN	NaN	NaN	NaN	NaN	NaN	0.80666	1.0969	NaN	NaN				789;929;1177
365	sp|P34152-6|FAK1_MOUSE;sp|P34152-3|FAK1_MOUSE;sp|P34152-4|FAK1_MOUSE	>sp|P34152-6|FAK1_MOUSE Isoform 6 of Focal adhesion kinase 1 OS=Mus musculus GN=Ptk2;>sp|P34152-3|FAK1_MOUSE Isoform 3 of Focal adhesion kinase 1 OS=Mus musculus GN=Ptk2;>sp|P34152-4|FAK1_MOUSE Isoform 4 of Focal adhesion kinase 1 OS=Mus musculus GN=Ptk2	3	1	1	3.1	104.07	1.2442e-16	NaN	NaN	NaN	NaN	NaN	NaN	NaN	NaN	NaN	NaN	NaN	NaN	NaN	NaN	NaN	NaN	NaN	NaN	NaN	NaN	NaN	NaN	NaN	NaN	NaN	NaN	NaN	NaN	NaN	NaN				4559	3045;3478
366	tr|Q545F0|Q545F0_MOUSE;sp|P34884|MIF_MOUSE	>tr|Q545F0|Q545F0_MOUSE MCG3124, isoform CRA_b OS=Mus musculus GN=Mif PE=4 SV=1;>sp|P34884|MIF_MOUSE Macrophage migration inhibitory factor OS=Mus musculus GN=Mif PE=1 SV=2	2	2	2	15.7	12.504	8.1355e-05	NaN	NaN	NaN	NaN	NaN	NaN	NaN	NaN	NaN	NaN	NaN	NaN	NaN	NaN	NaN	NaN	NaN	NaN	NaN	NaN	NaN	NaN	NaN	NaN	NaN	NaN	NaN	NaN	NaN	NaN				1902;3198
367	tr|Q3TJ39|Q3TJ39_MOUSE;sp|P35278|RAB5C_MOUSE;tr|Q8C266|Q8C266_MOUSE;tr|Q3TCT9|Q3TCT9_MOUSE;tr|A2A5F6|A2A5F6_MOUSE;tr|A2A5F5|A2A5F5_MOUSE	>tr|Q3TJ39|Q3TJ39_MOUSE RAB5C, member RAS oncogene family, isoform CRA_a OS=Mus musculus GN=Rab5c PE=2 SV=1;>sp|P35278|RAB5C_MOUSE Ras-related protein Rab-5C OS=Mus musculus GN=Rab5c PE=1 SV=2;>tr|Q8C266|Q8C266_MOUSE Ras-related protein Rab-5C OS=Mus muscu	6	4	4	24.1	23.412	1.1064e-14	0.69404	0.82454	0.98864	0.93222	1.4012	1.116	0.78335	0.96005	0.96544	1.0505	1.1784	1.0427	NaN	NaN	NaN	NaN	NaN	NaN	0.81038	1.0042	1.0352	0.9629	1.3061	0.99154	NaN	NaN	NaN	NaN	NaN	NaN				1306;1593;2782;3233
368	tr|D3YV69|D3YV69_MOUSE;tr|Q3U4W5|Q3U4W5_MOUSE;sp|P35279-2|RAB6A_MOUSE	>tr|D3YV69|D3YV69_MOUSE Ras-related protein Rab-6A OS=Mus musculus GN=Rab6a PE=2 SV=1;>tr|Q3U4W5|Q3U4W5_MOUSE RAB6, member RAS oncogene family, isoform CRA_c OS=Mus musculus GN=Rab6a PE=2 SV=1;>sp|P35279-2|RAB6A_MOUSE Isoform 2 of Ras-related protein Rab-6	3	1	1	12.6	19.961	2.2918e-10	NaN	NaN	NaN	NaN	NaN	NaN	NaN	NaN	NaN	NaN	NaN	NaN	NaN	NaN	NaN	NaN	NaN	NaN	NaN	NaN	NaN	NaN	NaN	NaN	NaN	NaN	NaN	NaN	NaN	NaN				774
369	tr|Q9D4I9|Q9D4I9_MOUSE;tr|Q0PD32|Q0PD32_MOUSE;sp|P35288|RAB23_MOUSE	>tr|Q9D4I9|Q9D4I9_MOUSE RAB23, member RAS oncogene family, isoform CRA_a OS=Mus musculus GN=Rab23 PE=2 SV=1;>tr|Q0PD32|Q0PD32_MOUSE Rab23 OS=Mus musculus GN=Rab23 PE=2 SV=1;>sp|P35288|RAB23_MOUSE Ras-related protein Rab-23 OS=Mus musculus GN=Rab23 PE=1 SV=	3	2	2	10.1	26.777	0.00084376	NaN	NaN	NaN	NaN	NaN	NaN	NaN	NaN	NaN	NaN	NaN	NaN	NaN	NaN	NaN	NaN	NaN	NaN	NaN	NaN	NaN	NaN	NaN	NaN	NaN	NaN	NaN	NaN	NaN	NaN				3404;3584
370	tr|Q8CEH2|Q8CEH2_MOUSE;tr|Q0PD38|Q0PD38_MOUSE;sp|P35293|RAB18_MOUSE	>tr|Q8CEH2|Q8CEH2_MOUSE Putative uncharacterized protein (Fragment) OS=Mus musculus GN=Rab18 PE=2 SV=1;>tr|Q0PD38|Q0PD38_MOUSE RAB18, member RAS oncogene family, isoform CRA_a OS=Mus musculus GN=Rab18 PE=2 SV=1;>sp|P35293|RAB18_MOUSE Ras-related protein Ra	3	1	1	10.5	11.837	0.00019184	NaN	NaN	NaN	NaN	NaN	NaN	NaN	NaN	NaN	NaN	NaN	NaN	NaN	NaN	NaN	NaN	NaN	NaN	NaN	NaN	NaN	NaN	NaN	NaN	NaN	NaN	NaN	NaN	NaN	NaN				2752
371	tr|Q3TR40|Q3TR40_MOUSE;sp|P35441|TSP1_MOUSE;tr|Q8CGB2|Q8CGB2_MOUSE;tr|Q80YQ1|Q80YQ1_MOUSE;tr|Q3TPD3|Q3TPD3_MOUSE;tr|Q3TP59|Q3TP59_MOUSE	>tr|Q3TR40|Q3TR40_MOUSE Putative uncharacterized protein OS=Mus musculus GN=Thbs1 PE=2 SV=1;>sp|P35441|TSP1_MOUSE Thrombospondin-1 OS=Mus musculus GN=Thbs1 PE=1 SV=1;>tr|Q8CGB2|Q8CGB2_MOUSE Thrombospondin 1 OS=Mus musculus GN=Thbs1 PE=2 SV=1;>tr|Q80YQ1|Q80	6	3	3	2.5	129.62	3.8033e-11	0.8345	1.1429	0.94573	0.88064	1.1889	0.82132	0.78314	0.96034	0.8767	0.90451	1.1939	0.92677	NaN	NaN	NaN	NaN	NaN	NaN	NaN	NaN	NaN	NaN	NaN	NaN	NaN	NaN	NaN	NaN	NaN	NaN				717;2070;2727
372	tr|Q3UFJ3|Q3UFJ3_MOUSE;sp|P35486|ODPA_MOUSE	>tr|Q3UFJ3|Q3UFJ3_MOUSE Pyruvate dehydrogenase E1 alpha 1 OS=Mus musculus GN=Pdha1 PE=2 SV=1;>sp|P35486|ODPA_MOUSE Pyruvate dehydrogenase E1 component subunit alpha, somatic form, mitochondrial OS=Mus musculus GN=Pdha1 PE=1 SV=1	2	2	2	5.9	43.231	1.1213e-23	NaN	NaN	NaN	NaN	NaN	NaN	NaN	NaN	NaN	NaN	NaN	NaN	0.1525	0.18993	0.93505	1.0319	5.7781	5.4934	0.86408	0.99067	0.98565	0.95039	1.1203	0.93756	NaN	NaN	NaN	NaN	NaN	NaN				5029;5032	441;442;443;444
373	tr|Q3UJS2|Q3UJS2_MOUSE;sp|P35550|FBRL_MOUSE;sp|Q80WS3|FBLL1_MOUSE	>tr|Q3UJS2|Q3UJS2_MOUSE Putative uncharacterized protein OS=Mus musculus GN=Fbl PE=2 SV=1;>sp|P35550|FBRL_MOUSE rRNA 2-O-methyltransferase fibrillarin OS=Mus musculus GN=Fbl PE=2 SV=2	3	5	5	19.6	34.375	1.8169e-19	0.76572	0.95353	1.0451	0.93632	1.2621	0.90286	0.61746	0.96101	0.95189	0.96887	1.617	1.1266	NaN	NaN	NaN	NaN	NaN	NaN	0.70888	0.94909	1.0758	1.0056	1.4716	1.0409	0.84448	1.0767	0.98789	1.2827	1.0642	1.0303				590;1394;2683;2807;2918
374	tr|Q5SUC3|Q5SUC3_MOUSE;tr|Q3TXE5|Q3TXE5_MOUSE;sp|P35564|CALX_MOUSE	>tr|Q5SUC3|Q5SUC3_MOUSE Calnexin, isoform CRA_a OS=Mus musculus GN=Canx PE=2 SV=1;>tr|Q3TXE5|Q3TXE5_MOUSE Putative uncharacterized protein OS=Mus musculus GN=Canx PE=2 SV=1;>sp|P35564|CALX_MOUSE Calnexin OS=Mus musculus GN=Canx PE=1 SV=1	3	8	8	14.7	67.277	3.2288e-36	NaN	NaN	NaN	NaN	NaN	NaN	0.68605	0.94544	1.0258	1.1189	1.4485	1.0901	0.7349	1.0197	0.73624	0.88328	1.2675	0.98665	0.69329	0.99091	1.0395	0.996	1.5295	1.0231	0.60822	0.92953	0.60152	0.8981	1.0271	1.0926				103;526;2290;3327;3774;3776;4474;4502	445;446;447;448;3046
375	tr|Q543V3|Q543V3_MOUSE;sp|P35569|IRS1_MOUSE	>tr|Q543V3|Q543V3_MOUSE Insulin receptor substrate 1 OS=Mus musculus GN=Irs1 PE=1 SV=1;>sp|P35569|IRS1_MOUSE Insulin receptor substrate 1 OS=Mus musculus GN=Irs1 PE=1 SV=1	2	4	4	5	130.58	1.2629e-18	NaN	NaN	NaN	NaN	NaN	NaN	NaN	NaN	NaN	NaN	NaN	NaN	0.79752	1.0085	0.93558	1.113	1.1555	1.0564	0.98603	1.1821	1.2225	1.1823	1.511	1.0446	NaN	NaN	NaN	NaN	NaN	NaN				1808;4144;4568;4893	449;450;451;452;453;3047
376	tr|Q3UG16|Q3UG16_MOUSE;sp|P35585|AP1M1_MOUSE;tr|S4R1Q4|S4R1Q4_MOUSE;tr|D3YZ71|D3YZ71_MOUSE	>tr|Q3UG16|Q3UG16_MOUSE Adaptor-related protein complex AP-1, mu subunit 1 OS=Mus musculus GN=Ap1m1 PE=2 SV=1;>sp|P35585|AP1M1_MOUSE AP-1 complex subunit mu-1 OS=Mus musculus GN=Ap1m1 PE=1 SV=3;>tr|S4R1Q4|S4R1Q4_MOUSE AP-1 complex subunit mu-1 (Fragment) O	4	2	2	7.3	48.542	3.7517e-06	NaN	NaN	NaN	NaN	NaN	NaN	0.67252	0.9912	0.81713	0.89574	1.2777	0.96813	NaN	NaN	NaN	NaN	NaN	NaN	NaN	NaN	NaN	NaN	NaN	NaN	NaN	NaN	NaN	NaN	NaN	NaN				1750;4381
377	tr|Q61944|Q61944_MOUSE;sp|P35601-2|RFC1_MOUSE;sp|P35601|RFC1_MOUSE;tr|Q3UJT6|Q3UJT6_MOUSE;tr|G3UWX1|G3UWX1_MOUSE;tr|G3X8Z6|G3X8Z6_MOUSE;tr|Q5U4B1|Q5U4B1_MOUSE;tr|G3UXL4|G3UXL4_MOUSE;tr|Q3UVT8|Q3UVT8_MOUSE	>tr|Q61944|Q61944_MOUSE Nonamer binding protein OS=Mus musculus GN=Rfc1 PE=2 SV=1;>sp|P35601-2|RFC1_MOUSE Isoform 2 of Replication factor C subunit 1 OS=Mus musculus GN=Rfc1;>sp|P35601|RFC1_MOUSE Replication factor C subunit 1 OS=Mus musculus GN=Rfc1 PE=1	9	3	3	10.5	47.551	5.0057e-165	NaN	NaN	NaN	NaN	NaN	NaN	0.73534	0.99441	1.0805	1.1532	1.4048	1.0413	NaN	NaN	NaN	NaN	NaN	NaN	NaN	NaN	NaN	NaN	NaN	NaN	NaN	NaN	NaN	NaN	NaN	NaN				1099;1924;2075	454;455;456;457
378	tr|Q3TUT3|Q3TUT3_MOUSE;tr|Q6P9Q0|Q6P9Q0_MOUSE;tr|Q3TUN4|Q3TUN4_MOUSE;tr|Q3TPQ3|Q3TPQ3_MOUSE;tr|Q3UV64|Q3UV64_MOUSE;tr|E9QM61|E9QM61_MOUSE;tr|B2RUC3|B2RUC3_MOUSE;sp|P35689|ERCC5_MOUSE	>tr|Q3TUT3|Q3TUT3_MOUSE Putative uncharacterized protein (Fragment) OS=Mus musculus GN=Ercc5 PE=2 SV=1;>tr|Q6P9Q0|Q6P9Q0_MOUSE Ercc5 protein (Fragment) OS=Mus musculus GN=Ercc5 PE=2 SV=1;>tr|Q3TUN4|Q3TUN4_MOUSE Putative uncharacterized protein (Fragment) O	8	1	1	2.2	70.194	3.7859e-10	NaN	NaN	NaN	NaN	NaN	NaN	NaN	NaN	NaN	NaN	NaN	NaN	NaN	NaN	NaN	NaN	NaN	NaN	NaN	NaN	NaN	NaN	NaN	NaN	NaN	NaN	NaN	NaN	NaN	NaN				3064	458
379	tr|B1AXW5|B1AXW5_MOUSE;tr|B1AXW6|B1AXW6_MOUSE;sp|P35700|PRDX1_MOUSE;tr|B1AXW4|B1AXW4_MOUSE;tr|Q3U9J9|Q3U9J9_MOUSE	>tr|B1AXW5|B1AXW5_MOUSE Peroxiredoxin-1 (Fragment) OS=Mus musculus GN=Prdx1 PE=1 SV=2;>tr|B1AXW6|B1AXW6_MOUSE Peroxiredoxin-1 (Fragment) OS=Mus musculus GN=Prdx1 PE=1 SV=1;>sp|P35700|PRDX1_MOUSE Peroxiredoxin-1 OS=Mus musculus GN=Prdx1 PE=1 SV=1;>tr|B1AXW4	5	9	9	42	18.87	1.0433e-65	0.75446	0.99055	1.0746	0.95799	1.4691	0.99872	0.80187	1.0552	0.9705	1.0321	1.2225	0.91758	NaN	NaN	NaN	NaN	NaN	NaN	0.80526	1.1418	0.91319	0.83143	1.3605	0.83454	NaN	NaN	NaN	NaN	NaN	NaN				67;413;613;1912;2251;3284;3285;4416;4575
380	tr|Q3UWG5|Q3UWG5_MOUSE;sp|P35762|CD81_MOUSE	>tr|Q3UWG5|Q3UWG5_MOUSE Putative uncharacterized protein OS=Mus musculus GN=Cd81 PE=2 SV=1;>sp|P35762|CD81_MOUSE CD81 antigen OS=Mus musculus GN=Cd81 PE=1 SV=2	2	1	1	8.5	25.828	1.4052e-20	NaN	NaN	NaN	NaN	NaN	NaN	0.9563	1.387	0.96415	1.0495	1.021	0.74861	NaN	NaN	NaN	NaN	NaN	NaN	NaN	NaN	NaN	NaN	NaN	NaN	NaN	NaN	NaN	NaN	NaN	NaN				3275
381	sp|P35831|PTN12_MOUSE	>sp|P35831|PTN12_MOUSE Tyrosine-protein phosphatase non-receptor type 12 OS=Mus musculus GN=Ptpn12 PE=1 SV=3	1	1	1	0.9	86.525	0.0057966	NaN	NaN	NaN	NaN	NaN	NaN	NaN	NaN	NaN	NaN	NaN	NaN	NaN	NaN	NaN	NaN	NaN	NaN	0.55895	0.75331	0.90166	0.82985	1.4679	0.99814	NaN	NaN	NaN	NaN	NaN	NaN				2907	459
382	tr|Q8C2K0|Q8C2K0_MOUSE;tr|Q5BLK0|Q5BLK0_MOUSE;tr|Q3TIQ2|Q3TIQ2_MOUSE;sp|P35979|RL12_MOUSE;tr|Q6DI58|Q6DI58_MOUSE;tr|F8VQK7|F8VQK7_MOUSE	>tr|Q8C2K0|Q8C2K0_MOUSE Putative uncharacterized protein OS=Mus musculus PE=2 SV=1;>tr|Q5BLK0|Q5BLK0_MOUSE MCG18564, isoform CRA_a OS=Mus musculus GN=Rpl12 PE=2 SV=1;>tr|Q3TIQ2|Q3TIQ2_MOUSE Putative uncharacterized protein OS=Mus musculus PE=2 SV=1;>sp|P35	6	2	2	14.6	17.806	6.3978e-20	NaN	NaN	NaN	NaN	NaN	NaN	0.68873	1.0213	0.91908	0.98531	1.6457	1.0108	NaN	NaN	NaN	NaN	NaN	NaN	NaN	NaN	NaN	NaN	NaN	NaN	NaN	NaN	NaN	NaN	NaN	NaN				2311;3229
383	tr|Q0QEW9|Q0QEW9_MOUSE;tr|Q642K1|Q642K1_MOUSE;tr|Q58EW0|Q58EW0_MOUSE;sp|P35980|RL18_MOUSE;tr|G3UZJ6|G3UZJ6_MOUSE;tr|G3UZK4|G3UZK4_MOUSE	>tr|Q0QEW9|Q0QEW9_MOUSE 60S ribosomal protein L18 (Fragment) OS=Mus musculus GN=Rpl18 PE=2 SV=1;>tr|Q642K1|Q642K1_MOUSE 60S ribosomal protein L18 OS=Mus musculus GN=Rpl18 PE=2 SV=1;>tr|Q58EW0|Q58EW0_MOUSE 60S ribosomal protein L18 OS=Mus musculus GN=Rpl18	6	3	3	12.4	19.231	2.96e-10	0.84652	0.93793	1.2299	1.1195	1.5301	1.1206	NaN	NaN	NaN	NaN	NaN	NaN	NaN	NaN	NaN	NaN	NaN	NaN	NaN	NaN	NaN	NaN	NaN	NaN	NaN	NaN	NaN	NaN	NaN	NaN				1586;4629;4630
384	sp|P37804|TAGL_MOUSE	>sp|P37804|TAGL_MOUSE Transgelin OS=Mus musculus GN=Tagln PE=1 SV=3	1	2	2	12.4	22.576	2.5244e-219	0.70635	0.92547	1.8338	1.7385	2.0286	1.4396	0.65636	0.96825	1.1128	1.1851	1.7227	1.2343	NaN	NaN	NaN	NaN	NaN	NaN	0.72913	0.98424	1.2089	1.1537	1.7467	1.1834	NaN	NaN	NaN	NaN	NaN	NaN				545;2607
385	tr|Q3TGL4|Q3TGL4_MOUSE;sp|P37889-2|FBLN2_MOUSE;sp|P37889|FBLN2_MOUSE	>tr|Q3TGL4|Q3TGL4_MOUSE Fibulin 2, isoform CRA_b OS=Mus musculus GN=Fbln2 PE=2 SV=1;>sp|P37889-2|FBLN2_MOUSE Isoform 2 of Fibulin-2 OS=Mus musculus GN=Fbln2;>sp|P37889|FBLN2_MOUSE Fibulin-2 OS=Mus musculus GN=Fbln2 PE=1 SV=2	3	1	1	0.9	126.5	0.0046822	NaN	NaN	NaN	NaN	NaN	NaN	NaN	NaN	NaN	NaN	NaN	NaN	NaN	NaN	NaN	NaN	NaN	NaN	0.85254	0.99009	1.101	1.0619	1.2266	0.97648	NaN	NaN	NaN	NaN	NaN	NaN				3707	460
386	tr|Q8R055|Q8R055_MOUSE;sp|P37913|DNLI1_MOUSE;tr|Q3U4X8|Q3U4X8_MOUSE;tr|Q3TSU8|Q3TSU8_MOUSE;tr|D3YUW4|D3YUW4_MOUSE;tr|E9PV36|E9PV36_MOUSE;tr|V9GWZ4|V9GWZ4_MOUSE;tr|Q8BPJ2|Q8BPJ2_MOUSE	>tr|Q8R055|Q8R055_MOUSE DNA ligase OS=Mus musculus GN=Lig1 PE=2 SV=1;>sp|P37913|DNLI1_MOUSE DNA ligase 1 OS=Mus musculus GN=Lig1 PE=1 SV=2;>tr|Q3U4X8|Q3U4X8_MOUSE DNA ligase OS=Mus musculus GN=Lig1 PE=1 SV=1;>tr|Q3TSU8|Q3TSU8_MOUSE DNA ligase (Fragment) OS	8	6	6	9.6	102.25	3.8308e-32	0.81991	1.0702	1.0487	1.0688	1.3146	1.0141	0.7269	1.0108	0.95028	0.97589	1.351	0.99736	0.70119	1.035	0.91273	1.1252	1.3096	1.0764	0.63024	0.83039	1.194	1.1128	1.6835	1.1684	NaN	NaN	NaN	NaN	NaN	NaN				633;951;2258;3010;3046;3442	461;462;463;464;465;466;3048
387	sp|P38647|GRP75_MOUSE	>sp|P38647|GRP75_MOUSE Stress-70 protein, mitochondrial OS=Mus musculus GN=Hspa9 PE=1 SV=3	1	18	17	31.7	73.46	0	0.82443	0.96068	1.0532	0.96091	1.3396	0.98302	0.79178	1.0527	1.0374	1.1201	1.3444	1.053	0.69914	1.0276	0.90594	1	1.3307	1.0419	0.83784	1.1448	1.1062	1.0745	1.3777	0.95961	0.77421	1.0189	0.66614	0.9054	0.88894	0.92732				258;386;472;785;965;1060;1061;1073;2284;2657;2738;3144;3145;3216;3237;3712;3792;4861
388	tr|F6TH70|F6TH70_MOUSE;sp|P39053-5|DYN1_MOUSE;sp|P39053-3|DYN1_MOUSE;sp|P39053-2|DYN1_MOUSE;sp|P39053-6|DYN1_MOUSE;sp|P39053-4|DYN1_MOUSE;sp|P39053|DYN1_MOUSE	>tr|F6TH70|F6TH70_MOUSE Dynamin-1 (Fragment) OS=Mus musculus GN=Dnm1 PE=4 SV=1;>sp|P39053-5|DYN1_MOUSE Isoform 5 of Dynamin-1 OS=Mus musculus GN=Dnm1;>sp|P39053-3|DYN1_MOUSE Isoform 3 of Dynamin-1 OS=Mus musculus GN=Dnm1;>sp|P39053-2|DYN1_MOUSE Isoform 2 o	7	2	2	8.1	15.345	6.0575e-16	0.79406	0.90051	0.92797	0.89457	1.1641	1.0173	0.70676	0.8251	0.92423	0.94473	1.3123	1.1304	0.82597	1.021	0.74366	0.83669	0.92557	0.86596	0.74085	0.86914	0.93217	0.87767	1.1979	0.9997	0.6441	0.77981	0.55857	0.78118	0.81976	0.95114				3673;4201	467;468;469;3049;3050
389	sp|P40142|TKT_MOUSE;tr|O55021|O55021_MOUSE;tr|Q9Z2L5|Q9Z2L5_MOUSE	>sp|P40142|TKT_MOUSE Transketolase OS=Mus musculus GN=Tkt PE=1 SV=1	3	6	6	14.4	67.63	1.8363e-62	0.87166	1.0633	0.94659	0.85193	1.3202	0.96689	0.65106	0.95104	0.99763	1.0642	1.5136	1.1222	NaN	NaN	NaN	NaN	NaN	NaN	0.65001	0.90758	0.98758	0.94572	1.7138	1.1958	NaN	NaN	NaN	NaN	NaN	NaN				1780;1932;2163;2421;3107;4691
390	tr|Q5M9N5|Q5M9N5_MOUSE;tr|Q5M9J8|Q5M9J8_MOUSE;sp|P41105|RL28_MOUSE	>tr|Q5M9N5|Q5M9N5_MOUSE Ribosomal protein L28 OS=Mus musculus GN=Rpl28 PE=2 SV=1;>tr|Q5M9J8|Q5M9J8_MOUSE MCG13936 OS=Mus musculus GN=Rpl28 PE=2 SV=1;>sp|P41105|RL28_MOUSE 60S ribosomal protein L28 OS=Mus musculus GN=Rpl28 PE=1 SV=2	3	3	3	16.8	15.709	8.6934e-14	0.59275	0.77645	1.0529	0.97989	1.7595	1.249	NaN	NaN	NaN	NaN	NaN	NaN	NaN	NaN	0.92043	1.0175	1.852	1.3581	0.57955	0.8045	1.0658	1.0322	1.8943	1.2945	NaN	NaN	NaN	NaN	NaN	NaN				2303;3470;4712
391	tr|Q99LS8|Q99LS8_MOUSE;tr|H3BJM6|H3BJM6_MOUSE;tr|D9J2V6|D9J2V6_MOUSE;tr|Q71VB4|Q71VB4_MOUSE;sp|P41778-2|PBX1_MOUSE;sp|P41778|PBX1_MOUSE	>tr|Q99LS8|Q99LS8_MOUSE Pbx1 protein OS=Mus musculus GN=Pbx1 PE=2 SV=1;>tr|H3BJM6|H3BJM6_MOUSE Pre-B-cell leukemia transcription factor 1 (Fragment) OS=Mus musculus GN=Pbx1 PE=2 SV=2;>tr|D9J2V6|D9J2V6_MOUSE Pre-B-cell leukemia transcription factor 1 OS=Mus	6	1	1	12	26.995	2.1636e-08	NaN	NaN	NaN	NaN	NaN	NaN	NaN	NaN	NaN	NaN	NaN	NaN	NaN	NaN	NaN	NaN	NaN	NaN	NaN	NaN	NaN	NaN	NaN	NaN	NaN	NaN	NaN	NaN	NaN	NaN				1325
392	sp|P42128|FOXK1_MOUSE	>sp|P42128|FOXK1_MOUSE Forkhead box protein K1 OS=Mus musculus GN=Foxk1 PE=1 SV=2	1	1	1	2.1	74.919	3.1512e-06	1.443	1.7464	1.5387	1.5773	1.1659	1.0194	0.61855	0.75351	0.58839	0.60565	1.0159	0.85657	1.7211	2.1591	1.2898	1.5845	0.87075	0.7914	0.81222	0.93317	0.83406	0.77008	1.089	0.87845	NaN	NaN	NaN	NaN	NaN	NaN				3746	470;471;472
393	sp|P42208|SEPT2_MOUSE;tr|E9Q3V6|E9Q3V6_MOUSE;tr|G3UYQ0|G3UYQ0_MOUSE;tr|D3YV76|D3YV76_MOUSE;tr|D3YZU7|D3YZU7_MOUSE;tr|D3Z1S1|D3Z1S1_MOUSE;tr|F6WYM0|F6WYM0_MOUSE;tr|D3YYB1|D3YYB1_MOUSE;tr|D3Z3C0|D3Z3C0_MOUSE	>sp|P42208|SEPT2_MOUSE Septin-2 OS=Mus musculus GN=Sept2 PE=1 SV=2;>tr|E9Q3V6|E9Q3V6_MOUSE Septin-2 OS=Mus musculus GN=Sept2 PE=1 SV=1	9	3	3	19.1	41.525	2.3793e-101	0.87935	1.0797	1.1079	1.0043	1.2883	0.96783	0.7937	1.0856	1.0196	1.0508	1.1683	0.88461	NaN	NaN	NaN	NaN	NaN	NaN	NaN	NaN	NaN	NaN	NaN	NaN	0.76835	1.0093	0.71458	1.0216	0.88219	0.97231				2020;2680;3410	473
394	tr|Q6GU23|Q6GU23_MOUSE;sp|P42227-2|STAT3_MOUSE;sp|P42227-3|STAT3_MOUSE;tr|Q3ULI4|Q3ULI4_MOUSE;tr|Q3U6S9|Q3U6S9_MOUSE;tr|Q3U5Q4|Q3U5Q4_MOUSE;sp|P42227|STAT3_MOUSE	>tr|Q6GU23|Q6GU23_MOUSE Signal transducer and activator of transcription OS=Mus musculus GN=Stat3 PE=2 SV=1;>sp|P42227-2|STAT3_MOUSE Isoform Stat3B of Signal transducer and activator of transcription 3 OS=Mus musculus GN=Stat3;>sp|P42227-3|STAT3_MOUSE Isof	7	1	1	3.6	83.125	2.4928e-06	NaN	NaN	NaN	NaN	NaN	NaN	NaN	NaN	NaN	NaN	NaN	NaN	NaN	NaN	NaN	NaN	NaN	NaN	NaN	NaN	NaN	NaN	NaN	NaN	NaN	NaN	NaN	NaN	NaN	NaN				2485
395	tr|F6W2Q5|F6W2Q5_MOUSE;tr|Q5JC28|Q5JC28_MOUSE;tr|Q80ZL3|Q80ZL3_MOUSE;sp|P42567|EPS15_MOUSE;tr|H3BK65|H3BK65_MOUSE	>tr|F6W2Q5|F6W2Q5_MOUSE Epidermal growth factor receptor substrate 15 OS=Mus musculus GN=Eps15 PE=1 SV=1;>tr|Q5JC28|Q5JC28_MOUSE Epidermal growth factor receptor pathway substrate 15 isoform B OS=Mus musculus GN=Eps15 PE=1 SV=1;>tr|Q80ZL3|Q80ZL3_MOUSE Epid	5	1	1	2	83.593	0.00019712	NaN	NaN	NaN	NaN	NaN	NaN	NaN	NaN	NaN	NaN	NaN	NaN	0.66901	0.99574	0.90875	1.0986	1.1725	0.92319	0.82107	1.1277	1.2614	1.1983	1.5352	1.0593	NaN	NaN	NaN	NaN	NaN	NaN				2857	474;475
396	tr|H3BL49|H3BL49_MOUSE;tr|Q9WVS5|Q9WVS5_MOUSE;tr|Q8BVY8|Q8BVY8_MOUSE;tr|Q3UL22|Q3UL22_MOUSE;tr|Q3UKQ2|Q3UKQ2_MOUSE;sp|P42932|TCPQ_MOUSE;tr|Q6A0F1|Q6A0F1_MOUSE;tr|Q9CS06|Q9CS06_MOUSE;tr|H3BJB6|H3BJB6_MOUSE;tr|Q9CRW7|Q9CRW7_MOUSE;tr|H3BKR8|H3BKR8_MOUSE	>tr|H3BL49|H3BL49_MOUSE T-complex protein 1 subunit theta OS=Mus musculus GN=Cct8 PE=1 SV=1;>tr|Q9WVS5|Q9WVS5_MOUSE Chaperonin containing TCP-1 theta subunit OS=Mus musculus GN=Cctq PE=3 SV=1;>tr|Q8BVY8|Q8BVY8_MOUSE Putative uncharacterized protein OS=Mus	11	8	8	19	53.082	6.4715e-174	0.99825	1.1098	1.1356	1.0325	1.1963	0.94836	0.68035	0.94035	0.84806	0.91324	1.2123	1.018	0.80567	1.1439	0.98584	1.0693	1.1654	0.90878	NaN	NaN	NaN	NaN	NaN	NaN	NaN	NaN	NaN	NaN	NaN	NaN				197;439;1272;1558;1665;1681;2077;2348
397	tr|Q80V79|Q80V79_MOUSE;tr|Q3TZI5|Q3TZI5_MOUSE;sp|P43247|MSH2_MOUSE	>tr|Q80V79|Q80V79_MOUSE MutS homolog 2 (E. coli) OS=Mus musculus GN=Msh2 PE=2 SV=1;>tr|Q3TZI5|Q3TZI5_MOUSE MutS homolog 2 (E. coli) OS=Mus musculus GN=Msh2 PE=2 SV=1;>sp|P43247|MSH2_MOUSE DNA mismatch repair protein Msh2 OS=Mus musculus GN=Msh2 PE=1 SV=1	3	2	2	2.7	104.2	2.0354e-07	NaN	NaN	NaN	NaN	NaN	NaN	0.77718	1.1025	0.97839	1.0122	1.2084	0.90549	NaN	NaN	NaN	NaN	NaN	NaN	NaN	NaN	NaN	NaN	NaN	NaN	NaN	NaN	NaN	NaN	NaN	NaN				2868;2966
398	sp|P43274|H14_MOUSE	>sp|P43274|H14_MOUSE Histone H1.4 OS=Mus musculus GN=Hist1h1e PE=1 SV=2	1	12	5	41.1	21.977	2.801e-79	0.62091	0.82889	0.96294	0.97954	1.5317	1.1538	0.83131	1.1495	1.5728	1.6864	1.8559	1.3111	NaN	NaN	NaN	NaN	NaN	NaN	0.57597	0.7753	0.89137	0.87954	2.8172	1.853	NaN	NaN	NaN	NaN	NaN	NaN				214;215;295;1570;1578;2042;2206;2301;3846;3847;3936;4679	476;3051
399	sp|P43275|H11_MOUSE	>sp|P43275|H11_MOUSE Histone H1.1 OS=Mus musculus GN=Hist1h1a PE=1 SV=2	1	5	3	31.9	21.785	3.3123e-26	0.60947	0.84185	1.1074	1.0403	1.8181	1.2919	NaN	NaN	NaN	NaN	NaN	NaN	NaN	NaN	NaN	NaN	NaN	NaN	0.51189	0.69831	0.96191	0.91798	1.8996	1.2918	NaN	NaN	NaN	NaN	NaN	NaN				1578;2209;3853;3936;4006
400	tr|Q1WWK3|Q1WWK3_MOUSE;sp|P43276|H15_MOUSE	>tr|Q1WWK3|Q1WWK3_MOUSE Hist1h1b protein (Fragment) OS=Mus musculus GN=Hist1h1b PE=2 SV=1;>sp|P43276|H15_MOUSE Histone H1.5 OS=Mus musculus GN=Hist1h1b PE=1 SV=2	2	8	6	31.1	22.445	2.0952e-124	0.61515	0.82447	0.95039	1	1.6338	1.1517	0.87005	1.2564	1.5291	1.6521	1.7073	1.2707	0.28236	0.4107	0.66507	0.90445	2.6007	2.3273	0.57881	0.81072	1.0544	0.99529	1.8626	1.2952	0.54398	0.91713	0.57791	0.92204	1.0274	1.0527				216;1570;1578;2057;2208;3850;3851;3852	477;478;3052
401	tr|Q149Z9|Q149Z9_MOUSE;sp|P43277|H13_MOUSE;tr|Q3U292|Q3U292_MOUSE;sp|Q07133|H1T_MOUSE;tr|I7HFT9|I7HFT9_MOUSE	>tr|Q149Z9|Q149Z9_MOUSE Histone cluster 1, H1d OS=Mus musculus GN=Hist1h1d PE=2 SV=1;>sp|P43277|H13_MOUSE Histone H1.3 OS=Mus musculus GN=Hist1h1d PE=1 SV=2;>tr|Q3U292|Q3U292_MOUSE Putative uncharacterized protein OS=Mus musculus GN=Hist1h1d PE=2 SV=1	5	13	2	42.1	22.099	7.5238e-152	0.61506	0.82109	0.91658	0.93239	1.4666	1.1328	0.7994	1.2141	1.5305	1.5917	1.6874	1.2103	NaN	NaN	NaN	NaN	NaN	NaN	0.50487	0.66655	1.5637	1.5399	2.5862	1.8775	0.57369	0.91856	0.52686	0.8729	0.93895	0.95207				214;215;373;1570;1578;2042;2049;2055;2056;2206;3848;3849;3936	339;479;3022;3023;3053;3054
402	tr|Q3U4C8|Q3U4C8_MOUSE;tr|A2AKI5|A2AKI5_MOUSE;sp|P43406|ITAV_MOUSE;tr|F6RWM8|F6RWM8_MOUSE;tr|F6W6Q6|F6W6Q6_MOUSE;tr|Q80Y67|Q80Y67_MOUSE	>tr|Q3U4C8|Q3U4C8_MOUSE Putative uncharacterized protein (Fragment) OS=Mus musculus GN=Itgav PE=2 SV=1;>tr|A2AKI5|A2AKI5_MOUSE Integrin alpha-V light chain OS=Mus musculus GN=Itgav PE=2 SV=1;>sp|P43406|ITAV_MOUSE Integrin alpha-V OS=Mus musculus GN=Itgav P	6	3	3	5	69.545	2.1997e-08	NaN	NaN	NaN	NaN	NaN	NaN	0.84048	1.1416	1.0297	1.0744	1.2086	0.94503	NaN	NaN	NaN	NaN	NaN	NaN	NaN	NaN	NaN	NaN	NaN	NaN	NaN	NaN	NaN	NaN	NaN	NaN				1058;2937;2942	480;3055
403	tr|Q99L05|Q99L05_MOUSE;sp|P43407|SDC2_MOUSE	>tr|Q99L05|Q99L05_MOUSE Syndecan (Fragment) OS=Mus musculus GN=Sdc2 PE=2 SV=1;>sp|P43407|SDC2_MOUSE Syndecan-2 OS=Mus musculus GN=Sdc2 PE=1 SV=1	2	1	1	5.1	19.138	0.014095	NaN	NaN	NaN	NaN	NaN	NaN	NaN	NaN	NaN	NaN	NaN	NaN	NaN	NaN	NaN	NaN	NaN	NaN	NaN	NaN	NaN	NaN	NaN	NaN	NaN	NaN	NaN	NaN	NaN	NaN	+			2239	481
404	tr|B1AXR3|B1AXR3_MOUSE;tr|B1AXR5|B1AXR5_MOUSE;tr|Q8C5B5|Q8C5B5_MOUSE;tr|Q9CY19|Q9CY19_MOUSE;tr|Q541S0|Q541S0_MOUSE;tr|Q3U711|Q3U711_MOUSE;sp|P43883|PLIN2_MOUSE	>tr|B1AXR3|B1AXR3_MOUSE Perilipin-2 (Fragment) OS=Mus musculus GN=Plin2 PE=2 SV=1;>tr|B1AXR5|B1AXR5_MOUSE Perilipin-2 (Fragment) OS=Mus musculus GN=Plin2 PE=4 SV=1;>tr|Q8C5B5|Q8C5B5_MOUSE Perilipin OS=Mus musculus GN=Plin2 PE=2 SV=1;>tr|Q9CY19|Q9CY19_MOUSE	7	1	1	8.3	16.959	2.1078e-27	NaN	NaN	NaN	NaN	NaN	NaN	NaN	NaN	NaN	NaN	NaN	NaN	NaN	NaN	NaN	NaN	NaN	NaN	0.61583	0.84715	0.9085	0.89918	1.4737	1.0742	NaN	NaN	NaN	NaN	NaN	NaN				820
405	tr|D3YVJ7|D3YVJ7_MOUSE;tr|Q3ULP0|Q3ULP0_MOUSE;tr|Q3TCL2|Q3TCL2_MOUSE;tr|Q5U415|Q5U415_MOUSE;tr|Q3UDY1|Q3UDY1_MOUSE;sp|P45376|ALDR_MOUSE	>tr|D3YVJ7|D3YVJ7_MOUSE Aldose reductase (Fragment) OS=Mus musculus GN=Akr1b3 PE=4 SV=1;>tr|Q3ULP0|Q3ULP0_MOUSE Putative uncharacterized protein OS=Mus musculus GN=Akr1b3 PE=2 SV=1;>tr|Q3TCL2|Q3TCL2_MOUSE Putative uncharacterized protein (Fragment) OS=Mus	6	2	2	12.5	19.66	6.2365e-13	0.9233	1.2102	1.042	0.97083	1.1432	0.81347	0.74802	1.0887	1.0651	1.1619	1.4248	1.0496	NaN	NaN	NaN	NaN	NaN	NaN	0.7199	0.99701	1.1695	1.1328	1.4231	0.971	NaN	NaN	NaN	NaN	NaN	NaN				379;4162
406	tr|Q8QZV8|Q8QZV8_MOUSE;tr|F8VPR5|F8VPR5_MOUSE;sp|P45481|CBP_MOUSE;tr|Q6GQV9|Q6GQV9_MOUSE	>tr|Q8QZV8|Q8QZV8_MOUSE CREB-binding protein (Fragment) OS=Mus musculus PE=2 SV=1;>tr|F8VPR5|F8VPR5_MOUSE CREB-binding protein OS=Mus musculus GN=Crebbp PE=1 SV=1;>sp|P45481|CBP_MOUSE CREB-binding protein OS=Mus musculus GN=Crebbp PE=1 SV=3;>tr|Q6GQV9|Q6GQ	4	2	2	0.9	264.22	7.4301e-06	NaN	NaN	NaN	NaN	NaN	NaN	NaN	NaN	NaN	NaN	NaN	NaN	NaN	NaN	NaN	NaN	NaN	NaN	NaN	NaN	NaN	NaN	NaN	NaN	NaN	NaN	NaN	NaN	NaN	NaN				2988;3975	482
407	tr|Q3UHW9|Q3UHW9_MOUSE;sp|P45591|COF2_MOUSE	>tr|Q3UHW9|Q3UHW9_MOUSE Putative uncharacterized protein OS=Mus musculus GN=Cfl2 PE=2 SV=1;>sp|P45591|COF2_MOUSE Cofilin-2 OS=Mus musculus GN=Cfl2 PE=1 SV=1	2	2	1	13.9	18.709	0	NaN	NaN	NaN	NaN	NaN	NaN	NaN	NaN	NaN	NaN	NaN	NaN	NaN	NaN	NaN	NaN	NaN	NaN	0.63861	0.85668	0.92961	0.90212	1.566	1.1115	NaN	NaN	NaN	NaN	NaN	NaN				378;5012	483
408	tr|Q4FJM2|Q4FJM2_MOUSE;sp|P46414|CDN1B_MOUSE	>tr|Q4FJM2|Q4FJM2_MOUSE Cdkn1b protein OS=Mus musculus GN=Cdkn1b PE=2 SV=1;>sp|P46414|CDN1B_MOUSE Cyclin-dependent kinase inhibitor 1B OS=Mus musculus GN=Cdkn1b PE=1 SV=2	2	1	1	5.1	22.21	0.0049361	NaN	NaN	NaN	NaN	NaN	NaN	NaN	NaN	NaN	NaN	NaN	NaN	NaN	NaN	NaN	NaN	NaN	NaN	NaN	NaN	NaN	NaN	NaN	NaN	NaN	NaN	NaN	NaN	NaN	NaN				4955	484;485
409	tr|Q3U8P5|Q3U8P5_MOUSE;tr|Q3TN07|Q3TN07_MOUSE;sp|P46467|VPS4B_MOUSE	>tr|Q3U8P5|Q3U8P5_MOUSE Putative uncharacterized protein OS=Mus musculus GN=Vps4b PE=2 SV=1;>tr|Q3TN07|Q3TN07_MOUSE Vacuolar protein sorting 4b (Yeast) OS=Mus musculus GN=Vps4b PE=2 SV=1;>sp|P46467|VPS4B_MOUSE Vacuolar protein sorting-associated protein 4B	3	2	2	3.6	49.464	1.9167e-32	NaN	NaN	NaN	NaN	NaN	NaN	NaN	NaN	NaN	NaN	NaN	NaN	0.64095	1.0177	0.90078	1.0417	1.3826	0.98607	0.64555	0.9073	0.983	0.93736	1.5887	1.086	NaN	NaN	NaN	NaN	NaN	NaN				1438;1439	486
410	tr|Q3UIH5|Q3UIH5_MOUSE;tr|Q3U5V3|Q3U5V3_MOUSE;sp|P46471|PRS7_MOUSE;tr|Q8BVQ9|Q8BVQ9_MOUSE	>tr|Q3UIH5|Q3UIH5_MOUSE Putative uncharacterized protein OS=Mus musculus GN=Psmc2 PE=2 SV=1;>tr|Q3U5V3|Q3U5V3_MOUSE Putative uncharacterized protein OS=Mus musculus GN=Psmc2 PE=2 SV=1;>sp|P46471|PRS7_MOUSE 26S protease regulatory subunit 7 OS=Mus musculus	4	3	3	8.5	48.677	3.6789e-12	NaN	NaN	NaN	NaN	NaN	NaN	0.75858	0.97361	0.95379	1.0433	1.3135	1.1103	NaN	NaN	NaN	NaN	NaN	NaN	NaN	NaN	NaN	NaN	NaN	NaN	NaN	NaN	NaN	NaN	NaN	NaN				1146;3461;3478
411	tr|Q78ZJ8|Q78ZJ8_MOUSE;sp|P46638|RB11B_MOUSE;tr|G3UZL4|G3UZL4_MOUSE;tr|G3UY29|G3UY29_MOUSE;tr|E9Q3P9|E9Q3P9_MOUSE;tr|F8WGS1|F8WGS1_MOUSE;tr|G3UZD3|G3UZD3_MOUSE;tr|Q0PD45|Q0PD45_MOUSE;sp|P62492|RB11A_MOUSE;tr|Q3UZ37|Q3UZ37_MOUSE	>tr|Q78ZJ8|Q78ZJ8_MOUSE MCG22989, isoform CRA_b OS=Mus musculus GN=Rab11b PE=2 SV=1;>sp|P46638|RB11B_MOUSE Ras-related protein Rab-11B OS=Mus musculus GN=Rab11b PE=1 SV=3;>tr|G3UZL4|G3UZL4_MOUSE Ras-related protein Rab-11B (Fragment) OS=Mus musculus GN=Rab	10	3	3	20.2	24.489	8.9702e-28	0.86729	1.1063	1.1892	1.1003	1.3077	0.94267	NaN	NaN	NaN	NaN	NaN	NaN	NaN	NaN	NaN	NaN	NaN	NaN	0.77969	1.0489	1.0562	1.0246	1.3628	0.97436	NaN	NaN	NaN	NaN	NaN	NaN				586;2774;2950
412	tr|B9EIE9|B9EIE9_MOUSE;sp|P46664|PURA2_MOUSE	>tr|B9EIE9|B9EIE9_MOUSE Adenylosuccinate synthetase isozyme 2 OS=Mus musculus GN=Adss PE=2 SV=1;>sp|P46664|PURA2_MOUSE Adenylosuccinate synthetase isozyme 2 OS=Mus musculus GN=Adss PE=1 SV=2	2	1	1	3.9	50.02	3.5779e-20	NaN	NaN	NaN	NaN	NaN	NaN	NaN	NaN	NaN	NaN	NaN	NaN	NaN	NaN	NaN	NaN	NaN	NaN	NaN	NaN	NaN	NaN	NaN	NaN	NaN	NaN	NaN	NaN	NaN	NaN				2354
413	tr|Q3TUU1|Q3TUU1_MOUSE;tr|B2RSC8|B2RSC8_MOUSE;sp|P46935|NEDD4_MOUSE	>tr|Q3TUU1|Q3TUU1_MOUSE Putative uncharacterized protein OS=Mus musculus GN=Nedd4 PE=2 SV=1;>tr|B2RSC8|B2RSC8_MOUSE E3 ubiquitin-protein ligase OS=Mus musculus GN=Nedd4 PE=2 SV=1;>sp|P46935|NEDD4_MOUSE E3 ubiquitin-protein ligase NEDD4 OS=Mus musculus GN=N	3	3	3	8.8	45.105	3.549e-36	0.73716	0.82924	0.95176	1.0261	1.2429	1.1328	0.83186	1.0381	1.0897	1.1123	1.3567	1.1584	NaN	NaN	NaN	NaN	NaN	NaN	0.68324	0.79329	0.89103	0.83743	1.384	1.1286	0.68122	0.8696	0.67246	0.96976	0.96919	1.1067				3313;3638;3645	487
414	tr|Q3U046|Q3U046_MOUSE;tr|G3UYA6|G3UYA6_MOUSE;tr|G3UY62|G3UY62_MOUSE;tr|G3UYV4|G3UYV4_MOUSE;sp|P46938-2|YAP1_MOUSE;sp|P46938|YAP1_MOUSE;tr|G3UYW7|G3UYW7_MOUSE	>tr|Q3U046|Q3U046_MOUSE Putative uncharacterized protein (Fragment) OS=Mus musculus GN=Yap1 PE=2 SV=1;>tr|G3UYA6|G3UYA6_MOUSE Yorkie homolog OS=Mus musculus GN=Yap1 PE=1 SV=1;>tr|G3UY62|G3UY62_MOUSE Yorkie homolog OS=Mus musculus GN=Yap1 PE=1 SV=1;>tr|G3UY	7	4	4	38.1	25.049	3.7672e-121	0.66666	0.82921	0.82666	0.84091	1.2242	1.0109	NaN	NaN	NaN	NaN	NaN	NaN	0.7505	0.89643	0.793	0.87989	1.1949	1.1415	0.78577	0.9249	1.1501	1.0936	1.414	1.1714	NaN	NaN	NaN	NaN	NaN	NaN				192;1259;3235;3445	488;489;490;491;492;493;494;3056
415	tr|Q8BMP9|Q8BMP9_MOUSE;tr|Q5U412|Q5U412_MOUSE;tr|Q3UA28|Q3UA28_MOUSE;tr|Q3U9H4|Q3U9H4_MOUSE;tr|Q3U573|Q3U573_MOUSE;tr|Q3TVN9|Q3TVN9_MOUSE;tr|Q3TUR1|Q3TUR1_MOUSE;tr|Q3TG02|Q3TG02_MOUSE;sp|P46978|STT3A_MOUSE;tr|Q3U547|Q3U547_MOUSE	>tr|Q8BMP9|Q8BMP9_MOUSE Putative uncharacterized protein OS=Mus musculus GN=Stt3a PE=2 SV=1;>tr|Q5U412|Q5U412_MOUSE STT3, subunit of the oligosaccharyltransferase complex, homolog A (S. cerevisiae) OS=Mus musculus GN=Stt3a PE=2 SV=1;>tr|Q3UA28|Q3UA28_MOUSE	10	1	1	1.1	80.53	7.7265e-10	NaN	NaN	NaN	NaN	NaN	NaN	NaN	NaN	NaN	NaN	NaN	NaN	NaN	NaN	NaN	NaN	NaN	NaN	NaN	NaN	NaN	NaN	NaN	NaN	NaN	NaN	NaN	NaN	NaN	NaN				1755
416	tr|D6RH72|D6RH72_MOUSE;sp|P47226-2|TES_MOUSE;tr|Q99L61|Q99L61_MOUSE;tr|Q3ULB1|Q3ULB1_MOUSE;tr|Q921W7|Q921W7_MOUSE;sp|P47226|TES_MOUSE	>tr|D6RH72|D6RH72_MOUSE Testin (Fragment) OS=Mus musculus GN=Tes PE=2 SV=2;>sp|P47226-2|TES_MOUSE Isoform TES1 of Testin OS=Mus musculus GN=Tes;>tr|Q99L61|Q99L61_MOUSE Tes protein OS=Mus musculus GN=Tes PE=2 SV=1;>tr|Q3ULB1|Q3ULB1_MOUSE Testin OS=Mus muscu	6	1	1	17.7	8.9703	0.00060464	NaN	NaN	NaN	NaN	NaN	NaN	NaN	NaN	NaN	NaN	NaN	NaN	NaN	NaN	NaN	NaN	NaN	NaN	NaN	NaN	NaN	NaN	NaN	NaN	NaN	NaN	NaN	NaN	NaN	NaN				999
417	tr|Q9DBX5|Q9DBX5_MOUSE;tr|Q3UMQ1|Q3UMQ1_MOUSE;sp|P47713|PA24A_MOUSE	>tr|Q9DBX5|Q9DBX5_MOUSE Cytosolic phospholipase A2 OS=Mus musculus GN=Pla2g4a PE=1 SV=1;>tr|Q3UMQ1|Q3UMQ1_MOUSE Phospholipase A2, group IVA (Cytosolic, calcium-dependent) OS=Mus musculus GN=Pla2g4a PE=2 SV=1;>sp|P47713|PA24A_MOUSE Cytosolic phospholipase A	3	1	1	2.4	84.267	1.6906e-57	NaN	NaN	NaN	NaN	NaN	NaN	NaN	NaN	NaN	NaN	NaN	NaN	NaN	NaN	NaN	NaN	NaN	NaN	0.75954	1.0377	1.0449	1.0089	1.3889	0.95598	NaN	NaN	NaN	NaN	NaN	NaN				1713	495;496
418	tr|Q544B1|Q544B1_MOUSE;tr|Q3UJW1|Q3UJW1_MOUSE;tr|Q3U9J7|Q3U9J7_MOUSE;tr|Q3U6I3|Q3U6I3_MOUSE;tr|Q3TVM2|Q3TVM2_MOUSE;sp|P47738|ALDH2_MOUSE	>tr|Q544B1|Q544B1_MOUSE Aldehyde dehydrogenase 2, mitochondrial, isoform CRA_b OS=Mus musculus GN=Aldh2 PE=2 SV=1;>tr|Q3UJW1|Q3UJW1_MOUSE Putative uncharacterized protein OS=Mus musculus GN=Aldh2 PE=2 SV=1;>tr|Q3U9J7|Q3U9J7_MOUSE Putative uncharacterized p	6	2	2	2.7	56.537	1.5168e-26	0.68869	0.90277	1.0157	0.96348	1.3425	0.95289	0.67568	0.99666	1.0715	1.1417	1.5662	1.1223	NaN	NaN	NaN	NaN	NaN	NaN	0.83359	1.156	1.1158	1.0808	1.5326	1.0466	NaN	NaN	NaN	NaN	NaN	NaN				4527;4528
419	tr|Q3UNF5|Q3UNF5_MOUSE;sp|P47739|AL3A1_MOUSE;tr|B7ZN13|B7ZN13_MOUSE;tr|Q8C5J1|Q8C5J1_MOUSE	>tr|Q3UNF5|Q3UNF5_MOUSE Aldehyde dehydrogenase OS=Mus musculus GN=Aldh3a1 PE=2 SV=1;>sp|P47739|AL3A1_MOUSE Aldehyde dehydrogenase, dimeric NADP-preferring OS=Mus musculus GN=Aldh3a1 PE=2 SV=2;>tr|B7ZN13|B7ZN13_MOUSE Aldehyde dehydrogenase OS=Mus musculus G	4	2	1	5.7	50.5	5.5174e-14	NaN	NaN	NaN	NaN	NaN	NaN	0.59339	0.92217	1.1397	1.1965	1.9053	1.3237	NaN	NaN	NaN	NaN	NaN	NaN	NaN	NaN	NaN	NaN	NaN	NaN	NaN	NaN	NaN	NaN	NaN	NaN				995;1738
420	tr|Q3TLJ0|Q3TLJ0_MOUSE;sp|P47753|CAZA1_MOUSE;tr|Q5RKN9|Q5RKN9_MOUSE;tr|Q3UAS2|Q3UAS2_MOUSE;tr|Q3UJV2|Q3UJV2_MOUSE;tr|Q99L12|Q99L12_MOUSE	>tr|Q3TLJ0|Q3TLJ0_MOUSE Putative uncharacterized protein OS=Mus musculus GN=Capza1 PE=2 SV=1;>sp|P47753|CAZA1_MOUSE F-actin-capping protein subunit alpha-1 OS=Mus musculus GN=Capza1 PE=1 SV=4;>tr|Q5RKN9|Q5RKN9_MOUSE Capping protein (Actin filament) muscle	6	3	3	11.2	32.817	5.2093e-64	NaN	NaN	NaN	NaN	NaN	NaN	0.5762	0.85005	0.76324	0.81214	1.4836	1.0625	NaN	NaN	NaN	NaN	NaN	NaN	0.62043	0.84455	1.1299	1.1172	1.6051	1.1507	NaN	NaN	NaN	NaN	NaN	NaN				858;910;2081
421	tr|F7CAZ6|F7CAZ6_MOUSE;tr|Q3TRH8|Q3TRH8_MOUSE;tr|A2AMW0|A2AMW0_MOUSE;tr|Q923G3|Q923G3_MOUSE;tr|Q3TVK4|Q3TVK4_MOUSE;sp|P47757-2|CAPZB_MOUSE;sp|P47757|CAPZB_MOUSE;sp|P47757-4|CAPZB_MOUSE	>tr|F7CAZ6|F7CAZ6_MOUSE F-actin-capping protein subunit beta (Fragment) OS=Mus musculus GN=Capzb PE=1 SV=1;>tr|Q3TRH8|Q3TRH8_MOUSE Putative uncharacterized protein OS=Mus musculus GN=Capzb PE=2 SV=1;>tr|A2AMW0|A2AMW0_MOUSE Capping protein (Actin filament)	8	1	1	6.9	22.841	0.0013735	NaN	NaN	NaN	NaN	NaN	NaN	NaN	NaN	NaN	NaN	NaN	NaN	NaN	NaN	NaN	NaN	NaN	NaN	NaN	NaN	NaN	NaN	NaN	NaN	NaN	NaN	NaN	NaN	NaN	NaN				3921
422	tr|B2KF34|B2KF34_MOUSE;sp|P47811-2|MK14_MOUSE;tr|B2KF35|B2KF35_MOUSE;sp|P47811-4|MK14_MOUSE;tr|Q5U421|Q5U421_MOUSE;sp|P47811-3|MK14_MOUSE;sp|P47811|MK14_MOUSE	>tr|B2KF34|B2KF34_MOUSE Mitogen-activated protein kinase 14 (Fragment) OS=Mus musculus GN=Mapk14 PE=1 SV=1;>sp|P47811-2|MK14_MOUSE Isoform 2 of Mitogen-activated protein kinase 14 OS=Mus musculus GN=Mapk14;>tr|B2KF35|B2KF35_MOUSE Mitogen-activated protein	7	1	1	6.4	23.707	2.1547e-13	NaN	NaN	NaN	NaN	NaN	NaN	1.6648	2.0886	0.31466	0.34557	0.1866	0.16523	NaN	NaN	NaN	NaN	NaN	NaN	NaN	NaN	NaN	NaN	NaN	NaN	NaN	NaN	NaN	NaN	NaN	NaN				1820	3057;3479
423	tr|Q3UCH0|Q3UCH0_MOUSE;sp|P47911|RL6_MOUSE;tr|E9PUX4|E9PUX4_MOUSE;tr|Q3UFI4|Q3UFI4_MOUSE	>tr|Q3UCH0|Q3UCH0_MOUSE 60S ribosomal protein L6 OS=Mus musculus GN=Rpl6 PE=2 SV=1;>sp|P47911|RL6_MOUSE 60S ribosomal protein L6 OS=Mus musculus GN=Rpl6 PE=1 SV=3;>tr|E9PUX4|E9PUX4_MOUSE 60S ribosomal protein L6 OS=Mus musculus GN=Gm5428 PE=3 SV=1;>tr|Q3UF	4	4	4	11.5	33.509	2.7634e-134	0.72748	0.89817	1.0722	0.96005	1.4877	1.0508	0.73679	1.08	1.2096	1.2792	1.6584	1.1814	NaN	NaN	NaN	NaN	NaN	NaN	0.64746	0.89875	1.0814	1.0052	1.5901	1.028	0.71538	0.99136	0.89636	1.2303	1.1882	1.1964				1736;1774;1775;4213
424	tr|F6QL70|F6QL70_MOUSE;tr|Q5M8M8|Q5M8M8_MOUSE;tr|D3Z1N9|D3Z1N9_MOUSE;sp|P47915|RL29_MOUSE;tr|F6YH22|F6YH22_MOUSE;tr|W4VSN7|W4VSN7_MOUSE	>tr|F6QL70|F6QL70_MOUSE Protein Gm17669 OS=Mus musculus GN=Gm17669 PE=4 SV=1;>tr|Q5M8M8|Q5M8M8_MOUSE MCG19505, isoform CRA_a OS=Mus musculus GN=Rpl29 PE=2 SV=1;>tr|D3Z1N9|D3Z1N9_MOUSE MCG9889 OS=Mus musculus GN=Gm10709 PE=4 SV=1;>sp|P47915|RL29_MOUSE 60S r	6	2	2	14.3	16.966	3.3115e-06	NaN	NaN	NaN	NaN	NaN	NaN	0.70865	1.0159	1.1788	1.2778	1.6092	1.1591	NaN	NaN	NaN	NaN	NaN	NaN	0.58815	0.82349	1.0552	1.0233	1.8042	1.2512	NaN	NaN	NaN	NaN	NaN	NaN				249;316
425	sp|P47930|FOSL2_MOUSE;sp|P47930-2|FOSL2_MOUSE	>sp|P47930|FOSL2_MOUSE Fos-related antigen 2 OS=Mus musculus GN=Fosl2 PE=1 SV=2;>sp|P47930-2|FOSL2_MOUSE Isoform 2 of Fos-related antigen 2 OS=Mus musculus GN=Fosl2	2	4	4	16.6	35.298	9.089e-83	0.89667	1.0801	1.0492	1.0778	1.2035	1.0215	0.62022	0.90265	0.90638	0.95968	1.4922	1.0985	0.68184	0.99111	0.93516	1.0331	1.3701	1.0767	0.9218	1.103	1.0012	0.9616	1.162	0.94936	0.81943	1.078	0.83261	1.1665	1.153	1.214				1550;3665;3681;4167	497;498;499;500;501
426	tr|Q58E35|Q58E35_MOUSE;tr|E9Q3T0|E9Q3T0_MOUSE;sp|P47955|RLA1_MOUSE	>tr|Q58E35|Q58E35_MOUSE MCG10168 OS=Mus musculus GN=Rplp1 PE=3 SV=1;>tr|E9Q3T0|E9Q3T0_MOUSE Uncharacterized protein OS=Mus musculus GN=Gm10073 PE=3 SV=1;>sp|P47955|RLA1_MOUSE 60S acidic ribosomal protein P1 OS=Mus musculus GN=Rplp1 PE=2 SV=1	3	1	1	14.9	11.475	7.5607e-55	NaN	NaN	NaN	NaN	NaN	NaN	NaN	NaN	NaN	NaN	NaN	NaN	0.79803	1.1624	1.0053	1.1475	1.2355	0.92083	0.76113	1.0258	1.2182	1.1212	1.4286	0.98908	NaN	NaN	NaN	NaN	NaN	NaN				2086	502;503
427	tr|Q3THE1|Q3THE1_MOUSE;tr|Q58EU6|Q58EU6_MOUSE;tr|Q3U850|Q3U850_MOUSE;sp|P47962|RL5_MOUSE;tr|D3YYV8|D3YYV8_MOUSE	>tr|Q3THE1|Q3THE1_MOUSE Putative uncharacterized protein (Fragment) OS=Mus musculus GN=Rpl5 PE=2 SV=1;>tr|Q58EU6|Q58EU6_MOUSE MCG13589 OS=Mus musculus GN=Rpl5 PE=2 SV=1;>tr|Q3U850|Q3U850_MOUSE Putative uncharacterized protein OS=Mus musculus GN=Rpl5 PE=2 S	5	3	2	20.4	15.996	6.4576e-45	0.8354	1.0656	1.1271	1.0615	1.3605	0.97755	0.67776	0.99858	0.919	0.97839	1.3436	0.9665	0.7161	1.0502	0.89881	1.0057	1.0443	0.81757	0.73121	1.0063	1.0944	1.0454	1.4438	1.0311	0.73874	0.97792	0.70382	0.94817	1.0081	0.98865				1236;2977;2978
428	sp|P47963|RL13_MOUSE;tr|Q5RKP3|Q5RKP3_MOUSE	>sp|P47963|RL13_MOUSE 60S ribosomal protein L13 OS=Mus musculus GN=Rpl13 PE=2 SV=3;>tr|Q5RKP3|Q5RKP3_MOUSE 60S ribosomal protein L13 OS=Mus musculus GN=Rpl13 PE=2 SV=1	2	6	6	20.4	24.305	2.805e-107	0.75856	0.97156	1.2167	1.0777	1.5049	1.0799	0.77712	1.1126	1.3618	1.4628	1.6975	1.2119	0.68784	0.8308	0.97985	1.1025	1.4577	1.3732	0.60743	0.88738	1.1227	1.0236	1.9189	1.1651	0.79218	1.0589	0.85627	1.1501	1.1732	1.1813				203;877;2112;2874;4385;4578	504;505;3058
429	tr|Q4V9T8|Q4V9T8_MOUSE;tr|Q3UBT8|Q3UBT8_MOUSE;sp|P48024|EIF1_MOUSE	>tr|Q4V9T8|Q4V9T8_MOUSE Eukaryotic translation initiation factor 1 OS=Mus musculus GN=Eif1 PE=4 SV=1;>tr|Q3UBT8|Q3UBT8_MOUSE Putative uncharacterized protein OS=Mus musculus GN=Eif1 PE=4 SV=1;>sp|P48024|EIF1_MOUSE Eukaryotic translation initiation factor 1	3	1	1	29.2	12.746	0.00037392	NaN	NaN	NaN	NaN	NaN	NaN	NaN	NaN	NaN	NaN	NaN	NaN	NaN	NaN	NaN	NaN	NaN	NaN	NaN	NaN	NaN	NaN	NaN	NaN	NaN	NaN	NaN	NaN	NaN	NaN				3738
430	sp|P48036|ANXA5_MOUSE	>sp|P48036|ANXA5_MOUSE Annexin A5 OS=Mus musculus GN=Anxa5 PE=1 SV=1	1	6	6	23.2	35.752	5.7663e-132	0.81389	0.92321	1.0051	0.91484	1.2772	1.0239	0.71243	0.92753	0.90296	0.98691	1.348	1.1293	NaN	NaN	NaN	NaN	NaN	NaN	NaN	NaN	NaN	NaN	NaN	NaN	NaN	NaN	NaN	NaN	NaN	NaN				1222;1261;1587;3258;3487;4637
431	sp|P48678|LMNA_MOUSE;sp|P48678-2|LMNA_MOUSE;sp|P48678-3|LMNA_MOUSE;tr|D3YUF7|D3YUF7_MOUSE;tr|Q8BNX5|Q8BNX5_MOUSE;tr|Q9CTL2|Q9CTL2_MOUSE	>sp|P48678|LMNA_MOUSE Prelamin-A/C OS=Mus musculus GN=Lmna PE=1 SV=2;>sp|P48678-2|LMNA_MOUSE Isoform C of Prelamin-A/C OS=Mus musculus GN=Lmna;>sp|P48678-3|LMNA_MOUSE Isoform C2 of Prelamin-A/C OS=Mus musculus GN=Lmna	6	32	31	47.7	74.237	0	0.77529	0.92208	1.0306	0.94101	1.2816	1.023	0.76023	1.0196	1.0351	1.0733	1.3335	1.0292	0.64002	0.82819	0.78316	0.93199	1.3284	1.1261	0.78654	1.0101	1.2355	1.1583	1.5888	1.1577	0.69881	0.88481	0.69305	0.96368	1.0013	1.1077				18;58;325;326;400;401;879;950;1507;1876;2003;2090;2182;2296;2452;2476;2533;2559;2579;2601;2685;2873;3079;3353;3370;3701;3887;4025;4093;4421;4458;4763	506;507;508;509;510;511;512;513;514;515;516;517;518;519;520;521;522;523;524;525;526;3059;3060
432	sp|P48722-2|HS74L_MOUSE;sp|P48722|HS74L_MOUSE;tr|E0CY23|E0CY23_MOUSE;tr|F6TFH3|F6TFH3_MOUSE;tr|Q3TTD4|Q3TTD4_MOUSE	>sp|P48722-2|HS74L_MOUSE Isoform 2 of Heat shock 70 kDa protein 4L OS=Mus musculus GN=Hspa4l;>sp|P48722|HS74L_MOUSE Heat shock 70 kDa protein 4L OS=Mus musculus GN=Hspa4l PE=1 SV=2;>tr|E0CY23|E0CY23_MOUSE Heat shock 70 kDa protein 4L (Fragment) OS=Mus musc	5	4	4	9.3	92.251	1.4272e-11	NaN	NaN	NaN	NaN	NaN	NaN	0.81202	1.1618	0.9389	1.027	1.099	0.81151	NaN	NaN	NaN	NaN	NaN	NaN	0.67181	0.9051	0.76118	0.73809	1.1257	0.80458	NaN	NaN	NaN	NaN	NaN	NaN				1907;3363;3372;4547
433	tr|Q7TMU4|Q7TMU4_MOUSE;tr|Q3UMK5|Q3UMK5_MOUSE;tr|Q3UMA0|Q3UMA0_MOUSE;sp|P48755|FOSL1_MOUSE	>tr|Q7TMU4|Q7TMU4_MOUSE Fos-like antigen 1 OS=Mus musculus GN=Fosl1 PE=2 SV=1;>tr|Q3UMK5|Q3UMK5_MOUSE Fos-like antigen 1 OS=Mus musculus GN=Fosl1 PE=2 SV=1;>tr|Q3UMA0|Q3UMA0_MOUSE Putative uncharacterized protein OS=Mus musculus GN=Fosl1 PE=2 SV=1;>sp|P487	4	1	1	5.9	29.849	0.00065351	NaN	NaN	NaN	NaN	NaN	NaN	NaN	NaN	NaN	NaN	NaN	NaN	NaN	NaN	NaN	NaN	NaN	NaN	NaN	NaN	NaN	NaN	NaN	NaN	NaN	NaN	NaN	NaN	NaN	NaN				3189
434	tr|Q8BVI9|Q8BVI9_MOUSE;sp|P48962|ADT1_MOUSE	>tr|Q8BVI9|Q8BVI9_MOUSE Putative uncharacterized protein OS=Mus musculus GN=Slc25a4 PE=2 SV=1;>sp|P48962|ADT1_MOUSE ADP/ATP translocase 1 OS=Mus musculus GN=Slc25a4 PE=1 SV=4	2	3	1	9.7	32.904	3.7824e-15	NaN	NaN	NaN	NaN	NaN	NaN	NaN	NaN	NaN	NaN	NaN	NaN	NaN	NaN	NaN	NaN	NaN	NaN	NaN	NaN	NaN	NaN	NaN	NaN	NaN	NaN	NaN	NaN	NaN	NaN				529;1445;5022
435	tr|Q3U7F3|Q3U7F3_MOUSE;tr|Q3TIK8|Q3TIK8_MOUSE;sp|P49312|ROA1_MOUSE;tr|Q5EBP8|Q5EBP8_MOUSE;tr|Q3UK83|Q3UK83_MOUSE;tr|Q3TFB1|Q3TFB1_MOUSE;tr|J3QK72|J3QK72_MOUSE;sp|P49312-2|ROA1_MOUSE;tr|B7ZWG9|B7ZWG9_MOUSE	>tr|Q3U7F3|Q3U7F3_MOUSE Putative uncharacterized protein OS=Mus musculus GN=Hnrnpa1 PE=2 SV=1;>tr|Q3TIK8|Q3TIK8_MOUSE Putative uncharacterized protein OS=Mus musculus GN=Hnrnpa1 PE=2 SV=1;>sp|P49312|ROA1_MOUSE Heterogeneous nuclear ribonucleoprotein A1 OS=	9	9	9	32.8	34.238	1.9014e-177	0.75505	1.0076	1.0467	1.0267	1.402	1.0474	0.6755	1.0002	0.91955	0.9821	1.3938	1.0032	0.68045	1.0183	0.85007	1.0289	1.2592	1.0053	0.76679	0.99484	1.0529	0.9987	1.3504	1.005	0.84763	1.1019	0.76174	1.0265	1.0428	1.0258				870;1295;1300;2397;3016;3841;3842;3998;4309	527;528;529;530;531;532;533
436	sp|P49586|PCY1A_MOUSE	>sp|P49586|PCY1A_MOUSE Choline-phosphate cytidylyltransferase A OS=Mus musculus GN=Pcyt1a PE=1 SV=1	1	2	2	6.3	41.666	3.0619e-08	NaN	NaN	NaN	NaN	NaN	NaN	NaN	NaN	NaN	NaN	NaN	NaN	0.74511	0.93362	0.82872	1.0419	1.2064	1.0887	0.81621	0.97524	1.0497	0.99506	1.249	1.0396	NaN	NaN	NaN	NaN	NaN	NaN				3441;4690	534;535;536;537;538;539;3061;3062
437	tr|Q3TDW2|Q3TDW2_MOUSE;tr|Q3UYK2|Q3UYK2_MOUSE;sp|P49769|PSN1_MOUSE	>tr|Q3TDW2|Q3TDW2_MOUSE Putative uncharacterized protein (Fragment) OS=Mus musculus GN=Psen1 PE=2 SV=1;>tr|Q3UYK2|Q3UYK2_MOUSE Presenilin 1, isoform CRA_a OS=Mus musculus GN=Psen1 PE=2 SV=1;>sp|P49769|PSN1_MOUSE Presenilin-1 OS=Mus musculus GN=Psen1 PE=1 S	3	1	1	5.6	38.023	3.4257e-55	NaN	NaN	NaN	NaN	NaN	NaN	NaN	NaN	NaN	NaN	NaN	NaN	NaN	NaN	NaN	NaN	NaN	NaN	NaN	NaN	NaN	NaN	NaN	NaN	NaN	NaN	NaN	NaN	NaN	NaN				57	540;541;3063
438	tr|D3Z0J2|D3Z0J2_MOUSE;tr|H3BKG0|H3BKG0_MOUSE;tr|D3Z148|D3Z148_MOUSE;tr|H3BLK5|H3BLK5_MOUSE;sp|P49817-2|CAV1_MOUSE;sp|P49817|CAV1_MOUSE	>tr|D3Z0J2|D3Z0J2_MOUSE Caveolin (Fragment) OS=Mus musculus GN=Cav1 PE=2 SV=1;>tr|H3BKG0|H3BKG0_MOUSE Caveolin-1 OS=Mus musculus GN=Cav1 PE=1 SV=1;>tr|D3Z148|D3Z148_MOUSE Caveolin (Fragment) OS=Mus musculus GN=Cav1 PE=2 SV=2;>tr|H3BLK5|H3BLK5_MOUSE Caveoli	6	1	1	17	5.3828	1.8256e-05	NaN	NaN	NaN	NaN	NaN	NaN	NaN	NaN	NaN	NaN	NaN	NaN	NaN	NaN	NaN	NaN	NaN	NaN	NaN	NaN	NaN	NaN	NaN	NaN	NaN	NaN	NaN	NaN	NaN	NaN				1727
439	tr|Q8BPI7|Q8BPI7_MOUSE;tr|Q3U5U5|Q3U5U5_MOUSE;tr|Q3U4D1|Q3U4D1_MOUSE;tr|Q3TF14|Q3TF14_MOUSE;sp|P50247|SAHH_MOUSE;tr|Q5M9P0|Q5M9P0_MOUSE	>tr|Q8BPI7|Q8BPI7_MOUSE Adenosylhomocysteinase (Fragment) OS=Mus musculus PE=2 SV=1;>tr|Q3U5U5|Q3U5U5_MOUSE Adenosylhomocysteinase OS=Mus musculus PE=2 SV=1;>tr|Q3U4D1|Q3U4D1_MOUSE Adenosylhomocysteinase OS=Mus musculus PE=2 SV=1;>tr|Q3TF14|Q3TF14_MOUSE Ad	6	3	3	12.3	36.04	2.5314e-10	0.82082	1.119	1.242	1.1436	1.2889	0.95612	0.78665	1.2196	1.0054	1.0217	1.4038	0.92795	0.56363	0.84132	0.72358	0.80412	NaN	NaN	NaN	NaN	NaN	NaN	NaN	NaN	NaN	NaN	NaN	NaN	NaN	NaN				1383;2172;4908
440	sp|P50396|GDIA_MOUSE;tr|B7FAU8|B7FAU8_MOUSE	>sp|P50396|GDIA_MOUSE Rab GDP dissociation inhibitor alpha OS=Mus musculus GN=Gdi1 PE=1 SV=3;>tr|B7FAU8|B7FAU8_MOUSE Guanosine diphosphate (GDP) dissociation inhibitor 1 (Fragment) OS=Mus musculus GN=Gdi1 PE=4 SV=1	2	2	2	6.7	50.521	2.5372e-12	NaN	NaN	NaN	NaN	NaN	NaN	NaN	NaN	NaN	NaN	NaN	NaN	0.76804	1.1033	0.93712	1.0236	1.2349	0.94978	NaN	NaN	NaN	NaN	NaN	NaN	NaN	NaN	NaN	NaN	NaN	NaN				1149;2252
441	sp|P50543|S10AB_MOUSE	>sp|P50543|S10AB_MOUSE Protein S100-A11 OS=Mus musculus GN=S100a11 PE=1 SV=1	1	4	4	39.8	11.083	2.0036e-222	0.87144	1.1931	1.2073	1.1284	1.3619	0.96489	0.67654	0.96502	0.88933	0.97349	1.2835	0.9394	0.74291	1.0287	0.9605	1.0463	1.2556	0.96196	0.8181	1.091	1.1477	1.0472	1.3606	0.93119	0.6973	0.96714	0.80282	1.0856	1.1939	1.153				566;3021;4520;5065
442	tr|D3YVH7|D3YVH7_MOUSE;tr|Q05BN2|Q05BN2_MOUSE;tr|Q3UMW2|Q3UMW2_MOUSE;tr|Q3TGU7|Q3TGU7_MOUSE;sp|P50580|PA2G4_MOUSE	>tr|D3YVH7|D3YVH7_MOUSE Proliferation-associated protein 2G4 (Fragment) OS=Mus musculus GN=Pa2g4 PE=1 SV=1;>tr|Q05BN2|Q05BN2_MOUSE Pa2g4 protein (Fragment) OS=Mus musculus GN=Pa2g4 PE=2 SV=1;>tr|Q3UMW2|Q3UMW2_MOUSE Putative uncharacterized protein OS=Mus m	5	4	4	17.5	30.707	0	0.76575	1.0054	1.021	1.0112	1.3043	0.92599	0.69903	1.0433	0.92917	0.98094	1.211	0.89413	0.75077	1.1401	0.89402	1.0964	1.1938	0.95532	0.84259	1.1252	1.0061	0.97601	1.2161	0.87076	0.79669	1.1813	0.76116	1.1126	1.0538	0.9681				2605;3899;4579;4580	542;3064
443	sp|P51125-3|ICAL_MOUSE;sp|P51125-2|ICAL_MOUSE;sp|P51125|ICAL_MOUSE;tr|Q8CE80|Q8CE80_MOUSE;sp|P51125-6|ICAL_MOUSE;tr|Q921U7|Q921U7_MOUSE;tr|Q8CB83|Q8CB83_MOUSE;tr|Q8C281|Q8C281_MOUSE;sp|P51125-7|ICAL_MOUSE;tr|Q8CE04|Q8CE04_MOUSE;tr|Q3TTN2|Q3TTN2_MOUSE;sp|P51125-5|ICAL_MOUSE;sp|P51125-4|ICAL_MOUSE	>sp|P51125-3|ICAL_MOUSE Isoform 3 of Calpastatin OS=Mus musculus GN=Cast;>sp|P51125-2|ICAL_MOUSE Isoform 2 of Calpastatin OS=Mus musculus GN=Cast;>sp|P51125|ICAL_MOUSE Calpastatin OS=Mus musculus GN=Cast PE=1 SV=2;>tr|Q8CE80|Q8CE80_MOUSE Calpastatin OS=Mus	13	10	10	20.1	79.694	1.2549e-58	0.65087	0.88959	0.8205	0.86359	1.4706	1.0115	0.54007	0.76719	0.90408	0.95094	1.7285	1.2755	0.74314	1.0541	0.79151	0.89974	1.1216	0.8041	0.71106	0.97003	1.0693	1.01	1.5403	1.0388	NaN	NaN	NaN	NaN	NaN	NaN				619;1056;2232;2563;2849;3184;3384;4092;4094;4228	543;544;545;546;3065
444	tr|Q4FJQ0|Q4FJQ0_MOUSE;sp|P51150|RAB7A_MOUSE	>tr|Q4FJQ0|Q4FJQ0_MOUSE MCG130610 OS=Mus musculus GN=Rab7 PE=2 SV=1;>sp|P51150|RAB7A_MOUSE Ras-related protein Rab-7a OS=Mus musculus GN=Rab7a PE=1 SV=2	2	2	2	11.6	23.489	2.6632e-12	NaN	NaN	NaN	NaN	NaN	NaN	0.63443	0.93358	0.88405	0.94645	1.3805	1.0156	NaN	NaN	NaN	NaN	NaN	NaN	NaN	NaN	NaN	NaN	NaN	NaN	NaN	NaN	NaN	NaN	NaN	NaN				729;2945
445	sp|P51174|ACADL_MOUSE	>sp|P51174|ACADL_MOUSE Long-chain specific acyl-CoA dehydrogenase, mitochondrial OS=Mus musculus GN=Acadl PE=1 SV=2	1	1	1	2.6	47.907	0.00073622	NaN	NaN	NaN	NaN	NaN	NaN	NaN	NaN	NaN	NaN	NaN	NaN	NaN	NaN	NaN	NaN	NaN	NaN	NaN	NaN	1.2484	1.1151	1.5405	1.0605	NaN	NaN	NaN	NaN	NaN	NaN				4709
446	tr|Q8C8I0|Q8C8I0_MOUSE;tr|Q8CI86|Q8CI86_MOUSE;tr|Q3TWI4|Q3TWI4_MOUSE;sp|P51432|PLCB3_MOUSE	>tr|Q8C8I0|Q8C8I0_MOUSE Putative uncharacterized protein (Fragment) OS=Mus musculus PE=2 SV=1;>tr|Q8CI86|Q8CI86_MOUSE Phospholipase C, beta 3 OS=Mus musculus GN=Plcb3 PE=2 SV=1;>tr|Q3TWI4|Q3TWI4_MOUSE Putative uncharacterized protein OS=Mus musculus GN=Plc	4	1	1	2.1	42.716	0.00087738	NaN	NaN	NaN	NaN	NaN	NaN	NaN	NaN	NaN	NaN	NaN	NaN	NaN	NaN	NaN	NaN	NaN	NaN	NaN	NaN	NaN	NaN	NaN	NaN	NaN	NaN	NaN	NaN	NaN	NaN				2967	547
447	tr|Q3UHW2|Q3UHW2_MOUSE;tr|Q3TT11|Q3TT11_MOUSE;sp|P51660|DHB4_MOUSE	>tr|Q3UHW2|Q3UHW2_MOUSE Putative uncharacterized protein OS=Mus musculus GN=Hsd17b4 PE=2 SV=1;>tr|Q3TT11|Q3TT11_MOUSE Putative uncharacterized protein OS=Mus musculus GN=Hsd17b4 PE=2 SV=1;>sp|P51660|DHB4_MOUSE Peroxisomal multifunctional enzyme type 2 OS=M	3	2	2	4.4	79.423	1.4893e-06	NaN	NaN	NaN	NaN	NaN	NaN	0.73174	0.96494	0.89279	0.93361	1.3055	1.0217	NaN	NaN	NaN	NaN	NaN	NaN	0.84599	1.2033	0.89928	0.849	1.0894	0.77553	NaN	NaN	NaN	NaN	NaN	NaN				1833;4680
448	tr|E0CXA0|E0CXA0_MOUSE;sp|P51859|HDGF_MOUSE	>tr|E0CXA0|E0CXA0_MOUSE Hepatoma-derived growth factor (Fragment) OS=Mus musculus GN=Hdgf PE=1 SV=1;>sp|P51859|HDGF_MOUSE Hepatoma-derived growth factor OS=Mus musculus GN=Hdgf PE=1 SV=2	2	6	6	35.1	22.115	3.982e-30	NaN	NaN	NaN	NaN	NaN	NaN	0.65651	0.97666	0.90104	0.93237	1.4857	1.1	0.63739	0.95577	0.78671	0.93178	1.199	0.91112	0.68522	0.93333	0.97821	0.95395	1.4929	0.98863	NaN	NaN	NaN	NaN	NaN	NaN				149;150;1515;1516;3112;3496	548;549;550;551
449	tr|Q545A2|Q545A2_MOUSE;sp|P51881|ADT2_MOUSE	>tr|Q545A2|Q545A2_MOUSE MCG11560 OS=Mus musculus GN=Slc25a5 PE=2 SV=1;>sp|P51881|ADT2_MOUSE ADP/ATP translocase 2 OS=Mus musculus GN=Slc25a5 PE=1 SV=3	2	4	2	14.1	32.931	4.3122e-24	0.89096	0.95866	1.0953	0.99693	1.1857	1.0138	0.77227	1.0931	1.0641	1.1051	1.4153	1.0449	NaN	NaN	NaN	NaN	NaN	NaN	NaN	NaN	NaN	NaN	NaN	NaN	NaN	NaN	NaN	NaN	NaN	NaN				543;1445;4501;5022
450	sp|P51912|AAAT_MOUSE;tr|Q9ESU7|Q9ESU7_MOUSE;tr|Q3UFR4|Q3UFR4_MOUSE;tr|Q5U647|Q5U647_MOUSE	>sp|P51912|AAAT_MOUSE Neutral amino acid transporter B(0) OS=Mus musculus GN=Slc1a5 PE=1 SV=2;>tr|Q9ESU7|Q9ESU7_MOUSE Neutral amino acid transporter ASCT2 OS=Mus musculus GN=Slc1a5 PE=1 SV=1;>tr|Q3UFR4|Q3UFR4_MOUSE Putative uncharacterized protein OS=Mus m	4	1	1	3.6	58.482	0.013755	0.93205	1.2443	0.89032	0.90567	0.95522	0.75209	NaN	NaN	NaN	NaN	NaN	NaN	NaN	NaN	NaN	NaN	NaN	NaN	NaN	NaN	NaN	NaN	NaN	NaN	NaN	NaN	NaN	NaN	NaN	NaN	+			2786	552
451	tr|Q52L97|Q52L97_MOUSE;sp|P52293|IMA1_MOUSE;tr|F2Z431|F2Z431_MOUSE;tr|A2A602|A2A602_MOUSE;tr|A2A600|A2A600_MOUSE;tr|A2A601|A2A601_MOUSE;tr|A6PW68|A6PW68_MOUSE;tr|Q641N9|Q641N9_MOUSE	>tr|Q52L97|Q52L97_MOUSE Importin subunit alpha OS=Mus musculus GN=Kpna2 PE=2 SV=1;>sp|P52293|IMA1_MOUSE Importin subunit alpha-1 OS=Mus musculus GN=Kpna2 PE=1 SV=2;>tr|F2Z431|F2Z431_MOUSE Importin subunit alpha-1 OS=Mus musculus GN=Kpna2 PE=4 SV=1;>tr|A2A6	8	2	2	6	57.927	1.4026e-24	NaN	NaN	NaN	NaN	NaN	NaN	NaN	NaN	NaN	NaN	NaN	NaN	NaN	NaN	NaN	NaN	NaN	NaN	NaN	NaN	NaN	NaN	NaN	NaN	NaN	NaN	NaN	NaN	NaN	NaN				199;3167	553;3066
452	sp|P52479|UBP10_MOUSE;sp|P52479-2|UBP10_MOUSE	>sp|P52479|UBP10_MOUSE Ubiquitin carboxyl-terminal hydrolase 10 OS=Mus musculus GN=Usp10 PE=1 SV=3;>sp|P52479-2|UBP10_MOUSE Isoform 2 of Ubiquitin carboxyl-terminal hydrolase 10 OS=Mus musculus GN=Usp10	2	1	1	3.3	87.021	0.00077213	NaN	NaN	NaN	NaN	NaN	NaN	NaN	NaN	NaN	NaN	NaN	NaN	NaN	NaN	NaN	NaN	NaN	NaN	NaN	NaN	NaN	NaN	NaN	NaN	NaN	NaN	NaN	NaN	NaN	NaN				3796	554
453	sp|P52480|KPYM_MOUSE;sp|P52480-2|KPYM_MOUSE;tr|Q3UEH4|Q3UEH4_MOUSE;tr|E9Q509|E9Q509_MOUSE;tr|Q3UEI4|Q3UEI4_MOUSE;tr|A7MCU9|A7MCU9_MOUSE;tr|G3X925|G3X925_MOUSE;sp|P53657|KPYR_MOUSE	>sp|P52480|KPYM_MOUSE Pyruvate kinase PKM OS=Mus musculus GN=Pkm PE=1 SV=4;>sp|P52480-2|KPYM_MOUSE Isoform M1 of Pyruvate kinase PKM OS=Mus musculus GN=Pkm	8	20	20	38.4	57.844	0	0.81066	1.0015	1.1198	0.99257	1.3889	0.98545	0.66555	0.98247	0.90324	0.95842	1.3286	0.99776	0.68147	1.0257	0.9405	1.0635	1.2697	0.99608	0.7219	0.99397	1.1482	1.0566	1.4378	0.97891	0.72577	0.9568	0.74921	1.0239	0.98394	1.003				7;292;503;915;992;1163;1214;1247;1267;1531;1532;1600;1601;1891;2006;2145;2146;2342;2355;4892
454	tr|Q3UN55|Q3UN55_MOUSE;tr|Q3UDA8|Q3UDA8_MOUSE;sp|P52825|CPT2_MOUSE	>tr|Q3UN55|Q3UN55_MOUSE Putative uncharacterized protein OS=Mus musculus GN=Cpt2 PE=2 SV=1;>tr|Q3UDA8|Q3UDA8_MOUSE Putative uncharacterized protein OS=Mus musculus GN=Cpt2 PE=2 SV=1;>sp|P52825|CPT2_MOUSE Carnitine O-palmitoyltransferase 2, mitochondrial OS	3	1	1	3.8	73.964	4.2654e-13	NaN	NaN	NaN	NaN	NaN	NaN	NaN	NaN	NaN	NaN	NaN	NaN	NaN	NaN	NaN	NaN	NaN	NaN	NaN	NaN	NaN	NaN	NaN	NaN	NaN	NaN	NaN	NaN	NaN	NaN				819
455	sp|P52875|TM165_MOUSE	>sp|P52875|TM165_MOUSE Transmembrane protein 165 OS=Mus musculus GN=Tmem165 PE=2 SV=2	1	1	1	7.7	34.79	2.2463e-30	NaN	NaN	NaN	NaN	NaN	NaN	NaN	NaN	NaN	NaN	NaN	NaN	NaN	NaN	NaN	NaN	NaN	NaN	NaN	NaN	NaN	NaN	NaN	NaN	NaN	NaN	NaN	NaN	NaN	NaN				3012
456	sp|P52927|HMGA2_MOUSE;tr|Q6NSP9|Q6NSP9_MOUSE	>sp|P52927|HMGA2_MOUSE High mobility group protein HMGI-C OS=Mus musculus GN=Hmga2 PE=1 SV=1;>tr|Q6NSP9|Q6NSP9_MOUSE High mobility group protein HMGI-C OS=Mus musculus GN=Hmga2 PE=2 SV=1	2	4	4	45.4	11.819	0	0.68198	0.8904	0.88068	0.85544	1.31	0.96979	0.61754	0.88286	0.79847	0.86964	1.4015	1.0572	0.73223	1.0404	0.90487	1.0172	1.2735	1.0331	0.65381	0.88008	0.8846	0.89418	1.4028	1.0712	0.62207	0.8628	0.58828	0.80187	0.89946	0.86869				1276;1277;2037;2210	555;556;557;3067
457	tr|Q5XJF6|Q5XJF6_MOUSE;tr|Q3U561|Q3U561_MOUSE;sp|P53026|RL10A_MOUSE	>tr|Q5XJF6|Q5XJF6_MOUSE Ribosomal protein OS=Mus musculus GN=Rpl10a PE=1 SV=1;>tr|Q3U561|Q3U561_MOUSE Ribosomal protein OS=Mus musculus GN=Rpl10a PE=2 SV=1;>sp|P53026|RL10A_MOUSE 60S ribosomal protein L10a OS=Mus musculus GN=Rpl10a PE=1 SV=3	3	1	1	6.5	24.831	0.0054407	NaN	NaN	NaN	NaN	NaN	NaN	NaN	NaN	NaN	NaN	NaN	NaN	NaN	NaN	NaN	NaN	NaN	NaN	0.6712	0.91695	1.0198	0.92792	1.6297	1.1156	NaN	NaN	NaN	NaN	NaN	NaN				440
458	sp|P53811|PIPNB_MOUSE;tr|Q8JZZ5|Q8JZZ5_MOUSE	>sp|P53811|PIPNB_MOUSE Phosphatidylinositol transfer protein beta isoform OS=Mus musculus GN=Pitpnb PE=1 SV=2;>tr|Q8JZZ5|Q8JZZ5_MOUSE Pitpnb protein OS=Mus musculus GN=Pitpnb PE=2 SV=1	2	1	1	8.5	31.487	0.0035183	NaN	NaN	NaN	NaN	NaN	NaN	NaN	NaN	NaN	NaN	NaN	NaN	NaN	NaN	NaN	NaN	NaN	NaN	NaN	NaN	NaN	NaN	NaN	NaN	NaN	NaN	NaN	NaN	NaN	NaN				2783
459	tr|Q8BPS5|Q8BPS5_MOUSE;tr|Q8C2E6|Q8C2E6_MOUSE;tr|Q544N9|Q544N9_MOUSE;tr|Q3TRK9|Q3TRK9_MOUSE;sp|P53986|MOT1_MOUSE;tr|Q8C571|Q8C571_MOUSE;tr|Q3TIU1|Q3TIU1_MOUSE;tr|Q3UWP4|Q3UWP4_MOUSE	>tr|Q8BPS5|Q8BPS5_MOUSE Putative uncharacterized protein OS=Mus musculus GN=Slc16a1 PE=2 SV=2;>tr|Q8C2E6|Q8C2E6_MOUSE Putative uncharacterized protein OS=Mus musculus GN=Slc16a1 PE=2 SV=1;>tr|Q544N9|Q544N9_MOUSE Solute carrier family 16 (Monocarboxylic aci	8	5	5	12.9	38.157	3.9614e-130	0.74823	0.98822	1.0817	1.1699	1.4383	0.97693	0.54697	0.80603	0.85346	0.88907	1.5129	1.0878	0.69505	1.0816	0.91382	1.0606	1.359	0.99991	0.65269	0.97947	1.2369	1.207	1.8221	1.1961	NaN	NaN	NaN	NaN	NaN	NaN				35;2468;3775;3988;3989	558;559;560
460	tr|Q8BXY4|Q8BXY4_MOUSE;tr|Q6PDZ3|Q6PDZ3_MOUSE;tr|Q0PD65|Q0PD65_MOUSE;sp|P53994|RAB2A_MOUSE	>tr|Q8BXY4|Q8BXY4_MOUSE Putative uncharacterized protein OS=Mus musculus GN=Rab2a PE=2 SV=1;>tr|Q6PDZ3|Q6PDZ3_MOUSE RAB2A, member RAS oncogene family OS=Mus musculus GN=Rab2a PE=2 SV=1;>tr|Q0PD65|Q0PD65_MOUSE RAB2, member RAS oncogene family OS=Mus musculu	4	1	1	8.9	19.157	6.6833e-05	NaN	NaN	NaN	NaN	NaN	NaN	0.77629	1.1422	1.0859	1.1601	1.3456	0.97729	NaN	NaN	NaN	NaN	NaN	NaN	NaN	NaN	NaN	NaN	NaN	NaN	NaN	NaN	NaN	NaN	NaN	NaN				3304
461	tr|Q3UE43|Q3UE43_MOUSE;tr|Q3TP10|Q3TP10_MOUSE;tr|A2ATQ5|A2ATQ5_MOUSE;tr|B7ZNX2|B7ZNX2_MOUSE;sp|P53995|APC1_MOUSE	>tr|Q3UE43|Q3UE43_MOUSE Putative uncharacterized protein (Fragment) OS=Mus musculus GN=Anapc1 PE=2 SV=1;>tr|Q3TP10|Q3TP10_MOUSE Putative uncharacterized protein (Fragment) OS=Mus musculus GN=Anapc1 PE=2 SV=1;>tr|A2ATQ5|A2ATQ5_MOUSE Anaphase-promoting compl	5	1	1	2.9	60.352	0.010219	NaN	NaN	NaN	NaN	NaN	NaN	NaN	NaN	NaN	NaN	NaN	NaN	NaN	NaN	NaN	NaN	NaN	NaN	NaN	NaN	NaN	NaN	NaN	NaN	NaN	NaN	NaN	NaN	NaN	NaN	+			189	561;562
462	tr|D6RIL6|D6RIL6_MOUSE;sp|P54071|IDHP_MOUSE	>tr|D6RIL6|D6RIL6_MOUSE Isocitrate dehydrogenase [NADP], mitochondrial OS=Mus musculus GN=Idh2 PE=1 SV=1;>sp|P54071|IDHP_MOUSE Isocitrate dehydrogenase [NADP], mitochondrial OS=Mus musculus GN=Idh2 PE=1 SV=3	2	1	1	5.8	32.804	1.3427e-39	NaN	NaN	NaN	NaN	NaN	NaN	NaN	NaN	NaN	NaN	NaN	NaN	NaN	NaN	NaN	NaN	NaN	NaN	0.71081	0.9785	1.0348	1.0008	1.2627	0.84982	0.75134	1.0183	0.76334	1.0487	0.90344	0.89421				765
463	tr|Q3TRX6|Q3TRX6_MOUSE;tr|Q3TE39|Q3TE39_MOUSE;tr|Q3UVT4|Q3UVT4_MOUSE;tr|Q3TTG9|Q3TTG9_MOUSE;tr|E9Q9H3|E9Q9H3_MOUSE;sp|P54103|DNJC2_MOUSE	>tr|Q3TRX6|Q3TRX6_MOUSE DnaJ homolog subfamily C member 2 OS=Mus musculus GN=Dnajc2 PE=1 SV=1;>tr|Q3TE39|Q3TE39_MOUSE Putative uncharacterized protein (Fragment) OS=Mus musculus GN=Dnajc2 PE=2 SV=1;>tr|Q3UVT4|Q3UVT4_MOUSE Putative uncharacterized protein (	6	2	2	17.3	21.75	2.9045e-08	NaN	NaN	NaN	NaN	NaN	NaN	NaN	NaN	NaN	NaN	NaN	NaN	1.8351	2.7313	2.8024	3.3879	1.5304	1.205	0.54839	0.76376	0.62387	0.60407	1.1309	0.76308	NaN	NaN	NaN	NaN	NaN	NaN				2093;2735	563;564;565
464	sp|P54116|STOM_MOUSE	>sp|P54116|STOM_MOUSE Erythrocyte band 7 integral membrane protein OS=Mus musculus GN=Stom PE=1 SV=3	1	1	1	7.4	31.375	6.5353e-16	NaN	NaN	NaN	NaN	NaN	NaN	NaN	NaN	NaN	NaN	NaN	NaN	NaN	NaN	NaN	NaN	NaN	NaN	NaN	NaN	NaN	NaN	NaN	NaN	NaN	NaN	NaN	NaN	NaN	NaN				3108
465	tr|Q9DCP3|Q9DCP3_MOUSE;tr|Q91XT3|Q91XT3_MOUSE;tr|Q545B6|Q545B6_MOUSE;sp|P54227|STMN1_MOUSE;tr|D3Z1Z8|D3Z1Z8_MOUSE;tr|D3Z5N2|D3Z5N2_MOUSE;tr|Q9CYU5|Q9CYU5_MOUSE;tr|Q9CXQ8|Q9CXQ8_MOUSE;tr|Q8C2H3|Q8C2H3_MOUSE	>tr|Q9DCP3|Q9DCP3_MOUSE Stathmin OS=Mus musculus GN=Stmn1 PE=2 SV=1;>tr|Q91XT3|Q91XT3_MOUSE Stathmin OS=Mus musculus GN=Stmn1 PE=2 SV=1;>tr|Q545B6|Q545B6_MOUSE Stathmin OS=Mus musculus GN=Stmn1 PE=2 SV=1;>sp|P54227|STMN1_MOUSE Stathmin OS=Mus musculus GN=S	9	8	7	39.6	17.334	1.5422e-123	0.75393	0.96043	0.90656	0.88273	1.11	0.94832	0.61806	0.83147	1.332	1.3212	1.8677	1.6154	0.64415	0.83749	0.81588	0.95205	1.5913	1.248	0.84563	1.0248	1.2176	1.0989	1.583	1.2639	0.66047	0.8779	0.78427	1.1125	1.2577	1.2969				374;670;1087;1098;2867;3504;3939;3990	566;567;568
466	tr|Q8C2N9|Q8C2N9_MOUSE;sp|P54276|MSH6_MOUSE	>tr|Q8C2N9|Q8C2N9_MOUSE Putative uncharacterized protein OS=Mus musculus GN=Msh6 PE=2 SV=1;>sp|P54276|MSH6_MOUSE DNA mismatch repair protein Msh6 OS=Mus musculus GN=Msh6 PE=1 SV=3	2	2	2	2.4	150.98	3.3924e-08	NaN	NaN	NaN	NaN	NaN	NaN	0.70476	1.0073	1.0732	1.1397	1.3848	1.0471	NaN	NaN	NaN	NaN	NaN	NaN	0.78299	1.0798	1.347	1.2367	1.8695	1.2592	NaN	NaN	NaN	NaN	NaN	NaN				3720;4843	569;570;571;572
467	tr|Q3UQN3|Q3UQN3_MOUSE;tr|Q6NVC3|Q6NVC3_MOUSE;tr|Q3U041|Q3U041_MOUSE;sp|P54728|RD23B_MOUSE;tr|Q3TJ52|Q3TJ52_MOUSE	>tr|Q3UQN3|Q3UQN3_MOUSE Putative uncharacterized protein OS=Mus musculus GN=Rad23b PE=2 SV=1;>tr|Q6NVC3|Q6NVC3_MOUSE Rad23b protein OS=Mus musculus GN=Rad23b PE=2 SV=1;>tr|Q3U041|Q3U041_MOUSE Putative uncharacterized protein OS=Mus musculus GN=Rad23b PE=2	5	2	2	6.8	43.227	2.5063e-08	NaN	NaN	NaN	NaN	NaN	NaN	NaN	NaN	NaN	NaN	NaN	NaN	NaN	NaN	NaN	NaN	NaN	NaN	NaN	NaN	NaN	NaN	NaN	NaN	NaN	NaN	NaN	NaN	NaN	NaN				1392;2780
468	sp|P54823|DDX6_MOUSE	>sp|P54823|DDX6_MOUSE Probable ATP-dependent RNA helicase DDX6 OS=Mus musculus GN=Ddx6 PE=1 SV=1	1	2	2	8.1	54.191	2.4119e-08	NaN	NaN	NaN	NaN	NaN	NaN	NaN	NaN	NaN	NaN	NaN	NaN	NaN	NaN	NaN	NaN	NaN	NaN	NaN	NaN	NaN	NaN	NaN	NaN	NaN	NaN	NaN	NaN	NaN	NaN				359;3958
469	tr|Q3V2A6|Q3V2A6_MOUSE;sp|P55104|INHBC_MOUSE	>tr|Q3V2A6|Q3V2A6_MOUSE Putative uncharacterized protein (Fragment) OS=Mus musculus GN=Inhbc PE=2 SV=1;>sp|P55104|INHBC_MOUSE Inhibin beta C chain OS=Mus musculus GN=Inhbc PE=2 SV=2	2	1	1	3	30.129	0.0032064	NaN	NaN	NaN	NaN	NaN	NaN	NaN	NaN	NaN	NaN	NaN	NaN	NaN	NaN	NaN	NaN	NaN	NaN	NaN	NaN	NaN	NaN	NaN	NaN	NaN	NaN	NaN	NaN	NaN	NaN				3256
470	tr|Q0PD50|Q0PD50_MOUSE;sp|P55258|RAB8A_MOUSE;tr|Q3UHW5|Q3UHW5_MOUSE	>tr|Q0PD50|Q0PD50_MOUSE RAB8A, member RAS oncogene family, isoform CRA_a OS=Mus musculus GN=Rab8a PE=2 SV=1;>sp|P55258|RAB8A_MOUSE Ras-related protein Rab-8A OS=Mus musculus GN=Rab8a PE=1 SV=2;>tr|Q3UHW5|Q3UHW5_MOUSE Putative uncharacterized protein OS=Mus	3	2	2	7.2	23.668	0.00031351	NaN	NaN	NaN	NaN	NaN	NaN	NaN	NaN	NaN	NaN	NaN	NaN	NaN	NaN	NaN	NaN	NaN	NaN	NaN	NaN	NaN	NaN	NaN	NaN	NaN	NaN	NaN	NaN	NaN	NaN				2179;2380
471	tr|Q545S4|Q545S4_MOUSE;sp|P55821|STMN2_MOUSE;tr|Q9CZ46|Q9CZ46_MOUSE	>tr|Q545S4|Q545S4_MOUSE Stathmin OS=Mus musculus GN=Stmn2 PE=2 SV=1;>sp|P55821|STMN2_MOUSE Stathmin-2 OS=Mus musculus GN=Stmn2 PE=1 SV=1;>tr|Q9CZ46|Q9CZ46_MOUSE Putative uncharacterized protein OS=Mus musculus GN=Stmn2 PE=2 SV=1	3	2	1	10.6	20.828	1.6023e-133	NaN	NaN	NaN	NaN	NaN	NaN	0.6241	0.92637	0.89964	0.9618	1.3892	1.0141	NaN	NaN	NaN	NaN	NaN	NaN	NaN	NaN	NaN	NaN	NaN	NaN	NaN	NaN	NaN	NaN	NaN	NaN				224;670
472	tr|E9Q4B9|E9Q4B9_MOUSE;sp|P56212-2|ARP19_MOUSE;sp|P56212|ARP19_MOUSE;tr|E9Q827|E9Q827_MOUSE;tr|E9PXD7|E9PXD7_MOUSE;sp|P60840-2|ENSA_MOUSE;sp|P60840|ENSA_MOUSE	>tr|E9Q4B9|E9Q4B9_MOUSE cAMP-regulated phosphoprotein 19 OS=Mus musculus GN=Arpp19 PE=2 SV=1;>sp|P56212-2|ARP19_MOUSE Isoform ARPP-16 of cAMP-regulated phosphoprotein 19 OS=Mus musculus GN=Arpp19;>sp|P56212|ARP19_MOUSE cAMP-regulated phosphoprotein 19 OS=M	7	2	2	52.1	7.6566	2.5903e-25	0.64921	0.83977	0.78844	0.8119	1.2888	0.98137	0.50689	0.749	1.1214	1.1304	2.2332	1.6033	0.56941	0.80567	0.57846	0.6656	1.063	0.79091	0.76061	1.0251	1.258	1.1549	1.6067	1.0925	NaN	NaN	NaN	NaN	NaN	NaN				3352;5021	573
473	tr|G8DXU5|G8DXU5_MUSMC;tr|G8DXS2|G8DXS2_MOUSE;tr|G8DXR6|G8DXR6_MOUSE;tr|Q6VEU5|Q6VEU5_MOUSE;tr|Q545F5|Q545F5_MOUSE;sp|P56382|ATP5E_MOUSE	>tr|G8DXU5|G8DXU5_MUSMC Mitochondrial ATP synthase epsilon subunit (Fragment) OS=Mus musculus castaneus GN=Atp5e PE=4 SV=1;>tr|G8DXS2|G8DXS2_MOUSE Mitochondrial ATP synthase epsilon subunit (Fragment) OS=Mus musculus musculus GN=Atp5e PE=4 SV=1;>tr|G8DXR6|	6	1	1	19.5	4.5583	0.0036977	NaN	NaN	NaN	NaN	NaN	NaN	NaN	NaN	NaN	NaN	NaN	NaN	NaN	NaN	NaN	NaN	NaN	NaN	NaN	NaN	NaN	NaN	NaN	NaN	NaN	NaN	NaN	NaN	NaN	NaN				480
474	tr|G5E850|G5E850_MOUSE;tr|E0CY88|E0CY88_MOUSE;tr|Q544Z9|Q544Z9_MOUSE;sp|P56395|CYB5_MOUSE	>tr|G5E850|G5E850_MOUSE Cytochrome b-5, isoform CRA_a OS=Mus musculus GN=Cyb5 PE=1 SV=1;>tr|E0CY88|E0CY88_MOUSE Cytochrome b5 OS=Mus musculus GN=Cyb5 PE=2 SV=1;>tr|Q544Z9|Q544Z9_MOUSE Cytochrome b-5, isoform CRA_d OS=Mus musculus GN=Cyb5 PE=2 SV=1;>sp|P563	4	1	1	21.4	11.142	5.5475e-06	NaN	NaN	NaN	NaN	NaN	NaN	NaN	NaN	NaN	NaN	NaN	NaN	NaN	NaN	NaN	NaN	NaN	NaN	NaN	NaN	NaN	NaN	NaN	NaN	NaN	NaN	NaN	NaN	NaN	NaN				1048
475	sp|P56480|ATPB_MOUSE	>sp|P56480|ATPB_MOUSE ATP synthase subunit beta, mitochondrial OS=Mus musculus GN=Atp5b PE=1 SV=2	1	6	6	17.6	56.3	3.2304e-64	0.8922	0.98696	1.1527	1.0538	1.2869	0.99811	0.7323	1.0781	1.0578	1.1365	1.3858	1.2037	NaN	NaN	NaN	NaN	NaN	NaN	0.95315	1.1126	1.0192	1.0044	1.1669	0.97832	0.74579	0.88303	0.64676	0.88951	0.82941	0.93528				75;196;1949;1952;4046;4574
476	tr|Q564F6|Q564F6_MOUSE;sp|P56812|PDCD5_MOUSE;tr|D3Z7Q5|D3Z7Q5_MOUSE	>tr|Q564F6|Q564F6_MOUSE MCG128907 OS=Mus musculus GN=Pdcd5 PE=2 SV=1;>sp|P56812|PDCD5_MOUSE Programmed cell death protein 5 OS=Mus musculus GN=Pdcd5 PE=1 SV=3;>tr|D3Z7Q5|D3Z7Q5_MOUSE Programmed cell death protein 5 OS=Mus musculus GN=Pdcd5 PE=1 SV=1	3	3	3	30.2	14.275	1.506e-15	0.83204	1.1386	1.205	1.2375	1.4187	1.0803	0.7105	0.86826	0.97229	1.0581	1.3621	1.0827	NaN	NaN	NaN	NaN	NaN	NaN	0.69404	0.95644	1.0862	1.0179	1.5317	1.0404	NaN	NaN	NaN	NaN	NaN	NaN				1686;2313;3067	574
477	tr|Q9D002|Q9D002_MOUSE;tr|Q9CZE1|Q9CZE1_MOUSE;tr|Q545N1|Q545N1_MOUSE;sp|P56873|SSA27_MOUSE	>tr|Q9D002|Q9D002_MOUSE Putative uncharacterized protein OS=Mus musculus GN=Sssca1 PE=2 SV=1;>tr|Q9CZE1|Q9CZE1_MOUSE Putative uncharacterized protein OS=Mus musculus GN=Sssca1 PE=2 SV=1;>tr|Q545N1|Q545N1_MOUSE C184S protein OS=Mus musculus GN=Sssca1 PE=2 S	4	1	1	13.6	21.366	4.9789e-06	NaN	NaN	NaN	NaN	NaN	NaN	NaN	NaN	NaN	NaN	NaN	NaN	NaN	NaN	NaN	NaN	NaN	NaN	NaN	NaN	NaN	NaN	NaN	NaN	NaN	NaN	NaN	NaN	NaN	NaN				28
478	tr|Q8CFQ9|Q8CFQ9_MOUSE;tr|Q564D0|Q564D0_MOUSE;tr|Q3USY4|Q3USY4_MOUSE;sp|P56959|FUS_MOUSE;tr|G3UXT7|G3UXT7_MOUSE;tr|Q3UK30|Q3UK30_MOUSE;tr|F6QCI0|F6QCI0_MOUSE	>tr|Q8CFQ9|Q8CFQ9_MOUSE Fusion, derived from t(1216) malignant liposarcoma (Human) OS=Mus musculus GN=Fus PE=2 SV=1;>tr|Q564D0|Q564D0_MOUSE Fusion, derived from t(12;16) malignant liposarcoma (Human), isoform CRA_a OS=Mus musculus GN=Fus PE=2 SV=1;>tr|Q3US	7	3	2	9.3	52.601	4.934e-42	0.34097	0.44727	0.29705	0.282	0.88896	0.63118	0.57888	0.85391	0.92236	0.98178	1.542	1.1041	NaN	NaN	NaN	NaN	NaN	NaN	0.84766	1.2377	1.1011	1.0123	1.4717	0.94372	NaN	NaN	NaN	NaN	NaN	NaN				1269;1647;2460
479	tr|Q3TRD0|Q3TRD0_MOUSE;tr|F6VYQ6|F6VYQ6_MOUSE;tr|Q9CYJ3|Q9CYJ3_MOUSE;tr|Q8K366|Q8K366_MOUSE;tr|Q8R2R0|Q8R2R0_MOUSE;tr|Q3UNK6|Q3UNK6_MOUSE;sp|P56960|EXOSX_MOUSE	>tr|Q3TRD0|Q3TRD0_MOUSE Putative uncharacterized protein (Fragment) OS=Mus musculus GN=Exosc10 PE=2 SV=1;>tr|F6VYQ6|F6VYQ6_MOUSE Exosome component 10 OS=Mus musculus GN=Exosc10 PE=2 SV=1;>tr|Q9CYJ3|Q9CYJ3_MOUSE Putative uncharacterized protein OS=Mus muscu	7	1	1	2.8	57.467	0.0012795	NaN	NaN	NaN	NaN	NaN	NaN	NaN	NaN	NaN	NaN	NaN	NaN	NaN	NaN	NaN	NaN	NaN	NaN	NaN	NaN	NaN	NaN	NaN	NaN	NaN	NaN	NaN	NaN	NaN	NaN				1783
480	tr|D3YUQ9|D3YUQ9_MOUSE;tr|E9QN08|E9QN08_MOUSE;tr|Q80T06|Q80T06_MOUSE;sp|P57776|EF1D_MOUSE;tr|D3YZT9|D3YZT9_MOUSE;sp|P57776-3|EF1D_MOUSE;tr|Q91VK2|Q91VK2_MOUSE;tr|Q8BW50|Q8BW50_MOUSE;tr|D3YY68|D3YY68_MOUSE	>tr|D3YUQ9|D3YUQ9_MOUSE Elongation factor 1-delta (Fragment) OS=Mus musculus GN=Eef1d PE=1 SV=2;>tr|E9QN08|E9QN08_MOUSE Elongation factor 1-delta (Fragment) OS=Mus musculus GN=Eef1d PE=1 SV=1;>tr|Q80T06|Q80T06_MOUSE Elongation factor 1-delta OS=Mus musculu	9	7	2	56.5	21.478	3.9601e-111	0.84164	1.0046	1.102	1.0696	1.2671	1.0001	0.82955	1.0258	0.93489	1.0142	1.1797	1.0055	0.82267	0.99365	0.91433	1.0144	1.1061	1.0419	0.83586	1.0485	1.1038	1.0466	1.3771	1.1253	0.75643	1.0569	0.73106	1.0879	0.93245	1.0076				412;422;1234;1620;2011;3260;4010	575;576;3068
481	sp|P57776-2|EF1D_MOUSE;tr|D3Z7N2|D3Z7N2_MOUSE;tr|F6ZFU0|F6ZFU0_MOUSE	>sp|P57776-2|EF1D_MOUSE Isoform 2 of Elongation factor 1-delta OS=Mus musculus GN=Eef1d;>tr|D3Z7N2|D3Z7N2_MOUSE Elongation factor 1-delta (Fragment) OS=Mus musculus GN=Eef1d PE=1 SV=1;>tr|F6ZFU0|F6ZFU0_MOUSE Elongation factor 1-delta (Fragment) OS=Mus musc	3	6	1	37.4	28.729	9.038e-137	NaN	NaN	NaN	NaN	NaN	NaN	0.82098	1.036	0.79768	0.86315	1.0134	0.90063	NaN	NaN	NaN	NaN	NaN	NaN	NaN	NaN	NaN	NaN	NaN	NaN	NaN	NaN	NaN	NaN	NaN	NaN				412;422;1234;1620;2011;3448	575;576;3068
482	tr|Q3ULT2|Q3ULT2_MOUSE;tr|Q3UDJ7|Q3UDJ7_MOUSE;sp|P57780|ACTN4_MOUSE;tr|Q1A602|Q1A602_MOUSE;tr|D3Z0L8|D3Z0L8_MOUSE;tr|E9Q2W9|E9Q2W9_MOUSE;tr|D3Z761|D3Z761_MOUSE;tr|Q8BP35|Q8BP35_MOUSE;tr|Q8K3Q4|Q8K3Q4_MOUSE;tr|Q5FW75|Q5FW75_MOUSE;sp|Q9JI91|ACTN2_MOUSE;sp|O88990|ACTN3_MOUSE	>tr|Q3ULT2|Q3ULT2_MOUSE Actinin alpha 4 OS=Mus musculus GN=Actn4 PE=2 SV=1;>tr|Q3UDJ7|Q3UDJ7_MOUSE Putative uncharacterized protein OS=Mus musculus GN=Actn4 PE=2 SV=1;>sp|P57780|ACTN4_MOUSE Alpha-actinin-4 OS=Mus musculus GN=Actn4 PE=1 SV=1;>tr|Q1A602|Q1A6	12	5	4	8.3	104.98	2.1186e-164	0.9801	1.1826	1.1832	1.085	1.1684	0.89036	0.70255	0.9918	0.70074	0.73318	1.12	0.79661	NaN	NaN	NaN	NaN	NaN	NaN	0.82772	1.1681	1.1384	1.0365	1.3116	0.85656	0.909	1.4223	0.72383	1.0655	0.887	0.83043				1140;1384;2066;2573;2661	577
483	sp|P57784|RU2A_MOUSE;tr|G5E883|G5E883_MOUSE;tr|Q8BSH5|Q8BSH5_MOUSE	>sp|P57784|RU2A_MOUSE U2 small nuclear ribonucleoprotein A OS=Mus musculus GN=Snrpa1 PE=1 SV=2;>tr|G5E883|G5E883_MOUSE Small nuclear ribonucleoprotein polypeptide A, isoform CRA_a OS=Mus musculus GN=Snrpa1 PE=4 SV=1	3	3	3	20.8	28.357	1.0167e-11	0.050797	0.032912	0.11628	0.14248	2.2891	2.0174	NaN	NaN	NaN	NaN	NaN	NaN	NaN	NaN	NaN	NaN	NaN	NaN	NaN	NaN	NaN	NaN	NaN	NaN	NaN	NaN	NaN	NaN	NaN	NaN				1965;3918;4599
484	sp|P58044|IDI1_MOUSE;tr|G3XA48|G3XA48_MOUSE	>sp|P58044|IDI1_MOUSE Isopentenyl-diphosphate Delta-isomerase 1 OS=Mus musculus GN=Idi1 PE=2 SV=1;>tr|G3XA48|G3XA48_MOUSE Isopentenyl-diphosphate Delta-isomerase 1 OS=Mus musculus GN=Idi1 PE=4 SV=1	2	1	1	5.3	26.289	7.6512e-12	NaN	NaN	NaN	NaN	NaN	NaN	NaN	NaN	NaN	NaN	NaN	NaN	NaN	NaN	NaN	NaN	NaN	NaN	NaN	NaN	NaN	NaN	NaN	NaN	NaN	NaN	NaN	NaN	NaN	NaN				3170
485	tr|Q6P9L9|Q6P9L9_MOUSE;tr|Q8BMA8|Q8BMA8_MOUSE;tr|Q3UMI7|Q3UMI7_MOUSE;tr|Q3UDC8|Q3UDC8_MOUSE;tr|Q3TX47|Q3TX47_MOUSE;tr|Q3TW58|Q3TW58_MOUSE;tr|Q3TLB1|Q3TLB1_MOUSE;tr|Q3TK17|Q3TK17_MOUSE;tr|Q3TJZ1|Q3TJZ1_MOUSE;sp|P58252|EF2_MOUSE;tr|Q8C153|Q8C153_MOUSE;tr|Q3UZ14|Q3UZ14_MOUSE;tr|Q3UBL9|Q3UBL9_MOUSE;tr|Q3TWX1|Q3TWX1_MOUSE;tr|Q3TSK4|Q3TSK4_MOUSE;tr|Q3TPG2|Q3TPG2_MOUSE;tr|Q61509|Q61509_MOUSE;tr|Q99LT6|Q…	>tr|Q6P9L9|Q6P9L9_MOUSE Eef2 protein (Fragment) OS=Mus musculus GN=Eef2 PE=2 SV=1;>tr|Q8BMA8|Q8BMA8_MOUSE Putative uncharacterized protein OS=Mus musculus GN=Eef2 PE=2 SV=1;>tr|Q3UMI7|Q3UMI7_MOUSE Putative uncharacterized protein OS=Mus musculus GN=Eef2 PE	21	14	13	21.5	93.554	3.796e-178	0.86128	1.0807	1.119	1.0272	1.3124	0.94337	0.76407	1.0311	0.88504	0.91209	1.203	0.96364	NaN	NaN	NaN	NaN	NaN	NaN	0.78314	1.0179	1.0321	1.0002	1.3545	0.96906	0.75499	0.96235	0.67252	0.92147	0.80143	0.86288				234;353;1286;1323;1368;1608;1609;1950;2082;2928;2980;4380;4556;4815
486	tr|D3Z1H0|D3Z1H0_MOUSE;sp|P58659-3|EVA1C_MOUSE	>tr|D3Z1H0|D3Z1H0_MOUSE Protein eva-1 homolog C (Fragment) OS=Mus musculus GN=Eva1c PE=4 SV=1;>sp|P58659-3|EVA1C_MOUSE Isoform 3 of Protein eva-1 homolog C OS=Mus musculus GN=Eva1c	2	1	1	7.6	16.497	0.0075728	NaN	NaN	NaN	NaN	NaN	NaN	NaN	NaN	NaN	NaN	NaN	NaN	NaN	NaN	NaN	NaN	NaN	NaN	NaN	NaN	NaN	NaN	NaN	NaN	NaN	NaN	NaN	NaN	NaN	NaN	+			2627	578
487	tr|E9Q452|E9Q452_MOUSE;tr|Q8BSH3|Q8BSH3_MOUSE;tr|Q564G1|Q564G1_MOUSE;tr|Q545Y3|Q545Y3_MOUSE;sp|P58771-2|TPM1_MOUSE;sp|P58771|TPM1_MOUSE;tr|E9Q454|E9Q454_MOUSE;tr|Q8BP43|Q8BP43_MOUSE;tr|E9Q450|E9Q450_MOUSE;tr|F8WID5|F8WID5_MOUSE;tr|S4R2U0|S4R2U0_MOUSE;tr|B7ZNL3|B7ZNL3_MOUSE;tr|E9Q448|E9Q448_MOUSE	>tr|E9Q452|E9Q452_MOUSE Tropomyosin alpha-1 chain OS=Mus musculus GN=Tpm1 PE=2 SV=1;>tr|Q8BSH3|Q8BSH3_MOUSE Tropomyosin alpha-1 chain OS=Mus musculus GN=Tpm1 PE=2 SV=1;>tr|Q564G1|Q564G1_MOUSE Tropomyosin 1, alpha OS=Mus musculus GN=Tpm1 PE=2 SV=1;>tr|Q545Y	13	12	2	43.8	32.495	1.3669e-89	0.76933	0.97974	1.1619	1.0535	1.6324	1.1134	0.73284	1.0339	0.93053	0.98749	1.2448	0.92474	0.71648	1.0253	0.97689	1.097	1.5798	1.2328	0.66391	0.97233	1.0869	0.99883	1.5698	1.0725	NaN	NaN	NaN	NaN	NaN	NaN				122;330;414;1568;1703;1970;2054;2370;3337;3996;4019;5074
488	tr|B9EKJ7|B9EKJ7_MOUSE;sp|P58871|TB182_MOUSE;tr|Z4YJL4|Z4YJL4_MOUSE	>tr|B9EKJ7|B9EKJ7_MOUSE Tankyrase 1 binding protein 1 OS=Mus musculus GN=Tnks1bp1 PE=2 SV=1;>sp|P58871|TB182_MOUSE 182 kDa tankyrase-1-binding protein OS=Mus musculus GN=Tnks1bp1 PE=1 SV=2;>tr|Z4YJL4|Z4YJL4_MOUSE 182 kDa tankyrase-1-binding protein OS=Mus	3	23	23	20.8	181.82	0	0.74885	0.91053	0.86505	0.88488	1.1414	1.0131	0.64038	0.86779	1.0331	1.095	1.5032	1.2176	0.60724	0.80006	0.73258	0.90681	1.2047	1.0247	0.76724	0.98663	1.1698	1.0966	1.3733	1.0463	0.73173	0.99633	0.70705	1.0393	0.91603	0.91937				512;793;847;1042;1287;1288;1799;2341;2362;2679;2915;3055;3511;3529;3727;4071;4125;4166;4202;4311;4918;4949;4950	579;580;581;582;583;584;585;586;587;588;589;590;591;592;593;594;595;596;597;598;599;600;601;602;603;604;605;606;607;608;3069;3070;3071
489	tr|Q3UC00|Q3UC00_MOUSE;tr|Q542C3|Q542C3_MOUSE;sp|P59114|PCIF1_MOUSE	>tr|Q3UC00|Q3UC00_MOUSE Putative uncharacterized protein (Fragment) OS=Mus musculus GN=Pcif1 PE=2 SV=1;>tr|Q542C3|Q542C3_MOUSE RIKEN cDNA F730014I05 OS=Mus musculus GN=Pcif1 PE=2 SV=1;>sp|P59114|PCIF1_MOUSE Phosphorylated CTD-interacting factor 1 OS=Mus mu	3	1	1	2.4	42.301	0.0020689	NaN	NaN	NaN	NaN	NaN	NaN	NaN	NaN	NaN	NaN	NaN	NaN	NaN	NaN	NaN	NaN	NaN	NaN	NaN	NaN	NaN	NaN	NaN	NaN	NaN	NaN	NaN	NaN	NaN	NaN				266	609
490	tr|Q3U8D6|Q3U8D6_MOUSE;tr|Q3TH60|Q3TH60_MOUSE;tr|Q8R5D2|Q8R5D2_MOUSE;tr|Q8BVC6|Q8BVC6_MOUSE;tr|Q7TN20|Q7TN20_MOUSE;sp|P59326|YTHD1_MOUSE;sp|Q8BYK6|YTHD3_MOUSE;tr|A2AWN8|A2AWN8_MOUSE;sp|Q8BYK6-2|YTHD3_MOUSE;sp|Q8BYK6-3|YTHD3_MOUSE;sp|Q91YT7|YTHD2_MOUSE	>tr|Q3U8D6|Q3U8D6_MOUSE Putative uncharacterized protein (Fragment) OS=Mus musculus GN=Ythdf1 PE=2 SV=1;>tr|Q3TH60|Q3TH60_MOUSE Putative uncharacterized protein (Fragment) OS=Mus musculus GN=Ythdf1 PE=2 SV=1;>tr|Q8R5D2|Q8R5D2_MOUSE Ythdf3 protein (Fragment	11	2	2	24.7	10.751	1.1611e-07	NaN	NaN	NaN	NaN	NaN	NaN	0.66078	0.98149	1.0995	1.1968	1.4386	1.0555	NaN	NaN	NaN	NaN	NaN	NaN	NaN	NaN	NaN	NaN	NaN	NaN	NaN	NaN	NaN	NaN	NaN	NaN				834;2385
491	tr|Q3UJN2|Q3UJN2_MOUSE;tr|Q3U1C2|Q3U1C2_MOUSE;sp|P60122|RUVB1_MOUSE	>tr|Q3UJN2|Q3UJN2_MOUSE Putative uncharacterized protein OS=Mus musculus GN=Ruvbl1 PE=2 SV=1;>tr|Q3U1C2|Q3U1C2_MOUSE MCG130614 OS=Mus musculus GN=Ruvbl1 PE=2 SV=1;>sp|P60122|RUVB1_MOUSE RuvB-like 1 OS=Mus musculus GN=Ruvbl1 PE=1 SV=1	3	2	2	7.7	50.213	2.339e-08	NaN	NaN	NaN	NaN	NaN	NaN	NaN	NaN	NaN	NaN	NaN	NaN	NaN	NaN	NaN	NaN	NaN	NaN	NaN	NaN	NaN	NaN	NaN	NaN	NaN	NaN	NaN	NaN	NaN	NaN				346;3215
492	tr|Q9CT23|Q9CT23_MOUSE;tr|Q3UIG0|Q3UIG0_MOUSE;sp|P60229|EIF3E_MOUSE;tr|Q6LCK2|Q6LCK2_MOUSE	>tr|Q9CT23|Q9CT23_MOUSE Eukaryotic translation initiation factor 3 subunit E (Fragment) OS=Mus musculus GN=Eif3e PE=2 SV=1;>tr|Q3UIG0|Q3UIG0_MOUSE Eukaryotic translation initiation factor 3 subunit E OS=Mus musculus GN=Eif3e PE=2 SV=1;>sp|P60229|EIF3E_MOUS	4	3	3	12.3	49.567	2.1041e-35	0.95336	1.1815	1.1869	1.1263	1.1454	0.8698	0.76548	1.047	0.80677	0.87273	1.1674	0.89249	NaN	NaN	NaN	NaN	NaN	NaN	NaN	NaN	NaN	NaN	NaN	NaN	NaN	NaN	NaN	NaN	NaN	NaN				2416;2458;2919
493	sp|P60335|PCBP1_MOUSE	>sp|P60335|PCBP1_MOUSE Poly(rC)-binding protein 1 OS=Mus musculus GN=Pcbp1 PE=1 SV=1	1	2	1	8.1	37.497	2.7787e-67	NaN	NaN	NaN	NaN	NaN	NaN	NaN	NaN	NaN	NaN	NaN	NaN	NaN	NaN	NaN	NaN	NaN	NaN	NaN	NaN	NaN	NaN	NaN	NaN	NaN	NaN	NaN	NaN	NaN	NaN				1097;3279
494	tr|Q4KL81|Q4KL81_MOUSE;tr|Q3UAF7|Q3UAF7_MOUSE;tr|Q3UAF6|Q3UAF6_MOUSE;tr|Q3U5R4|Q3U5R4_MOUSE;tr|B2RRX1|B2RRX1_MOUSE;sp|P63260|ACTG_MOUSE;sp|P60710|ACTB_MOUSE;tr|Q3UCF8|Q3UCF8_MOUSE;tr|Q3U939|Q3U939_MOUSE;tr|Q3U804|Q3U804_MOUSE;tr|Q61276|Q61276_MOUSE;tr|Q3TIJ9|Q3TIJ9_MOUSE;tr|Q3TSB7|Q3TSB7_MOUSE;tr|Q3UA89|Q3UA89_MOUSE;tr|Q3UAA9|Q3UAA9_MOUSE;tr|Q3UGS0|Q3UGS0_MOUSE;tr|E9Q5F4|E9Q5F4_MOUSE;tr|Q3UD81|Q3…	>tr|Q4KL81|Q4KL81_MOUSE Actin, gamma, cytoplasmic 1 OS=Mus musculus GN=Actg1 PE=2 SV=1;>tr|Q3UAF7|Q3UAF7_MOUSE Putative uncharacterized protein OS=Mus musculus GN=Actb PE=2 SV=1;>tr|Q3UAF6|Q3UAF6_MOUSE Putative uncharacterized protein OS=Mus musculus GN=Ac	31	11	0	29.3	41.792	0	0.68279	0.82252	0.89308	0.85593	1.2342	1.0462	0.71975	1.0006	0.90139	0.96711	1.1623	1.0008	0.80878	1.0302	0.92716	1.0273	1.1236	1.0076	0.83836	1.0515	0.92792	0.884	1.1405	0.89024	0.78522	0.91174	0.70005	0.97029	0.92092	1.0504				154;671;823;824;987;1626;1777;3270;3271;4456;4756
495	tr|Q3UL78|Q3UL78_MOUSE;sp|P60766|CDC42_MOUSE;sp|P60766-1|CDC42_MOUSE	>tr|Q3UL78|Q3UL78_MOUSE Putative uncharacterized protein OS=Mus musculus GN=Cdc42 PE=2 SV=1;>sp|P60766|CDC42_MOUSE Cell division control protein 42 homolog OS=Mus musculus GN=Cdc42 PE=1 SV=2;>sp|P60766-1|CDC42_MOUSE Isoform 1 of Cell division control prote	3	3	3	24.5	16.503	1.0657e-08	NaN	NaN	NaN	NaN	NaN	NaN	NaN	NaN	NaN	NaN	NaN	NaN	NaN	NaN	NaN	NaN	NaN	NaN	NaN	NaN	NaN	NaN	NaN	NaN	NaN	NaN	NaN	NaN	NaN	NaN				517;3155;3325
496	tr|Q4FZL1|Q4FZL1_MOUSE;tr|Q5F2A7|Q5F2A7_MOUSE;tr|Q3UXC2|Q3UXC2_MOUSE;tr|Q3TGK7|Q3TGK7_MOUSE;tr|Q3TFG3|Q3TFG3_MOUSE;sp|P60843|IF4A1_MOUSE;tr|Q3TLL6|Q3TLL6_MOUSE;tr|Q3TSJ4|Q3TSJ4_MOUSE;tr|Q78WR5|Q78WR5_MOUSE;tr|Q3U8I0|Q3U8I0_MOUSE;tr|Q8BTU6|Q8BTU6_MOUSE;tr|Q52KC1|Q52KC1_MOUSE;sp|P10630|IF4A2_MOUSE;sp|P10630-2|IF4A2_MOUSE;tr|Q99LR0|Q99LR0_MOUSE	>tr|Q4FZL1|Q4FZL1_MOUSE Eif4a1 protein (Fragment) OS=Mus musculus GN=Eif4a1 PE=2 SV=1;>tr|Q5F2A7|Q5F2A7_MOUSE Putative uncharacterized protein OS=Mus musculus GN=Eif4a1 PE=2 SV=1;>tr|Q3UXC2|Q3UXC2_MOUSE Putative uncharacterized protein OS=Mus musculus GN=E	15	6	6	18.3	46.022	3.4939e-132	0.74034	0.92353	1.075	1.0271	1.359	1.0126	0.72078	1.056	0.98842	1.0684	1.3922	1.0219	0.66268	0.96801	1.2792	1.4214	2.2343	1.7491	0.69537	0.96825	1.0851	1.0391	1.4602	1.0214	NaN	NaN	NaN	NaN	NaN	NaN				546;753;1004;1621;2141;2540
497	tr|Q5BLK2|Q5BLK2_MOUSE;sp|P60867|RS20_MOUSE	>tr|Q5BLK2|Q5BLK2_MOUSE MCG3574 OS=Mus musculus GN=Rps20 PE=3 SV=1;>sp|P60867|RS20_MOUSE 40S ribosomal protein S20 OS=Mus musculus GN=Rps20 PE=1 SV=1	2	3	3	22.7	13.373	6.7327e-143	0.83875	1.0082	1.1258	0.98438	1.3731	1.0709	0.73807	1.0773	0.92729	0.97393	1.2759	0.93822	NaN	NaN	NaN	NaN	NaN	NaN	0.75634	1.0061	0.97884	0.94094	1.3227	0.91853	0.75921	1.0626	0.79087	1.0298	0.93952	0.90942				828;2442;4652
498	tr|A2AUE1|A2AUE1_MOUSE;tr|G5E8T0|G5E8T0_MOUSE;sp|P60904|DNJC5_MOUSE;tr|Q921J3|Q921J3_MOUSE	>tr|A2AUE1|A2AUE1_MOUSE DnaJ homolog subfamily C member 5 (Fragment) OS=Mus musculus GN=Dnajc5 PE=1 SV=1;>tr|G5E8T0|G5E8T0_MOUSE DnaJ (Hsp40) homolog, subfamily C, member 5, isoform CRA_b OS=Mus musculus GN=Dnajc5 PE=1 SV=1;>sp|P60904|DNJC5_MOUSE DnaJ homo	4	1	1	12.1	15.819	9.617e-54	NaN	NaN	NaN	NaN	NaN	NaN	0.73189	1.063	0.98059	1.0682	1.3404	0.98448	NaN	NaN	NaN	NaN	NaN	NaN	0.69511	0.96115	0.95091	0.91767	1.51	1.0162	0.73391	0.99465	0.66345	0.91146	1.0241	1.0136				4074	610;611
499	tr|Q4FJL0|Q4FJL0_MOUSE;sp|P61027|RAB10_MOUSE	>tr|Q4FJL0|Q4FJL0_MOUSE RAB10, member RAS oncogene family OS=Mus musculus GN=Rab10 PE=2 SV=1;>sp|P61027|RAB10_MOUSE Ras-related protein Rab-10 OS=Mus musculus GN=Rab10 PE=1 SV=1	2	1	1	6	22.541	0.001083	NaN	NaN	NaN	NaN	NaN	NaN	NaN	NaN	NaN	NaN	NaN	NaN	NaN	NaN	NaN	NaN	NaN	NaN	NaN	NaN	NaN	NaN	NaN	NaN	NaN	NaN	NaN	NaN	NaN	NaN				2845
500	tr|A2RTT4|A2RTT4_MOUSE;sp|P61089|UBE2N_MOUSE	>tr|A2RTT4|A2RTT4_MOUSE MCG4297 OS=Mus musculus GN=Ube2n PE=2 SV=1;>sp|P61089|UBE2N_MOUSE Ubiquitin-conjugating enzyme E2 N OS=Mus musculus GN=Ube2n PE=1 SV=1	2	1	1	7.2	17.138	0.0001498	NaN	NaN	NaN	NaN	NaN	NaN	NaN	NaN	NaN	NaN	NaN	NaN	NaN	NaN	NaN	NaN	NaN	NaN	NaN	NaN	NaN	NaN	NaN	NaN	NaN	NaN	NaN	NaN	NaN	NaN				4616
501	tr|Q5SW83|Q5SW83_MOUSE;sp|P61161|ARP2_MOUSE	>tr|Q5SW83|Q5SW83_MOUSE ARP2 actin-related protein 2 homolog (Yeast) OS=Mus musculus GN=Actr2 PE=2 SV=1;>sp|P61161|ARP2_MOUSE Actin-related protein 2 OS=Mus musculus GN=Actr2 PE=1 SV=1	2	1	1	4.3	44.76	0.0023665	NaN	NaN	NaN	NaN	NaN	NaN	NaN	NaN	NaN	NaN	NaN	NaN	NaN	NaN	NaN	NaN	NaN	NaN	NaN	NaN	NaN	NaN	NaN	NaN	NaN	NaN	NaN	NaN	NaN	NaN				1712
502	sp|P61164|ACTZ_MOUSE	>sp|P61164|ACTZ_MOUSE Alpha-centractin OS=Mus musculus GN=Actr1a PE=2 SV=1	1	1	1	5.9	42.613	1.2395e-06	NaN	NaN	NaN	NaN	NaN	NaN	NaN	NaN	NaN	NaN	NaN	NaN	NaN	NaN	NaN	NaN	NaN	NaN	NaN	NaN	NaN	NaN	NaN	NaN	NaN	NaN	NaN	NaN	NaN	NaN				756
503	tr|Q3U344|Q3U344_MOUSE;sp|P84078|ARF1_MOUSE;sp|P61205|ARF3_MOUSE;sp|Q8BSL7|ARF2_MOUSE	>tr|Q3U344|Q3U344_MOUSE ADP-ribosylation factor 3 OS=Mus musculus GN=Arf3 PE=2 SV=1;>sp|P84078|ARF1_MOUSE ADP-ribosylation factor 1 OS=Mus musculus GN=Arf1 PE=1 SV=2;>sp|P61205|ARF3_MOUSE ADP-ribosylation factor 3 OS=Mus musculus GN=Arf3 PE=2 SV=2;>sp|Q8BS	4	3	2	21.5	20.601	5.5573e-253	0.66533	0.8718	1.0148	0.98976	1.4322	1.062	0.69352	0.99364	0.88049	0.96222	1.2143	0.89597	0.6877	1.0071	0.93779	1.0475	1.3617	1.065	NaN	NaN	NaN	NaN	NaN	NaN	0.76519	1.0613	0.73772	1.0056	0.88229	0.8521				502;2856;3247
504	tr|Q6NXX7|Q6NXX7_MOUSE;tr|Q3UHY8|Q3UHY8_MOUSE;tr|Q3TJM9|Q3TJM9_MOUSE;tr|Q3TIU8|Q3TIU8_MOUSE;sp|P61222|ABCE1_MOUSE	>tr|Q6NXX7|Q6NXX7_MOUSE Abce1 protein (Fragment) OS=Mus musculus GN=Abce1 PE=2 SV=1;>tr|Q3UHY8|Q3UHY8_MOUSE ATP-binding cassette, sub-family E (OABP), member 1 OS=Mus musculus GN=Abce1 PE=2 SV=1;>tr|Q3TJM9|Q3TJM9_MOUSE Putative uncharacterized protein OS=M	5	3	3	7	64.505	6.3632e-77	0.79808	1.0464	1.3014	1.2348	1.3907	0.98716	0.68698	0.9766	0.9435	1.0296	1.3234	1.0588	0.62191	0.892	0.8769	0.98337	1.3856	1.1064	NaN	NaN	NaN	NaN	NaN	NaN	NaN	NaN	NaN	NaN	NaN	NaN				3147;3154;4745
505	tr|Q4FZH2|Q4FZH2_MOUSE;sp|P61255|RL26_MOUSE;tr|B1ARA3|B1ARA3_MOUSE;tr|Q3U7N1|Q3U7N1_MOUSE;tr|B1ARA5|B1ARA5_MOUSE	>tr|Q4FZH2|Q4FZH2_MOUSE MCG50660, isoform CRA_a OS=Mus musculus GN=Rpl26 PE=2 SV=1;>sp|P61255|RL26_MOUSE 60S ribosomal protein L26 OS=Mus musculus GN=Rpl26 PE=1 SV=1;>tr|B1ARA3|B1ARA3_MOUSE 60S ribosomal protein L26 (Fragment) OS=Mus musculus GN=Rpl26 PE=2	5	5	5	28.3	17.258	2.65e-27	0.87064	0.94634	1.2559	1.1447	1.4513	1.2572	0.74472	1.0482	1.0923	1.1509	1.4159	1.0429	NaN	NaN	NaN	NaN	NaN	NaN	0.67782	0.89627	1.1296	1.0425	1.4936	1.0386	NaN	NaN	NaN	NaN	NaN	NaN				268;511;2065;2108;5040
506	tr|Q5BLJ9|Q5BLJ9_MOUSE;sp|P61358|RL27_MOUSE;tr|Q9CSM4|Q9CSM4_MOUSE;tr|A2A4Q0|A2A4Q0_MOUSE	>tr|Q5BLJ9|Q5BLJ9_MOUSE 60S ribosomal protein L27 OS=Mus musculus GN=Rpl27 PE=2 SV=1;>sp|P61358|RL27_MOUSE 60S ribosomal protein L27 OS=Mus musculus GN=Rpl27 PE=1 SV=2;>tr|Q9CSM4|Q9CSM4_MOUSE 60S ribosomal protein L27 (Fragment) OS=Mus musculus PE=2 SV=1;>	4	2	2	22.1	15.798	3.9171e-07	NaN	NaN	NaN	NaN	NaN	NaN	NaN	NaN	NaN	NaN	NaN	NaN	NaN	NaN	NaN	NaN	NaN	NaN	NaN	NaN	NaN	NaN	NaN	NaN	NaN	NaN	NaN	NaN	NaN	NaN				2844;5076
507	sp|P61793-2|LPAR1_MOUSE;tr|Q544V2|Q544V2_MOUSE;sp|P61793|LPAR1_MOUSE	>sp|P61793-2|LPAR1_MOUSE Isoform 2 of Lysophosphatidic acid receptor 1 OS=Mus musculus GN=Lpar1;>tr|Q544V2|Q544V2_MOUSE Endothelial differentiation, lysophosphatidic acid G-protein-coupled receptor, 2, isoform CRA_b OS=Mus musculus GN=Lpar1 PE=2 SV=1;>sp|P	3	1	1	3.8	39.343	2.2458e-08	NaN	NaN	NaN	NaN	NaN	NaN	NaN	NaN	NaN	NaN	NaN	NaN	NaN	NaN	NaN	NaN	NaN	NaN	NaN	NaN	NaN	NaN	NaN	NaN	NaN	NaN	NaN	NaN	NaN	NaN				2781	3072
508	tr|Q542M2|Q542M2_MOUSE;sp|P61924|COPZ1_MOUSE	>tr|Q542M2|Q542M2_MOUSE Coatomer protein complex, subunit zeta 1, isoform CRA_c OS=Mus musculus GN=Copz1 PE=2 SV=1;>sp|P61924|COPZ1_MOUSE Coatomer subunit zeta-1 OS=Mus musculus GN=Copz1 PE=2 SV=1	2	1	1	10.7	20.198	0.00024084	NaN	NaN	NaN	NaN	NaN	NaN	0.71687	1.0262	0.85236	0.93205	1.256	0.92653	NaN	NaN	NaN	NaN	NaN	NaN	NaN	NaN	NaN	NaN	NaN	NaN	NaN	NaN	NaN	NaN	NaN	NaN				1270
509	tr|H7BWX9|H7BWX9_MOUSE;tr|D3Z794|D3Z794_MOUSE;sp|P61957|SUMO2_MOUSE;tr|G3UZX6|G3UZX6_MOUSE;tr|G3UZ60|G3UZ60_MOUSE;tr|G3UWI9|G3UWI9_MOUSE;tr|G3UWX9|G3UWX9_MOUSE;sp|Q9Z172-2|SUMO3_MOUSE;sp|Q9Z172|SUMO3_MOUSE;tr|G3UZA7|G3UZA7_MOUSE	>tr|H7BWX9|H7BWX9_MOUSE Small ubiquitin-related modifier 2 OS=Mus musculus GN=Sumo2 PE=1 SV=1;>tr|D3Z794|D3Z794_MOUSE Small ubiquitin-related modifier 2 OS=Mus musculus GN=Sumo2 PE=1 SV=1;>sp|P61957|SUMO2_MOUSE Small ubiquitin-related modifier 2 OS=Mus mus	10	2	2	41.5	6.0139	5.8085e-21	0.82851	0.99327	1.179	1.078	1.402	1.0134	0.71183	1.0488	1.0738	1.1541	1.3812	1.0123	NaN	NaN	NaN	NaN	NaN	NaN	NaN	NaN	NaN	NaN	NaN	NaN	NaN	NaN	NaN	NaN	NaN	NaN				4524;4748
510	sp|P61979-3|HNRPK_MOUSE;tr|B2M1R6|B2M1R6_MOUSE;tr|Q3TUA1|Q3TUA1_MOUSE;sp|P61979|HNRPK_MOUSE;tr|Q5FWJ5|Q5FWJ5_MOUSE;tr|Q3TL71|Q3TL71_MOUSE;sp|P61979-2|HNRPK_MOUSE;tr|Q3U9Q3|Q3U9Q3_MOUSE;tr|Q3U6X2|Q3U6X2_MOUSE;tr|Q3TJ38|Q3TJ38_MOUSE;tr|D3Z5X4|D3Z5X4_MOUSE;tr|D3YWG1|D3YWG1_MOUSE;tr|Q3TG17|Q3TG17_MOUSE;tr|H3BLL4|H3BLL4_MOUSE;tr|H3BKD0|H3BKD0_MOUSE;tr|H3BKI8|H3BKI8_MOUSE;tr|H3BK96|H3BK96_MOUSE;tr|Q8BT…	>sp|P61979-3|HNRPK_MOUSE Isoform 3 of Heterogeneous nuclear ribonucleoprotein K OS=Mus musculus GN=Hnrnpk;>tr|B2M1R6|B2M1R6_MOUSE Heterogeneous nuclear ribonucleoprotein K OS=Mus musculus GN=Hnrnpk PE=1 SV=1;>tr|Q3TUA1|Q3TUA1_MOUSE Putative uncharacterized	21	12	12	32.6	48.51	0	0.82944	0.9807	1.054	0.99085	1.2792	1.0423	0.80237	1.0402	0.95578	1.0042	1.2223	1.0344	0.58766	0.85418	0.86293	0.94924	1.2936	1.0103	0.8817	1.0685	1.2441	1.1623	1.4763	1.1014	0.66028	0.87413	0.61258	0.89738	0.96659	1.0694				642;864;1564;1670;1866;1922;1946;1947;2718;3123;3611;4514	612
511	tr|A8IP69|A8IP69_MOUSE;sp|P61982|1433G_MOUSE	>tr|A8IP69|A8IP69_MOUSE 14-3-3 protein gamma subtype OS=Mus musculus GN=Ywhag PE=2 SV=1;>sp|P61982|1433G_MOUSE 14-3-3 protein gamma OS=Mus musculus GN=Ywhag PE=1 SV=2	2	6	3	28.7	28.302	0	1.037	1.1215	1.0119	0.96096	0.98224	0.85524	0.86416	1.037	0.85121	0.91769	1.0029	0.88492	0.84196	1.0169	0.90706	1.0064	1.0105	0.95189	1.076	1.2875	1.0299	0.96733	1.0563	0.85968	0.85061	1.0361	0.99172	1.371	1.0462	1.1691				453;704;818;976;2335;3169
512	tr|Q3TSE7|Q3TSE7_MOUSE;tr|Q3TU90|Q3TU90_MOUSE;sp|P62046|LRCH1_MOUSE;tr|Q3UP01|Q3UP01_MOUSE	>tr|Q3TSE7|Q3TSE7_MOUSE Putative uncharacterized protein (Fragment) OS=Mus musculus GN=Lrch1 PE=2 SV=1;>tr|Q3TU90|Q3TU90_MOUSE Putative uncharacterized protein OS=Mus musculus GN=Lrch1 PE=2 SV=1;>sp|P62046|LRCH1_MOUSE Leucine-rich repeat and calponin homol	4	1	1	8.2	28.706	0.00011165	NaN	NaN	NaN	NaN	NaN	NaN	NaN	NaN	NaN	NaN	NaN	NaN	NaN	NaN	NaN	NaN	NaN	NaN	0.72935	0.99752	1.0237	0.96823	1.3946	0.97889	NaN	NaN	NaN	NaN	NaN	NaN				1040	613;614
513	tr|F6SVV1|F6SVV1_MOUSE;tr|Q4FZE6|Q4FZE6_MOUSE;tr|J3QJZ3|J3QJZ3_MOUSE;sp|P62082|RS7_MOUSE	>tr|F6SVV1|F6SVV1_MOUSE Protein Gm9493 OS=Mus musculus GN=Gm9493 PE=4 SV=1;>tr|Q4FZE6|Q4FZE6_MOUSE Ribosomal protein S7 OS=Mus musculus GN=Rps7 PE=2 SV=1;>tr|J3QJZ3|J3QJZ3_MOUSE MCG116065 OS=Mus musculus GN=Gm6472 PE=4 SV=1;>sp|P62082|RS7_MOUSE 40S ribosom	4	2	2	16.1	21.882	1.2795e-05	0.21108	0.26422	NaN	NaN	NaN	NaN	NaN	NaN	NaN	NaN	NaN	NaN	NaN	NaN	NaN	NaN	NaN	NaN	NaN	NaN	NaN	NaN	NaN	NaN	NaN	NaN	NaN	NaN	NaN	NaN				339;4610
514	tr|Q3TYF5|Q3TYF5_MOUSE;tr|Q3U8W0|Q3U8W0_MOUSE;sp|P62137|PP1A_MOUSE	>tr|Q3TYF5|Q3TYF5_MOUSE Putative uncharacterized protein (Fragment) OS=Mus musculus GN=Ppp1ca PE=2 SV=1;>tr|Q3U8W0|Q3U8W0_MOUSE Putative uncharacterized protein OS=Mus musculus GN=Ppp1ca PE=2 SV=1;>sp|P62137|PP1A_MOUSE Serine/threonine-protein phosphatase	3	1	1	3	37.124	0.0014463	NaN	NaN	NaN	NaN	NaN	NaN	NaN	NaN	NaN	NaN	NaN	NaN	NaN	NaN	NaN	NaN	NaN	NaN	NaN	NaN	NaN	NaN	NaN	NaN	NaN	NaN	NaN	NaN	NaN	NaN				3165
515	tr|Q542I9|Q542I9_MOUSE;sp|P62192|PRS4_MOUSE	>tr|Q542I9|Q542I9_MOUSE MCG122657 OS=Mus musculus GN=Psmc1 PE=2 SV=1;>sp|P62192|PRS4_MOUSE 26S protease regulatory subunit 4 OS=Mus musculus GN=Psmc1 PE=1 SV=1	2	3	3	8.2	49.184	7.1154e-24	NaN	NaN	NaN	NaN	NaN	NaN	0.58291	0.85652	0.92042	0.9926	1.8053	1.2901	NaN	NaN	NaN	NaN	NaN	NaN	0.69601	0.99305	1.0964	1.0934	1.3805	1.0217	NaN	NaN	NaN	NaN	NaN	NaN				298;3013;3014
516	tr|Q99KR1|Q99KR1_MOUSE;tr|Q8K1K2|Q8K1K2_MOUSE;sp|P62196|PRS8_MOUSE	>tr|Q99KR1|Q99KR1_MOUSE Psmc5 protein (Fragment) OS=Mus musculus GN=Psmc5 PE=2 SV=1;>tr|Q8K1K2|Q8K1K2_MOUSE 26S protease regulatory subunit 8 OS=Mus musculus GN=Psmc5 PE=2 SV=1;>sp|P62196|PRS8_MOUSE 26S protease regulatory subunit 8 OS=Mus musculus GN=Psmc	3	2	2	6.9	34.165	2.8951e-16	0.85894	0.97556	1.0795	0.98481	1.3927	1.0948	0.6774	0.91	1.0218	1.1075	1.5389	1.2294	NaN	NaN	NaN	NaN	NaN	NaN	NaN	NaN	NaN	NaN	NaN	NaN	NaN	NaN	NaN	NaN	NaN	NaN				2378;2764
517	sp|Q9D6P8|CALL3_MOUSE;sp|P62204|CALM_MOUSE	>sp|Q9D6P8|CALL3_MOUSE Calmodulin-like protein 3 OS=Mus musculus GN=Calml3 PE=2 SV=1;>sp|P62204|CALM_MOUSE Calmodulin OS=Mus musculus GN=Calm1 PE=1 SV=2	2	1	1	8.7	16.701	1.4749e-05	NaN	NaN	NaN	NaN	NaN	NaN	NaN	NaN	NaN	NaN	NaN	NaN	NaN	NaN	NaN	NaN	NaN	NaN	NaN	NaN	NaN	NaN	NaN	NaN	NaN	NaN	NaN	NaN	NaN	NaN				80
518	tr|Q497E9|Q497E9_MOUSE;sp|P62242|RS8_MOUSE;tr|Q5M9L9|Q5M9L9_MOUSE;tr|Q3UJU6|Q3UJU6_MOUSE;tr|Q9CQW4|Q9CQW4_MOUSE;tr|Q3UA25|Q3UA25_MOUSE	>tr|Q497E9|Q497E9_MOUSE 40S ribosomal protein S8 OS=Mus musculus GN=Rps8 PE=2 SV=1;>sp|P62242|RS8_MOUSE 40S ribosomal protein S8 OS=Mus musculus GN=Rps8 PE=1 SV=2;>tr|Q5M9L9|Q5M9L9_MOUSE 40S ribosomal protein S8 OS=Mus musculus GN=Rps8 PE=2 SV=1	6	3	3	15.9	24.205	8.1628e-202	0.68574	0.8989	1.0895	0.96838	1.4238	0.97763	NaN	NaN	NaN	NaN	NaN	NaN	NaN	NaN	NaN	NaN	NaN	NaN	NaN	NaN	NaN	NaN	NaN	NaN	NaN	NaN	NaN	NaN	NaN	NaN				70;1994;2593
519	tr|D3Z712|D3Z712_MOUSE;tr|D3YVB4|D3YVB4_MOUSE;tr|F8WJ41|F8WJ41_MOUSE;tr|Q5M9M4|Q5M9M4_MOUSE;sp|P62245|RS15A_MOUSE	>tr|D3Z712|D3Z712_MOUSE 40S ribosomal protein S15a (Fragment) OS=Mus musculus GN=Rps15a PE=4 SV=1;>tr|D3YVB4|D3YVB4_MOUSE 40S ribosomal protein S15a (Fragment) OS=Mus musculus GN=Rps15a PE=4 SV=1;>tr|F8WJ41|F8WJ41_MOUSE 40S ribosomal protein S15a (Fragment	5	1	1	11.6	7.8644	0.00090012	NaN	NaN	NaN	NaN	NaN	NaN	NaN	NaN	NaN	NaN	NaN	NaN	NaN	NaN	NaN	NaN	NaN	NaN	NaN	NaN	NaN	NaN	NaN	NaN	NaN	NaN	NaN	NaN	NaN	NaN				3962
520	tr|Q8BPH1|Q8BPH1_MOUSE;tr|Q5SS40|Q5SS40_MOUSE;sp|P62259|1433E_MOUSE;tr|Q3V453|Q3V453_MOUSE;tr|F6WA09|F6WA09_MOUSE;tr|D6REF3|D6REF3_MOUSE;tr|Q8BJH3|Q8BJH3_MOUSE	>tr|Q8BPH1|Q8BPH1_MOUSE Putative uncharacterized protein OS=Mus musculus GN=Ywhae PE=2 SV=1;>tr|Q5SS40|Q5SS40_MOUSE Tyrosine 3-monooxygenase/tryptophan 5-monooxygenase activation protein, epsilon polypeptide, isoform CRA_c OS=Mus musculus GN=Ywhae PE=2 SV=	7	12	10	46.3	29.189	2.8615e-176	0.74339	0.94467	1.0159	0.93151	1.2907	0.97359	0.68634	0.97012	0.9687	1.0272	1.3419	0.9859	NaN	NaN	NaN	NaN	NaN	NaN	0.724	1.005	0.96256	0.88091	1.3366	0.90692	NaN	NaN	NaN	NaN	NaN	NaN				13;14;40;703;818;876;898;1725;2078;2335;5042;5043
521	tr|O70569|O70569_MOUSE;sp|P62264|RS14_MOUSE;tr|Q3UJS5|Q3UJS5_MOUSE;tr|D3YVF4|D3YVF4_MOUSE;tr|D3Z7I1|D3Z7I1_MOUSE	>tr|O70569|O70569_MOUSE Ribosomal protein S14 OS=Mus musculus GN=rps14 PE=3 SV=1;>sp|P62264|RS14_MOUSE 40S ribosomal protein S14 OS=Mus musculus GN=Rps14 PE=2 SV=3;>tr|Q3UJS5|Q3UJS5_MOUSE Putative uncharacterized protein OS=Mus musculus GN=Rps14 PE=2 SV=1;	5	4	4	31.8	16.301	5.3873e-81	0.84543	0.9575	1.1088	0.98983	1.1305	0.97243	0.78062	0.95487	0.9319	0.93671	1.1391	1.0053	NaN	NaN	NaN	NaN	NaN	NaN	0.85049	0.98771	1.0101	0.97418	1.2879	1.0253	0.89736	1.0917	0.9076	1.2644	0.97271	1.0854				81;1885;1886;4590
522	tr|Q9CWI9|Q9CWI9_MOUSE;tr|Q497E1|Q497E1_MOUSE;sp|P62267|RS23_MOUSE;tr|Q9CSN9|Q9CSN9_MOUSE;tr|Q9CZI5|Q9CZI5_MOUSE	>tr|Q9CWI9|Q9CWI9_MOUSE Putative uncharacterized protein OS=Mus musculus GN=Rps23 PE=2 SV=1;>tr|Q497E1|Q497E1_MOUSE Ribosomal protein S23 OS=Mus musculus GN=Rps23 PE=2 SV=1;>sp|P62267|RS23_MOUSE 40S ribosomal protein S23 OS=Mus musculus GN=Rps23 PE=1 SV=3;	5	3	3	27.3	15.835	1.0557e-08	0.79876	0.95888	1.2259	1.1209	1.6148	1.1736	0.89871	1.1637	1.1531	1.23	1.2659	1.0285	NaN	NaN	NaN	NaN	NaN	NaN	NaN	NaN	NaN	NaN	NaN	NaN	NaN	NaN	NaN	NaN	NaN	NaN				273;1356;4989
523	tr|Q561N5|Q561N5_MOUSE;tr|Q3TW65|Q3TW65_MOUSE;tr|F6YVP7|F6YVP7_MOUSE;sp|P62270|RS18_MOUSE;tr|S4R1N6|S4R1N6_MOUSE	>tr|Q561N5|Q561N5_MOUSE MCG23000, isoform CRA_b OS=Mus musculus GN=Rps18 PE=2 SV=1;>tr|Q3TW65|Q3TW65_MOUSE Putative uncharacterized protein OS=Mus musculus GN=Rps18 PE=2 SV=1;>tr|F6YVP7|F6YVP7_MOUSE Uncharacterized protein OS=Mus musculus GN=Gm10260 PE=3 S	5	6	6	27	17.718	1.5206e-284	0.86661	1.1218	1.1748	1.0565	1.5451	1.0423	0.73933	0.9441	0.91976	0.98233	1.2259	0.98635	NaN	NaN	NaN	NaN	NaN	NaN	NaN	NaN	NaN	NaN	NaN	NaN	NaN	NaN	NaN	NaN	NaN	NaN				153;2028;2029;3497;4867;5075
524	tr|Q3UC02|Q3UC02_MOUSE;sp|P62281|RS11_MOUSE;tr|Q9DB79|Q9DB79_MOUSE	>tr|Q3UC02|Q3UC02_MOUSE MCG23457 OS=Mus musculus GN=Rps11 PE=2 SV=1;>sp|P62281|RS11_MOUSE 40S ribosomal protein S11 OS=Mus musculus GN=Rps11 PE=1 SV=3;>tr|Q9DB79|Q9DB79_MOUSE Putative uncharacterized protein OS=Mus musculus GN=Rps11 PE=2 SV=1	3	2	2	9.5	18.431	3.2368e-05	NaN	NaN	NaN	NaN	NaN	NaN	0.92789	1.2586	1.1809	1.2314	1.1994	0.94675	NaN	NaN	NaN	NaN	NaN	NaN	NaN	NaN	NaN	NaN	NaN	NaN	NaN	NaN	NaN	NaN	NaN	NaN				74;3389
525	tr|Q5BLJ7|Q5BLJ7_MOUSE;sp|P62301|RS13_MOUSE;tr|Q921R2|Q921R2_MOUSE	>tr|Q5BLJ7|Q5BLJ7_MOUSE MCG10205 OS=Mus musculus GN=Rps13 PE=2 SV=1;>sp|P62301|RS13_MOUSE 40S ribosomal protein S13 OS=Mus musculus GN=Rps13 PE=1 SV=2;>tr|Q921R2|Q921R2_MOUSE MCG123365, isoform CRA_a OS=Mus musculus GN=Rps13 PE=2 SV=1	3	4	4	31.1	17.222	6.7921e-15	0.83252	1.0627	1.2163	1.1167	1.362	1.0582	0.89605	1.2019	1.0666	1.1225	1.2685	1.0247	NaN	NaN	NaN	NaN	NaN	NaN	NaN	NaN	NaN	NaN	NaN	NaN	NaN	NaN	NaN	NaN	NaN	NaN				790;1408;2597;5020
526	sp|P62305|RUXE_MOUSE	>sp|P62305|RUXE_MOUSE Small nuclear ribonucleoprotein E OS=Mus musculus GN=Snrpe PE=2 SV=1	1	1	1	13	10.803	3.5974e-08	NaN	NaN	NaN	NaN	NaN	NaN	NaN	NaN	NaN	NaN	NaN	NaN	NaN	NaN	NaN	NaN	NaN	NaN	NaN	NaN	NaN	NaN	NaN	NaN	NaN	NaN	NaN	NaN	NaN	NaN				1251
527	sp|P62315|SMD1_MOUSE	>sp|P62315|SMD1_MOUSE Small nuclear ribonucleoprotein Sm D1 OS=Mus musculus GN=Snrpd1 PE=2 SV=1	1	2	2	28.6	13.281	1.632e-20	NaN	NaN	NaN	NaN	NaN	NaN	NaN	NaN	NaN	NaN	NaN	NaN	NaN	NaN	NaN	NaN	NaN	NaN	0.89967	1.1447	1.1563	1.0761	1.3609	1.0105	NaN	NaN	NaN	NaN	NaN	NaN				2833;3050
528	tr|Q14AF6|Q14AF6_MOUSE;tr|D3Z5N9|D3Z5N9_MOUSE;sp|P62317|SMD2_MOUSE	>tr|Q14AF6|Q14AF6_MOUSE MCG4862 OS=Mus musculus GN=Snrpd2 PE=4 SV=1;>tr|D3Z5N9|D3Z5N9_MOUSE MCG49198 OS=Mus musculus GN=Gm5449 PE=4 SV=1;>sp|P62317|SMD2_MOUSE Small nuclear ribonucleoprotein Sm D2 OS=Mus musculus GN=Snrpd2 PE=2 SV=1	3	1	1	8.5	13.527	1.7958e-09	NaN	NaN	NaN	NaN	NaN	NaN	NaN	NaN	NaN	NaN	NaN	NaN	NaN	NaN	NaN	NaN	NaN	NaN	NaN	NaN	NaN	NaN	NaN	NaN	NaN	NaN	NaN	NaN	NaN	NaN				3829
529	tr|Q8QZS9|Q8QZS9_MOUSE;tr|Q14AQ1|Q14AQ1_MOUSE;sp|P62334|PRS10_MOUSE	>tr|Q8QZS9|Q8QZS9_MOUSE Psmc6 protein (Fragment) OS=Mus musculus GN=Psmc6 PE=2 SV=1;>tr|Q14AQ1|Q14AQ1_MOUSE Proteasome (Prosome, macropain) 26S subunit, ATPase, 6 OS=Mus musculus GN=Psmc6 PE=2 SV=1;>sp|P62334|PRS10_MOUSE 26S protease regulatory subunit 10B	3	2	2	7.8	33.053	1.4698e-05	NaN	NaN	NaN	NaN	NaN	NaN	0.672	0.93179	1.0299	1.1114	1.4918	1.1401	NaN	NaN	NaN	NaN	NaN	NaN	NaN	NaN	NaN	NaN	NaN	NaN	NaN	NaN	NaN	NaN	NaN	NaN				1688;2158
530	sp|P62484|ABI2_MOUSE;tr|Q6AXH6|Q6AXH6_MOUSE;tr|Q6AXD2|Q6AXD2_MOUSE	>sp|P62484|ABI2_MOUSE Abl interactor 2 OS=Mus musculus GN=Abi2 PE=2 SV=1;>tr|Q6AXH6|Q6AXH6_MOUSE Abi2 protein OS=Mus musculus GN=Abi2 PE=2 SV=1;>tr|Q6AXD2|Q6AXD2_MOUSE Abi2 protein OS=Mus musculus GN=Abi2 PE=2 SV=1	3	1	1	2.5	49.387	0.021738	NaN	NaN	NaN	NaN	NaN	NaN	NaN	NaN	NaN	NaN	NaN	NaN	NaN	NaN	NaN	NaN	NaN	NaN	NaN	NaN	NaN	NaN	NaN	NaN	NaN	NaN	NaN	NaN	NaN	NaN	+			2921	615
531	tr|H3BLI9|H3BLI9_MOUSE;tr|D3YW86|D3YW86_MOUSE;tr|Q3UXU0|Q3UXU0_MOUSE;sp|P62500-2|T22D1_MOUSE;tr|D3Z0V7|D3Z0V7_MOUSE;sp|P62500-3|T22D1_MOUSE;tr|E9QLZ1|E9QLZ1_MOUSE;sp|P62500|T22D1_MOUSE	>tr|H3BLI9|H3BLI9_MOUSE TSC22 domain family protein 1 OS=Mus musculus GN=Tsc22d1 PE=4 SV=1;>tr|D3YW86|D3YW86_MOUSE TSC22 domain family protein 1 OS=Mus musculus GN=Tsc22d1 PE=2 SV=1;>tr|Q3UXU0|Q3UXU0_MOUSE TSC22 domain family, member 1 OS=Mus musculus GN=T	8	1	1	14	9.3584	0	NaN	NaN	NaN	NaN	NaN	NaN	0.66419	0.98369	0.94269	1.0228	1.3946	1.0198	NaN	NaN	NaN	NaN	NaN	NaN	0.73063	1.0127	1.1766	1.1398	1.5795	1.0782	NaN	NaN	NaN	NaN	NaN	NaN				3087
532	tr|Q545F8|Q545F8_MOUSE;tr|Q545X8|Q545X8_MOUSE;tr|Q3UXQ6|Q3UXQ6_MOUSE;sp|P62702|RS4X_MOUSE;tr|Q3V1Z5|Q3V1Z5_MOUSE;tr|V9GWY0|V9GWY0_MOUSE	>tr|Q545F8|Q545F8_MOUSE Putative uncharacterized protein OS=Mus musculus GN=Rps4x PE=2 SV=1;>tr|Q545X8|Q545X8_MOUSE MCG116623 OS=Mus musculus GN=Rps4x PE=2 SV=1;>tr|Q3UXQ6|Q3UXQ6_MOUSE Putative uncharacterized protein OS=Mus musculus GN=Rps4x PE=2 SV=1;>sp	6	4	4	18.4	27.504	2.1603e-62	NaN	NaN	NaN	NaN	NaN	NaN	0.73095	1.0495	0.96973	1.0618	1.1634	1.0246	NaN	NaN	NaN	NaN	NaN	NaN	0.87244	1.016	1.2653	1.1954	1.371	1.1456	0.85214	1.0997	0.89141	1.2332	1.0672	1.1315				485;1380;1762;4886
533	tr|Q9CXK3|Q9CXK3_MOUSE;tr|Q497E4|Q497E4_MOUSE;tr|Q3TG92|Q3TG92_MOUSE;sp|P68033|ACTC_MOUSE;sp|P62737|ACTA_MOUSE;tr|Q3UJ36|Q3UJ36_MOUSE;sp|P63268|ACTH_MOUSE;tr|Q3UIJ3|Q3UIJ3_MOUSE;tr|Q3U122|Q3U122_MOUSE;tr|Q61275|Q61275_MOUSE;sp|P68134|ACTS_MOUSE;tr|Q61852|Q61852_MOUSE;tr|D3YZY0|D3YZY0_MOUSE;tr|Q61264|Q61264_MOUSE;tr|Q61272|Q61272_MOUSE;tr|D3Z2K3|D3Z2K3_MOUSE;tr|Q61274|Q61274_MOUSE;tr|Q61273|Q61273…	>tr|Q9CXK3|Q9CXK3_MOUSE Putative uncharacterized protein OS=Mus musculus GN=Actc1 PE=2 SV=1;>tr|Q497E4|Q497E4_MOUSE Actin, alpha, cardiac muscle 1 OS=Mus musculus GN=Actc1 PE=2 SV=1;>tr|Q3TG92|Q3TG92_MOUSE Putative uncharacterized protein OS=Mus musculus G	20	13	5	39	41.946	0	0.82397	1.017	1.1497	1.0548	1.384	0.99524	0.72108	1.0055	0.98255	1.0484	1.3499	1.0022	0.76229	1.0256	0.93056	1.0272	1.3818	1.0376	0.78752	1.0882	1.1246	1.057	1.4448	1.0059	0.75292	0.95791	0.75806	1.0177	1.0541	1.0173				154;671;675;823;824;987;1627;1777;2068;3269;4456;4755;5055
534	tr|Q91YK6|Q91YK6_MOUSE;tr|Q4V9X9|Q4V9X9_MOUSE;tr|Q5M9M5|Q5M9M5_MOUSE;tr|D3Z1D6|D3Z1D6_MOUSE;sp|P62751|RL23A_MOUSE;tr|D3YU46|D3YU46_MOUSE;tr|D3YU45|D3YU45_MOUSE	>tr|Q91YK6|Q91YK6_MOUSE Rpl23a protein (Fragment) OS=Mus musculus GN=Rpl23a PE=2 SV=1;>tr|Q4V9X9|Q4V9X9_MOUSE Rpl23a protein (Fragment) OS=Mus musculus GN=Rpl23a PE=2 SV=1;>tr|Q5M9M5|Q5M9M5_MOUSE MCG10806 OS=Mus musculus GN=Rpl23a PE=2 SV=1;>tr|D3Z1D6|D3Z1	7	3	3	22.1	16.94	3.4722e-08	NaN	NaN	NaN	NaN	NaN	NaN	0.66673	0.99647	1.076	1.1375	1.694	1.2743	NaN	NaN	NaN	NaN	NaN	NaN	NaN	NaN	NaN	NaN	NaN	NaN	NaN	NaN	NaN	NaN	NaN	NaN				904;2869;4902
535	tr|Q5BLK1|Q5BLK1_MOUSE;tr|Q3TL53|Q3TL53_MOUSE;sp|P62754|RS6_MOUSE;tr|Q8BT09|Q8BT09_MOUSE	>tr|Q5BLK1|Q5BLK1_MOUSE 40S ribosomal protein S6 OS=Mus musculus GN=Rps6 PE=2 SV=1;>tr|Q3TL53|Q3TL53_MOUSE 40S ribosomal protein S6 OS=Mus musculus PE=2 SV=1;>sp|P62754|RS6_MOUSE 40S ribosomal protein S6 OS=Mus musculus GN=Rps6 PE=1 SV=1;>tr|Q8BT09|Q8BT09_	4	7	7	22.1	28.68	3.3832e-20	0.55564	0.80047	0.86683	0.77295	1.8116	1.1729	0.87472	1.1211	1.348	1.358	1.5205	1.1433	0.0027326	0.003932	0.14915	0.17338	54.583	45.19	1.5555	2.1267	1.4624	1.4094	1.5134	0.9896	0.6779	0.94903	0.96263	1.283	1.4567	1.443				609;2443;2582;2583;2865;3297;3595	616;617;618;619;620;3073
536	sp|P62774|MTPN_MOUSE	>sp|P62774|MTPN_MOUSE Myotrophin OS=Mus musculus GN=Mtpn PE=1 SV=2	1	2	2	25.4	12.861	1.4455e-88	0.75699	0.99288	1.125	1.0679	1.5971	1.134	0.58998	0.88212	0.92567	0.98405	1.5082	1.0515	NaN	NaN	NaN	NaN	NaN	NaN	0.699	0.95889	1.1199	1.0544	1.6197	1.1014	0.62083	0.89764	0.72447	0.9953	1.2375	1.1369				1460;2799
537	tr|B2RTM0|B2RTM0_MOUSE;sp|P62806|H4_MOUSE;tr|Q6B822|Q6B822_MOUSE	>tr|B2RTM0|B2RTM0_MOUSE Histone H4 OS=Mus musculus GN=Hist2h4 PE=3 SV=1;>sp|P62806|H4_MOUSE Histone H4 OS=Mus musculus GN=Hist1h4a PE=1 SV=2	3	8	4	52.4	11.367	0	0.80226	0.98873	1.1024	1.0049	1.3443	1.0159	0.72824	1.0233	1.0721	1.1598	1.4956	1.14	0.56253	0.79229	0.92266	1.0192	1.6193	1.3067	0.67083	0.88393	1.1276	1.0783	1.689	1.1727	0.68178	0.89312	0.65805	0.88949	1.0292	1.0367				506;507;697;698;1983;3570;4726;4813	621
538	sp|P62814|VATB2_MOUSE	>sp|P62814|VATB2_MOUSE V-type proton ATPase subunit B, brain isoform OS=Mus musculus GN=Atp6v1b2 PE=1 SV=1	1	1	1	2.2	56.55	0.00072899	NaN	NaN	NaN	NaN	NaN	NaN	NaN	NaN	NaN	NaN	NaN	NaN	NaN	NaN	NaN	NaN	NaN	NaN	NaN	NaN	NaN	NaN	NaN	NaN	NaN	NaN	NaN	NaN	NaN	NaN				3920
539	tr|Q3ULW0|Q3ULW0_MOUSE;sp|P62827|RAN_MOUSE;tr|Q14AA6|Q14AA6_MOUSE;tr|A6H622|A6H622_MOUSE;sp|Q61820|RANT_MOUSE	>tr|Q3ULW0|Q3ULW0_MOUSE Putative uncharacterized protein OS=Mus musculus GN=Ran PE=2 SV=1;>sp|P62827|RAN_MOUSE GTP-binding nuclear protein Ran OS=Mus musculus GN=Ran PE=1 SV=3;>tr|Q14AA6|Q14AA6_MOUSE MCG49183 OS=Mus musculus GN=1700009N14Rik PE=2 SV=1;>tr|	5	6	6	24.1	24.351	2.8172e-30	0.74699	1.0214	1.1491	1.0098	1.4001	0.98491	0.65919	1.009	1.0476	1.0973	1.4271	1.0236	0.71713	1.0509	0.86315	1.0093	1.2876	1.013	0.74029	1.0487	1.1526	1.0957	1.5247	1.0442	0.75285	1.122	0.65638	0.92613	0.86845	0.83163				30;1185;1737;2198;2606;2906
540	sp|P62830|RL23_MOUSE	>sp|P62830|RL23_MOUSE 60S ribosomal protein L23 OS=Mus musculus GN=Rpl23 PE=1 SV=1	1	1	1	7.1	14.865	0.0055783	NaN	NaN	NaN	NaN	NaN	NaN	NaN	NaN	NaN	NaN	NaN	NaN	NaN	NaN	NaN	NaN	NaN	NaN	NaN	NaN	NaN	NaN	NaN	NaN	NaN	NaN	NaN	NaN	NaN	NaN				1518
541	tr|Q3V3W9|Q3V3W9_MOUSE;tr|Q3U7U8|Q3U7U8_MOUSE;tr|C5H0E9|C5H0E9_MOUSE;tr|C5H0E8|C5H0E8_MOUSE;sp|P62835|RAP1A_MOUSE	>tr|Q3V3W9|Q3V3W9_MOUSE Putative uncharacterized protein OS=Mus musculus GN=Rap1a PE=2 SV=1;>tr|Q3U7U8|Q3U7U8_MOUSE Putative uncharacterized protein OS=Mus musculus GN=Rap1a PE=2 SV=1;>tr|C5H0E9|C5H0E9_MOUSE Rap1A-retro2 OS=Mus musculus GN=Rap1a PE=2 SV=1;	5	1	1	8.2	20.945	0.0011004	NaN	NaN	NaN	NaN	NaN	NaN	NaN	NaN	NaN	NaN	NaN	NaN	NaN	NaN	NaN	NaN	NaN	NaN	NaN	NaN	NaN	NaN	NaN	NaN	NaN	NaN	NaN	NaN	NaN	NaN				4848
542	tr|Q3UXS6|Q3UXS6_MOUSE;sp|P62843|RS15_MOUSE;tr|D3YTQ9|D3YTQ9_MOUSE;tr|Q3UK70|Q3UK70_MOUSE	>tr|Q3UXS6|Q3UXS6_MOUSE Putative uncharacterized protein OS=Mus musculus GN=Rps15 PE=2 SV=1;>sp|P62843|RS15_MOUSE 40S ribosomal protein S15 OS=Mus musculus GN=Rps15 PE=2 SV=2;>tr|D3YTQ9|D3YTQ9_MOUSE 40S ribosomal protein S15 OS=Mus musculus GN=Rps15 PE=2 S	4	3	3	28.2	14.701	1.1168e-17	NaN	NaN	NaN	NaN	NaN	NaN	NaN	NaN	NaN	NaN	NaN	NaN	NaN	NaN	NaN	NaN	NaN	NaN	0.51376	0.7658	0.92363	0.86868	1.748	1.0377	NaN	NaN	NaN	NaN	NaN	NaN				905;1592;2080
543	tr|Q58EA6|Q58EA6_MOUSE;sp|P62852|RS25_MOUSE;tr|E9Q7H0|E9Q7H0_MOUSE	>tr|Q58EA6|Q58EA6_MOUSE MCG10725, isoform CRA_a OS=Mus musculus GN=Rps25 PE=2 SV=1;>sp|P62852|RS25_MOUSE 40S ribosomal protein S25 OS=Mus musculus GN=Rps25 PE=1 SV=1	3	3	3	22.4	13.742	3.4855e-07	1.0192	1.2513	1.2766	1.1381	1.2359	0.91344	0.55257	0.91358	0.94307	0.9706	1.5993	1.0611	NaN	NaN	NaN	NaN	NaN	NaN	NaN	NaN	NaN	NaN	NaN	NaN	NaN	NaN	NaN	NaN	NaN	NaN				620;628;2448
544	tr|Q497N1|Q497N1_MOUSE;sp|P62855|RS26_MOUSE	>tr|Q497N1|Q497N1_MOUSE MCG18667 OS=Mus musculus GN=Rps26 PE=4 SV=1;>sp|P62855|RS26_MOUSE 40S ribosomal protein S26 OS=Mus musculus GN=Rps26 PE=2 SV=3	2	2	2	20.9	13.015	3.058e-07	0.88136	1.0131	1.034	0.99883	1.2479	1.0679	NaN	NaN	NaN	NaN	NaN	NaN	NaN	NaN	NaN	NaN	NaN	NaN	0.79872	1.0934	1.0385	1.0279	1.3485	0.97986	NaN	NaN	NaN	NaN	NaN	NaN				612;2859
545	tr|G3UYV7|G3UYV7_MOUSE;tr|Q059I1|Q059I1_MOUSE;sp|P62858|RS28_MOUSE	>tr|G3UYV7|G3UYV7_MOUSE 40S ribosomal protein S28 (Fragment) OS=Mus musculus GN=Rps28 PE=4 SV=1;>tr|Q059I1|Q059I1_MOUSE MCG22987, isoform CRA_a OS=Mus musculus GN=Rps28 PE=3 SV=1;>sp|P62858|RS28_MOUSE 40S ribosomal protein S28 OS=Mus musculus GN=Rps28 PE=2	3	1	1	21.4	6.3442	0.0010757	NaN	NaN	NaN	NaN	NaN	NaN	NaN	NaN	NaN	NaN	NaN	NaN	NaN	NaN	NaN	NaN	NaN	NaN	NaN	NaN	NaN	NaN	NaN	NaN	NaN	NaN	NaN	NaN	NaN	NaN				952
546	tr|Q497D7|Q497D7_MOUSE;tr|Q5PR15|Q5PR15_MOUSE;tr|Q58DZ3|Q58DZ3_MOUSE;sp|P62889|RL30_MOUSE	>tr|Q497D7|Q497D7_MOUSE Rpl30 protein OS=Mus musculus GN=Rpl30 PE=3 SV=1;>tr|Q5PR15|Q5PR15_MOUSE Rpl30 protein OS=Mus musculus GN=Rpl30 PE=3 SV=1;>tr|Q58DZ3|Q58DZ3_MOUSE MCG20799 OS=Mus musculus GN=Rpl30 PE=3 SV=1;>sp|P62889|RL30_MOUSE 60S ribosomal protei	4	1	1	7	12.656	0.00094329	0.91608	1.0429	1.1898	1.1506	1.282	1.0969	0.85369	1.0419	1.0114	1.0396	1.3599	1.1478	NaN	NaN	NaN	NaN	NaN	NaN	NaN	NaN	NaN	NaN	NaN	NaN	NaN	NaN	NaN	NaN	NaN	NaN				4024	622
547	tr|Q56A15|Q56A15_MOUSE;tr|G3UWG1|G3UWG1_MOUSE;sp|P62897|CYC_MOUSE	>tr|Q56A15|Q56A15_MOUSE Cytochrome c OS=Mus musculus GN=Cycs PE=2 SV=1;>tr|G3UWG1|G3UWG1_MOUSE MCG115977 OS=Mus musculus GN=Gm10108 PE=3 SV=1;>sp|P62897|CYC_MOUSE Cytochrome c, somatic OS=Mus musculus GN=Cycs PE=1 SV=2	3	2	2	14.3	11.605	5.2796e-39	NaN	NaN	NaN	NaN	NaN	NaN	0.67411	1.0485	1.2744	1.3496	1.8212	1.2725	NaN	NaN	NaN	NaN	NaN	NaN	NaN	NaN	1.718	1.6253	1.7529	1.1083	NaN	NaN	NaN	NaN	NaN	NaN				2295;4545
548	tr|Q9CY93|Q9CY93_MOUSE;tr|Q5M9K9|Q5M9K9_MOUSE;sp|P62900|RL31_MOUSE;tr|Q58DZ1|Q58DZ1_MOUSE	>tr|Q9CY93|Q9CY93_MOUSE Putative uncharacterized protein OS=Mus musculus GN=Rpl31 PE=2 SV=1;>tr|Q5M9K9|Q5M9K9_MOUSE MCG126194, isoform CRA_a OS=Mus musculus GN=Rpl31 PE=2 SV=1;>sp|P62900|RL31_MOUSE 60S ribosomal protein L31 OS=Mus musculus GN=Rpl31 PE=1 SV	4	5	5	29.6	14.411	8.1436e-165	0.9908	1.1253	1.4047	1.2815	1.4103	1.1086	NaN	NaN	NaN	NaN	NaN	NaN	NaN	NaN	NaN	NaN	NaN	NaN	0.63265	0.85355	1.0459	0.99076	1.6325	1.1058	0.73712	1.039	0.62247	0.82604	0.89247	0.85238				1132;2768;2905;3604;3737
549	tr|Q9D0A2|Q9D0A2_MOUSE;tr|Q5YLW3|Q5YLW3_MOUSE;tr|Q3UK56|Q3UK56_MOUSE;tr|Q3UCL7|Q3UCL7_MOUSE;sp|P62908|RS3_MOUSE;tr|Q9CZP6|Q9CZP6_MOUSE;tr|O89068|O89068_MOUSE;tr|D3YV43|D3YV43_MOUSE	>tr|Q9D0A2|Q9D0A2_MOUSE Putative uncharacterized protein OS=Mus musculus GN=Rps3 PE=2 SV=1;>tr|Q5YLW3|Q5YLW3_MOUSE Ribosomal protein S3 OS=Mus musculus GN=Rps3 PE=2 SV=1;>tr|Q3UK56|Q3UK56_MOUSE Putative uncharacterized protein OS=Mus musculus GN=Rps3 PE=2	8	5	5	31.7	26.64	2.7838e-70	0.61764	0.80777	1.0363	0.9871	1.3831	1.0068	0.58817	0.85746	0.86506	0.92326	1.446	1.0824	0.6402	0.86583	0.85085	1.0594	1.2941	1.0965	0.5964	0.8354	0.99664	0.92787	1.4259	0.99854	0.66494	0.95426	0.65126	0.96989	1.0094	1.039				532;1002;1204;1331;2224	623;3074;3075
550	tr|Q3UJS0|Q3UJS0_MOUSE;sp|P62918|RL8_MOUSE;tr|Q9Z237|Q9Z237_MOUSE;tr|Q3THC7|Q3THC7_MOUSE	>tr|Q3UJS0|Q3UJS0_MOUSE Putative uncharacterized protein OS=Mus musculus GN=Rpl8 PE=2 SV=1;>sp|P62918|RL8_MOUSE 60S ribosomal protein L8 OS=Mus musculus GN=Rpl8 PE=2 SV=2;>tr|Q9Z237|Q9Z237_MOUSE Ribosomal protein L8 (Fragment) OS=Mus musculus PE=2 SV=1;>tr	4	3	3	10.9	28.066	0	0.79964	1.0099	1.0763	1.0053	1.3317	0.97284	0.7716	1.0905	1.1057	1.1961	1.4394	1.0363	NaN	NaN	NaN	NaN	NaN	NaN	0.72329	0.98443	1.019	0.98541	1.3028	0.90213	0.66767	0.89074	0.78456	1.0323	1.1149	1.0632				371;372;451
551	tr|Q71V06|Q71V06_MOUSE;tr|Q810K5|Q810K5_MOUSE;tr|Q60951|Q60951_MOUSE;tr|Q3UBT1|Q3UBT1_MOUSE;sp|P62960|YBOX1_MOUSE;tr|A2BGG7|A2BGG7_MOUSE;tr|Q60950|Q60950_MOUSE;tr|Q497N3|Q497N3_MOUSE;sp|Q9Z2C8-2|YBOX2_MOUSE;tr|B2RUF0|B2RUF0_MOUSE;sp|Q9Z2C8|YBOX2_MOUSE;tr|Q8BRJ5|Q8BRJ5_MOUSE;tr|Q9CTL4|Q9CTL4_MOUSE	>tr|Q71V06|Q71V06_MOUSE Y box transcription factor (Fragment) OS=Mus musculus GN=Ybx1 PE=2 SV=1;>tr|Q810K5|Q810K5_MOUSE Y box protein 1 OS=Mus musculus GN=Ybx1 PE=2 SV=1;>tr|Q60951|Q60951_MOUSE MYB-1b OS=Mus musculus GN=Ybx1 PE=2 SV=1;>tr|Q3UBT1|Q3UBT1_MOU	13	9	7	41.5	33.546	0	0.81552	1.0604	1.0273	1.0051	1.1986	0.9345	0.7248	1.0423	0.86332	0.91584	1.1732	0.92369	0.81492	1.1421	0.84163	1.0004	1.0766	0.89815	0.78626	1.0442	1.0626	0.98204	1.3018	0.94486	0.9713	1.1333	0.75104	1.0489	0.81543	0.93313				922;1218;2765;2776;2836;3181;3182;3634;3635	624;625;626;627;3480
552	tr|Q8CEH8|Q8CEH8_MOUSE;tr|Q5SX50|Q5SX50_MOUSE;sp|P62962|PROF1_MOUSE;tr|Q3U7V7|Q3U7V7_MOUSE;tr|Q5SX49|Q5SX49_MOUSE;CON__P02584;tr|J3QMC2|J3QMC2_MOUSE	>tr|Q8CEH8|Q8CEH8_MOUSE Profilin OS=Mus musculus GN=Pfn1 PE=2 SV=1;>tr|Q5SX50|Q5SX50_MOUSE Profilin OS=Mus musculus GN=Pfn1 PE=2 SV=1;>sp|P62962|PROF1_MOUSE Profilin-1 OS=Mus musculus GN=Pfn1 PE=1 SV=2;>tr|Q3U7V7|Q3U7V7_MOUSE Profilin OS=Mus musculus GN=Pf	7	7	7	60	14.934	5.733e-70	0.75473	0.94795	1.0055	0.92131	1.3668	1.0125	0.68807	0.95975	0.91157	0.97892	1.3029	0.98307	0.68316	0.9917	0.92271	1.0326	1.2799	1.0203	0.80271	1.1059	1.0502	0.9958	1.4217	1.0902	0.77812	1.023	0.83408	1.1441	1.0555	1.0275				795;802;970;971;4303;4387;4538
553	sp|P62996|TRA2B_MOUSE;tr|F8WJG3|F8WJG3_MOUSE;tr|Q3TNU2|Q3TNU2_MOUSE;tr|Q5PR75|Q5PR75_MOUSE;sp|P62996-2|TRA2B_MOUSE	>sp|P62996|TRA2B_MOUSE Transformer-2 protein homolog beta OS=Mus musculus GN=Tra2b PE=2 SV=1;>tr|F8WJG3|F8WJG3_MOUSE Transformer-2 protein homolog beta OS=Mus musculus GN=Tra2b PE=2 SV=1;>tr|Q3TNU2|Q3TNU2_MOUSE Putative uncharacterized protein (Fragment) O	5	4	2	12.5	33.665	5.2031e-45	NaN	NaN	NaN	NaN	NaN	NaN	0.73014	0.90977	0.65018	0.77574	0.90049	0.78147	NaN	NaN	NaN	NaN	NaN	NaN	0.81843	1.0077	1.0437	0.94943	1.2273	0.99512	NaN	NaN	NaN	NaN	NaN	NaN				3622;3671;3806;4191	628;629;630;631;3076;3077
554	tr|Q3UHM0|Q3UHM0_MOUSE;sp|P63005-2|LIS1_MOUSE;tr|Q5SW18|Q5SW18_MOUSE;tr|Q3UH92|Q3UH92_MOUSE;tr|Q3UGR6|Q3UGR6_MOUSE;tr|Q3TJG1|Q3TJG1_MOUSE;tr|Q3TIK0|Q3TIK0_MOUSE;sp|P63005|LIS1_MOUSE;tr|Q5SW16|Q5SW16_MOUSE	>tr|Q3UHM0|Q3UHM0_MOUSE Platelet-activating factor acetylhydrolase IB subunit alpha OS=Mus musculus GN=Pafah1b1 PE=2 SV=1;>sp|P63005-2|LIS1_MOUSE Isoform 2 of Platelet-activating factor acetylhydrolase IB subunit alpha OS=Mus musculus GN=Pafah1b1;>tr|Q5SW1	9	2	2	8.4	44.487	1.7555e-32	0.77844	1.022	1.0839	1.0344	1.3605	0.98042	0.66571	0.99461	0.8858	0.92238	1.2708	0.91332	NaN	NaN	NaN	NaN	NaN	NaN	0.72377	0.98325	0.96834	0.89365	1.4125	0.97938	NaN	NaN	NaN	NaN	NaN	NaN				1364;2497
555	tr|G3UZ44|G3UZ44_MOUSE;sp|P63013-2|PRRX1_MOUSE;sp|P63013|PRRX1_MOUSE	>tr|G3UZ44|G3UZ44_MOUSE Paired mesoderm homeobox protein 1 OS=Mus musculus GN=Prrx1 PE=1 SV=1;>sp|P63013-2|PRRX1_MOUSE Isoform 2 of Paired mesoderm homeobox protein 1 OS=Mus musculus GN=Prrx1;>sp|P63013|PRRX1_MOUSE Paired mesoderm homeobox protein 1 OS=Mus	3	1	1	13.5	22.53	2.6836e-08	NaN	NaN	NaN	NaN	NaN	NaN	NaN	NaN	NaN	NaN	NaN	NaN	NaN	NaN	NaN	NaN	NaN	NaN	NaN	NaN	NaN	NaN	NaN	NaN	NaN	NaN	NaN	NaN	NaN	NaN				4036	632;633;3078
556	tr|Q3UBA6|Q3UBA6_MOUSE;tr|Q3TQ13|Q3TQ13_MOUSE;tr|Q3TH56|Q3TH56_MOUSE;sp|P63017|HSP7C_MOUSE;tr|Q3UDS0|Q3UDS0_MOUSE;tr|Q3ULM1|Q3ULM1_MOUSE;tr|Q504P4|Q504P4_MOUSE;tr|Q3U9L2|Q3U9L2_MOUSE;tr|Q3TF16|Q3TF16_MOUSE;tr|Q3TRH3|Q3TRH3_MOUSE;tr|Q3TEK2|Q3TEK2_MOUSE;tr|Q3TZJ3|Q3TZJ3_MOUSE;tr|Q3TB63|Q3TB63_MOUSE;tr|Q3KQJ4|Q3KQJ4_MOUSE;tr|Q3TH04|Q3TH04_MOUSE;tr|Q3UXU1|Q3UXU1_MOUSE;tr|D3Z5E2|D3Z5E2_MOUSE;tr|Q3UBR0…	>tr|Q3UBA6|Q3UBA6_MOUSE Putative uncharacterized protein OS=Mus musculus GN=Hspa8 PE=2 SV=1;>tr|Q3TQ13|Q3TQ13_MOUSE Putative uncharacterized protein OS=Mus musculus GN=Hspa8 PE=2 SV=1;>tr|Q3TH56|Q3TH56_MOUSE Putative uncharacterized protein OS=Mus musculus	24	20	16	41.5	70.898	0	0.85276	1.1188	1.1444	1.0251	1.2389	0.95109	0.74349	1.0918	0.97281	1.0404	1.2629	0.9567	0.76652	1.1015	0.91365	1.0114	1.2787	0.99528	0.79768	1.0399	1.1137	1.0412	1.3456	0.97727	0.78803	1.0749	0.72707	0.9981	0.93631	0.93198				473;709;1577;1603;1920;2655;3038;3042;3043;3072;3144;3465;3528;3965;4225;4379;4706;4728;4800;4937
557	sp|P63028|TCTP_MOUSE;tr|D3YU75|D3YU75_MOUSE	>sp|P63028|TCTP_MOUSE Translationally-controlled tumor protein OS=Mus musculus GN=Tpt1 PE=1 SV=1;>tr|D3YU75|D3YU75_MOUSE Translationally-controlled tumor protein OS=Mus musculus GN=Tpt1 PE=4 SV=1	2	4	4	25.6	19.462	1.446e-31	NaN	NaN	NaN	NaN	NaN	NaN	0.59261	1.014	1.0196	1.1288	1.6512	1.0934	NaN	NaN	NaN	NaN	NaN	NaN	NaN	NaN	NaN	NaN	NaN	NaN	NaN	NaN	NaN	NaN	NaN	NaN				563;655;1404;4854
558	sp|P63038|CH60_MOUSE;tr|D3Z2F2|D3Z2F2_MOUSE;sp|P63038-2|CH60_MOUSE;tr|D3Z7J9|D3Z7J9_MOUSE	>sp|P63038|CH60_MOUSE 60 kDa heat shock protein, mitochondrial OS=Mus musculus GN=Hspd1 PE=1 SV=1	4	16	16	34.9	60.955	3.1274e-271	0.70952	0.89048	1.0959	0.9683	1.3196	1.0117	0.81525	1.1148	1.0018	1.0502	1.2163	1.007	0.72234	1.0509	0.79169	0.94719	1.1157	0.88913	0.86699	1.0272	1.0422	0.98653	1.3655	0.95884	0.75838	1.0278	0.81744	1.123	1.0057	0.99546				236;290;1228;1623;1995;2144;2164;2225;2565;2608;2724;3437;4713;4825;4826;4973	634
559	tr|O35558|O35558_MOUSE;tr|Q3UF82|Q3UF82_MOUSE;sp|P63085|MK01_MOUSE	>tr|O35558|O35558_MOUSE ERK2 OS=Mus musculus GN=Erk2 PE=4 SV=1;>tr|Q3UF82|Q3UF82_MOUSE Putative uncharacterized protein OS=Mus musculus GN=Mapk1 PE=2 SV=1;>sp|P63085|MK01_MOUSE Mitogen-activated protein kinase 1 OS=Mus musculus GN=Mapk1 PE=1 SV=3	3	1	1	6.5	33.601	8.6565e-21	NaN	NaN	NaN	NaN	NaN	NaN	NaN	NaN	NaN	NaN	NaN	NaN	NaN	NaN	NaN	NaN	NaN	NaN	NaN	NaN	NaN	NaN	NaN	NaN	NaN	NaN	NaN	NaN	NaN	NaN				4739	3079;3481
560	tr|A2A610|A2A610_MOUSE;sp|P63094-3|GNAS2_MOUSE;sp|P63094|GNAS2_MOUSE;sp|Q6R0H7|GNAS1_MOUSE	>tr|A2A610|A2A610_MOUSE Guanine nucleotide-binding protein G(s) subunit alpha isoforms short OS=Mus musculus GN=Gnas PE=2 SV=1;>sp|P63094-3|GNAS2_MOUSE Isoform Gnas-3 of Guanine nucleotide-binding protein G(s) subunit alpha isoforms short OS=Mus musculus G	4	1	1	22	10.184	0.00010041	NaN	NaN	NaN	NaN	NaN	NaN	NaN	NaN	NaN	NaN	NaN	NaN	NaN	NaN	NaN	NaN	NaN	NaN	NaN	NaN	NaN	NaN	NaN	NaN	NaN	NaN	NaN	NaN	NaN	NaN				1936
561	sp|P63101|1433Z_MOUSE;tr|Q3UA58|Q3UA58_MOUSE;tr|D3YXN6|D3YXN6_MOUSE;tr|Q8BWN0|Q8BWN0_MOUSE;tr|D3YXF4|D3YXF4_MOUSE;tr|D3YW45|D3YW45_MOUSE	>sp|P63101|1433Z_MOUSE 14-3-3 protein zeta/delta OS=Mus musculus GN=Ywhaz PE=1 SV=1;>tr|Q3UA58|Q3UA58_MOUSE Putative uncharacterized protein (Fragment) OS=Mus musculus GN=Ywhaz PE=2 SV=1	6	13	9	58	27.771	0	0.75895	1.023	1.1088	1.0281	1.3783	1.0222	0.73131	0.94613	0.8916	0.95886	1.2353	1.021	0.68824	1.0531	0.80896	0.93553	1.1907	0.92991	0.81842	1.1344	0.99708	0.95574	1.4549	0.94926	0.73943	1.0018	0.68558	0.94187	0.9942	1.1292				706;818;1031;1176;1388;2095;2124;2335;2632;4448;4475;4996;5044	635;3080
562	tr|Q8C7C4|Q8C7C4_MOUSE;tr|Q8BNM0|Q8BNM0_MOUSE;tr|Q8BQ02|Q8BQ02_MOUSE;tr|Q6P202|Q6P202_MOUSE;tr|Q58EV5|Q58EV5_MOUSE;tr|Q497Z6|Q497Z6_MOUSE;tr|Q3UBK2|Q3UBK2_MOUSE;sp|P63158|HMGB1_MOUSE;tr|Q3UJK0|Q3UJK0_MOUSE;tr|D3YVC6|D3YVC6_MOUSE;tr|D3YZ18|D3YZ18_MOUSE;tr|Q8CH24|Q8CH24_MOUSE;tr|Q80YZ1|Q80YZ1_MOUSE	>tr|Q8C7C4|Q8C7C4_MOUSE Putative uncharacterized protein (Fragment) OS=Mus musculus PE=2 SV=1;>tr|Q8BNM0|Q8BNM0_MOUSE Putative uncharacterized protein (Fragment) OS=Mus musculus PE=2 SV=1;>tr|Q8BQ02|Q8BQ02_MOUSE Putative uncharacterized protein OS=Mus musc	13	6	6	30.9	20.303	5.0035e-26	0.73983	0.96415	1.1491	1.0085	1.4371	1.0387	0.70101	1.0323	0.98833	1.0332	1.4946	1.0497	NaN	NaN	NaN	NaN	NaN	NaN	0.74042	1.0104	1.1193	1.0576	1.4287	0.9694	NaN	NaN	NaN	NaN	NaN	NaN				1289;1396;1756;1930;2149;2408
563	tr|Q8BT45|Q8BT45_MOUSE;sp|P63166|SUMO1_MOUSE	>tr|Q8BT45|Q8BT45_MOUSE Putative uncharacterized protein OS=Mus musculus PE=4 SV=1;>sp|P63166|SUMO1_MOUSE Small ubiquitin-related modifier 1 OS=Mus musculus GN=Sumo1 PE=1 SV=1	2	1	1	45.7	3.8463	0.00023321	NaN	NaN	NaN	NaN	NaN	NaN	NaN	NaN	NaN	NaN	NaN	NaN	NaN	NaN	NaN	NaN	NaN	NaN	0.67155	1.0067	1.059	1.0273	1.6699	1.0588	NaN	NaN	NaN	NaN	NaN	NaN				3801	636
564	sp|P63242|IF5A1_MOUSE;tr|J3QPS8|J3QPS8_MOUSE;tr|Q8VHU9|Q8VHU9_MOUSE;sp|Q8BGY2|IF5A2_MOUSE	>sp|P63242|IF5A1_MOUSE Eukaryotic translation initiation factor 5A-1 OS=Mus musculus GN=Eif5a PE=1 SV=2;>tr|J3QPS8|J3QPS8_MOUSE Eukaryotic translation initiation factor 5A-1 OS=Mus musculus GN=Eif5a PE=1 SV=1	4	5	4	31.2	16.832	3.3774e-127	0.056442	0.072931	0.77547	0.7164	1.285	0.98242	0.56519	0.84646	0.78163	0.81717	1.5645	1.1098	NaN	NaN	NaN	NaN	NaN	NaN	0.62845	0.86368	1.2656	1.1846	1.489	1.0065	NaN	NaN	NaN	NaN	NaN	NaN				924;2512;2749;2806;3602
565	tr|Q6P3B4|Q6P3B4_MOUSE;sp|P63254|CRIP1_MOUSE	>tr|Q6P3B4|Q6P3B4_MOUSE Cysteine-rich protein 1 (Intestinal) OS=Mus musculus GN=Crip1 PE=4 SV=1;>sp|P63254|CRIP1_MOUSE Cysteine-rich protein 1 OS=Mus musculus GN=Crip1 PE=1 SV=2	2	1	1	11.7	8.6258	3.3227e-23	NaN	NaN	NaN	NaN	NaN	NaN	NaN	NaN	NaN	NaN	NaN	NaN	NaN	NaN	NaN	NaN	NaN	NaN	NaN	NaN	NaN	NaN	NaN	NaN	NaN	NaN	NaN	NaN	NaN	NaN				1309
566	tr|Q5M9L7|Q5M9L7_MOUSE;sp|P63276|RS17_MOUSE;tr|Q8BT90|Q8BT90_MOUSE;tr|Q3TK12|Q3TK12_MOUSE	>tr|Q5M9L7|Q5M9L7_MOUSE MCG15301, isoform CRA_a OS=Mus musculus GN=Rps17 PE=2 SV=1;>sp|P63276|RS17_MOUSE 40S ribosomal protein S17 OS=Mus musculus GN=Rps17 PE=1 SV=2;>tr|Q8BT90|Q8BT90_MOUSE Putative uncharacterized protein (Fragment) OS=Mus musculus GN=Rps	4	2	2	32.6	15.524	1.6562e-152	NaN	NaN	NaN	NaN	NaN	NaN	0.75236	0.98144	0.81811	0.8805	1.1117	0.86715	0.81943	1.2287	0.90289	1.095	1.1449	1.0187	0.81017	1.0905	0.96677	0.89092	1.0984	0.73287	0.69101	1.0061	0.6284	0.87058	0.89405	0.88197				722;2470	637;638
567	tr|Q8CFZ0|Q8CFZ0_MOUSE;tr|G3UYP0|G3UYP0_MOUSE;sp|P63280|UBC9_MOUSE	>tr|Q8CFZ0|Q8CFZ0_MOUSE SUMO-conjugating enzyme UBC9 OS=Mus musculus GN=Ube2i PE=4 SV=1;>tr|G3UYP0|G3UYP0_MOUSE SUMO-conjugating enzyme UBC9 (Fragment) OS=Mus musculus GN=Ube2i PE=2 SV=1;>sp|P63280|UBC9_MOUSE SUMO-conjugating enzyme UBC9 OS=Mus musculus GN	3	1	1	11.9	11.225	0.00079563	NaN	NaN	NaN	NaN	NaN	NaN	NaN	NaN	NaN	NaN	NaN	NaN	NaN	NaN	NaN	NaN	NaN	NaN	NaN	NaN	NaN	NaN	NaN	NaN	NaN	NaN	NaN	NaN	NaN	NaN				595
568	tr|Q6ZWZ6|Q6ZWZ6_MOUSE;sp|P63323|RS12_MOUSE	>tr|Q6ZWZ6|Q6ZWZ6_MOUSE 40S ribosomal protein S12 OS=Mus musculus GN=Rps12 PE=1 SV=1;>sp|P63323|RS12_MOUSE 40S ribosomal protein S12 OS=Mus musculus GN=Rps12 PE=1 SV=2	2	1	1	16.7	14.515	3.5563e-112	0.094163	0.12905	0.088832	0.085085	0.70165	0.51669	NaN	NaN	NaN	NaN	NaN	NaN	NaN	NaN	NaN	NaN	NaN	NaN	NaN	NaN	NaN	NaN	NaN	NaN	NaN	NaN	NaN	NaN	NaN	NaN				106
569	tr|Q3UW83|Q3UW83_MOUSE;tr|Q5M9K7|Q5M9K7_MOUSE;tr|Q3U9P0|Q3U9P0_MOUSE;sp|P63325|RS10_MOUSE	>tr|Q3UW83|Q3UW83_MOUSE 40S ribosomal protein S10 OS=Mus musculus GN=Rps10 PE=1 SV=1;>tr|Q5M9K7|Q5M9K7_MOUSE MCG21688 OS=Mus musculus GN=Rps10 PE=2 SV=1;>tr|Q3U9P0|Q3U9P0_MOUSE Putative uncharacterized protein OS=Mus musculus GN=Rps10 PE=2 SV=1;>sp|P63325|	4	1	1	4.5	18.371	1.8952e-33	NaN	NaN	NaN	NaN	NaN	NaN	0.66946	0.96354	1.0315	1.0726	1.4861	1.0699	NaN	NaN	NaN	NaN	NaN	NaN	0.67995	0.96323	1.1017	1.0358	1.6927	1.1855	NaN	NaN	NaN	NaN	NaN	NaN				1760
570	sp|P67778|PHB_MOUSE;tr|Q5SQG5|Q5SQG5_MOUSE;tr|Q3TV00|Q3TV00_MOUSE;tr|Q3V2K0|Q3V2K0_MOUSE	>sp|P67778|PHB_MOUSE Prohibitin OS=Mus musculus GN=Phb PE=1 SV=1;>tr|Q5SQG5|Q5SQG5_MOUSE Prohibitin (Fragment) OS=Mus musculus GN=Phb PE=1 SV=1	4	5	5	24.6	29.82	1.2531e-49	0.18535	0.20045	0.19199	0.18232	0.96936	0.84402	NaN	NaN	NaN	NaN	NaN	NaN	NaN	NaN	NaN	NaN	NaN	NaN	0.97105	1.1505	1.0198	0.94879	1.0322	0.83666	0.5249	1.0141	0.39923	0.65391	NaN	NaN				10;667;2858;3472;4869
571	tr|Q4VAG4|Q4VAG4_MOUSE;sp|P67984|RL22_MOUSE	>tr|Q4VAG4|Q4VAG4_MOUSE MCG12304 OS=Mus musculus GN=Rpl22 PE=2 SV=1;>sp|P67984|RL22_MOUSE 60S ribosomal protein L22 OS=Mus musculus GN=Rpl22 PE=1 SV=2	2	2	2	21.9	14.759	8.7498e-43	NaN	NaN	NaN	NaN	NaN	NaN	NaN	NaN	NaN	NaN	NaN	NaN	NaN	NaN	NaN	NaN	NaN	NaN	NaN	NaN	NaN	NaN	NaN	NaN	NaN	NaN	NaN	NaN	NaN	NaN				165;5023
572	sp|P68040|GBLP_MOUSE	>sp|P68040|GBLP_MOUSE Guanine nucleotide-binding protein subunit beta-2-like 1 OS=Mus musculus GN=Gnb2l1 PE=1 SV=3	1	4	4	12.3	35.076	1.4608e-85	NaN	NaN	NaN	NaN	NaN	NaN	0.63402	0.88906	0.89771	0.9777	1.4464	1.0889	0.68669	0.98355	0.88164	0.97816	1.3406	1.0501	0.86234	1.0837	0.98377	0.92082	1.1467	0.85242	0.7871	1.0068	0.77232	1.0602	0.95558	0.99683				541;569;1923;3267
573	sp|P68254-2|1433T_MOUSE;tr|A3KML3|A3KML3_MOUSE;sp|P68254|1433T_MOUSE;tr|F6YY69|F6YY69_MOUSE;tr|F6VW30|F6VW30_MOUSE	>sp|P68254-2|1433T_MOUSE Isoform 2 of 14-3-3 protein theta OS=Mus musculus GN=Ywhaq;>tr|A3KML3|A3KML3_MOUSE MCG126220 OS=Mus musculus GN=Ywhaq PE=2 SV=1;>sp|P68254|1433T_MOUSE 14-3-3 protein theta OS=Mus musculus GN=Ywhaq PE=1 SV=1;>tr|F6YY69|F6YY69_MOUSE	5	6	2	24.7	27.7	3.8183e-117	0.88435	1.042	1.1084	1.0623	1.2536	0.99926	0.90136	1.1018	0.94657	1.0172	1.033	0.91052	0.97646	1.3171	1.0426	1.1836	1.1457	0.97151	NaN	NaN	NaN	NaN	NaN	NaN	0.76989	1.0172	0.74015	1.006	0.84669	0.85093				449;818;1031;2095;2260;2335
574	sp|P68372|TBB4B_MOUSE;tr|Q9CVR0|Q9CVR0_MOUSE	>sp|P68372|TBB4B_MOUSE Tubulin beta-4B chain OS=Mus musculus GN=Tubb4b PE=1 SV=1;>tr|Q9CVR0|Q9CVR0_MOUSE Putative uncharacterized protein (Fragment) OS=Mus musculus GN=Tubb4b PE=2 SV=2	2	4	1	11.2	49.83	0	NaN	NaN	NaN	NaN	NaN	NaN	NaN	NaN	NaN	NaN	NaN	NaN	NaN	NaN	NaN	NaN	NaN	NaN	NaN	NaN	NaN	NaN	NaN	NaN	NaN	NaN	NaN	NaN	NaN	NaN	+			1118;1951;1957;3106
575	tr|Q52L87|Q52L87_MOUSE;tr|Q3TIZ0|Q3TIZ0_MOUSE;sp|P68373|TBA1C_MOUSE	>tr|Q52L87|Q52L87_MOUSE Tubulin, alpha 1C OS=Mus musculus GN=Tuba1c PE=2 SV=1;>tr|Q3TIZ0|Q3TIZ0_MOUSE Putative uncharacterized protein OS=Mus musculus GN=Tuba1c PE=2 SV=1;>sp|P68373|TBA1C_MOUSE Tubulin alpha-1C chain OS=Mus musculus GN=Tuba1c PE=1 SV=1	3	13	1	41	49.909	0	NaN	NaN	NaN	NaN	NaN	NaN	NaN	NaN	NaN	NaN	NaN	NaN	NaN	NaN	NaN	NaN	NaN	NaN	NaN	NaN	NaN	NaN	NaN	NaN	NaN	NaN	NaN	NaN	NaN	NaN	+			444;854;867;919;981;1148;1372;1913;2445;2881;3345;4577;4827	269;3009
576	tr|A1L0U3|A1L0U3_MOUSE;tr|A1L0V4|A1L0V4_MOUSE;tr|B9EI85|B9EI85_MOUSE;sp|P84228|H32_MOUSE;sp|P68433|H31_MOUSE;tr|E0CZ27|E0CZ27_MOUSE;tr|F8WI35|F8WI35_MOUSE;sp|P84244|H33_MOUSE;sp|P02301|H3C_MOUSE	>tr|A1L0U3|A1L0U3_MOUSE Histone H3 (Fragment) OS=Mus musculus GN=Hist1h3e PE=2 SV=1;>tr|A1L0V4|A1L0V4_MOUSE Histone H3 (Fragment) OS=Mus musculus GN=Hist1h3i PE=2 SV=1;>tr|B9EI85|B9EI85_MOUSE Histone H3 OS=Mus musculus GN=Hist2h3b PE=2 SV=1;>sp|P84228|H32_	9	4	4	18	15.029	3.4881e-12	0.83485	0.9761	1.1064	0.9889	1.36	1.0071	0.81082	0.99134	0.97207	1.0095	1.2275	1.0372	0.48942	0.80795	0.96891	1.0778	2.255	1.3395	0.41952	0.58283	1.813	1.6065	4.2927	2.7653	NaN	NaN	NaN	NaN	NaN	NaN				980;2268;3747;4383	639
577	sp|P68510|1433F_MOUSE	>sp|P68510|1433F_MOUSE 14-3-3 protein eta OS=Mus musculus GN=Ywhah PE=1 SV=2	1	7	4	29.7	28.211	4.221e-265	0.888	1.0591	1.0706	1.0035	1.2527	0.9725	0.69219	0.9238	0.83189	0.89081	1.1458	0.92504	0.96124	1.2762	1.1365	1.2612	1.1635	0.99883	0.6872	0.95166	0.99143	0.96018	1.4796	1.0095	0.72798	0.95301	0.85129	1.1595	1.036	1.0545				448;705;818;976;2204;2335;3118
578	tr|Q3TFE8|Q3TFE8_MOUSE;tr|Q7TSZ6|Q7TSZ6_MOUSE;sp|P70168|IMB1_MOUSE;tr|Q3UHW8|Q3UHW8_MOUSE	>tr|Q3TFE8|Q3TFE8_MOUSE Putative uncharacterized protein OS=Mus musculus GN=Kpnb1 PE=2 SV=1;>tr|Q7TSZ6|Q7TSZ6_MOUSE Karyopherin (Importin) beta 1 OS=Mus musculus GN=Kpnb1 PE=2 SV=1;>sp|P70168|IMB1_MOUSE Importin subunit beta-1 OS=Mus musculus GN=Kpnb1 PE=1	4	6	6	9.3	97.112	1.4368e-100	0.83787	0.98948	1.1606	1.025	1.7439	1.0355	0.71452	0.95128	0.86854	0.94067	1.1633	0.98413	0.75439	1.1745	1.0237	1.13	1.4971	1.0306	0.75321	0.8888	1.0821	1.0492	1.4804	1.0827	1.0459	1.2144	0.71482	0.98571	1.0534	1.2183				1253;2084;2479;2546;3077;4859
579	sp|P70227|ITPR3_MOUSE;tr|Q0IJ80|Q0IJ80_MOUSE	>sp|P70227|ITPR3_MOUSE Inositol 1,4,5-trisphosphate receptor type 3 OS=Mus musculus GN=Itpr3 PE=1 SV=3;>tr|Q0IJ80|Q0IJ80_MOUSE Itpr3 protein (Fragment) OS=Mus musculus GN=Itpr3 PE=2 SV=1	2	2	2	1.2	304.27	8.458e-09	0.85981	1.084	1.3554	1.3955	1.5252	1.2199	1.119	1.4576	1.0545	1.0965	0.93015	0.72881	0.7621	1.0371	0.92968	1.1441	1.2243	1.0612	0.83497	1.0372	0.93061	0.85865	1.0526	0.79412	0.86314	1.2124	0.73479	1.0503	0.88141	0.88791				2259;4961	640;641;642;643
580	sp|P70255-5|NFIC_MOUSE;tr|Q3UHA6|Q3UHA6_MOUSE;sp|P70255-3|NFIC_MOUSE;sp|P70255-2|NFIC_MOUSE;sp|P70255|NFIC_MOUSE;sp|P70255-4|NFIC_MOUSE;sp|P70255-7|NFIC_MOUSE;sp|P70255-6|NFIC_MOUSE	>sp|P70255-5|NFIC_MOUSE Isoform 5 of Nuclear factor 1 C-type OS=Mus musculus GN=Nfic;>tr|Q3UHA6|Q3UHA6_MOUSE Nuclear factor 1 OS=Mus musculus GN=Nfic PE=2 SV=1;>sp|P70255-3|NFIC_MOUSE Isoform 3 of Nuclear factor 1 C-type OS=Mus musculus GN=Nfic;>sp|P70255-	8	5	5	19.9	42.136	2.234e-21	0.67342	0.8745	0.92643	0.98847	1.3854	1.0836	0.79683	1.1456	1.0242	1.0486	1.2005	0.86182	0.70839	0.99254	0.83854	1	1.252	1.0212	0.7572	1.0365	1.0035	0.93582	1.2052	0.92588	NaN	NaN	NaN	NaN	NaN	NaN				1066;1716;3176;4139;4522	644;645;646;647;648;649;650;651;652;653
581	sp|P70257-2|NFIX_MOUSE;sp|P70257-1|NFIX_MOUSE;tr|D3YZ00|D3YZ00_MOUSE;sp|P70257|NFIX_MOUSE;tr|E9PUH7|E9PUH7_MOUSE;tr|Q5CZY4|Q5CZY4_MOUSE	>sp|P70257-2|NFIX_MOUSE Isoform NFIX2 of Nuclear factor 1 X-type OS=Mus musculus GN=Nfix;>sp|P70257-1|NFIX_MOUSE Isoform NFIX1 of Nuclear factor 1 X-type OS=Mus musculus GN=Nfix;>tr|D3YZ00|D3YZ00_MOUSE Nuclear factor 1 (Fragment) OS=Mus musculus GN=Nfix PE	6	1	1	3	44.637	0.004589	NaN	NaN	NaN	NaN	NaN	NaN	NaN	NaN	NaN	NaN	NaN	NaN	NaN	NaN	NaN	NaN	NaN	NaN	NaN	NaN	NaN	NaN	NaN	NaN	NaN	NaN	NaN	NaN	NaN	NaN				3982	654;3081
582	tr|A8Y5C3|A8Y5C3_MOUSE;tr|Q5SWV3|Q5SWV3_MOUSE;sp|P70271|PDLI4_MOUSE	>tr|A8Y5C3|A8Y5C3_MOUSE PDZ and LIM domain protein 4 (Fragment) OS=Mus musculus GN=Pdlim4 PE=1 SV=1;>tr|Q5SWV3|Q5SWV3_MOUSE PDZ and LIM domain protein 4 OS=Mus musculus GN=Pdlim4 PE=1 SV=1;>sp|P70271|PDLI4_MOUSE PDZ and LIM domain protein 4 OS=Mus musculus	3	3	3	20.7	13.099	2.5432e-24	1.2033	1.4202	1.3809	1.3825	1.1228	0.96926	0.92444	1.0855	0.8172	0.81613	0.91499	0.77596	0.99332	1.2765	1.0185	1.2219	1.0438	0.9456	0.99965	1.168	1.0619	0.99298	1.0955	0.88032	0.84889	1.0872	0.78222	1.1007	0.99796	1.1392				3682;3910;4378	655;656;657;658
583	tr|Q3UXH8|Q3UXH8_MOUSE;sp|P70288|HDAC2_MOUSE	>tr|Q3UXH8|Q3UXH8_MOUSE Putative uncharacterized protein (Fragment) OS=Mus musculus GN=Hdac2 PE=2 SV=1;>sp|P70288|HDAC2_MOUSE Histone deacetylase 2 OS=Mus musculus GN=Hdac2 PE=1 SV=1	2	1	1	11.6	32.169	0.00022225	NaN	NaN	NaN	NaN	NaN	NaN	NaN	NaN	NaN	NaN	NaN	NaN	NaN	NaN	NaN	NaN	NaN	NaN	NaN	NaN	NaN	NaN	NaN	NaN	NaN	NaN	NaN	NaN	NaN	NaN				2666	659
584	tr|B7ZCM1|B7ZCM1_MOUSE;tr|Q3THA8|Q3THA8_MOUSE;tr|Q684Q6|Q684Q6_MOUSE;tr|B7ZCL8|B7ZCL8_MOUSE;tr|A2AN84|A2AN84_MOUSE;tr|Q542P4|Q542P4_MOUSE;sp|P70290|EM55_MOUSE	>tr|B7ZCM1|B7ZCM1_MOUSE 55 kDa erythrocyte membrane protein (Fragment) OS=Mus musculus GN=Mpp1 PE=1 SV=2;>tr|Q3THA8|Q3THA8_MOUSE Putative uncharacterized protein OS=Mus musculus GN=Mpp1 PE=2 SV=1;>tr|Q684Q6|Q684Q6_MOUSE Membrane protein, palmitoylated (Fra	7	1	1	24.6	14.14	0.003356	NaN	NaN	NaN	NaN	NaN	NaN	NaN	NaN	NaN	NaN	NaN	NaN	NaN	NaN	NaN	NaN	NaN	NaN	NaN	NaN	NaN	NaN	NaN	NaN	NaN	NaN	NaN	NaN	NaN	NaN				3051	660
585	tr|Q5EBQ2|Q5EBQ2_MOUSE;tr|Q3TGC5|Q3TGC5_MOUSE;sp|P70296|PEBP1_MOUSE	>tr|Q5EBQ2|Q5EBQ2_MOUSE MCG7941, isoform CRA_f OS=Mus musculus GN=Pebp1 PE=2 SV=1;>tr|Q3TGC5|Q3TGC5_MOUSE Putative uncharacterized protein OS=Mus musculus GN=Pebp1 PE=2 SV=1;>sp|P70296|PEBP1_MOUSE Phosphatidylethanolamine-binding protein 1 OS=Mus musculus	3	1	1	13.9	20.83	4.818e-13	NaN	NaN	NaN	NaN	NaN	NaN	NaN	NaN	NaN	NaN	NaN	NaN	NaN	NaN	NaN	NaN	NaN	NaN	NaN	NaN	NaN	NaN	NaN	NaN	NaN	NaN	NaN	NaN	NaN	NaN				1437
586	tr|E9Q9X4|E9Q9X4_MOUSE;tr|Q8C5P3|Q8C5P3_MOUSE;sp|P70313|NOS3_MOUSE	>tr|E9Q9X4|E9Q9X4_MOUSE Nitric oxide synthase OS=Mus musculus GN=Nos3 PE=2 SV=1;>tr|Q8C5P3|Q8C5P3_MOUSE Nitric oxide synthase OS=Mus musculus GN=Nos3 PE=2 SV=1;>sp|P70313|NOS3_MOUSE Nitric oxide synthase, endothelial OS=Mus musculus GN=Nos3 PE=1 SV=4	3	1	1	0.8	122.09	0.021511	NaN	NaN	NaN	NaN	NaN	NaN	NaN	NaN	NaN	NaN	NaN	NaN	NaN	NaN	NaN	NaN	NaN	NaN	0.8193	0.98034	1.2127	1.139	1.5271	1.2429	NaN	NaN	NaN	NaN	NaN	NaN	+			455	661
587	tr|Q4VA43|Q4VA43_MOUSE;tr|Q3U043|Q3U043_MOUSE;sp|P70324-2|TBX3_MOUSE;tr|Q3ULL3|Q3ULL3_MOUSE;sp|P70324|TBX3_MOUSE	>tr|Q4VA43|Q4VA43_MOUSE Tbx3 protein OS=Mus musculus GN=Tbx3 PE=2 SV=1;>tr|Q3U043|Q3U043_MOUSE Putative uncharacterized protein OS=Mus musculus GN=Tbx3 PE=2 SV=1;>sp|P70324-2|TBX3_MOUSE Isoform 2 of T-box transcription factor TBX3 OS=Mus musculus GN=Tbx3;>	5	1	1	1.9	76.948	0.0051878	NaN	NaN	NaN	NaN	NaN	NaN	NaN	NaN	NaN	NaN	NaN	NaN	NaN	NaN	NaN	NaN	NaN	NaN	NaN	NaN	NaN	NaN	NaN	NaN	NaN	NaN	NaN	NaN	NaN	NaN				4374	662
588	tr|F8VPK5|F8VPK5_MOUSE;sp|P70336|ROCK2_MOUSE;sp|P70336-2|ROCK2_MOUSE;tr|Q3UEZ9|Q3UEZ9_MOUSE;tr|Q8CC95|Q8CC95_MOUSE;tr|Q6A035|Q6A035_MOUSE;tr|Q3UMT5|Q3UMT5_MOUSE	>tr|F8VPK5|F8VPK5_MOUSE Rho-associated protein kinase OS=Mus musculus GN=Rock2 PE=2 SV=1;>sp|P70336|ROCK2_MOUSE Rho-associated protein kinase 2 OS=Mus musculus GN=Rock2 PE=1 SV=1;>sp|P70336-2|ROCK2_MOUSE Isoform 2 of Rho-associated protein kinase 2 OS=Mus	7	2	2	1.7	160.61	5.5231e-06	NaN	NaN	NaN	NaN	NaN	NaN	NaN	NaN	NaN	NaN	NaN	NaN	NaN	NaN	NaN	NaN	NaN	NaN	NaN	NaN	NaN	NaN	NaN	NaN	NaN	NaN	NaN	NaN	NaN	NaN				1063;3037
589	tr|B0R1E3|B0R1E3_MOUSE;sp|P70349|HINT1_MOUSE	>tr|B0R1E3|B0R1E3_MOUSE Histidine triad nucleotide-binding protein 1 OS=Mus musculus GN=Hint1 PE=1 SV=1;>sp|P70349|HINT1_MOUSE Histidine triad nucleotide-binding protein 1 OS=Mus musculus GN=Hint1 PE=1 SV=3	2	1	1	11.8	13.438	1.7076e-09	NaN	NaN	NaN	NaN	NaN	NaN	NaN	NaN	NaN	NaN	NaN	NaN	NaN	NaN	NaN	NaN	NaN	NaN	NaN	NaN	NaN	NaN	NaN	NaN	NaN	NaN	NaN	NaN	NaN	NaN				349
590	tr|Q8BTQ1|Q8BTQ1_MOUSE;tr|Q3TT05|Q3TT05_MOUSE;tr|Q8BW03|Q8BW03_MOUSE;tr|Q8BVF8|Q8BVF8_MOUSE;tr|Q8BM84|Q8BM84_MOUSE;tr|Q3UFF9|Q3UFF9_MOUSE;sp|P70372|ELAV1_MOUSE	>tr|Q8BTQ1|Q8BTQ1_MOUSE Putative uncharacterized protein (Fragment) OS=Mus musculus GN=Elavl1 PE=2 SV=1;>tr|Q3TT05|Q3TT05_MOUSE Putative uncharacterized protein (Fragment) OS=Mus musculus GN=Elavl1 PE=2 SV=1;>tr|Q8BW03|Q8BW03_MOUSE Putative uncharacterized	7	1	1	4.6	33.757	4.8724e-11	NaN	NaN	NaN	NaN	NaN	NaN	NaN	NaN	NaN	NaN	NaN	NaN	NaN	NaN	NaN	NaN	NaN	NaN	0.78051	0.92474	1.6772	1.5604	2.0614	1.6709	NaN	NaN	NaN	NaN	NaN	NaN				2920	663;3482
591	tr|A8Y5I3|A8Y5I3_MOUSE;sp|P70388-2|RAD50_MOUSE;tr|Q5SV02|Q5SV02_MOUSE;sp|P70388|RAD50_MOUSE	>tr|A8Y5I3|A8Y5I3_MOUSE DNA repair protein RAD50 (Fragment) OS=Mus musculus GN=Rad50 PE=1 SV=1;>sp|P70388-2|RAD50_MOUSE Isoform 2 of DNA repair protein RAD50 OS=Mus musculus GN=Rad50;>tr|Q5SV02|Q5SV02_MOUSE DNA repair protein RAD50 OS=Mus musculus GN=Rad50	4	1	1	1.2	76.012	0.004511	NaN	NaN	NaN	NaN	NaN	NaN	NaN	NaN	NaN	NaN	NaN	NaN	NaN	NaN	NaN	NaN	NaN	NaN	NaN	NaN	NaN	NaN	NaN	NaN	NaN	NaN	NaN	NaN	NaN	NaN				2838
592	tr|Q4FE56|Q4FE56_MOUSE;sp|P70398|USP9X_MOUSE;tr|E9PWA9|E9PWA9_MOUSE;tr|Q8C7T5|Q8C7T5_MOUSE	>tr|Q4FE56|Q4FE56_MOUSE Ubiquitin carboxyl-terminal hydrolase OS=Mus musculus GN=Usp9x PE=1 SV=1;>sp|P70398|USP9X_MOUSE Probable ubiquitin carboxyl-terminal hydrolase FAF-X OS=Mus musculus GN=Usp9x PE=1 SV=2;>tr|E9PWA9|E9PWA9_MOUSE Probable ubiquitin carbo	4	2	2	1.3	290.21	8.4421e-109	NaN	NaN	NaN	NaN	NaN	NaN	NaN	NaN	NaN	NaN	NaN	NaN	NaN	NaN	NaN	NaN	NaN	NaN	0.74374	1.0015	1.1205	1.1093	1.5792	1.1667	NaN	NaN	NaN	NaN	NaN	NaN				794;2376
593	sp|P70399-3|TP53B_MOUSE;sp|P70399|TP53B_MOUSE;tr|A2AU89|A2AU89_MOUSE;tr|A2AU91|A2AU91_MOUSE;tr|Q3UG49|Q3UG49_MOUSE;tr|Q8BLA0|Q8BLA0_MOUSE;tr|A2AU90|A2AU90_MOUSE;sp|P70399-2|TP53B_MOUSE;tr|Q8BZ87|Q8BZ87_MOUSE;tr|Q3V1P7|Q3V1P7_MOUSE;tr|Q8C0U1|Q8C0U1_MOUSE	>sp|P70399-3|TP53B_MOUSE Isoform 3 of Tumor suppressor p53-binding protein 1 OS=Mus musculus GN=Tp53bp1;>sp|P70399|TP53B_MOUSE Tumor suppressor p53-binding protein 1 OS=Mus musculus GN=Tp53bp1 PE=1 SV=2;>tr|A2AU89|A2AU89_MOUSE Tumor suppressor p53-binding	11	7	7	8.2	206.96	2.4683e-174	0.80279	1.0538	1.0464	1.0798	1.3829	1.0331	0.7453	0.90791	0.93722	1.0094	1.2256	0.92671	0.69663	0.97233	0.78909	0.97106	1.0598	0.87109	0.82763	0.97378	1.0185	0.95476	1.2543	0.92238	NaN	NaN	NaN	NaN	NaN	NaN				2431;2643;3432;3662;3815;4393;4518	664;665;666;667;668;669;670;671;672;673;674;3082
594	tr|Q6PB99|Q6PB99_MOUSE;sp|P70429-2|EVL_MOUSE;tr|F8WJB9|F8WJB9_MOUSE;tr|E9PVP4|E9PVP4_MOUSE;sp|P70429|EVL_MOUSE	>tr|Q6PB99|Q6PB99_MOUSE Ena-vasodilator stimulated phosphoprotein OS=Mus musculus GN=Evl PE=2 SV=1;>sp|P70429-2|EVL_MOUSE Isoform 1 of Ena/VASP-like protein OS=Mus musculus GN=Evl;>tr|F8WJB9|F8WJB9_MOUSE Ena/VASP-like protein OS=Mus musculus GN=Evl PE=1 SV	5	1	1	3.6	42.092	0.0036349	NaN	NaN	NaN	NaN	NaN	NaN	NaN	NaN	NaN	NaN	NaN	NaN	NaN	NaN	NaN	NaN	NaN	NaN	NaN	NaN	NaN	NaN	NaN	NaN	NaN	NaN	NaN	NaN	NaN	NaN				4116	675
595	tr|Q3TG37|Q3TG37_MOUSE;sp|P70441|NHRF1_MOUSE;tr|Q9R1A1|Q9R1A1_MOUSE	>tr|Q3TG37|Q3TG37_MOUSE Putative uncharacterized protein OS=Mus musculus GN=Slc9a3r1 PE=2 SV=1;>sp|P70441|NHRF1_MOUSE Na(+)/H(+) exchange regulatory cofactor NHE-RF1 OS=Mus musculus GN=Slc9a3r1 PE=1 SV=3	3	3	3	11.5	38.6	1.4213e-11	0.74482	1.0111	1.1103	1.0921	1.3329	1.0495	0.68315	1.0116	0.94554	1.0098	1.7379	1.2413	0.67472	0.99597	0.84957	1.0473	1.2955	1.0576	0.77931	1.069	0.9971	0.95208	1.2183	0.86628	NaN	NaN	NaN	NaN	NaN	NaN				3765;3766;3833	676;677;678;679
596	tr|D6RJ29|D6RJ29_MOUSE;sp|P70452|STX4_MOUSE	>tr|D6RJ29|D6RJ29_MOUSE Syntaxin-4 OS=Mus musculus GN=Stx4a PE=1 SV=1;>sp|P70452|STX4_MOUSE Syntaxin-4 OS=Mus musculus GN=Stx4 PE=1 SV=1	2	1	1	27.7	5.3828	3.3939e-43	NaN	NaN	NaN	NaN	NaN	NaN	NaN	NaN	NaN	NaN	NaN	NaN	0.76602	0.97049	0.82588	1.0325	1.1561	1.052	0.77026	0.89293	1.045	0.96517	1.3093	1.057	NaN	NaN	NaN	NaN	NaN	NaN				3280	680
597	sp|P70662-2|LDB1_MOUSE;tr|D3Z1C5|D3Z1C5_MOUSE;sp|P70662-3|LDB1_MOUSE;sp|P70662|LDB1_MOUSE	>sp|P70662-2|LDB1_MOUSE Isoform 2 of LIM domain-binding protein 1 OS=Mus musculus GN=Ldb1;>tr|D3Z1C5|D3Z1C5_MOUSE LIM domain-binding protein 1 OS=Mus musculus GN=Ldb1 PE=2 SV=1;>sp|P70662-3|LDB1_MOUSE Isoform 3 of LIM domain-binding protein 1 OS=Mus muscul	4	1	1	6.6	36.798	1.2615e-05	NaN	NaN	NaN	NaN	NaN	NaN	NaN	NaN	NaN	NaN	NaN	NaN	NaN	NaN	NaN	NaN	NaN	NaN	0.77885	1.1485	1.1285	0.99984	1.4144	0.93961	NaN	NaN	NaN	NaN	NaN	NaN				2195	681;682;3083
598	sp|Q60817|NACA_MOUSE;sp|P70670|NACAM_MOUSE;tr|Q3UK68|Q3UK68_MOUSE	>sp|Q60817|NACA_MOUSE Nascent polypeptide-associated complex subunit alpha OS=Mus musculus GN=Naca PE=1 SV=1;>sp|P70670|NACAM_MOUSE Nascent polypeptide-associated complex subunit alpha, muscle-specific form OS=Mus musculus GN=Naca PE=1 SV=2;>tr|Q3UK68|Q3UK	3	2	2	14	23.384	0	NaN	NaN	NaN	NaN	NaN	NaN	NaN	NaN	NaN	NaN	NaN	NaN	NaN	NaN	NaN	NaN	NaN	NaN	NaN	NaN	NaN	NaN	NaN	NaN	NaN	NaN	NaN	NaN	NaN	NaN				1880;2969
599	sp|P70677|CASP3_MOUSE	>sp|P70677|CASP3_MOUSE Caspase-3 OS=Mus musculus GN=Casp3 PE=1 SV=1	1	1	1	2.9	31.474	0.0071515	NaN	NaN	NaN	NaN	NaN	NaN	NaN	NaN	NaN	NaN	NaN	NaN	NaN	NaN	NaN	NaN	NaN	NaN	NaN	NaN	NaN	NaN	NaN	NaN	NaN	NaN	NaN	NaN	NaN	NaN				3963	683
600	sp|P70698|PYRG1_MOUSE;sp|P70303-3|PYRG2_MOUSE;sp|P70303-2|PYRG2_MOUSE;sp|P70303|PYRG2_MOUSE	>sp|P70698|PYRG1_MOUSE CTP synthase 1 OS=Mus musculus GN=Ctps1 PE=1 SV=2;>sp|P70303-3|PYRG2_MOUSE Isoform 3 of CTP synthase 2 OS=Mus musculus GN=Ctps2;>sp|P70303-2|PYRG2_MOUSE Isoform 2 of CTP synthase 2 OS=Mus musculus GN=Ctps2;>sp|P70303|PYRG2_MOUSE CTP	4	2	2	5.6	66.682	2.875e-06	NaN	NaN	NaN	NaN	NaN	NaN	0.65762	0.91503	0.81203	0.84474	1.2535	0.93005	NaN	NaN	NaN	NaN	NaN	NaN	NaN	NaN	NaN	NaN	NaN	NaN	NaN	NaN	NaN	NaN	NaN	NaN				225;3931	684;685;686;687
601	tr|Q3UDB1|Q3UDB1_MOUSE;tr|Q8C5Q5|Q8C5Q5_MOUSE;tr|Q3UIJ0|Q3UIJ0_MOUSE;tr|Q3TJN2|Q3TJN2_MOUSE;tr|Q3TIJ7|Q3TIJ7_MOUSE;sp|P80313|TCPH_MOUSE;tr|Q3THH8|Q3THH8_MOUSE;tr|Q3TET0|Q3TET0_MOUSE	>tr|Q3UDB1|Q3UDB1_MOUSE Putative uncharacterized protein (Fragment) OS=Mus musculus GN=Cct7 PE=2 SV=1;>tr|Q8C5Q5|Q8C5Q5_MOUSE Putative uncharacterized protein OS=Mus musculus GN=Cct7 PE=2 SV=1;>tr|Q3UIJ0|Q3UIJ0_MOUSE Putative uncharacterized protein OS=Mus	8	7	7	18.9	52.904	6.8339e-98	0.94834	1.2058	1.1663	1.0677	1.2256	0.92005	0.74924	0.91606	0.92021	0.95565	1.5491	1.084	NaN	NaN	NaN	NaN	NaN	NaN	0.71892	0.98017	1.0392	1.0195	1.2932	0.90375	NaN	NaN	NaN	NaN	NaN	NaN				418;1308;1391;2762;3482;4208;4500
602	tr|Q542X7|Q542X7_MOUSE;sp|P80314|TCPB_MOUSE;tr|Q9JJD8|Q9JJD8_MOUSE	>tr|Q542X7|Q542X7_MOUSE Chaperonin subunit 2 (Beta), isoform CRA_a OS=Mus musculus GN=Cct2 PE=2 SV=1;>sp|P80314|TCPB_MOUSE T-complex protein 1 subunit beta OS=Mus musculus GN=Cct2 PE=1 SV=4;>tr|Q9JJD8|Q9JJD8_MOUSE Brain cDNA, clone MNCb-1272, similar to Mu	3	8	8	21.7	57.477	2.6988e-163	2.7686	2.9279	3.6273	3.1572	1.2413	0.94364	0.6972	1.0028	0.87876	0.95174	1.3294	1.048	0.77123	1.0244	0.93902	1.0426	1.2769	1.0965	0.68149	0.86146	1.0685	1.0361	1.465	1.2304	0.63114	0.85536	0.62987	0.87751	1.0021	0.99182				462;897;1235;1529;1911;2667;2850;4926
603	tr|Q564F4|Q564F4_MOUSE;tr|Q3TII0|Q3TII0_MOUSE;sp|P80315|TCPD_MOUSE;tr|G5E839|G5E839_MOUSE;tr|Q3UJZ8|Q3UJZ8_MOUSE;tr|G3UYW5|G3UYW5_MOUSE;tr|G3UXF3|G3UXF3_MOUSE;tr|G3UXG2|G3UXG2_MOUSE	>tr|Q564F4|Q564F4_MOUSE T-complex protein 1 subunit delta OS=Mus musculus GN=Cct4 PE=2 SV=1;>tr|Q3TII0|Q3TII0_MOUSE T-complex protein 1 subunit delta OS=Mus musculus GN=Cct4 PE=2 SV=1;>sp|P80315|TCPD_MOUSE T-complex protein 1 subunit delta OS=Mus musculus	8	4	4	8.5	58.066	1.2618e-13	0.8904	1.0675	1.0514	0.96142	1.308	0.95371	0.59944	0.8646	0.78771	0.85196	1.4314	1.041	NaN	NaN	NaN	NaN	NaN	NaN	NaN	NaN	NaN	NaN	NaN	NaN	NaN	NaN	NaN	NaN	NaN	NaN				1266;1374;3886;4753
604	sp|P80316|TCPE_MOUSE;tr|E0CZA1|E0CZA1_MOUSE	>sp|P80316|TCPE_MOUSE T-complex protein 1 subunit epsilon OS=Mus musculus GN=Cct5 PE=1 SV=1	2	3	3	7.6	59.623	2.2191e-25	NaN	NaN	NaN	NaN	NaN	NaN	0.54881	0.84815	0.76909	0.77032	1.2967	0.90729	NaN	NaN	NaN	NaN	NaN	NaN	NaN	NaN	NaN	NaN	NaN	NaN	NaN	NaN	NaN	NaN	NaN	NaN				1597;1846;2412
605	tr|Q52KG9|Q52KG9_MOUSE;tr|Q3TIX8|Q3TIX8_MOUSE;tr|Q3TI05|Q3TI05_MOUSE;sp|P80317|TCPZ_MOUSE;tr|E9QPA6|E9QPA6_MOUSE;tr|Q3TW97|Q3TW97_MOUSE;tr|Q3TI62|Q3TI62_MOUSE	>tr|Q52KG9|Q52KG9_MOUSE Chaperonin containing Tcp1, subunit 6a (Zeta) OS=Mus musculus GN=Cct6a PE=2 SV=1;>tr|Q3TIX8|Q3TIX8_MOUSE Putative uncharacterized protein OS=Mus musculus GN=Cct6a PE=2 SV=1;>tr|Q3TI05|Q3TI05_MOUSE Chaperonin containing Tcp1, subunit	7	3	3	10.5	58.076	2.1907e-71	0.2536	0.34403	NaN	NaN	NaN	NaN	NaN	NaN	NaN	NaN	NaN	NaN	NaN	NaN	NaN	NaN	NaN	NaN	0.81243	1.0936	1.0884	1.1002	1.2902	0.98524	NaN	NaN	NaN	NaN	NaN	NaN				567;1921;4761
606	tr|Q3U4U6|Q3U4U6_MOUSE;sp|P80318|TCPG_MOUSE;tr|E9Q133|E9Q133_MOUSE;tr|Q3U0I3|Q3U0I3_MOUSE;tr|Q3UJP4|Q3UJP4_MOUSE;tr|Q3TBM6|Q3TBM6_MOUSE;tr|F6Q609|F6Q609_MOUSE;tr|Q9R1U1|Q9R1U1_MOUSE;tr|F6ZVG8|F6ZVG8_MOUSE	>tr|Q3U4U6|Q3U4U6_MOUSE Chaperonin containing Tcp1, subunit 3 (Gamma) OS=Mus musculus GN=Cct3 PE=2 SV=1;>sp|P80318|TCPG_MOUSE T-complex protein 1 subunit gamma OS=Mus musculus GN=Cct3 PE=1 SV=1;>tr|E9Q133|E9Q133_MOUSE T-complex protein 1 subunit gamma OS=M	9	10	10	18	60.629	4.8191e-95	0.91811	1.147	1.2954	1.1646	1.3846	0.97009	0.60512	0.87423	0.87519	0.93719	1.5294	1.0667	0.65811	0.97237	0.99486	1.0464	1.5285	1.1457	0.77031	1.0367	0.97073	0.88601	1.2599	0.95484	NaN	NaN	NaN	NaN	NaN	NaN				984;986;1865;1996;2121;2165;2319;3158;3457;4935
607	tr|O88970|O88970_MOUSE;tr|Q3U2I0|Q3U2I0_MOUSE;sp|P81122|IRS2_MOUSE	>tr|O88970|O88970_MOUSE Insulin receptor substrate-2 (Fragment) OS=Mus musculus GN=Irs2 PE=4 SV=1;>tr|Q3U2I0|Q3U2I0_MOUSE Putative uncharacterized protein (Fragment) OS=Mus musculus GN=Irs2 PE=2 SV=1;>sp|P81122|IRS2_MOUSE Insulin receptor substrate 2 OS=Mu	3	1	1	1.6	75.251	0.00079172	NaN	NaN	NaN	NaN	NaN	NaN	NaN	NaN	NaN	NaN	NaN	NaN	NaN	NaN	NaN	NaN	NaN	NaN	NaN	NaN	NaN	NaN	NaN	NaN	NaN	NaN	NaN	NaN	NaN	NaN				1753	688
608	tr|Q8BIM2|Q8BIM2_MOUSE;tr|F6WBP9|F6WBP9_MOUSE;tr|A5CVE4|A5CVE4_MOUSE;sp|P83093|STIM2_MOUSE;tr|I1E4X8|I1E4X8_MOUSE;tr|B7ZN44|B7ZN44_MOUSE;tr|B2RQE3|B2RQE3_MOUSE	>tr|Q8BIM2|Q8BIM2_MOUSE Putative uncharacterized protein (Fragment) OS=Mus musculus GN=Stim2 PE=2 SV=2;>tr|F6WBP9|F6WBP9_MOUSE Stromal interaction molecule 2 (Fragment) OS=Mus musculus GN=Stim2 PE=1 SV=1;>tr|A5CVE4|A5CVE4_MOUSE MCG1293 OS=Mus musculus GN=S	7	1	1	2.9	42.329	0.00015835	NaN	NaN	NaN	NaN	NaN	NaN	NaN	NaN	NaN	NaN	NaN	NaN	0.75247	0.94284	0.74811	0.94054	0.97698	0.88564	NaN	NaN	NaN	NaN	NaN	NaN	NaN	NaN	NaN	NaN	NaN	NaN				3984	689;690;691;692
609	tr|Q7TPR2|Q7TPR2_MOUSE;sp|P83741-4|WNK1_MOUSE;tr|Q6SLK2|Q6SLK2_MOUSE;sp|P83741-5|WNK1_MOUSE;sp|P83741|WNK1_MOUSE;sp|P83741-2|WNK1_MOUSE;sp|P83741-3|WNK1_MOUSE	>tr|Q7TPR2|Q7TPR2_MOUSE Wnk1 protein (Fragment) OS=Mus musculus GN=Wnk1 PE=2 SV=1;>sp|P83741-4|WNK1_MOUSE Isoform 4 of Serine/threonine-protein kinase WNK1 OS=Mus musculus GN=Wnk1;>tr|Q6SLK2|Q6SLK2_MOUSE Protein kinase lysine deficient 1 OS=Mus musculus GN	7	1	1	6.2	18.275	0.00030595	NaN	NaN	NaN	NaN	NaN	NaN	NaN	NaN	NaN	NaN	NaN	NaN	NaN	NaN	NaN	NaN	NaN	NaN	NaN	NaN	NaN	NaN	NaN	NaN	NaN	NaN	NaN	NaN	NaN	NaN				3974	693
610	tr|Q5M9P1|Q5M9P1_MOUSE;sp|P83882|RL36A_MOUSE	>tr|Q5M9P1|Q5M9P1_MOUSE MCG115063, isoform CRA_a OS=Mus musculus GN=Rpl36a PE=2 SV=1;>sp|P83882|RL36A_MOUSE 60S ribosomal protein L36a OS=Mus musculus GN=Rpl36a PE=1 SV=2	2	2	2	17	12.441	3.8988e-10	NaN	NaN	NaN	NaN	NaN	NaN	0.77162	1.1609	1.2971	1.3233	1.7829	1.1683	NaN	NaN	NaN	NaN	NaN	NaN	0.72606	1.0285	1.0299	0.96829	1.4032	0.98274	NaN	NaN	NaN	NaN	NaN	NaN				1393;1679
611	sp|P83917|CBX1_MOUSE;tr|Q7TPM0|Q7TPM0_MOUSE;tr|Q9CYJ8|Q9CYJ8_MOUSE	>sp|P83917|CBX1_MOUSE Chromobox protein homolog 1 OS=Mus musculus GN=Cbx1 PE=1 SV=1;>tr|Q7TPM0|Q7TPM0_MOUSE Cbx1 protein OS=Mus musculus GN=Cbx1 PE=2 SV=1;>tr|Q9CYJ8|Q9CYJ8_MOUSE Chromobox homolog 1 (Drosophila HP1 beta), isoform CRA_a OS=Mus musculus GN=C	3	2	2	14.1	21.418	1.3135e-44	NaN	NaN	NaN	NaN	NaN	NaN	NaN	NaN	NaN	NaN	NaN	NaN	NaN	NaN	NaN	NaN	NaN	NaN	0.66177	0.98807	1.0821	1.0484	1.5491	0.9824	NaN	NaN	NaN	NaN	NaN	NaN				83;3060	694
612	sp|P83940|ELOC_MOUSE	>sp|P83940|ELOC_MOUSE Transcription elongation factor B polypeptide 1 OS=Mus musculus GN=Tceb1 PE=1 SV=1	1	1	1	8.9	12.473	0.0038648	NaN	NaN	NaN	NaN	NaN	NaN	NaN	NaN	NaN	NaN	NaN	NaN	NaN	NaN	NaN	NaN	NaN	NaN	NaN	NaN	NaN	NaN	NaN	NaN	NaN	NaN	NaN	NaN	NaN	NaN				973
613	tr|Q4FZH7|Q4FZH7_MOUSE;sp|P84089|ERH_MOUSE;tr|G3UW85|G3UW85_MOUSE	>tr|Q4FZH7|Q4FZH7_MOUSE Enhancer of rudimentary homolog OS=Mus musculus GN=Erh PE=3 SV=1;>sp|P84089|ERH_MOUSE Enhancer of rudimentary homolog OS=Mus musculus GN=Erh PE=1 SV=1;>tr|G3UW85|G3UW85_MOUSE Enhancer of rudimentary homolog OS=Mus musculus GN=Erh PE	3	2	2	21.2	12.259	1.0382e-70	NaN	NaN	NaN	NaN	NaN	NaN	0.7053	1.0228	1.1749	1.2801	1.6585	1.2171	NaN	NaN	NaN	NaN	NaN	NaN	NaN	NaN	NaN	NaN	NaN	NaN	NaN	NaN	NaN	NaN	NaN	NaN				88;3950
614	tr|Q3TWV4|Q3TWV4_MOUSE;tr|Q5FWI9|Q5FWI9_MOUSE;tr|Q3TH69|Q3TH69_MOUSE;sp|P84091|AP2M1_MOUSE;tr|Q6A0C9|Q6A0C9_MOUSE;tr|Q3UCW9|Q3UCW9_MOUSE	>tr|Q3TWV4|Q3TWV4_MOUSE AP-2 complex subunit mu OS=Mus musculus GN=Ap2m1 PE=2 SV=1;>tr|Q5FWI9|Q5FWI9_MOUSE Adaptor protein complex AP-2, mu1 OS=Mus musculus GN=Ap2m1 PE=2 SV=1;>tr|Q3TH69|Q3TH69_MOUSE Putative uncharacterized protein OS=Mus musculus GN=Ap2m	6	2	2	7.6	49.389	1.3291e-05	NaN	NaN	NaN	NaN	NaN	NaN	NaN	NaN	NaN	NaN	NaN	NaN	0.76402	1.052	0.93438	1.0507	1.2438	1.0438	NaN	NaN	NaN	NaN	NaN	NaN	NaN	NaN	NaN	NaN	NaN	NaN				937;1964	3084
615	tr|Q3UDZ1|Q3UDZ1_MOUSE;sp|P84096|RHOG_MOUSE	>tr|Q3UDZ1|Q3UDZ1_MOUSE Ras homolog gene family, member G OS=Mus musculus GN=Rhog PE=2 SV=1;>sp|P84096|RHOG_MOUSE Rho-related GTP-binding protein RhoG OS=Mus musculus GN=Rhog PE=2 SV=1	2	1	1	9.9	21.308	1.4106e-10	NaN	NaN	NaN	NaN	NaN	NaN	NaN	NaN	NaN	NaN	NaN	NaN	NaN	NaN	NaN	NaN	NaN	NaN	NaN	NaN	NaN	NaN	NaN	NaN	NaN	NaN	NaN	NaN	NaN	NaN				2457
616	tr|A2A547|A2A547_MOUSE;tr|Q5I0T8|Q5I0T8_MOUSE;sp|P84099|RL19_MOUSE	>tr|A2A547|A2A547_MOUSE Ribosomal protein L19 OS=Mus musculus GN=Rpl19 PE=3 SV=1;>tr|Q5I0T8|Q5I0T8_MOUSE Ribosomal protein L19 OS=Mus musculus GN=Rpl19 PE=2 SV=1;>sp|P84099|RL19_MOUSE 60S ribosomal protein L19 OS=Mus musculus GN=Rpl19 PE=1 SV=1	3	2	2	9.3	23.247	1.9068e-28	NaN	NaN	NaN	NaN	NaN	NaN	0.88326	1.1383	1.1209	1.1933	1.2716	1.0455	NaN	NaN	NaN	NaN	NaN	NaN	NaN	NaN	NaN	NaN	NaN	NaN	NaN	NaN	NaN	NaN	NaN	NaN				2323;4997
617	tr|Q3U781|Q3U781_MOUSE;sp|P84104-2|SRSF3_MOUSE;tr|Q9D6W4|Q9D6W4_MOUSE;sp|P84104|SRSF3_MOUSE;tr|A2A4X6|A2A4X6_MOUSE	>tr|Q3U781|Q3U781_MOUSE MCG21131, isoform CRA_a OS=Mus musculus GN=Srsf3 PE=1 SV=1;>sp|P84104-2|SRSF3_MOUSE Isoform Short of Serine/arginine-rich splicing factor 3 OS=Mus musculus GN=Srsf3;>tr|Q9D6W4|Q9D6W4_MOUSE Putative uncharacterized protein OS=Mus mus	5	2	2	13.7	14.203	2.6915e-86	0.67801	0.86095	1.0549	0.95429	1.5175	1.0902	0.79786	1.1481	1.023	1.0629	1.3877	1.027	NaN	NaN	NaN	NaN	NaN	NaN	0.77999	1.0821	1.1077	1.0657	1.5303	1.0271	NaN	NaN	NaN	NaN	NaN	NaN				5001;5002
618	tr|I7HLV2|I7HLV2_MOUSE;tr|Q3THJ6|Q3THJ6_MOUSE;sp|Q6ZWV3|RL10_MOUSE;sp|P86048|RL10L_MOUSE	>tr|I7HLV2|I7HLV2_MOUSE 60S ribosomal protein L10 (Fragment) OS=Mus musculus GN=Rpl10 PE=4 SV=1;>tr|Q3THJ6|Q3THJ6_MOUSE Putative uncharacterized protein OS=Mus musculus PE=2 SV=1;>sp|Q6ZWV3|RL10_MOUSE 60S ribosomal protein L10 OS=Mus musculus GN=Rpl10 PE=1	4	1	1	6	23.072	5.1165e-05	0.76389	0.93185	1.1562	1.0463	1.4906	1.0917	0.78511	1.0647	1.258	1.3043	1.5463	1.1824	NaN	NaN	NaN	NaN	NaN	NaN	NaN	NaN	NaN	NaN	NaN	NaN	NaN	NaN	NaN	NaN	NaN	NaN				1219
619	tr|Q3UK39|Q3UK39_MOUSE;sp|P97310|MCM2_MOUSE;tr|Q3UJN1|Q3UJN1_MOUSE	>tr|Q3UK39|Q3UK39_MOUSE Putative uncharacterized protein OS=Mus musculus GN=Mcm2 PE=2 SV=1;>sp|P97310|MCM2_MOUSE DNA replication licensing factor MCM2 OS=Mus musculus GN=Mcm2 PE=1 SV=3;>tr|Q3UJN1|Q3UJN1_MOUSE Putative uncharacterized protein OS=Mus musculu	3	6	6	6	101.93	0	0.79472	0.95904	0.98346	0.96502	1.217	1.0567	0.80416	1.0265	1.0151	1.0252	1.2935	1.1133	0.8199	1.0153	0.83163	0.95938	1.0462	0.94455	0.88607	1.0482	1.1388	1.0702	1.2851	1.0342	0.86783	1.135	0.74775	1.0444	0.9051	1.0266				133;1420;1982;3493;3568;3657	695;696;697;698;699;700;701;702;703;3085
620	tr|Q3ULG5|Q3ULG5_MOUSE;tr|Q542I2|Q542I2_MOUSE;tr|Q3UC10|Q3UC10_MOUSE;sp|P97311|MCM6_MOUSE;tr|Q8C5L1|Q8C5L1_MOUSE	>tr|Q3ULG5|Q3ULG5_MOUSE Putative uncharacterized protein OS=Mus musculus GN=Mcm6 PE=2 SV=1;>tr|Q542I2|Q542I2_MOUSE Minichromosome maintenance deficient 6 (MIS5 homolog, S. pombe) (S. cerevisiae), isoform CRA_b OS=Mus musculus GN=Mcm6 PE=2 SV=1;>tr|Q3UC10|Q	5	3	3	8.6	89.783	7.075e-103	NaN	NaN	NaN	NaN	NaN	NaN	0.81346	1.052	0.92162	0.97632	1.1197	0.9173	NaN	NaN	NaN	NaN	NaN	NaN	0.84588	1.0486	1.0792	1.0418	1.3638	1.0513	NaN	NaN	NaN	NaN	NaN	NaN				95;1183;4808	704;705;706
621	tr|Q4FJX4|Q4FJX4_MOUSE;sp|P97315|CSRP1_MOUSE	>tr|Q4FJX4|Q4FJX4_MOUSE Csrp1 protein OS=Mus musculus GN=Csrp1 PE=2 SV=1;>sp|P97315|CSRP1_MOUSE Cysteine and glycine-rich protein 1 OS=Mus musculus GN=Csrp1 PE=1 SV=3	2	2	2	19.2	20.583	2.6469e-68	NaN	NaN	NaN	NaN	NaN	NaN	NaN	NaN	NaN	NaN	NaN	NaN	NaN	NaN	NaN	NaN	NaN	NaN	NaN	NaN	NaN	NaN	NaN	NaN	NaN	NaN	NaN	NaN	NaN	NaN				1297;1622	707
622	sp|P97329|KI20A_MOUSE	>sp|P97329|KI20A_MOUSE Kinesin-like protein KIF20A OS=Mus musculus GN=Kif20a PE=2 SV=1	1	1	1	1.2	99.875	0.0011769	NaN	NaN	NaN	NaN	NaN	NaN	NaN	NaN	NaN	NaN	NaN	NaN	NaN	NaN	NaN	NaN	NaN	NaN	NaN	NaN	NaN	NaN	NaN	NaN	NaN	NaN	NaN	NaN	NaN	NaN				1802	708;709
623	tr|Q564F3|Q564F3_MOUSE;tr|Q3UJU5|Q3UJU5_MOUSE;tr|Q3UAC2|Q3UAC2_MOUSE;tr|Q3U5P8|Q3U5P8_MOUSE;tr|D3Z6C3|D3Z6C3_MOUSE;sp|P97351|RS3A_MOUSE;tr|Q9D1S3|Q9D1S3_MOUSE;tr|D3Z7W7|D3Z7W7_MOUSE	>tr|Q564F3|Q564F3_MOUSE 40S ribosomal protein S3a OS=Mus musculus GN=Rps3a1 PE=2 SV=1;>tr|Q3UJU5|Q3UJU5_MOUSE 40S ribosomal protein S3a OS=Mus musculus GN=Rps3a1 PE=2 SV=1;>tr|Q3UAC2|Q3UAC2_MOUSE 40S ribosomal protein S3a OS=Mus musculus GN=Rps3a1 PE=2 SV=	8	7	7	27.7	29.885	5.9683e-41	0.91294	1.1001	1.2388	1.114	1.3923	0.98218	0.70838	1.0157	0.90629	0.97979	1.3843	1.047	NaN	NaN	NaN	NaN	NaN	NaN	NaN	NaN	NaN	NaN	NaN	NaN	NaN	NaN	NaN	NaN	NaN	NaN				69;1124;1857;2302;2446;2493;4702
624	tr|E9QAJ7|E9QAJ7_MOUSE;tr|Q8CBV1|Q8CBV1_MOUSE;sp|P97360|ETV6_MOUSE	>tr|E9QAJ7|E9QAJ7_MOUSE Transcription factor ETV6 (Fragment) OS=Mus musculus GN=Etv6 PE=2 SV=1;>tr|Q8CBV1|Q8CBV1_MOUSE Putative uncharacterized protein OS=Mus musculus GN=Etv6 PE=2 SV=1;>sp|P97360|ETV6_MOUSE Transcription factor ETV6 OS=Mus musculus GN=Etv	3	1	1	8.9	18.462	0.00043511	NaN	NaN	NaN	NaN	NaN	NaN	0.81812	0.99772	0.69707	0.76076	0.87217	0.69848	NaN	NaN	NaN	NaN	NaN	NaN	1.0101	1.1904	1.0434	1.014	1.1262	0.95815	NaN	NaN	NaN	NaN	NaN	NaN				1999	710;3086;3483
625	tr|Q3U6X7|Q3U6X7_MOUSE;sp|P97377-2|CDK2_MOUSE;tr|Q3UGB9|Q3UGB9_MOUSE;tr|Q3U307|Q3U307_MOUSE;sp|P97377|CDK2_MOUSE	>tr|Q3U6X7|Q3U6X7_MOUSE Cyclin-dependent kinase 2, isoform CRA_b OS=Mus musculus GN=Cdk2 PE=2 SV=1;>sp|P97377-2|CDK2_MOUSE Isoform CDK2-alpha of Cyclin-dependent kinase 2 OS=Mus musculus GN=Cdk2;>tr|Q3UGB9|Q3UGB9_MOUSE Putative uncharacterized protein OS=M	5	2	1	9.1	33.887	1.3716e-59	NaN	NaN	NaN	NaN	NaN	NaN	NaN	NaN	NaN	NaN	NaN	NaN	NaN	NaN	NaN	NaN	NaN	NaN	NaN	NaN	NaN	NaN	NaN	NaN	NaN	NaN	NaN	NaN	NaN	NaN				658;1900	3014;3474
626	tr|Q3U931|Q3U931_MOUSE;tr|Q542W3|Q542W3_MOUSE;sp|P97379-2|G3BP2_MOUSE;tr|Q3U541|Q3U541_MOUSE;sp|P97379|G3BP2_MOUSE;tr|Q3U6B1|Q3U6B1_MOUSE	>tr|Q3U931|Q3U931_MOUSE Putative uncharacterized protein OS=Mus musculus GN=G3bp2 PE=2 SV=1;>tr|Q542W3|Q542W3_MOUSE GTPase activating protein (SH3 domain) binding protein 2 OS=Mus musculus GN=G3bp2 PE=2 SV=1;>sp|P97379-2|G3BP2_MOUSE Isoform B of Ras GTPase	6	1	1	2.9	50.647	3.2473e-07	NaN	NaN	NaN	NaN	NaN	NaN	NaN	NaN	NaN	NaN	NaN	NaN	NaN	NaN	NaN	NaN	NaN	NaN	NaN	NaN	NaN	NaN	NaN	NaN	NaN	NaN	NaN	NaN	NaN	NaN				4767
627	tr|S4R1F2|S4R1F2_MOUSE;tr|Q9R0V2|Q9R0V2_MOUSE;tr|Q8BSL2|Q8BSL2_MOUSE;tr|F7ANV6|F7ANV6_MOUSE;tr|D3Z0S1|D3Z0S1_MOUSE;tr|Q7TMN7|Q7TMN7_MOUSE;sp|P97429|ANXA4_MOUSE	>tr|S4R1F2|S4R1F2_MOUSE Annexin OS=Mus musculus GN=Anxa4 PE=3 SV=1;>tr|Q9R0V2|Q9R0V2_MOUSE Annexin OS=Mus musculus GN=Anxa4 PE=2 SV=1;>tr|Q8BSL2|Q8BSL2_MOUSE Annexin OS=Mus musculus GN=Anxa4 PE=2 SV=1;>tr|F7ANV6|F7ANV6_MOUSE Annexin (Fragment) OS=Mus muscu	7	1	1	6.1	21.867	0.00032334	NaN	NaN	NaN	NaN	NaN	NaN	0.68714	0.99409	0.97832	1.0648	1.4168	1.0371	NaN	NaN	NaN	NaN	NaN	NaN	NaN	NaN	NaN	NaN	NaN	NaN	NaN	NaN	NaN	NaN	NaN	NaN				530
628	sp|P97434-4|MPRIP_MOUSE;tr|F6RND9|F6RND9_MOUSE;sp|P97434|MPRIP_MOUSE;sp|P97434-5|MPRIP_MOUSE;tr|F6XZM9|F6XZM9_MOUSE;tr|F6S5I0|F6S5I0_MOUSE;sp|P97434-3|MPRIP_MOUSE;sp|P97434-2|MPRIP_MOUSE;tr|Q5SWZ5|Q5SWZ5_MOUSE;tr|Q8CHC7|Q8CHC7_MOUSE;tr|Q8C8T6|Q8C8T6_MOUSE	>sp|P97434-4|MPRIP_MOUSE Isoform 4 of Myosin phosphatase Rho-interacting protein OS=Mus musculus GN=Mprip;>tr|F6RND9|F6RND9_MOUSE Myosin phosphatase Rho-interacting protein (Fragment) OS=Mus musculus GN=Mprip PE=1 SV=1;>sp|P97434|MPRIP_MOUSE Myosin phospha	11	4	4	5.7	112.7	7.9198e-18	0.86412	0.74362	1.5982	1.5308	1.8851	1.326	0.89955	1.1831	0.79861	0.827	0.88932	0.72099	0.75628	0.91545	0.74786	0.82973	0.83626	0.78957	0.77383	0.95653	1.046	0.94977	1.2539	0.94934	0.9561	1.2777	0.90808	1.2908	0.96579	0.94005				110;1038;3999;4002	711;712;713;714;715;716;717;3087
629	sp|P97450|ATP5J_MOUSE	>sp|P97450|ATP5J_MOUSE ATP synthase-coupling factor 6, mitochondrial OS=Mus musculus GN=Atp5j PE=1 SV=1	1	1	1	13	12.496	4.6301e-06	NaN	NaN	NaN	NaN	NaN	NaN	NaN	NaN	NaN	NaN	NaN	NaN	NaN	NaN	NaN	NaN	NaN	NaN	NaN	NaN	NaN	NaN	NaN	NaN	NaN	NaN	NaN	NaN	NaN	NaN				1147
630	sp|P97454|SMAD5_MOUSE	>sp|P97454|SMAD5_MOUSE Mothers against decapentaplegic homolog 5 OS=Mus musculus GN=Smad5 PE=1 SV=2	1	1	1	3.4	52.172	1.1021e-05	NaN	NaN	NaN	NaN	NaN	NaN	NaN	NaN	NaN	NaN	NaN	NaN	NaN	NaN	NaN	NaN	NaN	NaN	NaN	NaN	NaN	NaN	NaN	NaN	NaN	NaN	NaN	NaN	NaN	NaN				4880	718;719
631	tr|Q3UNA7|Q3UNA7_MOUSE;tr|Q3TEF1|Q3TEF1_MOUSE;sp|P97494|GSH1_MOUSE	>tr|Q3UNA7|Q3UNA7_MOUSE Putative uncharacterized protein OS=Mus musculus GN=Gclc PE=2 SV=1;>tr|Q3TEF1|Q3TEF1_MOUSE Glutamate-cysteine ligase, catalytic subunit, isoform CRA_c OS=Mus musculus GN=Gclc PE=2 SV=1;>sp|P97494|GSH1_MOUSE Glutamate--cysteine ligas	3	1	1	3.1	72.585	0.00049182	NaN	NaN	NaN	NaN	NaN	NaN	NaN	NaN	NaN	NaN	NaN	NaN	NaN	NaN	NaN	NaN	NaN	NaN	NaN	NaN	NaN	NaN	NaN	NaN	NaN	NaN	NaN	NaN	NaN	NaN				629
632	tr|Q3UZD0|Q3UZD0_MOUSE;tr|D3Z1X8|D3Z1X8_MOUSE;sp|P97496-2|SMRC1_MOUSE;tr|Q3UNN4|Q3UNN4_MOUSE;tr|Q3UPK0|Q3UPK0_MOUSE;tr|Q3UMX0|Q3UMX0_MOUSE;sp|P97496|SMRC1_MOUSE	>tr|Q3UZD0|Q3UZD0_MOUSE SWI/SNF complex subunit SMARCC1 OS=Mus musculus GN=Smarcc1 PE=1 SV=1;>tr|D3Z1X8|D3Z1X8_MOUSE SWI/SNF complex subunit SMARCC1 OS=Mus musculus GN=Smarcc1 PE=1 SV=1;>sp|P97496-2|SMRC1_MOUSE Isoform 2 of SWI/SNF complex subunit SMARCC1	7	2	2	3.3	54.75	4.5605e-07	NaN	NaN	NaN	NaN	NaN	NaN	NaN	NaN	NaN	NaN	NaN	NaN	NaN	NaN	NaN	NaN	NaN	NaN	0.6289	0.85002	0.91948	0.91653	1.4106	1.0272	NaN	NaN	NaN	NaN	NaN	NaN				2237;3578	720;721
633	tr|Q3TSE3|Q3TSE3_MOUSE;tr|F7B3B8|F7B3B8_MOUSE;sp|P97767-2|EYA1_MOUSE;tr|Q8C9D0|Q8C9D0_MOUSE;tr|Q6PAJ8|Q6PAJ8_MOUSE;tr|Q6NXW1|Q6NXW1_MOUSE;sp|P97767|EYA1_MOUSE	>tr|Q3TSE3|Q3TSE3_MOUSE Putative uncharacterized protein (Fragment) OS=Mus musculus GN=Eya1 PE=2 SV=1;>tr|F7B3B8|F7B3B8_MOUSE Eyes absent homolog 1 OS=Mus musculus GN=Eya1 PE=2 SV=2;>sp|P97767-2|EYA1_MOUSE Isoform 2 of Eyes absent homolog 1 OS=Mus musculus	7	1	1	3.9	40.104	0.016722	NaN	NaN	NaN	NaN	NaN	NaN	NaN	NaN	NaN	NaN	NaN	NaN	NaN	NaN	NaN	NaN	NaN	NaN	NaN	NaN	NaN	NaN	NaN	NaN	NaN	NaN	NaN	NaN	NaN	NaN	+			2953	722
634	tr|Q5PXT3|Q5PXT3_MOUSE;tr|Q549F9|Q549F9_MOUSE;tr|Q3UMN7|Q3UMN7_MOUSE;sp|P97801|SMN_MOUSE;tr|Q5PXT5|Q5PXT5_MOUSE;tr|Q5PXT4|Q5PXT4_MOUSE;tr|D6RI18|D6RI18_MOUSE	>tr|Q5PXT3|Q5PXT3_MOUSE Survival of motor neuron OS=Mus musculus GN=Smn1 PE=2 SV=1;>tr|Q549F9|Q549F9_MOUSE Survival motor neuron 1, isoform CRA_a OS=Mus musculus GN=Smn1 PE=2 SV=1;>tr|Q3UMN7|Q3UMN7_MOUSE Putative uncharacterized protein OS=Mus musculus GN=	7	3	3	56.1	7.0056	0	0.85905	1.1514	1.0763	1.1299	1.2414	0.94538	0.88271	1.1484	0.93351	0.99256	1.091	0.88445	0.83727	1.0719	0.90386	1.1629	1.091	0.94023	0.89594	1.1525	1.1465	1.1176	1.2294	0.9078	0.96521	1.2421	0.77909	1.0849	0.7478	0.83565				256;1573;3556	723;724;725;726;3088
635	sp|P97825|HN1_MOUSE	>sp|P97825|HN1_MOUSE Hematological and neurological expressed 1 protein OS=Mus musculus GN=Hn1 PE=1 SV=3	1	1	1	9.7	16.08	4.7567e-214	0.66572	0.89979	1.0563	1.0811	1.6804	1.3011	0.71758	1.0532	1.1428	1.1808	1.4119	1.0131	NaN	NaN	NaN	NaN	NaN	NaN	0.6435	0.90072	1.0249	1.0004	1.5817	1.0871	NaN	NaN	NaN	NaN	NaN	NaN				4115	727;728;729
636	tr|Q3UR88|Q3UR88_MOUSE;sp|P97855|G3BP1_MOUSE;tr|Q571F9|Q571F9_MOUSE	>tr|Q3UR88|Q3UR88_MOUSE Putative uncharacterized protein OS=Mus musculus GN=G3bp1 PE=2 SV=1;>sp|P97855|G3BP1_MOUSE Ras GTPase-activating protein-binding protein 1 OS=Mus musculus GN=G3bp1 PE=1 SV=1;>tr|Q571F9|Q571F9_MOUSE MKIAA4115 protein (Fragment) OS=Mu	3	4	4	22.3	43.516	2.7783e-234	0.74006	0.99851	0.9512	0.99914	1.2008	1.052	0.68441	0.96839	0.85163	0.94068	1.1925	0.96033	0.75644	0.96785	0.83553	1.0629	1.127	1.0209	0.85003	1.0131	1.0519	0.99356	1.2231	0.98808	0.76404	1.0156	0.61458	0.91155	0.79435	0.892				2899;3105;4401;5058	730;731;732;3089
637	tr|Q8BN68|Q8BN68_MOUSE;tr|Q8C434|Q8C434_MOUSE;tr|Q6GSP7|Q6GSP7_MOUSE;sp|P97863-3|NFIB_MOUSE;tr|A2BG76|A2BG76_MOUSE;sp|P97863-2|NFIB_MOUSE;tr|I7HIP8|I7HIP8_MOUSE;tr|A2BG75|A2BG75_MOUSE;tr|A2BG77|A2BG77_MOUSE;sp|P97863|NFIB_MOUSE	>tr|Q8BN68|Q8BN68_MOUSE Nuclear factor 1 OS=Mus musculus PE=2 SV=1;>tr|Q8C434|Q8C434_MOUSE Nuclear factor 1 OS=Mus musculus GN=Nfib PE=2 SV=1;>tr|Q6GSP7|Q6GSP7_MOUSE Nuclear factor 1 OS=Mus musculus GN=Nfib PE=2 SV=1;>sp|P97863-3|NFIB_MOUSE Isoform 3 of Nu	10	2	2	11.3	45.647	1.0047e-05	NaN	NaN	NaN	NaN	NaN	NaN	NaN	NaN	NaN	NaN	NaN	NaN	NaN	NaN	NaN	NaN	NaN	NaN	0.61694	0.84484	0.83907	0.84773	1.4462	1.0728	NaN	NaN	NaN	NaN	NaN	NaN				2217;4583	733;734;735;3090
638	tr|A0PJG9|A0PJG9_MOUSE;sp|P97868-2|RBBP6_MOUSE;sp|P97868|RBBP6_MOUSE	>tr|A0PJG9|A0PJG9_MOUSE Rbbp6 protein (Fragment) OS=Mus musculus GN=Rbbp6 PE=2 SV=1;>sp|P97868-2|RBBP6_MOUSE Isoform 2 of E3 ubiquitin-protein ligase RBBP6 OS=Mus musculus GN=Rbbp6;>sp|P97868|RBBP6_MOUSE E3 ubiquitin-protein ligase RBBP6 OS=Mus musculus GN	3	1	1	4.6	64.723	0.0028223	NaN	NaN	NaN	NaN	NaN	NaN	NaN	NaN	NaN	NaN	NaN	NaN	NaN	NaN	NaN	NaN	NaN	NaN	NaN	NaN	NaN	NaN	NaN	NaN	NaN	NaN	NaN	NaN	NaN	NaN				4749	736;3091
639	tr|F6TQN9|F6TQN9_MOUSE;tr|E9QL31|E9QL31_MOUSE;sp|P98078-2|DAB2_MOUSE;sp|P98078|DAB2_MOUSE;tr|Q3TRI2|Q3TRI2_MOUSE;tr|E9PX84|E9PX84_MOUSE;tr|Q3TRE6|Q3TRE6_MOUSE;tr|Q3TMQ2|Q3TMQ2_MOUSE;sp|P98078-3|DAB2_MOUSE	>tr|F6TQN9|F6TQN9_MOUSE Disabled homolog 2 (Fragment) OS=Mus musculus GN=Dab2 PE=1 SV=1;>tr|E9QL31|E9QL31_MOUSE Disabled homolog 2 OS=Mus musculus GN=Dab2 PE=1 SV=1;>sp|P98078-2|DAB2_MOUSE Isoform p93 of Disabled homolog 2 OS=Mus musculus GN=Dab2;>sp|P9807	9	2	2	5	67.774	5.7946e-12	NaN	NaN	NaN	NaN	NaN	NaN	0.73222	1.0096	2.8971	3.027	4.1283	3.3356	NaN	NaN	NaN	NaN	NaN	NaN	0.81254	1.1206	2.1434	1.9678	2.4959	1.6812	NaN	NaN	NaN	NaN	NaN	NaN				1303;4325	737
640	sp|P99024|TBB5_MOUSE;tr|Q80ZV2|Q80ZV2_MOUSE;tr|Q9DCR1|Q9DCR1_MOUSE;tr|Q99J49|Q99J49_MOUSE;sp|Q9D6F9|TBB4A_MOUSE;sp|Q7TMM9|TBB2A_MOUSE;sp|Q9ERD7|TBB3_MOUSE;tr|D5MR34|D5MR34_MOUSE;tr|Q9CUN8|Q9CUN8_MOUSE;tr|Q9CRT0|Q9CRT0_MOUSE;tr|Q3U9U3|Q3U9U3_MOUSE;tr|Q3UMM1|Q3UMM1_MOUSE;sp|Q922F4|TBB6_MOUSE	>sp|P99024|TBB5_MOUSE Tubulin beta-5 chain OS=Mus musculus GN=Tubb5 PE=1 SV=1;>tr|Q80ZV2|Q80ZV2_MOUSE Tubb5 protein (Fragment) OS=Mus musculus GN=Tubb5 PE=2 SV=1;>tr|Q9DCR1|Q9DCR1_MOUSE Putative uncharacterized protein (Fragment) OS=Mus musculus GN=Tubb4b	13	6	3	18.5	49.67	0	0.84751	1.1057	1.1083	1.0278	1.3097	0.97003	0.71808	1.0395	0.97701	1.0672	1.3972	1.0119	0.74988	1.0933	0.94606	1.0488	1.2341	0.96102	0.7427	1.0314	1.1218	1.0849	1.4987	1.0169	0.7236	0.98067	0.77386	1.0632	1.0373	1.0267				248;1118;1951;1997;2626;3106
641	sp|P99027|RLA2_MOUSE	>sp|P99027|RLA2_MOUSE 60S acidic ribosomal protein P2 OS=Mus musculus GN=Rplp2 PE=1 SV=3	1	6	6	91.3	11.651	0	0.849	1.0549	1.1659	1.061	1.4589	1.01	0.68349	0.96324	0.93978	0.98187	1.314	1.0178	0.71708	1.0293	0.83953	0.97082	1.2514	0.95062	0.7463	1.0163	1.0677	0.99539	1.4521	1.0041	0.74979	1.0673	0.75448	1.0204	1.0673	1.0337				1933;2085;2347;2847;4844;5080	738;739;740
642	sp|P99029-2|PRDX5_MOUSE;tr|Q3UWS9|Q3UWS9_MOUSE;tr|Q3U7H9|Q3U7H9_MOUSE;sp|P99029|PRDX5_MOUSE;tr|Q9JHL8|Q9JHL8_MOUSE;tr|G3UZJ4|G3UZJ4_MOUSE;tr|Q9D6X2|Q9D6X2_MOUSE;tr|H3BJQ7|H3BJQ7_MOUSE	>sp|P99029-2|PRDX5_MOUSE Isoform Cytoplasmic+peroxisomal of Peroxiredoxin-5, mitochondrial OS=Mus musculus GN=Prdx5;>tr|Q3UWS9|Q3UWS9_MOUSE Putative uncharacterized protein (Fragment) OS=Mus musculus GN=Prdx5 PE=2 SV=1;>tr|Q3U7H9|Q3U7H9_MOUSE Putative unch	8	2	2	19.8	17.015	8.6251e-18	NaN	NaN	NaN	NaN	NaN	NaN	0.75315	1.0915	0.97577	1.046	1.2462	0.9148	NaN	NaN	NaN	NaN	NaN	NaN	NaN	NaN	NaN	NaN	NaN	NaN	NaN	NaN	NaN	NaN	NaN	NaN				4564;4817
643	tr|Q790Y8|Q790Y8_MOUSE;tr|Q3TNL1|Q3TNL1_MOUSE;sp|Q00612|G6PD1_MOUSE;tr|A3KG36|A3KG36_MOUSE	>tr|Q790Y8|Q790Y8_MOUSE Glucose-6-phosphate 1-dehydrogenase OS=Mus musculus GN=G6pdx PE=2 SV=1;>tr|Q3TNL1|Q3TNL1_MOUSE Glucose-6-phosphate 1-dehydrogenase OS=Mus musculus GN=G6pdx PE=2 SV=1;>sp|Q00612|G6PD1_MOUSE Glucose-6-phosphate 1-dehydrogenase X OS=Mu	4	2	2	5.4	59.262	3.62e-52	0.70456	0.89164	0.99152	0.89076	1.5556	1.1013	0.60093	0.84427	0.99995	1.0637	1.5917	1.1949	NaN	NaN	NaN	NaN	NaN	NaN	NaN	NaN	NaN	NaN	NaN	NaN	NaN	NaN	NaN	NaN	NaN	NaN				997;3121
644	tr|Q8BIQ7|Q8BIQ7_MOUSE;tr|Q8BIY6|Q8BIY6_MOUSE;sp|Q00PI9|HNRL2_MOUSE	>tr|Q8BIQ7|Q8BIQ7_MOUSE Putative uncharacterized protein OS=Mus musculus PE=2 SV=1;>tr|Q8BIY6|Q8BIY6_MOUSE Putative uncharacterized protein OS=Mus musculus GN=Arhgap26 PE=2 SV=1;>sp|Q00PI9|HNRL2_MOUSE Heterogeneous nuclear ribonucleoprotein U-like protein	3	1	1	6.9	21.135	6.013e-14	NaN	NaN	NaN	NaN	NaN	NaN	NaN	NaN	NaN	NaN	NaN	NaN	NaN	NaN	NaN	NaN	NaN	NaN	NaN	NaN	NaN	NaN	NaN	NaN	NaN	NaN	NaN	NaN	NaN	NaN				3894	741
645	tr|G3UZ46|G3UZ46_MOUSE;tr|G3UWT3|G3UWT3_MOUSE;tr|Q80VK8|Q80VK8_MOUSE;tr|O70286|O70286_MOUSE;tr|B1AWC8|B1AWC8_MOUSE;sp|Q01063-2|PDE4D_MOUSE;tr|B1PSD9|B1PSD9_MOUSE;tr|B2KF57|B2KF57_MOUSE;tr|B2KF84|B2KF84_MOUSE;tr|Q8VBU5|Q8VBU5_MOUSE;tr|B1AWC9|B1AWC9_MOUSE;tr|A2RSH1|A2RSH1_MOUSE;sp|Q01063|PDE4D_MOUSE;tr|F6QFD1|F6QFD1_MOUSE;tr|E9PVU7|E9PVU7_MOUSE	>tr|G3UZ46|G3UZ46_MOUSE Protein Pde4b OS=Mus musculus GN=Pde4b PE=2 SV=1;>tr|G3UWT3|G3UWT3_MOUSE Protein Pde4b OS=Mus musculus GN=Pde4b PE=2 SV=1;>tr|Q80VK8|Q80VK8_MOUSE Pde4b protein OS=Mus musculus GN=Pde4b PE=2 SV=1;>tr|O70286|O70286_MOUSE Cyclic AMP sp	15	1	1	6.2	17.327	0.00053098	NaN	NaN	NaN	NaN	NaN	NaN	NaN	NaN	NaN	NaN	NaN	NaN	NaN	NaN	NaN	NaN	NaN	NaN	NaN	NaN	NaN	NaN	NaN	NaN	NaN	NaN	NaN	NaN	NaN	NaN				3804	742
646	tr|E9Q1S3|E9Q1S3_MOUSE;tr|Q8C1E4|Q8C1E4_MOUSE;sp|Q01405|SC23A_MOUSE	>tr|E9Q1S3|E9Q1S3_MOUSE Protein transport protein Sec23A OS=Mus musculus GN=Sec23a PE=2 SV=1;>tr|Q8C1E4|Q8C1E4_MOUSE Putative uncharacterized protein OS=Mus musculus GN=Sec23a PE=2 SV=1;>sp|Q01405|SC23A_MOUSE Protein transport protein Sec23A OS=Mus musculu	3	1	1	1.6	82.955	0.0010894	NaN	NaN	NaN	NaN	NaN	NaN	NaN	NaN	NaN	NaN	NaN	NaN	NaN	NaN	NaN	NaN	NaN	NaN	NaN	NaN	NaN	NaN	NaN	NaN	NaN	NaN	NaN	NaN	NaN	NaN				1478
647	tr|Q7TNT6|Q7TNT6_MOUSE;sp|Q01721|GAS1_MOUSE	>tr|Q7TNT6|Q7TNT6_MOUSE Gas1 protein (Fragment) OS=Mus musculus GN=Gas1 PE=2 SV=1;>sp|Q01721|GAS1_MOUSE Growth arrest-specific protein 1 OS=Mus musculus GN=Gas1 PE=2 SV=2	2	1	1	4.6	29.477	0.0070817	NaN	NaN	NaN	NaN	NaN	NaN	NaN	NaN	NaN	NaN	NaN	NaN	NaN	NaN	NaN	NaN	NaN	NaN	NaN	NaN	NaN	NaN	NaN	NaN	NaN	NaN	NaN	NaN	NaN	NaN				4369
648	tr|A2AUR7|A2AUR7_MOUSE;tr|Q9D031|Q9D031_MOUSE;sp|Q01730|RSU1_MOUSE;tr|Q9CUS2|Q9CUS2_MOUSE;tr|Q9CSE4|Q9CSE4_MOUSE;tr|Q3TFN7|Q3TFN7_MOUSE;tr|E0CXH9|E0CXH9_MOUSE;tr|E0CXG5|E0CXG5_MOUSE;tr|B1AYQ0|B1AYQ0_MOUSE	>tr|A2AUR7|A2AUR7_MOUSE Ras suppressor protein 1 OS=Mus musculus GN=Rsu1 PE=4 SV=1;>tr|Q9D031|Q9D031_MOUSE Ras suppressor protein 1 OS=Mus musculus GN=Rsu1 PE=2 SV=1;>sp|Q01730|RSU1_MOUSE Ras suppressor protein 1 OS=Mus musculus GN=Rsu1 PE=2 SV=3;>tr|Q9CUS	9	3	3	11.5	29.543	8.6068e-11	NaN	NaN	NaN	NaN	NaN	NaN	0.6156	0.8215	0.81286	0.88665	1.2731	1.0256	NaN	NaN	NaN	NaN	NaN	NaN	NaN	NaN	NaN	NaN	NaN	NaN	NaN	NaN	NaN	NaN	NaN	NaN				689;1743;3028
649	sp|Q01853|TERA_MOUSE;tr|Q8BNF8|Q8BNF8_MOUSE	>sp|Q01853|TERA_MOUSE Transitional endoplasmic reticulum ATPase OS=Mus musculus GN=Vcp PE=1 SV=4;>tr|Q8BNF8|Q8BNF8_MOUSE Putative uncharacterized protein OS=Mus musculus GN=Vcp PE=2 SV=1	2	9	9	18.2	89.321	1.3976e-226	0.89341	1.1115	1.1384	1.0362	1.2768	0.92774	0.6804	1.0111	0.87326	0.9138	1.2735	0.95237	0.84735	1.0517	0.91902	1.021	1.0658	0.99353	0.75647	0.9975	0.94685	0.92397	1.2387	0.9152	0.77199	0.97828	0.80564	1.1479	0.92043	1.0403				365;1018;1187;1334;2038;2324;2450;3463;4435
650	tr|B9EHN0|B9EHN0_MOUSE;sp|Q02053|UBA1_MOUSE;sp|P31254|UBA1Y_MOUSE	>tr|B9EHN0|B9EHN0_MOUSE Ubiquitin-activating enzyme E1, Chr X OS=Mus musculus GN=Uba1 PE=2 SV=1;>sp|Q02053|UBA1_MOUSE Ubiquitin-like modifier-activating enzyme 1 OS=Mus musculus GN=Uba1 PE=1 SV=1	3	10	10	14.8	117.81	0	0.86053	0.99628	1.0137	0.94616	1.1866	0.99727	0.82267	0.99541	0.91554	0.9952	1.2478	1.0076	0.73928	1.0526	0.79672	0.92916	1.0859	0.87199	0.82883	1.0937	1.0356	1.0015	1.2141	0.9271	0.77513	0.99188	0.72125	0.98	0.99005	1.0079				1454;1917;1918;2223;2351;2770;2831;3368;3380;4994	743
651	tr|Q3UZT7|Q3UZT7_MOUSE;sp|Q02248|CTNB1_MOUSE;tr|F7CRC6|F7CRC6_MOUSE;tr|Q80VE7|Q80VE7_MOUSE;tr|F6QZ47|F6QZ47_MOUSE;tr|E9Q6A9|E9Q6A9_MOUSE	>tr|Q3UZT7|Q3UZT7_MOUSE Putative uncharacterized protein OS=Mus musculus GN=Ctnnb1 PE=2 SV=1;>sp|Q02248|CTNB1_MOUSE Catenin beta-1 OS=Mus musculus GN=Ctnnb1 PE=1 SV=1;>tr|F7CRC6|F7CRC6_MOUSE Catenin beta-1 (Fragment) OS=Mus musculus GN=Ctnnb1 PE=1 SV=1;>tr	6	3	3	3.3	85.496	3.2483e-19	NaN	NaN	NaN	NaN	NaN	NaN	1.0533	1.2368	0.93996	0.9571	0.90217	0.7686	0.80609	1.039	0.9137	1.1225	1.1654	1.0523	0.75525	0.8848	0.92813	0.84684	1.215	0.97045	0.87944	1.169	0.82122	1.2071	0.92407	1.0638				3696;4171;4683	744;745;3092;3093
652	tr|Q8BRD3|Q8BRD3_MOUSE;sp|Q02819|NUCB1_MOUSE	>tr|Q8BRD3|Q8BRD3_MOUSE Putative uncharacterized protein OS=Mus musculus GN=Nucb1 PE=2 SV=1;>sp|Q02819|NUCB1_MOUSE Nucleobindin-1 OS=Mus musculus GN=Nucb1 PE=1 SV=2	2	2	2	7.2	53.457	3.4446e-20	NaN	NaN	NaN	NaN	NaN	NaN	0.68023	0.96271	1.0238	1.1543	1.4594	1.1833	NaN	NaN	NaN	NaN	NaN	NaN	0.6406	0.86197	0.81451	0.79007	1.2715	0.909	NaN	NaN	NaN	NaN	NaN	NaN				87;2317
653	tr|Q7TST7|Q7TST7_MOUSE;tr|Q3V341|Q3V341_MOUSE;tr|Q3UHM5|Q3UHM5_MOUSE;tr|A4QPC7|A4QPC7_MOUSE;sp|Q02956|KPCZ_MOUSE	>tr|Q7TST7|Q7TST7_MOUSE Protein kinase C-zeta 2 OS=Mus musculus GN=Prkcz PE=2 SV=1;>tr|Q3V341|Q3V341_MOUSE Protein kinase C zeta type OS=Mus musculus GN=Prkcz PE=2 SV=1;>tr|Q3UHM5|Q3UHM5_MOUSE Putative uncharacterized protein OS=Mus musculus GN=Prkcz PE=2	5	1	1	2.2	46.542	0.01832	NaN	NaN	NaN	NaN	NaN	NaN	NaN	NaN	NaN	NaN	NaN	NaN	NaN	NaN	NaN	NaN	NaN	NaN	NaN	NaN	NaN	NaN	NaN	NaN	NaN	NaN	NaN	NaN	NaN	NaN	+			2197
654	sp|Q03145|EPHA2_MOUSE	>sp|Q03145|EPHA2_MOUSE Ephrin type-A receptor 2 OS=Mus musculus GN=Epha2 PE=1 SV=3	1	2	2	2.3	108.85	2.6138e-06	1.0116	1.23	1.1549	1.1814	1.0683	0.94392	0.52922	0.66405	0.64687	0.69089	1.291	1.0339	NaN	NaN	NaN	NaN	NaN	NaN	0.94285	1.1016	1.0874	1.0182	1.1729	0.94901	NaN	NaN	NaN	NaN	NaN	NaN				356;2523	746;747;748;749;3094
655	sp|Q03265|ATPA_MOUSE;tr|D3Z6F5|D3Z6F5_MOUSE;tr|D6RJ16|D6RJ16_MOUSE;tr|Q3U452|Q3U452_MOUSE	>sp|Q03265|ATPA_MOUSE ATP synthase subunit alpha, mitochondrial OS=Mus musculus GN=Atp5a1 PE=1 SV=1;>tr|D3Z6F5|D3Z6F5_MOUSE ATP synthase subunit alpha OS=Mus musculus GN=Atp5a1 PE=1 SV=1	4	9	9	23	59.752	1.8654e-89	0.77251	0.89187	0.87414	0.85488	1.0492	0.82977	0.67648	0.98022	0.95237	1.0364	1.3045	0.95421	NaN	NaN	NaN	NaN	NaN	NaN	NaN	NaN	NaN	NaN	NaN	NaN	0.82313	0.99381	0.75641	1.0376	0.91162	1.0023				441;1117;1433;1636;1935;4412;4539;4554;4983
656	sp|Q03347-3|RUNX1_MOUSE;sp|Q03347-5|RUNX1_MOUSE;tr|G3X9W7|G3X9W7_MOUSE;sp|Q03347-2|RUNX1_MOUSE;tr|Q6NSS1|Q6NSS1_MOUSE;tr|G3UWD2|G3UWD2_MOUSE;sp|Q03347|RUNX1_MOUSE;tr|Q3UM65|Q3UM65_MOUSE;sp|Q03347-4|RUNX1_MOUSE	>sp|Q03347-3|RUNX1_MOUSE Isoform 3 of Runt-related transcription factor 1 OS=Mus musculus GN=Runx1;>sp|Q03347-5|RUNX1_MOUSE Isoform 5 of Runt-related transcription factor 1 OS=Mus musculus GN=Runx1;>tr|G3X9W7|G3X9W7_MOUSE Runt related transcription factor	9	1	1	8	17.571	4.7097e-05	NaN	NaN	NaN	NaN	NaN	NaN	NaN	NaN	NaN	NaN	NaN	NaN	NaN	NaN	NaN	NaN	NaN	NaN	NaN	NaN	NaN	NaN	NaN	NaN	NaN	NaN	NaN	NaN	NaN	NaN				3531	750;3095;3096
657	tr|Q8BQG3|Q8BQG3_MOUSE;tr|Q8CCE8|Q8CCE8_MOUSE;tr|Q5SYH9|Q5SYH9_MOUSE;sp|Q04690-2|NF1_MOUSE;sp|Q04690|NF1_MOUSE;tr|Q3TYD2|Q3TYD2_MOUSE	>tr|Q8BQG3|Q8BQG3_MOUSE Putative uncharacterized protein (Fragment) OS=Mus musculus GN=Nf1 PE=2 SV=1;>tr|Q8CCE8|Q8CCE8_MOUSE Putative uncharacterized protein (Fragment) OS=Mus musculus GN=Nf1 PE=2 SV=1;>tr|Q5SYH9|Q5SYH9_MOUSE Neurofibromin (Fragment) OS=Mu	6	2	2	6.1	51.229	5.484e-51	0.92303	1.1453	0.95483	0.88986	1.003	0.80593	NaN	NaN	NaN	NaN	NaN	NaN	0.88396	1.1089	0.83632	1.0274	0.93006	0.85016	0.82032	1.0367	1.255	1.1718	1.3699	1.0166	NaN	NaN	NaN	NaN	NaN	NaN				1524;1694	751;752
658	sp|Q04692|SMRCD_MOUSE;sp|Q04692-2|SMRCD_MOUSE	>sp|Q04692|SMRCD_MOUSE SWI/SNF-related matrix-associated actin-dependent regulator of chromatin subfamily A containing DEAD/H box 1 OS=Mus musculus GN=Smarcad1 PE=1 SV=2	2	3	3	6	116.45	7.0804e-17	NaN	NaN	NaN	NaN	NaN	NaN	NaN	NaN	NaN	NaN	NaN	NaN	NaN	NaN	NaN	NaN	NaN	NaN	NaN	NaN	NaN	NaN	NaN	NaN	NaN	NaN	NaN	NaN	NaN	NaN				840;2190;3603	753;754;755;756;757;758;759;760;761
659	tr|Q3TUS4|Q3TUS4_MOUSE;tr|Q569Q5|Q569Q5_MOUSE;tr|Q3TPX7|Q3TPX7_MOUSE;tr|Q3ULF5|Q3ULF5_MOUSE;sp|Q04750|TOP1_MOUSE	>tr|Q3TUS4|Q3TUS4_MOUSE Putative uncharacterized protein (Fragment) OS=Mus musculus GN=Top1 PE=2 SV=1;>tr|Q569Q5|Q569Q5_MOUSE Top1 protein (Fragment) OS=Mus musculus GN=Top1 PE=2 SV=1;>tr|Q3TPX7|Q3TPX7_MOUSE Putative uncharacterized protein (Fragment) OS=M	5	1	1	15.7	12.337	0.0043951	NaN	NaN	NaN	NaN	NaN	NaN	NaN	NaN	NaN	NaN	NaN	NaN	NaN	NaN	NaN	NaN	NaN	NaN	NaN	NaN	NaN	NaN	NaN	NaN	NaN	NaN	NaN	NaN	NaN	NaN				3896	762
660	tr|Q0VDL6|Q0VDL6_MOUSE;sp|Q04899|CDK18_MOUSE	>tr|Q0VDL6|Q0VDL6_MOUSE PCTAIRE-motif protein kinase 3 OS=Mus musculus GN=Cdk18 PE=2 SV=1;>sp|Q04899|CDK18_MOUSE Cyclin-dependent kinase 18 OS=Mus musculus GN=Cdk18 PE=1 SV=1	2	2	2	2.4	51.847	2.4257e-11	NaN	NaN	NaN	NaN	NaN	NaN	0.865	1.2267	0.97253	1.008	1.1435	0.81361	0.64519	0.95318	0.96091	1.1753	1.534	1.2072	0.74363	1.0255	1.0898	1.0005	1.4338	0.96573	0.67568	1.0115	0.73825	1.0738	1.0659	1.0313				383;3505	763;764
661	tr|F7A3Q3|F7A3Q3_MOUSE;tr|F6ZEX4|F6ZEX4_MOUSE;tr|E9Q9N6|E9Q9N6_MOUSE;tr|E9PYX3|E9PYX3_MOUSE;sp|Q05512-3|MARK2_MOUSE;sp|Q05512-4|MARK2_MOUSE;tr|Q3U3A1|Q3U3A1_MOUSE;tr|Q3T9A3|Q3T9A3_MOUSE;sp|Q05512-2|MARK2_MOUSE;tr|F6ZS70|F6ZS70_MOUSE;tr|E9QMP6|E9QMP6_MOUSE;sp|Q05512|MARK2_MOUSE;tr|Q571J8|Q571J8_MOUSE;tr|F7CRG8|F7CRG8_MOUSE;tr|F6UY70|F6UY70_MOUSE;tr|F7CVZ7|F7CVZ7_MOUSE;tr|F6Z4Q6|F6Z4Q6_MOUSE	>tr|F7A3Q3|F7A3Q3_MOUSE Serine/threonine-protein kinase MARK2 (Fragment) OS=Mus musculus GN=Mark2 PE=1 SV=1;>tr|F6ZEX4|F6ZEX4_MOUSE Serine/threonine-protein kinase MARK2 (Fragment) OS=Mus musculus GN=Mark2 PE=1 SV=1;>tr|E9Q9N6|E9Q9N6_MOUSE Serine/threonine	17	3	3	25.5	21.615	2.2898e-16	NaN	NaN	NaN	NaN	NaN	NaN	NaN	NaN	NaN	NaN	NaN	NaN	0.54008	0.65232	0.53266	0.65437	1.0389	0.9786	NaN	NaN	NaN	NaN	NaN	NaN	NaN	NaN	NaN	NaN	NaN	NaN				762;4909;4921	765;766;767
662	tr|I3PQW3|I3PQW3_MOUSE;sp|Q05CL8|LARP7_MOUSE;tr|A2AMD0|A2AMD0_MOUSE	>tr|I3PQW3|I3PQW3_MOUSE LARP7 OS=Mus musculus GN=Larp7 PE=4 SV=1;>sp|Q05CL8|LARP7_MOUSE La-related protein 7 OS=Mus musculus GN=Larp7 PE=1 SV=2	3	3	3	5.1	64.705	6.9469e-41	0.86077	1.0389	0.96803	0.98725	1.2265	1.0026	NaN	NaN	NaN	NaN	NaN	NaN	0.69159	0.93661	0.75768	0.88381	1.1216	0.97385	0.7187	0.99929	1.0429	1.0094	1.4619	0.99242	NaN	NaN	NaN	NaN	NaN	NaN				4488;4489;4793	768;769;3097
663	sp|Q05D44|IF2P_MOUSE	>sp|Q05D44|IF2P_MOUSE Eukaryotic translation initiation factor 5B OS=Mus musculus GN=Eif5b PE=1 SV=2	1	11	11	8.9	137.61	0	0.8271	1.0464	1.0575	1.0043	1.2657	0.96431	0.67995	0.97471	0.89866	0.95691	1.3776	0.99557	0.6675	1.028	0.84824	1.0123	1.2834	0.94184	0.71464	0.99668	1.0196	0.99389	1.3665	0.93482	0.7033	1.0121	0.6899	1.0192	0.96942	0.99786				573;1729;1730;2289;2299;3514;4430;4483;4484;4676;4900	770;771;772;773;774;775;776;777;778
664	tr|Q91Z52|Q91Z52_MOUSE;tr|Q8C220|Q8C220_MOUSE;tr|Q5U3L0|Q5U3L0_MOUSE;sp|Q06649|3BP2_MOUSE;tr|Q3UD40|Q3UD40_MOUSE;tr|Q3U1H0|Q3U1H0_MOUSE;tr|E9QJU7|E9QJU7_MOUSE	>tr|Q91Z52|Q91Z52_MOUSE SH3-domain binding protein 2 OS=Mus musculus GN=Sh3bp2 PE=2 SV=1;>tr|Q8C220|Q8C220_MOUSE Putative uncharacterized protein OS=Mus musculus GN=Sh3bp2 PE=2 SV=1;>tr|Q5U3L0|Q5U3L0_MOUSE SH3 domain-binding protein 2 OS=Mus musculus GN=Sh	7	1	1	1.6	62.223	0.00036694	NaN	NaN	NaN	NaN	NaN	NaN	NaN	NaN	NaN	NaN	NaN	NaN	NaN	NaN	NaN	NaN	NaN	NaN	NaN	NaN	NaN	NaN	NaN	NaN	NaN	NaN	NaN	NaN	NaN	NaN				4161	779
665	tr|Q8CCV9|Q8CCV9_MOUSE;tr|Q922A2|Q922A2_MOUSE;tr|Q3TJ49|Q3TJ49_MOUSE;sp|Q07076|ANXA7_MOUSE;tr|Q3UYL7|Q3UYL7_MOUSE	>tr|Q8CCV9|Q8CCV9_MOUSE Annexin OS=Mus musculus GN=Anxa7 PE=2 SV=1;>tr|Q922A2|Q922A2_MOUSE Annexin OS=Mus musculus GN=Anxa7 PE=2 SV=1;>tr|Q3TJ49|Q3TJ49_MOUSE Annexin OS=Mus musculus GN=Anxa7 PE=2 SV=1;>sp|Q07076|ANXA7_MOUSE Annexin A7 OS=Mus musculus GN=An	5	1	1	3.4	44.467	8.3462e-05	0.96675	1.0592	1.0521	0.95989	1.0984	0.97549	0.75877	0.91124	0.8466	0.90244	1.2132	1.1285	NaN	NaN	NaN	NaN	NaN	NaN	0.88635	1.0343	1.0373	0.98447	1.1017	0.91081	NaN	NaN	NaN	NaN	NaN	NaN				3451
666	tr|Q4L138|Q4L138_MUSMM;tr|Q80VF2|Q80VF2_MOUSE;tr|Q7TMR1|Q7TMR1_MOUSE;tr|Q8C6V9|Q8C6V9_MOUSE;tr|Q8K0J1|Q8K0J1_MOUSE;tr|Q8C2F9|Q8C2F9_MOUSE;tr|B9EKB8|B9EKB8_MOUSE;tr|B7ZWC4|B7ZWC4_MOUSE;sp|Q07113|MPRI_MOUSE	>tr|Q4L138|Q4L138_MUSMM Insulin-like growth factor 2 receptor (Fragment) OS=Mus musculus molossinus GN=Igf2r PE=2 SV=1;>tr|Q80VF2|Q80VF2_MOUSE Igf2r protein (Fragment) OS=Mus musculus GN=Igf2r PE=2 SV=1;>tr|Q7TMR1|Q7TMR1_MOUSE Igf2r protein (Fragment) OS=M	9	1	1	12	13.89	0.011272	NaN	NaN	NaN	NaN	NaN	NaN	NaN	NaN	NaN	NaN	NaN	NaN	NaN	NaN	NaN	NaN	NaN	NaN	NaN	NaN	NaN	NaN	NaN	NaN	NaN	NaN	NaN	NaN	NaN	NaN	+			2611	780
667	tr|Q8K3J2|Q8K3J2_MOUSE;tr|Q544Z6|Q544Z6_MOUSE;tr|Q3TXJ7|Q3TXJ7_MOUSE;sp|Q07813|BAX_MOUSE	>tr|Q8K3J2|Q8K3J2_MOUSE Bcl2-associated X protein kappa isoform OS=Mus musculus GN=Bax PE=2 SV=1;>tr|Q544Z6|Q544Z6_MOUSE Bcl2-associated X protein, isoform CRA_b OS=Mus musculus GN=Bax PE=2 SV=1;>tr|Q3TXJ7|Q3TXJ7_MOUSE Putative uncharacterized protein OS=M	4	2	2	12.1	19.575	3.9674e-09	NaN	NaN	NaN	NaN	NaN	NaN	0.68047	0.96786	0.79907	0.89793	1.2203	0.97693	NaN	NaN	NaN	NaN	NaN	NaN	NaN	NaN	NaN	NaN	NaN	NaN	NaN	NaN	NaN	NaN	NaN	NaN				2620;2621
668	sp|Q08024-4|PEBB_MOUSE;sp|Q08024-3|PEBB_MOUSE;sp|Q08024|PEBB_MOUSE	>sp|Q08024-4|PEBB_MOUSE Isoform 4 of Core-binding factor subunit beta OS=Mus musculus GN=Cbfb;>sp|Q08024-3|PEBB_MOUSE Isoform 3 of Core-binding factor subunit beta OS=Mus musculus GN=Cbfb;>sp|Q08024|PEBB_MOUSE Core-binding factor subunit beta OS=Mus muscul	3	2	2	12.2	17.632	1.3216e-88	0.79314	1.0668	1.1148	1.071	1.42	1.0892	0.65936	0.95276	0.82926	0.8711	1.2585	0.89515	0.69311	1.0491	0.92099	1.1075	1.3001	1.0354	0.79277	1.0613	1.1619	1.091	1.3322	0.94511	NaN	NaN	NaN	NaN	NaN	NaN				3397;3649	781;782
669	sp|Q08288|LYAR_MOUSE;tr|D3YU83|D3YU83_MOUSE;tr|D3Z5X8|D3Z5X8_MOUSE;tr|D3Z7N3|D3Z7N3_MOUSE;tr|D3Z345|D3Z345_MOUSE	>sp|Q08288|LYAR_MOUSE Cell growth-regulating nucleolar protein OS=Mus musculus GN=Lyar PE=1 SV=2	5	4	4	11.3	43.735	1.4338e-114	0.72393	0.99491	1.0664	1.0007	1.4841	1.0016	0.7383	1.0746	1.1206	1.1294	1.6086	1.049	0.77306	1.1186	0.89786	0.97215	1.5375	1.1778	0.75717	1.0736	1.0134	0.95833	1.4268	0.97958	NaN	NaN	NaN	NaN	NaN	NaN				2229;2809;3008;3009
670	tr|Q3TMV3|Q3TMV3_MOUSE;sp|Q08509|EPS8_MOUSE;tr|Q3U2Z5|Q3U2Z5_MOUSE	>tr|Q3TMV3|Q3TMV3_MOUSE Putative uncharacterized protein OS=Mus musculus GN=Eps8 PE=2 SV=1;>sp|Q08509|EPS8_MOUSE Epidermal growth factor receptor kinase substrate 8 OS=Mus musculus GN=Eps8 PE=1 SV=2;>tr|Q3U2Z5|Q3U2Z5_MOUSE Putative uncharacterized protein	3	2	2	5.9	62.756	3.7035e-42	NaN	NaN	NaN	NaN	NaN	NaN	NaN	NaN	NaN	NaN	NaN	NaN	0.79983	1.0022	1.6507	2.0752	2.1831	1.979	0.75709	0.90957	0.507	0.47841	0.67992	0.54053	NaN	NaN	NaN	NaN	NaN	NaN				1981;3376	783;784;785;786;787;788;789
671	tr|A2AW05|A2AW05_MOUSE;tr|Q05DR5|Q05DR5_MOUSE;sp|Q08943|SSRP1_MOUSE;sp|Q08943-2|SSRP1_MOUSE	>tr|A2AW05|A2AW05_MOUSE FACT complex subunit SSRP1 (Fragment) OS=Mus musculus GN=Ssrp1 PE=1 SV=1;>tr|Q05DR5|Q05DR5_MOUSE Ssrp1 protein (Fragment) OS=Mus musculus GN=Ssrp1 PE=2 SV=1;>sp|Q08943|SSRP1_MOUSE FACT complex subunit SSRP1 OS=Mus musculus GN=Ssrp1	4	3	3	9.8	71.527	1.2727e-11	0.52177	0.6649	0.58141	0.56259	1.1413	0.85642	NaN	NaN	NaN	NaN	NaN	NaN	NaN	NaN	NaN	NaN	NaN	NaN	NaN	NaN	NaN	NaN	NaN	NaN	NaN	NaN	NaN	NaN	NaN	NaN				956;1209;3790	790
672	tr|E9QLA5|E9QLA5_MOUSE;sp|Q0GNC1|INF2_MOUSE;sp|Q0GNC1-3|INF2_MOUSE	>tr|E9QLA5|E9QLA5_MOUSE Inverted formin-2 OS=Mus musculus GN=Inf2 PE=1 SV=1;>sp|Q0GNC1|INF2_MOUSE Inverted formin-2 OS=Mus musculus GN=Inf2 PE=1 SV=1;>sp|Q0GNC1-3|INF2_MOUSE Isoform 2 of Inverted formin-2 OS=Mus musculus GN=Inf2	3	2	2	2.8	138.36	8.5866e-40	NaN	NaN	NaN	NaN	NaN	NaN	0.78117	1.1287	1.0708	1.1649	1.4845	1.0848	NaN	NaN	NaN	NaN	NaN	NaN	NaN	NaN	NaN	NaN	NaN	NaN	NaN	NaN	NaN	NaN	NaN	NaN				3011;4432
673	sp|Q0KL02-3|TRIO_MOUSE;sp|Q0KL02|TRIO_MOUSE;sp|Q0KL02-4|TRIO_MOUSE	>sp|Q0KL02-3|TRIO_MOUSE Isoform 3 of Triple functional domain protein OS=Mus musculus GN=Trio;>sp|Q0KL02|TRIO_MOUSE Triple functional domain protein OS=Mus musculus GN=Trio PE=1 SV=3;>sp|Q0KL02-4|TRIO_MOUSE Isoform 4 of Triple functional domain protein OS=	3	1	1	0.9	288.71	3.7433e-11	NaN	NaN	NaN	NaN	NaN	NaN	NaN	NaN	NaN	NaN	NaN	NaN	NaN	NaN	NaN	NaN	NaN	NaN	0.98292	1.3443	0.70917	0.67074	0.72152	0.50646	NaN	NaN	NaN	NaN	NaN	NaN				4668	791;792
674	sp|Q0P678|ZCH18_MOUSE;tr|H3BIW0|H3BIW0_MOUSE;tr|G3X8T2|G3X8T2_MOUSE;tr|H3BJN4|H3BJN4_MOUSE;tr|H3BJJ9|H3BJJ9_MOUSE	>sp|Q0P678|ZCH18_MOUSE Zinc finger CCCH domain-containing protein 18 OS=Mus musculus GN=Zc3h18 PE=1 SV=1;>tr|H3BIW0|H3BIW0_MOUSE Zinc finger CCCH domain-containing protein 18 OS=Mus musculus GN=Zc3h18 PE=1 SV=1;>tr|G3X8T2|G3X8T2_MOUSE RIKEN cDNA 5830416A07	5	5	5	6	105.69	4.7351e-53	0.81874	1.0463	0.96473	0.96783	1.2664	0.99763	0.68744	0.90356	0.83973	0.87801	1.1988	0.92448	0.77632	1.0244	0.84066	1.0049	1.0751	0.97723	0.90764	1.0443	1.127	1.0645	1.2224	0.97733	NaN	NaN	NaN	NaN	NaN	NaN				393;2430;2651;3625;4172	793;794;795;796;797
675	tr|A4QMV1|A4QMV1_MOUSE;sp|Q0VGB7|PP4R2_MOUSE	>tr|A4QMV1|A4QMV1_MOUSE Ppp4r2 protein (Fragment) OS=Mus musculus GN=Ppp4r2 PE=2 SV=1;>sp|Q0VGB7|PP4R2_MOUSE Serine/threonine-protein phosphatase 4 regulatory subunit 2 OS=Mus musculus GN=Ppp4r2 PE=1 SV=1	2	1	1	2.6	34.252	0.00014773	NaN	NaN	NaN	NaN	NaN	NaN	NaN	NaN	NaN	NaN	NaN	NaN	NaN	NaN	NaN	NaN	NaN	NaN	NaN	NaN	NaN	NaN	NaN	NaN	NaN	NaN	NaN	NaN	NaN	NaN				2970
676	tr|E9QAF9|E9QAF9_MOUSE;tr|B9EJ77|B9EJ77_MOUSE;sp|Q0VGY8|TANC1_MOUSE;sp|Q0VGY8-2|TANC1_MOUSE	>tr|E9QAF9|E9QAF9_MOUSE Protein TANC1 OS=Mus musculus GN=Tanc1 PE=2 SV=1;>tr|B9EJ77|B9EJ77_MOUSE Tanc1 protein OS=Mus musculus GN=Tanc1 PE=2 SV=1;>sp|Q0VGY8|TANC1_MOUSE Protein TANC1 OS=Mus musculus GN=Tanc1 PE=2 SV=2;>sp|Q0VGY8-2|TANC1_MOUSE Isoform 2 of	4	2	2	1.4	200.06	4.6854e-12	0.5464	0.66437	0.16417	0.16794	0.31747	0.28348	NaN	NaN	NaN	NaN	NaN	NaN	0.65678	0.82194	0.12107	0.15578	0.18528	0.16656	NaN	NaN	NaN	NaN	NaN	NaN	NaN	NaN	NaN	NaN	NaN	NaN				1611;3199	798;799;800;801;802
677	sp|Q148A4|PPR32_MOUSE	>sp|Q148A4|PPR32_MOUSE Protein phosphatase 1 regulatory subunit 32 OS=Mus musculus GN=Ppp1r32 PE=2 SV=1	1	1	1	3.5	47.809	0.0036666	NaN	NaN	NaN	NaN	NaN	NaN	NaN	NaN	NaN	NaN	NaN	NaN	NaN	NaN	NaN	NaN	NaN	NaN	NaN	NaN	NaN	NaN	NaN	NaN	NaN	NaN	NaN	NaN	NaN	NaN				5049	3098;3099
678	sp|Q148V7-3|K1468_MOUSE;tr|E9QM90|E9QM90_MOUSE;sp|Q148V7-2|K1468_MOUSE;tr|G3X9J4|G3X9J4_MOUSE;sp|Q148V7|K1468_MOUSE	>sp|Q148V7-3|K1468_MOUSE Isoform 3 of LisH domain and HEAT repeat-containing protein KIAA1468 OS=Mus musculus GN=Kiaa1468;>tr|E9QM90|E9QM90_MOUSE Protein 2310035C23Rik OS=Mus musculus GN=2310035C23Rik PE=1 SV=1;>sp|Q148V7-2|K1468_MOUSE Isoform 2 of LisH do	5	1	1	1.4	107.13	0.00010555	NaN	NaN	NaN	NaN	NaN	NaN	NaN	NaN	NaN	NaN	NaN	NaN	NaN	NaN	NaN	NaN	NaN	NaN	NaN	NaN	NaN	NaN	NaN	NaN	NaN	NaN	NaN	NaN	NaN	NaN				171	803;804;3100
679	sp|Q148V8|FA83H_MOUSE	>sp|Q148V8|FA83H_MOUSE Protein FAM83H OS=Mus musculus GN=Fam83h PE=1 SV=1	1	2	2	3.7	131.11	0.00011449	0.62501	0.84521	0.85197	0.82713	1.5303	1.1139	NaN	NaN	NaN	NaN	NaN	NaN	NaN	NaN	NaN	NaN	NaN	NaN	NaN	NaN	NaN	NaN	NaN	NaN	NaN	NaN	NaN	NaN	NaN	NaN				2138;3550	805;806
680	sp|Q14AX6-2|CDK12_MOUSE;sp|Q14AX6-3|CDK12_MOUSE;sp|Q14AX6|CDK12_MOUSE;tr|Q3TNY6|Q3TNY6_MOUSE;tr|Q9CVL4|Q9CVL4_MOUSE	>sp|Q14AX6-2|CDK12_MOUSE Isoform 2 of Cyclin-dependent kinase 12 OS=Mus musculus GN=Cdk12;>sp|Q14AX6-3|CDK12_MOUSE Isoform 3 of Cyclin-dependent kinase 12 OS=Mus musculus GN=Cdk12;>sp|Q14AX6|CDK12_MOUSE Cyclin-dependent kinase 12 OS=Mus musculus GN=Cdk12 P	5	4	4	5.2	139.88	9.6405e-89	0.74403	0.90835	0.87984	0.886	1.2119	1.0548	0.68519	0.86512	0.79218	0.83083	1.0947	0.88937	NaN	NaN	NaN	NaN	NaN	NaN	0.6915	0.93438	0.90151	0.89288	1.3451	1.0219	0.61584	0.8344	0.55839	0.72806	0.9067	0.90679				1726;1810;4069;4357	807;808;809;810;811;812;813;814;815;816
681	tr|H3BKN0|H3BKN0_MOUSE;sp|Q1HFZ0|NSUN2_MOUSE;sp|Q1HFZ0-2|NSUN2_MOUSE	>tr|H3BKN0|H3BKN0_MOUSE tRNA (cytosine(34)-C(5))-methyltransferase OS=Mus musculus GN=Nsun2 PE=1 SV=1;>sp|Q1HFZ0|NSUN2_MOUSE tRNA (cytosine(34)-C(5))-methyltransferase OS=Mus musculus GN=Nsun2 PE=1 SV=2;>sp|Q1HFZ0-2|NSUN2_MOUSE Isoform 2 of tRNA (cytosine(	3	2	2	5.5	81.373	3.6135e-32	0.73679	0.93489	0.90271	0.93406	1.253	1.0664	0.82276	1.1621	0.87803	0.92995	1.0663	0.80367	0.65894	0.79589	0.79375	0.92787	1.3099	1.0769	0.75238	1.0618	0.95861	0.94588	1.2862	0.90068	NaN	NaN	NaN	NaN	NaN	NaN				972;1190	817;818
682	tr|Q3TRM2|Q3TRM2_MOUSE;tr|Q3V199|Q3V199_MOUSE;sp|Q91VK1|BZW2_MOUSE;sp|Q2L4X1|BZW2_MUSMM	>tr|Q3TRM2|Q3TRM2_MOUSE Putative uncharacterized protein OS=Mus musculus GN=Bzw2 PE=2 SV=1;>tr|Q3V199|Q3V199_MOUSE Putative uncharacterized protein (Fragment) OS=Mus musculus GN=Bzw2 PE=2 SV=1;>sp|Q91VK1|BZW2_MOUSE Basic leucine zipper and W2 domain-contai	4	1	1	2.6	34.749	0.0060221	NaN	NaN	NaN	NaN	NaN	NaN	NaN	NaN	NaN	NaN	NaN	NaN	NaN	NaN	NaN	NaN	NaN	NaN	NaN	NaN	NaN	NaN	NaN	NaN	NaN	NaN	NaN	NaN	NaN	NaN				3177
683	sp|Q2TBE6|P4K2A_MOUSE	>sp|Q2TBE6|P4K2A_MOUSE Phosphatidylinositol 4-kinase type 2-alpha OS=Mus musculus GN=Pi4k2a PE=1 SV=1	1	1	1	2.7	54.257	1.282e-18	NaN	NaN	NaN	NaN	NaN	NaN	NaN	NaN	NaN	NaN	NaN	NaN	NaN	NaN	NaN	NaN	NaN	NaN	NaN	NaN	NaN	NaN	NaN	NaN	NaN	NaN	NaN	NaN	NaN	NaN				3755	819;820
684	tr|Q14C53|Q14C53_MOUSE;sp|Q31125|S39A7_MOUSE	>tr|Q14C53|Q14C53_MOUSE Solute carrier family 39 (Zinc transporter), member 7 OS=Mus musculus GN=Slc39a7 PE=2 SV=1;>sp|Q31125|S39A7_MOUSE Zinc transporter SLC39A7 OS=Mus musculus GN=Slc39a7 PE=1 SV=2	2	1	1	2.7	50.686	0.00012018	NaN	NaN	NaN	NaN	NaN	NaN	NaN	NaN	NaN	NaN	NaN	NaN	NaN	NaN	NaN	NaN	NaN	NaN	NaN	NaN	NaN	NaN	NaN	NaN	NaN	NaN	NaN	NaN	NaN	NaN				568
685	sp|Q9R0X4|ACOT9_MOUSE;sp|Q32MW3|ACO10_MOUSE	>sp|Q9R0X4|ACOT9_MOUSE Acyl-coenzyme A thioesterase 9, mitochondrial OS=Mus musculus GN=Acot9 PE=1 SV=1;>sp|Q32MW3|ACO10_MOUSE Acyl-coenzyme A thioesterase 10, mitochondrial OS=Mus musculus GN=Acot10 PE=2 SV=1	2	1	1	2.3	50.56	5.9791e-32	NaN	NaN	NaN	NaN	NaN	NaN	NaN	NaN	NaN	NaN	NaN	NaN	NaN	NaN	NaN	NaN	NaN	NaN	NaN	NaN	NaN	NaN	NaN	NaN	NaN	NaN	NaN	NaN	NaN	NaN				1801
686	sp|Q3B7Z2|OSBP1_MOUSE	>sp|Q3B7Z2|OSBP1_MOUSE Oxysterol-binding protein 1 OS=Mus musculus GN=Osbp PE=1 SV=3	1	2	2	3.4	88.796	8.9971e-19	0.87993	1.1983	1.0649	1.1004	1.1279	0.87493	NaN	NaN	NaN	NaN	NaN	NaN	0.7618	1.095	0.85377	1.0164	1.0822	0.89629	0.81379	1.0797	1.02	1.0029	1.2371	0.86612	NaN	NaN	NaN	NaN	NaN	NaN				2659;2660	821;822;823
687	sp|Q3TC46|PATL1_MOUSE	>sp|Q3TC46|PATL1_MOUSE Protein PAT1 homolog 1 OS=Mus musculus GN=Patl1 PE=1 SV=2	1	2	2	1.7	86.769	0.00034454	NaN	NaN	NaN	NaN	NaN	NaN	0.95215	1.2336	0.93251	0.93381	1.0072	0.86742	NaN	NaN	NaN	NaN	NaN	NaN	0.98304	1.0967	1.1688	1.107	1.2443	1.0521	NaN	NaN	NaN	NaN	NaN	NaN				3684;4402	824;825;826
688	tr|Q8C910|Q8C910_MOUSE;sp|Q3TC93|H1BP3_MOUSE	>tr|Q8C910|Q8C910_MOUSE Putative uncharacterized protein (Fragment) OS=Mus musculus GN=Hs1bp3 PE=2 SV=1;>sp|Q3TC93|H1BP3_MOUSE HCLS1-binding protein 3 OS=Mus musculus GN=Hs1bp3 PE=1 SV=2	2	2	2	20.5	16.827	9.7628e-10	NaN	NaN	NaN	NaN	NaN	NaN	NaN	NaN	NaN	NaN	NaN	NaN	NaN	NaN	NaN	NaN	NaN	NaN	NaN	NaN	NaN	NaN	NaN	NaN	NaN	NaN	NaN	NaN	NaN	NaN				592;2243
689	sp|Q3TFK5|GPTC4_MOUSE	>sp|Q3TFK5|GPTC4_MOUSE G patch domain-containing protein 4 OS=Mus musculus GN=Gpatch4 PE=1 SV=1	1	1	1	4.6	46.553	0.00030808	NaN	NaN	NaN	NaN	NaN	NaN	NaN	NaN	NaN	NaN	NaN	NaN	NaN	NaN	NaN	NaN	NaN	NaN	NaN	NaN	NaN	NaN	NaN	NaN	NaN	NaN	NaN	NaN	NaN	NaN				3294	3101
690	tr|D3Z249|D3Z249_MOUSE;tr|D3YV37|D3YV37_MOUSE;tr|Q9D6E6|Q9D6E6_MOUSE;tr|Q9CXD2|Q9CXD2_MOUSE;tr|Q6ZWQ9|Q6ZWQ9_MOUSE;sp|Q9CQ19|MYL9_MOUSE;sp|Q3THE2|ML12B_MOUSE	>tr|D3Z249|D3Z249_MOUSE Protein Myl12a (Fragment) OS=Mus musculus GN=Myl12a PE=2 SV=1;>tr|D3YV37|D3YV37_MOUSE Protein Myl12a (Fragment) OS=Mus musculus GN=Myl12a PE=2 SV=1;>tr|Q9D6E6|Q9D6E6_MOUSE Putative uncharacterized protein OS=Mus musculus GN=Myl12a P	7	1	1	31	6.8547	7.2835e-102	0.65188	0.87024	1.0954	1.1157	1.6932	1.3331	NaN	NaN	NaN	NaN	NaN	NaN	0.59592	0.89358	0.94878	1.1772	1.6735	1.2717	0.7626	1.0278	1.0335	0.97469	1.4739	0.98592	0.72786	1.0889	0.6706	0.97004	0.87529	0.84844				427	827;3102
691	sp|Q3THG9|AASD1_MOUSE;tr|A2A4P3|A2A4P3_MOUSE;tr|A2A4P4|A2A4P4_MOUSE	>sp|Q3THG9|AASD1_MOUSE Alanyl-tRNA editing protein Aarsd1 OS=Mus musculus GN=Aarsd1 PE=1 SV=2;>tr|A2A4P3|A2A4P3_MOUSE Protein Gm27029 OS=Mus musculus GN=Gm27029 PE=4 SV=1;>tr|A2A4P4|A2A4P4_MOUSE Protein Gm27029 OS=Mus musculus GN=Gm27029 PE=4 SV=1	3	1	1	4.6	44.97	0.0072017	NaN	NaN	NaN	NaN	NaN	NaN	NaN	NaN	NaN	NaN	NaN	NaN	NaN	NaN	NaN	NaN	NaN	NaN	NaN	NaN	NaN	NaN	NaN	NaN	NaN	NaN	NaN	NaN	NaN	NaN	+			3494	828
692	sp|Q3THK3|T2FA_MOUSE	>sp|Q3THK3|T2FA_MOUSE General transcription factor IIF subunit 1 OS=Mus musculus GN=Gtf2f1 PE=1 SV=2	1	3	3	12.6	57.241	4.0661e-07	NaN	NaN	NaN	NaN	NaN	NaN	0.59504	0.83877	0.40226	0.46307	0.71132	0.58042	NaN	NaN	NaN	NaN	NaN	NaN	NaN	NaN	NaN	NaN	NaN	NaN	NaN	NaN	NaN	NaN	NaN	NaN				1584;2635;4543	829;830;831;3103;3104;3105;3106
693	tr|B2RRH9|B2RRH9_MOUSE;sp|Q3THK7|GUAA_MOUSE	>tr|B2RRH9|B2RRH9_MOUSE Guanine monphosphate synthetase OS=Mus musculus GN=Gmps PE=2 SV=1;>sp|Q3THK7|GUAA_MOUSE GMP synthase [glutamine-hydrolyzing] OS=Mus musculus GN=Gmps PE=1 SV=2	2	2	2	3.5	76.723	2.3974e-16	0.74438	1.0186	0.96023	0.98881	1.3893	1.0579	0.67071	0.98	0.89778	0.94013	1.299	0.94083	0.57851	0.86747	0.79704	0.93718	1.3893	1.0557	0.75492	1.0174	1.043	0.96119	1.3782	0.93709	NaN	NaN	NaN	NaN	NaN	NaN				3916;4600	832;3107
694	sp|Q3TJD7|PDLI7_MOUSE	>sp|Q3TJD7|PDLI7_MOUSE PDZ and LIM domain protein 7 OS=Mus musculus GN=Pdlim7 PE=2 SV=1	1	2	2	7.2	50.118	1.1687e-62	NaN	NaN	NaN	NaN	NaN	NaN	NaN	NaN	NaN	NaN	NaN	NaN	NaN	NaN	NaN	NaN	NaN	NaN	0.78008	0.98247	1.0726	1.0187	1.3383	0.99446	NaN	NaN	NaN	NaN	NaN	NaN				1807;4682
695	tr|Q8BL36|Q8BL36_MOUSE;sp|Q3TJZ6|FA98A_MOUSE	>tr|Q8BL36|Q8BL36_MOUSE Putative uncharacterized protein OS=Mus musculus GN=Fam98a PE=2 SV=1;>sp|Q3TJZ6|FA98A_MOUSE Protein FAM98A OS=Mus musculus GN=Fam98a PE=2 SV=1	2	1	1	4.9	33.852	0.0059784	NaN	NaN	NaN	NaN	NaN	NaN	NaN	NaN	NaN	NaN	NaN	NaN	NaN	NaN	NaN	NaN	NaN	NaN	NaN	NaN	NaN	NaN	NaN	NaN	NaN	NaN	NaN	NaN	NaN	NaN				2045
696	tr|Q3URH5|Q3URH5_MOUSE;tr|G3UX35|G3UX35_MOUSE;sp|Q3TKT4|SMCA4_MOUSE;sp|Q3TKT4-2|SMCA4_MOUSE;tr|Q8R569|Q8R569_MOUSE;tr|Q8R0K1|Q8R0K1_MOUSE;tr|Q3UI73|Q3UI73_MOUSE	>tr|Q3URH5|Q3URH5_MOUSE Putative uncharacterized protein (Fragment) OS=Mus musculus GN=Smarca4 PE=2 SV=1;>tr|G3UX35|G3UX35_MOUSE Transcription activator BRG1 (Fragment) OS=Mus musculus GN=Smarca4 PE=1 SV=1;>sp|Q3TKT4|SMCA4_MOUSE Transcription activator BRG	7	2	2	3.6	142.92	1.1272e-14	NaN	NaN	NaN	NaN	NaN	NaN	NaN	NaN	NaN	NaN	NaN	NaN	NaN	NaN	NaN	NaN	NaN	NaN	0.70699	0.91038	0.98063	0.93454	1.4266	1.0326	NaN	NaN	NaN	NaN	NaN	NaN				782;2036	833;834;3108
697	tr|Q3TNS3|Q3TNS3_MOUSE;sp|Q3TLD5-2|RMP_MOUSE;sp|Q3TLD5|RMP_MOUSE	>tr|Q3TNS3|Q3TNS3_MOUSE Putative uncharacterized protein (Fragment) OS=Mus musculus GN=Uri1 PE=2 SV=1;>sp|Q3TLD5-2|RMP_MOUSE Isoform 2 of Unconventional prefoldin RPB5 interactor OS=Mus musculus GN=Uri1;>sp|Q3TLD5|RMP_MOUSE Unconventional prefoldin RPB5 in	3	1	1	8.9	31.733	0.00031082	NaN	NaN	NaN	NaN	NaN	NaN	NaN	NaN	NaN	NaN	NaN	NaN	NaN	NaN	NaN	NaN	NaN	NaN	NaN	NaN	NaN	NaN	NaN	NaN	NaN	NaN	NaN	NaN	NaN	NaN				4404	835
698	tr|S4R294|S4R294_MOUSE;tr|S4R2J9|S4R2J9_MOUSE;sp|Q3TLH4-5|PRC2C_MOUSE;sp|Q3TLH4|PRC2C_MOUSE;tr|S4R209|S4R209_MOUSE;tr|S4R2L9|S4R2L9_MOUSE	>tr|S4R294|S4R294_MOUSE Protein PRRC2C OS=Mus musculus GN=Prrc2c PE=1 SV=1;>tr|S4R2J9|S4R2J9_MOUSE Protein PRRC2C OS=Mus musculus GN=Prrc2c PE=1 SV=1;>sp|Q3TLH4-5|PRC2C_MOUSE Isoform 5 of Protein PRRC2C OS=Mus musculus GN=Prrc2c;>sp|Q3TLH4|PRC2C_MOUSE Prot	6	5	5	3.5	298.11	1.3345e-12	NaN	NaN	NaN	NaN	NaN	NaN	0.78228	1.0206	0.82343	0.92156	0.9998	0.89556	NaN	NaN	NaN	NaN	NaN	NaN	0.81978	1.0164	1.0584	1.0011	1.1679	0.90304	NaN	NaN	NaN	NaN	NaN	NaN				490;1100;3251;3880;4436	836;837
699	sp|Q3TQI7|CI078_MOUSE	>sp|Q3TQI7|CI078_MOUSE Uncharacterized protein C9orf78 homolog OS=Mus musculus PE=1 SV=2	1	1	1	6.2	33.543	2.7401e-23	NaN	NaN	NaN	NaN	NaN	NaN	NaN	NaN	NaN	NaN	NaN	NaN	NaN	NaN	NaN	NaN	NaN	NaN	0.95383	1.0952	1.0799	1.041	1.1285	0.94636	NaN	NaN	NaN	NaN	NaN	NaN				3655	838;839
700	sp|Q3TRJ4|K1C26_MOUSE	>sp|Q3TRJ4|K1C26_MOUSE Keratin, type I cytoskeletal 26 OS=Mus musculus GN=Krt26 PE=2 SV=1	1	1	1	1.7	51.117	0.0021057	NaN	NaN	NaN	NaN	NaN	NaN	NaN	NaN	NaN	NaN	NaN	NaN	NaN	NaN	NaN	NaN	NaN	NaN	NaN	NaN	NaN	NaN	NaN	NaN	NaN	NaN	NaN	NaN	NaN	NaN				936
701	sp|Q3TTA7-2|CBLB_MOUSE;tr|B9EKI5|B9EKI5_MOUSE;sp|Q3TTA7|CBLB_MOUSE	>sp|Q3TTA7-2|CBLB_MOUSE Isoform 2 of E3 ubiquitin-protein ligase CBL-B OS=Mus musculus GN=Cblb;>tr|B9EKI5|B9EKI5_MOUSE Casitas B-lineage lymphoma b OS=Mus musculus GN=Cblb PE=1 SV=1;>sp|Q3TTA7|CBLB_MOUSE E3 ubiquitin-protein ligase CBL-B OS=Mus musculus GN	3	1	1	1.9	91.523	0.00039841	0.67347	0.81887	0.68313	0.6988	0.93258	0.83274	0.62108	0.80712	1.0149	1.0839	1.6101	1.4282	0.7908	0.98967	0.64881	0.83477	0.84882	0.76308	0.85632	1.0535	1.11	1.0876	1.2832	1.0246	NaN	NaN	NaN	NaN	NaN	NaN				3374	840;841;842;843;3109
702	tr|Q8BKL0|Q8BKL0_MOUSE;sp|Q3TWW8|SRSF6_MOUSE;tr|Q8K3A8|Q8K3A8_MOUSE;sp|Q8VE97|SRSF4_MOUSE;tr|Q542V3|Q542V3_MOUSE;tr|A2A837|A2A837_MOUSE	>tr|Q8BKL0|Q8BKL0_MOUSE Putative uncharacterized protein OS=Mus musculus GN=Srsf6 PE=2 SV=1;>sp|Q3TWW8|SRSF6_MOUSE Serine/arginine-rich splicing factor 6 OS=Mus musculus GN=Srsf6 PE=2 SV=1	6	3	3	15.2	24.105	4.5843e-11	0.66747	0.88868	0.99512	0.99043	1.5104	1.0311	0.64175	0.95995	1.0023	1.0419	1.4417	1.0681	0.32466	0.47212	0.56747	0.62724	1.778	1.3876	0.63733	0.88417	1.1115	1.076	1.7173	1.1525	NaN	NaN	NaN	NaN	NaN	NaN				357;3227;3947	844;845;846
703	sp|Q3TXS7|PSMD1_MOUSE;tr|Q8CGI9|Q8CGI9_MOUSE;tr|Q5HZG6|Q5HZG6_MOUSE;tr|Q8BU34|Q8BU34_MOUSE;tr|Q05CG9|Q05CG9_MOUSE;tr|Q8CGG2|Q8CGG2_MOUSE;tr|J3QN38|J3QN38_MOUSE	>sp|Q3TXS7|PSMD1_MOUSE 26S proteasome non-ATPase regulatory subunit 1 OS=Mus musculus GN=Psmd1 PE=1 SV=1;>tr|Q8CGI9|Q8CGI9_MOUSE Psmd1 protein (Fragment) OS=Mus musculus GN=Psmd1 PE=2 SV=1;>tr|Q5HZG6|Q5HZG6_MOUSE Psmd1 protein (Fragment) OS=Mus musculus GN	7	7	7	10.9	105.73	2.6427e-163	0.76084	0.992	1.0384	0.98775	1.3366	1.0009	0.65485	1.0021	0.92946	0.97488	1.3761	0.92683	0.66998	1.0371	0.8648	0.99287	1.1851	0.92884	0.72236	0.97725	1.0173	0.98531	1.3648	0.97464	NaN	NaN	NaN	NaN	NaN	NaN				835;2730;2733;2955;4485;4486;4621	847;3110
704	tr|A4FUR1|A4FUR1_MOUSE;sp|Q3TY60|F131B_MOUSE;sp|Q3TY60-2|F131B_MOUSE;tr|E9Q8P8|E9Q8P8_MOUSE	>tr|A4FUR1|A4FUR1_MOUSE Fam131b protein (Fragment) OS=Mus musculus GN=Fam131b PE=2 SV=1;>sp|Q3TY60|F131B_MOUSE Protein FAM131B OS=Mus musculus GN=Fam131b PE=1 SV=1;>sp|Q3TY60-2|F131B_MOUSE Isoform 2 of Protein FAM131B OS=Mus musculus GN=Fam131b;>tr|E9Q8P8|	4	1	1	4.9	35.533	0.013039	NaN	NaN	NaN	NaN	NaN	NaN	NaN	NaN	NaN	NaN	NaN	NaN	NaN	NaN	NaN	NaN	NaN	NaN	NaN	NaN	NaN	NaN	NaN	NaN	NaN	NaN	NaN	NaN	NaN	NaN	+			826	848;849
705	sp|Q3TZZ7-2|ESYT2_MOUSE;sp|Q3TZZ7|ESYT2_MOUSE	>sp|Q3TZZ7-2|ESYT2_MOUSE Isoform 2 of Extended synaptotagmin-2 OS=Mus musculus GN=Esyt2;>sp|Q3TZZ7|ESYT2_MOUSE Extended synaptotagmin-2 OS=Mus musculus GN=Esyt2 PE=1 SV=1	2	3	3	10.9	39.884	3.516e-44	NaN	NaN	NaN	NaN	NaN	NaN	0.5325	0.7624	1.1802	1.2076	2.0659	1.5872	0.61241	0.86652	0.54256	0.61048	0.85589	0.64383	0.77385	1.0429	1.5773	1.4517	1.8257	1.2837	NaN	NaN	NaN	NaN	NaN	NaN				653;1045;4370	850;851;852;853;854;855;856;3111
706	sp|Q3U0V1|FUBP2_MOUSE	>sp|Q3U0V1|FUBP2_MOUSE Far upstream element-binding protein 2 OS=Mus musculus GN=Khsrp PE=1 SV=2	1	11	11	22.3	76.775	1.5789e-181	0.73861	0.91621	1.0259	0.96181	1.29	0.96883	0.71054	1.0317	0.933	1.0246	1.2792	0.92954	0.76904	0.97537	0.79383	0.88073	1.1382	0.95254	0.76383	0.95408	0.99336	0.98945	1.3475	1.0086	0.74924	0.96068	0.62543	0.85923	0.81324	0.80493				1319;1338;1543;1817;1903;1908;2157;3338;4437;4822;4930	857
707	tr|Q9D682|Q9D682_MOUSE;tr|Q8R1U3|Q8R1U3_MOUSE;tr|Q3TDX5|Q3TDX5_MOUSE;sp|Q3U182|CRTC2_MOUSE	>tr|Q9D682|Q9D682_MOUSE Putative uncharacterized protein OS=Mus musculus GN=Crtc2 PE=2 SV=1;>tr|Q8R1U3|Q8R1U3_MOUSE Crtc2 protein OS=Mus musculus GN=Crtc2 PE=2 SV=1;>tr|Q3TDX5|Q3TDX5_MOUSE Putative uncharacterized protein OS=Mus musculus GN=Crtc2 PE=2 SV=1	4	1	1	4.5	44.11	0.0017805	NaN	NaN	NaN	NaN	NaN	NaN	NaN	NaN	NaN	NaN	NaN	NaN	NaN	NaN	NaN	NaN	NaN	NaN	NaN	NaN	NaN	NaN	NaN	NaN	NaN	NaN	NaN	NaN	NaN	NaN				1696	858;859
708	tr|Q3ULS8|Q3ULS8_MOUSE;sp|Q3U1J4|DDB1_MOUSE	>tr|Q3ULS8|Q3ULS8_MOUSE Putative uncharacterized protein (Fragment) OS=Mus musculus GN=Ddb1 PE=2 SV=1;>sp|Q3U1J4|DDB1_MOUSE DNA damage-binding protein 1 OS=Mus musculus GN=Ddb1 PE=1 SV=2	2	1	1	5	66.803	5.6303e-10	NaN	NaN	NaN	NaN	NaN	NaN	NaN	NaN	NaN	NaN	NaN	NaN	NaN	NaN	NaN	NaN	NaN	NaN	0.67476	0.90036	1.048	0.98349	1.3767	0.95862	NaN	NaN	NaN	NaN	NaN	NaN				1896
709	sp|Q3U3E2|F117B_MOUSE	>sp|Q3U3E2|F117B_MOUSE Protein FAM117B OS=Mus musculus GN=Fam117b PE=1 SV=1	1	1	1	4.1	61.344	0.00018765	NaN	NaN	NaN	NaN	NaN	NaN	NaN	NaN	NaN	NaN	NaN	NaN	NaN	NaN	NaN	NaN	NaN	NaN	NaN	NaN	NaN	NaN	NaN	NaN	NaN	NaN	NaN	NaN	NaN	NaN				2832	860;3112
710	sp|Q3U3V8|XRRA1_MOUSE	>sp|Q3U3V8|XRRA1_MOUSE X-ray radiation resistance-associated protein 1 OS=Mus musculus GN=Xrra1 PE=2 SV=1	1	1	1	1.7	88.883	0.031626	NaN	NaN	NaN	NaN	NaN	NaN	NaN	NaN	NaN	NaN	NaN	NaN	NaN	NaN	NaN	NaN	NaN	NaN	NaN	NaN	NaN	NaN	NaN	NaN	NaN	NaN	NaN	NaN	NaN	NaN	+			3206	861
711	sp|Q3U6N9|CH033_MOUSE	>sp|Q3U6N9|CH033_MOUSE UPF0488 protein C8orf33 homolog OS=Mus musculus PE=2 SV=1	1	1	1	5	24.464	0.0014094	NaN	NaN	NaN	NaN	NaN	NaN	NaN	NaN	NaN	NaN	NaN	NaN	NaN	NaN	NaN	NaN	NaN	NaN	NaN	NaN	NaN	NaN	NaN	NaN	NaN	NaN	NaN	NaN	NaN	NaN				3757	862
712	sp|Q3U7R1|ESYT1_MOUSE;sp|Q3U7R1-2|ESYT1_MOUSE	>sp|Q3U7R1|ESYT1_MOUSE Extended synaptotagmin-1 OS=Mus musculus GN=Esyt1 PE=2 SV=2;>sp|Q3U7R1-2|ESYT1_MOUSE Isoform 2 of Extended synaptotagmin-1 OS=Mus musculus GN=Esyt1	2	3	3	4.9	121.55	8.7513e-11	NaN	NaN	NaN	NaN	NaN	NaN	0.62824	0.82073	0.95957	0.98893	1.1485	0.86964	NaN	NaN	NaN	NaN	NaN	NaN	NaN	NaN	NaN	NaN	NaN	NaN	NaN	NaN	NaN	NaN	NaN	NaN				1443;2220;2639
713	sp|Q3U9G9|LBR_MOUSE	>sp|Q3U9G9|LBR_MOUSE Lamin-B receptor OS=Mus musculus GN=Lbr PE=1 SV=2	1	4	4	5	71.439	6.9536e-27	NaN	NaN	NaN	NaN	NaN	NaN	0.72554	1.074	2.1921	2.2793	2.4042	1.7743	0.25961	0.39091	0.59715	0.70027	2.2754	1.89	0.72161	0.89222	1.3318	1.2361	1.8023	1.2255	0.53721	0.64606	0.57487	0.80859	1.0037	1.1824				2275;2737;3923;4434	863;864;865;866;867;868;869;870;3113
714	sp|Q3UCQ1-2|FOXK2_MOUSE;sp|Q3UCQ1|FOXK2_MOUSE;tr|Q811H2|Q811H2_MOUSE	>sp|Q3UCQ1-2|FOXK2_MOUSE Isoform 2 of Forkhead box protein K2 OS=Mus musculus GN=Foxk2;>sp|Q3UCQ1|FOXK2_MOUSE Forkhead box protein K2 OS=Mus musculus GN=Foxk2 PE=1 SV=3	3	3	3	11.2	61.21	1.8243e-10	NaN	NaN	NaN	NaN	NaN	NaN	NaN	NaN	NaN	NaN	NaN	NaN	0.1907	0.23475	0.42819	0.4999	2.2237	2.0635	NaN	NaN	NaN	NaN	NaN	NaN	NaN	NaN	NaN	NaN	NaN	NaN				966;1142;3745	871;872;873;874;3114
715	tr|F2Z423|F2Z423_MOUSE;sp|Q3UDE2|TTL12_MOUSE	>tr|F2Z423|F2Z423_MOUSE Tubulin--tyrosine ligase-like protein 12 OS=Mus musculus GN=Ttll12 PE=2 SV=1;>sp|Q3UDE2|TTL12_MOUSE Tubulin--tyrosine ligase-like protein 12 OS=Mus musculus GN=Ttll12 PE=2 SV=1	2	2	2	8.1	22.465	5.8113e-48	0.82522	1.027	0.97685	1.0117	1.105	0.99127	0.7783	1.0114	0.84605	0.90297	1.0774	0.95498	0.74848	0.94308	0.77477	1.0115	1.0581	0.9695	0.86549	1.0316	1.057	1.0328	1.1162	0.90714	0.75814	0.97566	0.6569	0.98085	0.87422	0.9899				2640;2641	875
716	sp|Q3UE37|UBE2Z_MOUSE	>sp|Q3UE37|UBE2Z_MOUSE Ubiquitin-conjugating enzyme E2 Z OS=Mus musculus GN=Ube2z PE=2 SV=2	1	1	1	4.2	38.368	0.0050279	NaN	NaN	NaN	NaN	NaN	NaN	NaN	NaN	NaN	NaN	NaN	NaN	NaN	NaN	NaN	NaN	NaN	NaN	NaN	NaN	NaN	NaN	NaN	NaN	NaN	NaN	NaN	NaN	NaN	NaN				2435
717	sp|Q3UEB3-3|PUF60_MOUSE;sp|Q3UEB3-2|PUF60_MOUSE	>sp|Q3UEB3-3|PUF60_MOUSE Isoform 3 of Poly(U)-binding-splicing factor PUF60 OS=Mus musculus GN=Puf60;>sp|Q3UEB3-2|PUF60_MOUSE Isoform 2 of Poly(U)-binding-splicing factor PUF60 OS=Mus musculus GN=Puf60	2	1	1	3.8	54.028	3.0012e-20	0.8798	0.90522	1.1204	0.98637	1.1255	0.95297	0.85428	1.0573	1.0198	1.1025	1.3005	1.1296	NaN	NaN	NaN	NaN	NaN	NaN	NaN	NaN	NaN	NaN	NaN	NaN	NaN	NaN	NaN	NaN	NaN	NaN				3459
718	sp|Q3UGC7|EI3JA_MOUSE	>sp|Q3UGC7|EI3JA_MOUSE Eukaryotic translation initiation factor 3 subunit J-A OS=Mus musculus GN=Eif3j1 PE=2 SV=1	1	1	1	11.1	29.343	6.6887e-09	0.49219	0.6535	0.69926	0.73668	1.2776	1.0104	NaN	NaN	NaN	NaN	NaN	NaN	NaN	NaN	NaN	NaN	NaN	NaN	NaN	NaN	NaN	NaN	NaN	NaN	NaN	NaN	NaN	NaN	NaN	NaN				0	876;877
719	sp|Q3UGS4|F195B_MOUSE	>sp|Q3UGS4|F195B_MOUSE Protein FAM195B OS=Mus musculus GN=Fam195b PE=1 SV=1	1	2	2	23.7	11.101	6.2351e-48	NaN	NaN	NaN	NaN	NaN	NaN	0.67352	0.84318	0.9559	1.0019	1.363	1.1767	NaN	NaN	NaN	NaN	NaN	NaN	0.7948	0.95103	0.91146	0.85606	1.1419	0.92939	NaN	NaN	NaN	NaN	NaN	NaN				3099;4198	878;879;880;3115
720	sp|Q3UHH1-2|ZSWM8_MOUSE;tr|B7ZWK9|B7ZWK9_MOUSE;sp|Q3UHH1-3|ZSWM8_MOUSE;sp|Q3UHH1|ZSWM8_MOUSE	>sp|Q3UHH1-2|ZSWM8_MOUSE Isoform 2 of Zinc finger SWIM domain-containing protein 8 OS=Mus musculus GN=Zswim8;>tr|B7ZWK9|B7ZWK9_MOUSE 2310021P13Rik protein OS=Mus musculus GN=Zswim8 PE=2 SV=1;>sp|Q3UHH1-3|ZSWM8_MOUSE Isoform 3 of Zinc finger SWIM domain-con	4	1	1	1.2	193.56	1.6476e-37	NaN	NaN	NaN	NaN	NaN	NaN	0.73077	1.0194	0.9662	0.97595	1.3631	1.0058	NaN	NaN	NaN	NaN	NaN	NaN	0.70929	0.97008	0.98242	0.92918	1.3277	0.93196	NaN	NaN	NaN	NaN	NaN	NaN				2256	881;882;3116
721	sp|Q3UHJ0-2|AAK1_MOUSE;sp|Q3UHJ0|AAK1_MOUSE	>sp|Q3UHJ0-2|AAK1_MOUSE Isoform 2 of AP2-associated protein kinase 1 OS=Mus musculus GN=Aak1;>sp|Q3UHJ0|AAK1_MOUSE AP2-associated protein kinase 1 OS=Mus musculus GN=Aak1 PE=1 SV=2	2	2	2	3.2	94.66	2.8028e-07	0.89154	1.1698	0.8524	0.836	0.98226	0.72977	0.69196	0.90386	0.8868	0.94774	1.2822	0.98221	NaN	NaN	NaN	NaN	NaN	NaN	NaN	NaN	NaN	NaN	NaN	NaN	NaN	NaN	NaN	NaN	NaN	NaN				1945;4831	883;884;885;886;3117;3118
722	sp|Q3UHU5-2|MTCL1_MOUSE;tr|B8JJI7|B8JJI7_MOUSE;tr|H3BL83|H3BL83_MOUSE;sp|Q3UHU5-3|MTCL1_MOUSE;sp|Q3UHU5|MTCL1_MOUSE	>sp|Q3UHU5-2|MTCL1_MOUSE Isoform 2 of Microtubule cross-linking factor 1 OS=Mus musculus GN=Mtcl1;>tr|B8JJI7|B8JJI7_MOUSE Microtubule cross-linking factor 1 (Fragment) OS=Mus musculus GN=Mtcl1 PE=2 SV=1;>tr|H3BL83|H3BL83_MOUSE Microtubule cross-linking fac	5	1	1	1.5	158.85	0.002017	NaN	NaN	NaN	NaN	NaN	NaN	NaN	NaN	NaN	NaN	NaN	NaN	NaN	NaN	NaN	NaN	NaN	NaN	NaN	NaN	NaN	NaN	NaN	NaN	NaN	NaN	NaN	NaN	NaN	NaN				600	887;888;3119
723	tr|B2RTB0|B2RTB0_MOUSE;sp|Q3UHX2|HAP28_MOUSE;tr|Q1WWJ8|Q1WWJ8_MOUSE	>tr|B2RTB0|B2RTB0_MOUSE MCG17262 OS=Mus musculus GN=Pdap1 PE=2 SV=1;>sp|Q3UHX2|HAP28_MOUSE 28 kDa heat- and acid-stable phosphoprotein OS=Mus musculus GN=Pdap1 PE=1 SV=1	3	6	6	38.7	20.605	6.0106e-59	NaN	NaN	NaN	NaN	NaN	NaN	0.71917	0.97529	0.85513	0.88659	1.1297	0.85378	NaN	NaN	NaN	NaN	NaN	NaN	0.68695	0.94565	0.93765	0.88272	1.4178	0.86987	NaN	NaN	NaN	NaN	NaN	NaN				263;264;2143;2277;3319;3491	889;890;891
724	tr|E9QAJ9|E9QAJ9_MOUSE;sp|Q3UIA2|RHG17_MOUSE;tr|Q3V425|Q3V425_MOUSE;sp|Q3UIA2-4|RHG17_MOUSE;sp|Q3UIA2-3|RHG17_MOUSE;sp|Q3UIA2-2|RHG17_MOUSE	>tr|E9QAJ9|E9QAJ9_MOUSE Rho GTPase-activating protein 17 OS=Mus musculus GN=Arhgap17 PE=2 SV=1;>sp|Q3UIA2|RHG17_MOUSE Rho GTPase-activating protein 17 OS=Mus musculus GN=Arhgap17 PE=2 SV=1;>tr|Q3V425|Q3V425_MOUSE Putative uncharacterized protein (Fragment)	6	3	3	10.4	88.924	2.4199e-47	NaN	NaN	NaN	NaN	NaN	NaN	NaN	NaN	NaN	NaN	NaN	NaN	NaN	NaN	NaN	NaN	NaN	NaN	0.79414	0.95024	0.94583	0.89417	1.239	0.99484	NaN	NaN	NaN	NaN	NaN	NaN				85;2409;4186	892;893;894;895;3120;3121;3122
725	tr|D6RE33|D6RE33_MOUSE;sp|Q3UJB9-2|EDC4_MOUSE;tr|G5E896|G5E896_MOUSE;sp|Q3UJB9|EDC4_MOUSE;tr|F6ZJ27|F6ZJ27_MOUSE	>tr|D6RE33|D6RE33_MOUSE Enhancer of mRNA-decapping protein 4 OS=Mus musculus GN=Edc4 PE=1 SV=1;>sp|Q3UJB9-2|EDC4_MOUSE Isoform 2 of Enhancer of mRNA-decapping protein 4 OS=Mus musculus GN=Edc4;>tr|G5E896|G5E896_MOUSE Enhancer of mRNA decapping 4, isoform C	5	3	3	6.7	141.95	2.0984e-201	NaN	NaN	NaN	NaN	NaN	NaN	NaN	NaN	NaN	NaN	NaN	NaN	0.74793	0.95696	0.72069	0.91683	1.1286	1.0224	0.87724	1.0546	1.0476	0.99539	1.1307	0.90495	0.69213	0.92897	0.66875	0.92437	0.82087	0.88493				807;1465;4669	896;897;898;899;900;3123;3124
726	tr|A3KGH5|A3KGH5_MOUSE;tr|A3KGH6|A3KGH6_MOUSE;tr|A3KGH7|A3KGH7_MOUSE;sp|Q3UJU9|RMD3_MOUSE	>tr|A3KGH5|A3KGH5_MOUSE Regulator of microtubule dynamics protein 3 (Fragment) OS=Mus musculus GN=Rmdn3 PE=1 SV=1;>tr|A3KGH6|A3KGH6_MOUSE Regulator of microtubule dynamics protein 3 (Fragment) OS=Mus musculus GN=Rmdn3 PE=1 SV=1;>tr|A3KGH7|A3KGH7_MOUSE Regu	4	1	1	23.5	7.3874	2.3634e-35	NaN	NaN	NaN	NaN	NaN	NaN	NaN	NaN	NaN	NaN	NaN	NaN	0.90366	1.1103	0.93627	1.0401	1.06	0.98818	0.92851	1.111	0.98512	0.92524	1.0347	0.84215	NaN	NaN	NaN	NaN	NaN	NaN				3946	901;902
727	sp|Q3ULZ2|FHDC1_MOUSE	>sp|Q3ULZ2|FHDC1_MOUSE FH2 domain-containing protein 1 OS=Mus musculus GN=Fhdc1 PE=2 SV=3	1	1	1	1.1	125.37	0.015547	NaN	NaN	NaN	NaN	NaN	NaN	NaN	NaN	NaN	NaN	NaN	NaN	NaN	NaN	NaN	NaN	NaN	NaN	NaN	NaN	NaN	NaN	NaN	NaN	NaN	NaN	NaN	NaN	NaN	NaN	+			5078	903;3125
728	tr|F6TGJ2|F6TGJ2_MOUSE;sp|Q3UM45|PP1R7_MOUSE	>tr|F6TGJ2|F6TGJ2_MOUSE Protein phosphatase 1 regulatory subunit 7 (Fragment) OS=Mus musculus GN=Ppp1r7 PE=4 SV=1;>sp|Q3UM45|PP1R7_MOUSE Protein phosphatase 1 regulatory subunit 7 OS=Mus musculus GN=Ppp1r7 PE=1 SV=2	2	3	3	12.8	11.721	1.1757e-69	NaN	NaN	NaN	NaN	NaN	NaN	0.72199	1.054	1.1816	1.154	1.6408	1.1717	NaN	NaN	NaN	NaN	NaN	NaN	0.69429	1.001	1.0652	1.0754	1.4846	1.0295	NaN	NaN	NaN	NaN	NaN	NaN				3702;3703;4805	904;905
729	sp|Q3UMB5-2|SMCR8_MOUSE;sp|Q3UMB5|SMCR8_MOUSE	>sp|Q3UMB5-2|SMCR8_MOUSE Isoform 2 of Smith-Magenis syndrome chromosomal region candidate gene 8 protein homolog OS=Mus musculus GN=Smcr8;>sp|Q3UMB5|SMCR8_MOUSE Smith-Magenis syndrome chromosomal region candidate gene 8 protein homolog OS=Mus musculus GN=S	2	1	1	2.2	87.708	0.0002768	NaN	NaN	NaN	NaN	NaN	NaN	NaN	NaN	NaN	NaN	NaN	NaN	NaN	NaN	NaN	NaN	NaN	NaN	NaN	NaN	NaN	NaN	NaN	NaN	NaN	NaN	NaN	NaN	NaN	NaN				3808	906;907;908
730	sp|Q3UMF0-3|COBL1_MOUSE;sp|Q3UMF0-4|COBL1_MOUSE;tr|B1AZ15|B1AZ15_MOUSE;tr|B1AZ14|B1AZ14_MOUSE;sp|Q3UMF0-2|COBL1_MOUSE;sp|Q3UMF0|COBL1_MOUSE;tr|B1AZ26|B1AZ26_MOUSE	>sp|Q3UMF0-3|COBL1_MOUSE Isoform 3 of Cordon-bleu protein-like 1 OS=Mus musculus GN=Cobll1;>sp|Q3UMF0-4|COBL1_MOUSE Isoform 4 of Cordon-bleu protein-like 1 OS=Mus musculus GN=Cobll1;>tr|B1AZ15|B1AZ15_MOUSE Cordon-bleu protein-like 1 OS=Mus musculus GN=Cobl	7	9	9	12.6	129.45	5.8397e-48	0.71211	0.96699	1.3257	1.2757	1.7991	1.2871	0.85152	1.1841	0.72039	0.7911	1.1325	0.81764	0.64892	0.89948	0.72874	0.85117	1.3262	1.0924	0.95995	1.148	1.6088	1.5612	1.6033	1.0809	NaN	NaN	NaN	NaN	NaN	NaN				736;1064;2013;3250;3449;4117;4409;4551;4607	909;910;911;912;913;914;915;916;917;918;919;920;921;922;3126;3127;3128;3129;3130
731	tr|F6XWD4|F6XWD4_MOUSE;sp|Q3UMT1|PP12C_MOUSE	>tr|F6XWD4|F6XWD4_MOUSE Protein phosphatase 1 regulatory subunit 12C (Fragment) OS=Mus musculus GN=Ppp1r12c PE=2 SV=1;>sp|Q3UMT1|PP12C_MOUSE Protein phosphatase 1 regulatory subunit 12C OS=Mus musculus GN=Ppp1r12c PE=1 SV=1	2	2	2	5	76.641	1.5838e-06	NaN	NaN	NaN	NaN	NaN	NaN	NaN	NaN	NaN	NaN	NaN	NaN	NaN	NaN	NaN	NaN	NaN	NaN	NaN	NaN	NaN	NaN	NaN	NaN	NaN	NaN	NaN	NaN	NaN	NaN				238;3767	923;924;925
732	sp|Q3UMU9|HDGR2_MOUSE;sp|Q3UMU9-3|HDGR2_MOUSE;sp|Q3UMU9-4|HDGR2_MOUSE;sp|Q3UMU9-2|HDGR2_MOUSE	>sp|Q3UMU9|HDGR2_MOUSE Hepatoma-derived growth factor-related protein 2 OS=Mus musculus GN=Hdgfrp2 PE=1 SV=1;>sp|Q3UMU9-3|HDGR2_MOUSE Isoform 3 of Hepatoma-derived growth factor-related protein 2 OS=Mus musculus GN=Hdgfrp2;>sp|Q3UMU9-4|HDGR2_MOUSE Isoform	4	8	8	12.7	74.29	0	0.68247	0.91287	0.95872	0.99074	1.4294	1.101	0.74365	1.002	0.94465	0.99026	1.2948	0.92151	0.63623	0.96613	0.81453	0.99894	1.2497	1.0001	0.85945	1.0719	1.0668	1.0015	1.4163	1.0285	0.61498	0.90973	0.65255	1.0118	1.0369	1.0719				79;126;321;1345;1346;1347;2264;4667	926;927;928;929;930;931;932;933
733	tr|A7ISP9|A7ISP9_MOUSE;tr|F8WJ93|F8WJ93_MOUSE;sp|Q3UMY5|EMAL4_MOUSE	>tr|A7ISP9|A7ISP9_MOUSE EMAP-like protein 4 OS=Mus musculus GN=Eml4 PE=2 SV=1;>tr|F8WJ93|F8WJ93_MOUSE Echinoderm microtubule-associated protein-like 4 OS=Mus musculus GN=Eml4 PE=1 SV=1;>sp|Q3UMY5|EMAL4_MOUSE Echinoderm microtubule-associated protein-like 4	3	1	1	1.6	108.71	0.00025683	NaN	NaN	NaN	NaN	NaN	NaN	0.69565	0.87382	0.55678	0.58629	0.82588	0.72201	NaN	NaN	NaN	NaN	NaN	NaN	NaN	NaN	NaN	NaN	NaN	NaN	NaN	NaN	NaN	NaN	NaN	NaN				391	934;935
734	sp|Q3UPF5-2|ZCCHV_MOUSE;sp|Q3UPF5|ZCCHV_MOUSE;tr|D3Z5I1|D3Z5I1_MOUSE;tr|Q8K302|Q8K302_MOUSE;tr|G3X9X5|G3X9X5_MOUSE	>sp|Q3UPF5-2|ZCCHV_MOUSE Isoform 2 of Zinc finger CCCH-type antiviral protein 1 OS=Mus musculus GN=Zc3hav1;>sp|Q3UPF5|ZCCHV_MOUSE Zinc finger CCCH-type antiviral protein 1 OS=Mus musculus GN=Zc3hav1 PE=1 SV=1;>tr|D3Z5I1|D3Z5I1_MOUSE Zinc finger CCCH-type a	5	3	3	5.7	88.23	2.2322e-14	NaN	NaN	NaN	NaN	NaN	NaN	0.51686	0.63359	0.89291	0.94596	1.6067	1.3899	0.42158	0.58394	0.41057	0.50214	0.8808	0.73079	NaN	NaN	NaN	NaN	NaN	NaN	NaN	NaN	NaN	NaN	NaN	NaN				392;3953;4334	936;937;938
735	sp|Q3UPH7-3|ARH40_MOUSE;sp|Q3UPH7-6|ARH40_MOUSE;sp|Q3UPH7-2|ARH40_MOUSE;sp|Q3UPH7|ARH40_MOUSE;tr|S4R189|S4R189_MOUSE;tr|S4R1R5|S4R1R5_MOUSE;tr|S4R2A6|S4R2A6_MOUSE;tr|S4R1Y4|S4R1Y4_MOUSE;tr|S4R2U9|S4R2U9_MOUSE	>sp|Q3UPH7-3|ARH40_MOUSE Isoform 3 of Rho guanine nucleotide exchange factor 40 OS=Mus musculus GN=Arhgef40;>sp|Q3UPH7-6|ARH40_MOUSE Isoform 6 of Rho guanine nucleotide exchange factor 40 OS=Mus musculus GN=Arhgef40;>sp|Q3UPH7-2|ARH40_MOUSE Isoform 2 of Rh	9	2	2	2.7	160.17	6.6031e-55	NaN	NaN	NaN	NaN	NaN	NaN	0.80599	0.98184	0.96556	0.98217	1.241	1.0463	NaN	NaN	NaN	NaN	NaN	NaN	0.76299	0.89618	0.89628	0.83232	1.1895	0.96341	NaN	NaN	NaN	NaN	NaN	NaN				1974;3083	939;940;941;3131
736	sp|Q3UPL0|SC31A_MOUSE;tr|S4R2A9|S4R2A9_MOUSE;sp|Q3UPL0-2|SC31A_MOUSE;tr|S4R256|S4R256_MOUSE;tr|S4R1Y8|S4R1Y8_MOUSE;tr|Q05DS7|Q05DS7_MOUSE	>sp|Q3UPL0|SC31A_MOUSE Protein transport protein Sec31A OS=Mus musculus GN=Sec31a PE=1 SV=2;>tr|S4R2A9|S4R2A9_MOUSE Protein transport protein Sec31A (Fragment) OS=Mus musculus GN=Sec31a PE=4 SV=1;>sp|Q3UPL0-2|SC31A_MOUSE Isoform 2 of Protein transport prot	6	6	6	7.6	133.57	1.8462e-54	0.79253	0.96363	0.95626	0.97818	1.2608	0.95282	0.76565	1.0087	0.99871	1.0478	1.2435	1.0705	0.6173	0.82136	0.74789	0.85076	1.316	1.0979	0.93391	1.0999	1.086	1.0879	1.137	0.92554	NaN	NaN	NaN	NaN	NaN	NaN				317;324;781;1512;2981;4774	942;943
737	tr|Q3TPU3|Q3TPU3_MOUSE;sp|Q3UQN2|FCHO2_MOUSE;sp|Q3UQN2-3|FCHO2_MOUSE;tr|F6RG68|F6RG68_MOUSE	>tr|Q3TPU3|Q3TPU3_MOUSE Putative uncharacterized protein OS=Mus musculus GN=Fcho2 PE=2 SV=1;>sp|Q3UQN2|FCHO2_MOUSE FCH domain only protein 2 OS=Mus musculus GN=Fcho2 PE=1 SV=1	4	3	3	8.6	57.962	1.3686e-09	NaN	NaN	NaN	NaN	NaN	NaN	NaN	NaN	NaN	NaN	NaN	NaN	0.63994	0.79258	0.73932	0.89071	1.1434	1.086	0.80383	1.0283	1.0184	0.94752	1.2616	0.96663	NaN	NaN	NaN	NaN	NaN	NaN				1804;2572;3093	944;945;946;947;3132
738	tr|Q922R7|Q922R7_MOUSE;tr|F6ZZ61|F6ZZ61_MOUSE;sp|Q3URQ0|TEX10_MOUSE	>tr|Q922R7|Q922R7_MOUSE Tex10 protein OS=Mus musculus GN=Tex10 PE=2 SV=1;>tr|F6ZZ61|F6ZZ61_MOUSE Testis-expressed sequence 10 protein (Fragment) OS=Mus musculus GN=Tex10 PE=2 SV=1;>sp|Q3URQ0|TEX10_MOUSE Testis-expressed sequence 10 protein OS=Mus musculus	3	1	1	9.5	31.283	0.0047112	NaN	NaN	NaN	NaN	NaN	NaN	NaN	NaN	NaN	NaN	NaN	NaN	NaN	NaN	NaN	NaN	NaN	NaN	NaN	NaN	NaN	NaN	NaN	NaN	NaN	NaN	NaN	NaN	NaN	NaN				587
739	tr|Q6PDI4|Q6PDI4_MOUSE;sp|Q3USH5|SFSWA_MOUSE	>tr|Q6PDI4|Q6PDI4_MOUSE Sfrs8 protein OS=Mus musculus GN=Sfswap PE=2 SV=1;>sp|Q3USH5|SFSWA_MOUSE Splicing factor, suppressor of white-apricot homolog OS=Mus musculus GN=Sfswap PE=1 SV=2	2	1	1	4.2	55.266	0.001625	NaN	NaN	NaN	NaN	NaN	NaN	NaN	NaN	NaN	NaN	NaN	NaN	NaN	NaN	NaN	NaN	NaN	NaN	NaN	NaN	NaN	NaN	NaN	NaN	NaN	NaN	NaN	NaN	NaN	NaN				1613	948;949
740	tr|F6V513|F6V513_MOUSE;tr|E9Q8K9|E9Q8K9_MOUSE;sp|Q3UTJ2-3|SRBS2_MOUSE;sp|Q3UTJ2-4|SRBS2_MOUSE;tr|B2RXQ9|B2RXQ9_MOUSE;tr|D3Z080|D3Z080_MOUSE;sp|Q3UTJ2-5|SRBS2_MOUSE;tr|Z4YJR7|Z4YJR7_MOUSE;sp|Q3UTJ2|SRBS2_MOUSE;tr|E9Q0B0|E9Q0B0_MOUSE;tr|B7ZWM6|B7ZWM6_MOUSE;tr|B9EKP8|B9EKP8_MOUSE;sp|Q3UTJ2-2|SRBS2_MOUSE	>tr|F6V513|F6V513_MOUSE Sorbin and SH3 domain-containing protein 2 (Fragment) OS=Mus musculus GN=Sorbs2 PE=1 SV=2;>tr|E9Q8K9|E9Q8K9_MOUSE Sorbin and SH3 domain-containing protein 2 OS=Mus musculus GN=Sorbs2 PE=1 SV=2;>sp|Q3UTJ2-3|SRBS2_MOUSE Isoform 3 of S	13	1	1	6	20.919	0.0018056	NaN	NaN	NaN	NaN	NaN	NaN	NaN	NaN	NaN	NaN	NaN	NaN	NaN	NaN	NaN	NaN	NaN	NaN	0.82341	1.0006	0.99864	0.98293	1.2325	0.99661	NaN	NaN	NaN	NaN	NaN	NaN				3865	950;951;952;953;954;955
741	tr|F6S5Z6|F6S5Z6_MOUSE;tr|F6Q5A5|F6Q5A5_MOUSE;sp|Q3UU96-2|MRCKA_MOUSE;tr|H7BX44|H7BX44_MOUSE;tr|D3YYN8|D3YYN8_MOUSE;sp|Q3UU96|MRCKA_MOUSE;tr|E9PVY0|E9PVY0_MOUSE;tr|B2RXX8|B2RXX8_MOUSE	>tr|F6S5Z6|F6S5Z6_MOUSE Serine/threonine-protein kinase MRCK alpha (Fragment) OS=Mus musculus GN=Cdc42bpa PE=4 SV=1;>tr|F6Q5A5|F6Q5A5_MOUSE Serine/threonine-protein kinase MRCK alpha (Fragment) OS=Mus musculus GN=Cdc42bpa PE=4 SV=1;>sp|Q3UU96-2|MRCKA_MOUSE	8	1	1	1.4	109.37	0.015631	NaN	NaN	NaN	NaN	NaN	NaN	NaN	NaN	NaN	NaN	NaN	NaN	NaN	NaN	NaN	NaN	NaN	NaN	NaN	NaN	NaN	NaN	NaN	NaN	NaN	NaN	NaN	NaN	NaN	NaN	+			4057	956;957
742	sp|Q3UYI5|RGL3_MOUSE	>sp|Q3UYI5|RGL3_MOUSE Ral guanine nucleotide dissociation stimulator-like 3 OS=Mus musculus GN=Rgl3 PE=1 SV=2	1	1	1	3.1	77.944	6.29e-11	NaN	NaN	NaN	NaN	NaN	NaN	0.50065	0.67709	0.60395	0.64896	1.1765	0.92561	NaN	NaN	NaN	NaN	NaN	NaN	NaN	NaN	NaN	NaN	NaN	NaN	NaN	NaN	NaN	NaN	NaN	NaN				3049	958;959;960
743	sp|Q3UZ39|LRRF1_MOUSE;sp|Q3UZ39-3|LRRF1_MOUSE;tr|Q8BLM1|Q8BLM1_MOUSE;tr|Q8BLV4|Q8BLV4_MOUSE;tr|G5E8E1|G5E8E1_MOUSE;tr|E9Q9T1|E9Q9T1_MOUSE;sp|Q3UZ39-2|LRRF1_MOUSE;tr|A6H5U5|A6H5U5_MOUSE	>sp|Q3UZ39|LRRF1_MOUSE Leucine-rich repeat flightless-interacting protein 1 OS=Mus musculus GN=Lrrfip1 PE=1 SV=2;>sp|Q3UZ39-3|LRRF1_MOUSE Isoform 3 of Leucine-rich repeat flightless-interacting protein 1 OS=Mus musculus GN=Lrrfip1	8	6	6	14.7	79.248	2.0706e-164	0.84926	1.0101	0.87434	0.84961	0.94249	0.8224	0.71541	1.0617	0.92264	0.94897	1.2838	0.99292	1.0602	1.33	0.58911	0.72372	0.54543	0.49857	0.81839	0.97214	1.3073	1.2007	1.6632	1.2628	0.64845	0.86193	0.51407	0.75562	0.80932	0.93168				177;1571;2926;3063;3547;3835	961;962;963;964;965;3133;3134
744	tr|B2RTC8|B2RTC8_MOUSE;sp|Q3V132|ADT4_MOUSE	>tr|B2RTC8|B2RTC8_MOUSE Solute carrier family 25 (Mitochondrial carrier adenine nucleotide translocator), member 31 OS=Mus musculus GN=Slc25a31 PE=2 SV=1;>sp|Q3V132|ADT4_MOUSE ADP/ATP translocase 4 OS=Mus musculus GN=Slc25a31 PE=2 SV=1	2	3	1	10.3	35.257	8.5395e-15	NaN	NaN	NaN	NaN	NaN	NaN	NaN	NaN	NaN	NaN	NaN	NaN	NaN	NaN	NaN	NaN	NaN	NaN	NaN	NaN	NaN	NaN	NaN	NaN	NaN	NaN	NaN	NaN	NaN	NaN				660;1445;5022
745	tr|B2RXU2|B2RXU2_MOUSE;tr|A2APY6|A2APY6_MOUSE;sp|Q3V1V3|ESF1_MOUSE	>tr|B2RXU2|B2RXU2_MOUSE ESF1, nucleolar pre-rRNA processing protein, homolog (S. cerevisiae) OS=Mus musculus GN=Esf1 PE=2 SV=1;>tr|A2APY6|A2APY6_MOUSE ESF1, nucleolar pre-rRNA processing protein, homolog (S. cerevisiae) OS=Mus musculus GN=Esf1 PE=2 SV=1;>s	3	2	2	5.2	98.042	1.1535e-48	0.79248	1.15	0.91583	0.9181	1.167	0.8687	NaN	NaN	NaN	NaN	NaN	NaN	NaN	NaN	NaN	NaN	NaN	NaN	0.73879	1.0266	1.0513	1.0282	1.4347	1.0462	NaN	NaN	NaN	NaN	NaN	NaN				217;3739	966;967;968;969;970
746	tr|F6VT60|F6VT60_MOUSE;sp|Q3V384|LACE1_MOUSE	>tr|F6VT60|F6VT60_MOUSE Lactation elevated protein 1 (Fragment) OS=Mus musculus GN=Lace1 PE=4 SV=1;>sp|Q3V384|LACE1_MOUSE Lactation elevated protein 1 OS=Mus musculus GN=Lace1 PE=2 SV=1	2	1	1	4.3	39.883	0.013018	NaN	NaN	NaN	NaN	NaN	NaN	NaN	NaN	NaN	NaN	NaN	NaN	NaN	NaN	NaN	NaN	NaN	NaN	NaN	NaN	NaN	NaN	NaN	NaN	NaN	NaN	NaN	NaN	NaN	NaN	+			2588	3135
747	tr|Q3V3Y3|Q3V3Y3_MOUSE;sp|Q3V3Q7|PACS2_MOUSE;tr|E9Q7E9|E9Q7E9_MOUSE	>tr|Q3V3Y3|Q3V3Y3_MOUSE Putative uncharacterized protein OS=Mus musculus GN=Pacs2 PE=2 SV=1;>sp|Q3V3Q7|PACS2_MOUSE Phosphofurin acidic cluster sorting protein 2 OS=Mus musculus GN=Pacs2 PE=2 SV=2;>tr|E9Q7E9|E9Q7E9_MOUSE Phosphofurin acidic cluster sorting	3	1	1	1.6	54.238	0.0048205	NaN	NaN	NaN	NaN	NaN	NaN	NaN	NaN	NaN	NaN	NaN	NaN	NaN	NaN	NaN	NaN	NaN	NaN	NaN	NaN	NaN	NaN	NaN	NaN	NaN	NaN	NaN	NaN	NaN	NaN				276	971
748	sp|Q3V3R1|C1TM_MOUSE	>sp|Q3V3R1|C1TM_MOUSE Monofunctional C1-tetrahydrofolate synthase, mitochondrial OS=Mus musculus GN=Mthfd1l PE=1 SV=2	1	2	2	2.8	105.73	0.00048683	0.77921	1.0419	1.2455	1.1808	1.4746	1.0533	NaN	NaN	NaN	NaN	NaN	NaN	NaN	NaN	NaN	NaN	NaN	NaN	NaN	NaN	NaN	NaN	NaN	NaN	NaN	NaN	NaN	NaN	NaN	NaN				601;2653
749	tr|H3BLD8|H3BLD8_MOUSE;tr|H3BLJ5|H3BLJ5_MOUSE;tr|Q3UF56|Q3UF56_MOUSE;sp|Q499D0|FOXN3_MOUSE	>tr|H3BLD8|H3BLD8_MOUSE Forkhead box protein N3 (Fragment) OS=Mus musculus GN=Foxn3 PE=1 SV=1;>tr|H3BLJ5|H3BLJ5_MOUSE Forkhead box protein N3 (Fragment) OS=Mus musculus GN=Foxn3 PE=1 SV=1;>tr|Q3UF56|Q3UF56_MOUSE Putative uncharacterized protein OS=Mus musc	4	1	1	16.8	17.337	0.00083097	NaN	NaN	NaN	NaN	NaN	NaN	NaN	NaN	NaN	NaN	NaN	NaN	NaN	NaN	NaN	NaN	NaN	NaN	NaN	NaN	NaN	NaN	NaN	NaN	NaN	NaN	NaN	NaN	NaN	NaN				4441	972;973;974
750	tr|B2RTE3|B2RTE3_MOUSE;sp|Q4FK66|PR38A_MOUSE	>tr|B2RTE3|B2RTE3_MOUSE MCG17981 OS=Mus musculus GN=Prpf38a PE=2 SV=1;>sp|Q4FK66|PR38A_MOUSE Pre-mRNA-splicing factor 38A OS=Mus musculus GN=Prpf38a PE=1 SV=1	2	2	2	7.4	37.436	9.1172e-06	NaN	NaN	NaN	NaN	NaN	NaN	NaN	NaN	NaN	NaN	NaN	NaN	NaN	NaN	NaN	NaN	NaN	NaN	0.8026	1.044	1.1442	1.0846	1.5663	1.2056	0.81175	1.0764	0.82124	1.1358	1.0273	1.1141				478;4917	975
751	tr|Q61055|Q61055_MOUSE;tr|B7ZMZ2|B7ZMZ2_MOUSE;tr|B2RQ57|B2RQ57_MOUSE;tr|F8VQH0|F8VQH0_MOUSE;sp|Q4JIM5|ABL2_MOUSE	>tr|Q61055|Q61055_MOUSE Protein tyrosine kinase (Fragment) OS=Mus musculus GN=Abl2 PE=2 SV=1;>tr|B7ZMZ2|B7ZMZ2_MOUSE V-abl Abelson murine leukemia viral oncogene homolog 2 (Arg, Abelson-related gene) OS=Mus musculus GN=Abl2 PE=2 SV=1;>tr|B2RQ57|B2RQ57_MOUS	5	2	2	6.6	42.295	3.6801e-13	NaN	NaN	NaN	NaN	NaN	NaN	NaN	NaN	NaN	NaN	NaN	NaN	NaN	NaN	NaN	NaN	NaN	NaN	NaN	NaN	NaN	NaN	NaN	NaN	NaN	NaN	NaN	NaN	NaN	NaN				637;4396	976;977
752	tr|E0CY47|E0CY47_MOUSE;tr|H3BKE1|H3BKE1_MOUSE;sp|Q4KWH5-4|PLCH1_MOUSE;sp|Q4KWH5-3|PLCH1_MOUSE;sp|Q4KWH5-2|PLCH1_MOUSE;tr|I1E4X4|I1E4X4_MOUSE;tr|H3BKK4|H3BKK4_MOUSE;tr|I1E4X6|I1E4X6_MOUSE;sp|Q4KWH5|PLCH1_MOUSE	>tr|E0CY47|E0CY47_MOUSE 1-phosphatidylinositol 4,5-bisphosphate phosphodiesterase eta-1 (Fragment) OS=Mus musculus GN=Plch1 PE=4 SV=2;>tr|H3BKE1|H3BKE1_MOUSE 1-phosphatidylinositol 4,5-bisphosphate phosphodiesterase eta-1 (Fragment) OS=Mus musculus GN=Plch	9	1	1	5.9	16.125	0.0089851	NaN	NaN	NaN	NaN	NaN	NaN	NaN	NaN	NaN	NaN	NaN	NaN	NaN	NaN	NaN	NaN	NaN	NaN	NaN	NaN	NaN	NaN	NaN	NaN	NaN	NaN	NaN	NaN	NaN	NaN	+			1937	978
753	sp|Q4VA53|PDS5B_MOUSE;sp|Q4VA53-3|PDS5B_MOUSE;tr|F8WHU5|F8WHU5_MOUSE;sp|Q4VA53-2|PDS5B_MOUSE	>sp|Q4VA53|PDS5B_MOUSE Sister chromatid cohesion protein PDS5 homolog B OS=Mus musculus GN=Pds5b PE=1 SV=1;>sp|Q4VA53-3|PDS5B_MOUSE Isoform 3 of Sister chromatid cohesion protein PDS5 homolog B OS=Mus musculus GN=Pds5b;>tr|F8WHU5|F8WHU5_MOUSE Sister chroma	4	5	5	4.1	164.42	2.2034e-33	0.7048	0.94088	0.92081	0.9367	1.3264	1.0443	0.70386	1.0261	1.1456	1.2133	1.7432	1.2479	0.66777	0.99391	0.85252	1.0344	1.2744	1.007	0.62553	0.86267	0.95192	0.87393	1.6071	1.0825	NaN	NaN	NaN	NaN	NaN	NaN				132;306;307;2644;4487	979;980;981;982;983
754	sp|Q4VAA2-2|CDV3_MOUSE;sp|Q4VAA2|CDV3_MOUSE;tr|F8WGL9|F8WGL9_MOUSE	>sp|Q4VAA2-2|CDV3_MOUSE Isoform 2 of Protein CDV3 OS=Mus musculus GN=Cdv3;>sp|Q4VAA2|CDV3_MOUSE Protein CDV3 OS=Mus musculus GN=Cdv3 PE=1 SV=2	3	4	4	27.5	24.338	5.5271e-43	0.80656	0.99489	0.9872	0.90186	1.2503	0.97472	0.72519	0.91221	0.93057	1	1.3953	1.0961	0.89648	1.0607	1.0049	1.1351	1.1968	1.1187	0.84419	1.117	1.3021	1.2301	1.5423	1.1469	NaN	NaN	NaN	NaN	NaN	NaN				26;27;2297;3895
755	sp|Q501J7-2|PHAR4_MOUSE;sp|Q501J7|PHAR4_MOUSE;sp|Q501J7-3|PHAR4_MOUSE	>sp|Q501J7-2|PHAR4_MOUSE Isoform 2 of Phosphatase and actin regulator 4 OS=Mus musculus GN=Phactr4;>sp|Q501J7|PHAR4_MOUSE Phosphatase and actin regulator 4 OS=Mus musculus GN=Phactr4 PE=1 SV=2;>sp|Q501J7-3|PHAR4_MOUSE Isoform 3 of Phosphatase and actin reg	3	2	2	3.4	73.4	1.707e-07	NaN	NaN	NaN	NaN	NaN	NaN	NaN	NaN	NaN	NaN	NaN	NaN	NaN	NaN	NaN	NaN	NaN	NaN	0.80842	1.0462	1.028	0.97677	1.2889	0.96822	NaN	NaN	NaN	NaN	NaN	NaN				4041;4363	984;985;986;987
756	tr|V9GXB2|V9GXB2_MOUSE;tr|D3Z4D9|D3Z4D9_MOUSE;tr|D3Z640|D3Z640_MOUSE;sp|Q52KB6-2|C2CD3_MOUSE;tr|E9Q526|E9Q526_MOUSE;sp|Q52KB6-3|C2CD3_MOUSE;sp|Q52KB6|C2CD3_MOUSE	>tr|V9GXB2|V9GXB2_MOUSE C2 domain-containing protein 3 (Fragment) OS=Mus musculus GN=C2cd3 PE=4 SV=1;>tr|D3Z4D9|D3Z4D9_MOUSE C2 domain-containing protein 3 (Fragment) OS=Mus musculus GN=C2cd3 PE=4 SV=2;>tr|D3Z640|D3Z640_MOUSE C2 domain-containing protein 3	7	1	1	11	10.814	0.0046827	NaN	NaN	NaN	NaN	NaN	NaN	NaN	NaN	NaN	NaN	NaN	NaN	NaN	NaN	NaN	NaN	NaN	NaN	NaN	NaN	NaN	NaN	NaN	NaN	NaN	NaN	NaN	NaN	NaN	NaN				3248
757	sp|Q52KE7|CCNL1_MOUSE	>sp|Q52KE7|CCNL1_MOUSE Cyclin-L1 OS=Mus musculus GN=Ccnl1 PE=1 SV=1	1	2	2	7.1	60.132	1.2075e-40	0.18697	0.25382	0.33679	0.35935	1.6681	1.3338	1.0243	1.4912	4.6916	4.6912	4.1603	3.2114	0.51468	0.81724	0.88324	1.0214	1.7685	1.2613	0.7175	1.0098	1.5039	1.4073	1.884	1.3499	NaN	NaN	NaN	NaN	NaN	NaN				108;1421	988;989;990;991;992;993;3136
758	sp|Q52KR3-6|PRUN2_MOUSE;sp|Q52KR3|PRUN2_MOUSE	>sp|Q52KR3-6|PRUN2_MOUSE Isoform 6 of Protein prune homolog 2 OS=Mus musculus GN=Prune2;>sp|Q52KR3|PRUN2_MOUSE Protein prune homolog 2 OS=Mus musculus GN=Prune2 PE=2 SV=2	2	5	5	3.2	334.7	1.0936e-18	0.47807	0.649	0.75993	0.7905	1.5196	1.2151	0.55824	0.84864	1.1518	1.2611	2.1802	1.6346	0.69731	0.9911	0.68688	0.79288	1.1348	0.948	NaN	NaN	NaN	NaN	NaN	NaN	0.57569	0.85813	0.6336	0.93692	1.2064	1.2474				748;787;837;2469;2520	994;995;996;997;998;3137
759	tr|Q8BZN7|Q8BZN7_MOUSE;sp|Q569Z6|TR150_MOUSE;tr|Q8BV76|Q8BV76_MOUSE;tr|Q8R353|Q8R353_MOUSE;tr|F7AB07|F7AB07_MOUSE;tr|Q91VL2|Q91VL2_MOUSE;tr|F6YSQ2|F6YSQ2_MOUSE	>tr|Q8BZN7|Q8BZN7_MOUSE Thyroid hormone receptor-associated protein 3 OS=Mus musculus GN=Thrap3 PE=1 SV=1;>sp|Q569Z6|TR150_MOUSE Thyroid hormone receptor-associated protein 3 OS=Mus musculus GN=Thrap3 PE=1 SV=1;>tr|Q8BV76|Q8BV76_MOUSE Putative uncharacteri	7	7	7	10.4	80.11	2.1652e-129	0.96703	1.1356	1.0979	1.0962	1.1823	1.0124	0.8872	1.0814	0.96942	1.0034	1.1788	0.96005	0.87986	1.144	0.94327	1.1091	1.0986	1.0042	0.90014	1.0443	1.0698	1.0049	1.1445	0.94917	0.85801	1.1288	0.76871	1.077	0.87551	0.95948				409;813;1313;1525;1871;3565;4461	999;1000;1001;1002;1003;1004;3138
760	sp|Q571H0-2|NPA1P_MOUSE;sp|Q571H0|NPA1P_MOUSE;tr|E9PU96|E9PU96_MOUSE	>sp|Q571H0-2|NPA1P_MOUSE Isoform 2 of Nucleolar pre-ribosomal-associated protein 1 OS=Mus musculus GN=Urb1;>sp|Q571H0|NPA1P_MOUSE Nucleolar pre-ribosomal-associated protein 1 OS=Mus musculus GN=Urb1 PE=2 SV=2;>tr|E9PU96|E9PU96_MOUSE Nucleolar pre-ribosomal	3	1	1	6.5	25.031	0.00075901	NaN	NaN	NaN	NaN	NaN	NaN	NaN	NaN	NaN	NaN	NaN	NaN	NaN	NaN	NaN	NaN	NaN	NaN	NaN	NaN	NaN	NaN	NaN	NaN	NaN	NaN	NaN	NaN	NaN	NaN				2514
761	tr|F6WNT4|F6WNT4_MOUSE;tr|F6SH61|F6SH61_MOUSE;sp|Q58A65-6|JIP4_MOUSE;sp|Q58A65-3|JIP4_MOUSE;tr|F8WH31|F8WH31_MOUSE;tr|E9PUD1|E9PUD1_MOUSE;sp|Q58A65-4|JIP4_MOUSE;sp|Q58A65-5|JIP4_MOUSE;sp|Q58A65-2|JIP4_MOUSE;tr|B8X349|B8X349_MOUSE;sp|Q58A65|JIP4_MOUSE;tr|Q6PA03|Q6PA03_MOUSE;tr|Q8C7W0|Q8C7W0_MOUSE;tr|Z4YMB8|Z4YMB8_MOUSE	>tr|F6WNT4|F6WNT4_MOUSE C-Jun-amino-terminal kinase-interacting protein 4 (Fragment) OS=Mus musculus GN=Spag9 PE=1 SV=1;>tr|F6SH61|F6SH61_MOUSE C-Jun-amino-terminal kinase-interacting protein 4 (Fragment) OS=Mus musculus GN=Spag9 PE=1 SV=1;>sp|Q58A65-6|JIP	14	3	3	6.1	76.442	1.1217e-23	NaN	NaN	NaN	NaN	NaN	NaN	0.59018	0.82323	0.90357	0.88338	1.6476	1.1817	0.67296	1.0953	0.82628	1.0012	1.2183	0.92783	0.73079	1.0396	1.0835	1.0619	1.5838	1.0446	0.61874	0.90935	0.75937	1.1902	1.1843	1.0689				1069;3763;3764	1005;1006;1007;1008;3139
762	tr|A2AIR0|A2AIR0_MOUSE;tr|A2AIR2|A2AIR2_MOUSE;sp|Q5DTM8|BRE1A_MOUSE	>tr|A2AIR0|A2AIR0_MOUSE E3 ubiquitin-protein ligase BRE1A (Fragment) OS=Mus musculus GN=Rnf20 PE=4 SV=1;>tr|A2AIR2|A2AIR2_MOUSE E3 ubiquitin-protein ligase BRE1A (Fragment) OS=Mus musculus GN=Rnf20 PE=4 SV=1;>sp|Q5DTM8|BRE1A_MOUSE E3 ubiquitin-protein liga	3	1	1	9.8	19.536	9.7553e-36	NaN	NaN	NaN	NaN	NaN	NaN	NaN	NaN	NaN	NaN	NaN	NaN	NaN	NaN	NaN	NaN	NaN	NaN	NaN	NaN	NaN	NaN	NaN	NaN	NaN	NaN	NaN	NaN	NaN	NaN				250	1009
763	tr|B7ZN02|B7ZN02_MOUSE;sp|Q5DTX6|JCAD_MOUSE	>tr|B7ZN02|B7ZN02_MOUSE MCG55337 OS=Mus musculus GN=9430020K01Rik PE=2 SV=1;>sp|Q5DTX6|JCAD_MOUSE Junctional protein associated with coronary artery disease OS=Mus musculus GN=Jcad PE=1 SV=2	2	1	1	1.5	144.8	2.3275e-06	NaN	NaN	NaN	NaN	NaN	NaN	NaN	NaN	NaN	NaN	NaN	NaN	NaN	NaN	NaN	NaN	NaN	NaN	0.77349	0.91162	0.99687	0.96878	1.2723	1.0825	NaN	NaN	NaN	NaN	NaN	NaN				1486	1010;1011;3140
764	tr|Q8BUX6|Q8BUX6_MOUSE;tr|Q3TUQ7|Q3TUQ7_MOUSE;sp|Q5EG47|AAPK1_MOUSE	>tr|Q8BUX6|Q8BUX6_MOUSE Putative uncharacterized protein (Fragment) OS=Mus musculus GN=Prkaa1 PE=2 SV=1;>tr|Q3TUQ7|Q3TUQ7_MOUSE Prkaa1 protein OS=Mus musculus GN=Prkaa1 PE=2 SV=1;>sp|Q5EG47|AAPK1_MOUSE 5-AMP-activated protein kinase catalytic subunit alph	3	2	2	15.6	20.333	5.2799e-07	NaN	NaN	NaN	NaN	NaN	NaN	0.63189	0.9043	0.8466	0.91977	1.394	1.0546	NaN	NaN	NaN	NaN	NaN	NaN	NaN	NaN	NaN	NaN	NaN	NaN	NaN	NaN	NaN	NaN	NaN	NaN				1826;3955
765	sp|Q5F2E7|NUFP2_MOUSE;sp|Q5F2E7-2|NUFP2_MOUSE	>sp|Q5F2E7|NUFP2_MOUSE Nuclear fragile X mental retardation-interacting protein 2 OS=Mus musculus GN=Nufip2 PE=1 SV=1;>sp|Q5F2E7-2|NUFP2_MOUSE Isoform 2 of Nuclear fragile X mental retardation-interacting protein 2 OS=Mus musculus GN=Nufip2	2	5	5	10.5	75.656	3.5097e-41	0.68146	0.90972	0.95954	0.99777	1.3615	1.1179	0.68262	0.90968	0.9889	1.0673	1.368	1.0783	0.70111	0.91156	0.83444	0.9514	1.1761	1.0592	0.88002	1.1244	1.1884	1.12	1.4322	1.0048	0.59753	0.8467	0.63029	0.92645	0.97546	0.94919				869;1215;1828;2763;4070	1012;1013;1014;1015;1016
766	tr|B2RX66|B2RX66_MOUSE;sp|Q5F2E8|TAOK1_MOUSE	>tr|B2RX66|B2RX66_MOUSE MCG124812 OS=Mus musculus GN=Taok1 PE=2 SV=1;>sp|Q5F2E8|TAOK1_MOUSE Serine/threonine-protein kinase TAO1 OS=Mus musculus GN=Taok1 PE=1 SV=1	2	2	2	1.6	116.05	3.7316e-05	NaN	NaN	NaN	NaN	NaN	NaN	NaN	NaN	NaN	NaN	NaN	NaN	NaN	NaN	NaN	NaN	NaN	NaN	NaN	NaN	NaN	NaN	NaN	NaN	NaN	NaN	NaN	NaN	NaN	NaN				2839;3082	1017
767	sp|Q5FWK3|RHG01_MOUSE;tr|Q8BQW4|Q8BQW4_MOUSE;tr|A2AH25|A2AH25_MOUSE	>sp|Q5FWK3|RHG01_MOUSE Rho GTPase-activating protein 1 OS=Mus musculus GN=Arhgap1 PE=1 SV=1;>tr|Q8BQW4|Q8BQW4_MOUSE Putative uncharacterized protein OS=Mus musculus GN=Arhgap1 PE=2 SV=1;>tr|A2AH25|A2AH25_MOUSE Rho GTPase-activating protein 1 OS=Mus musculu	3	3	3	6.8	50.41	3.2516e-08	0.67139	0.83348	1.0029	0.88105	1.4407	1.0498	NaN	NaN	NaN	NaN	NaN	NaN	NaN	NaN	NaN	NaN	NaN	NaN	0.55435	0.79147	1.0274	0.99138	1.7719	1.1923	NaN	NaN	NaN	NaN	NaN	NaN				1778;3779;4356	1018;1019;1020;1021
768	sp|Q5PSV9|MDC1_MOUSE;tr|E9QK89|E9QK89_MOUSE	>sp|Q5PSV9|MDC1_MOUSE Mediator of DNA damage checkpoint protein 1 OS=Mus musculus GN=Mdc1 PE=1 SV=1;>tr|E9QK89|E9QK89_MOUSE Mediator of DNA damage checkpoint protein 1 OS=Mus musculus GN=Mdc1 PE=1 SV=1	2	1	1	1.6	184.67	1.2742e-40	NaN	NaN	NaN	NaN	NaN	NaN	NaN	NaN	NaN	NaN	NaN	NaN	0.89906	1.139	0.96924	1.2117	1.0661	0.97014	0.71422	0.82848	0.837	0.75632	1.1496	0.94485	NaN	NaN	NaN	NaN	NaN	NaN				4236	1022;1023;1024
769	sp|Q5S006|LRRK2_MOUSE	>sp|Q5S006|LRRK2_MOUSE Leucine-rich repeat serine/threonine-protein kinase 2 OS=Mus musculus GN=Lrrk2 PE=1 SV=2	1	1	1	0.4	284.73	0.00025755	NaN	NaN	NaN	NaN	NaN	NaN	NaN	NaN	NaN	NaN	NaN	NaN	NaN	NaN	NaN	NaN	NaN	NaN	NaN	NaN	NaN	NaN	NaN	NaN	1.0293	1.3611	0.69685	1	0.68072	0.74943				4108	1025;1026
770	tr|A6X8Z3|A6X8Z3_MOUSE;sp|Q5SF07-2|IF2B2_MOUSE;sp|Q5SF07|IF2B2_MOUSE	>tr|A6X8Z3|A6X8Z3_MOUSE Insulin-like growth factor 2 mRNA-binding protein 2 OS=Mus musculus GN=Igf2bp2 PE=1 SV=1;>sp|Q5SF07-2|IF2B2_MOUSE Isoform 2 of Insulin-like growth factor 2 mRNA-binding protein 2 OS=Mus musculus GN=Igf2bp2;>sp|Q5SF07|IF2B2_MOUSE Ins	3	1	1	3.2	58.039	5.3068e-06	0.73465	0.87377	0.78719	0.78602	1.0858	0.92568	NaN	NaN	NaN	NaN	NaN	NaN	NaN	NaN	NaN	NaN	NaN	NaN	0.55701	0.64713	0.93595	0.86201	NaN	NaN	NaN	NaN	NaN	NaN	NaN	NaN				1998	1027;1028
771	tr|F6R1B7|F6R1B7_MOUSE;sp|Q5SNZ0-3|GRDN_MOUSE;sp|Q5SNZ0-2|GRDN_MOUSE;sp|Q5SNZ0|GRDN_MOUSE;tr|Q6ZPV9|Q6ZPV9_MOUSE	>tr|F6R1B7|F6R1B7_MOUSE Girdin (Fragment) OS=Mus musculus GN=Ccdc88a PE=1 SV=1;>sp|Q5SNZ0-3|GRDN_MOUSE Isoform 3 of Girdin OS=Mus musculus GN=Ccdc88a;>sp|Q5SNZ0-2|GRDN_MOUSE Isoform 2 of Girdin OS=Mus musculus GN=Ccdc88a;>sp|Q5SNZ0|GRDN_MOUSE Girdin OS=Mus	5	3	3	6	83.489	1.8929e-30	0.81864	1.0928	0.83275	0.84712	0.97183	0.76517	0.45138	0.65804	0.89095	0.94362	1.9969	1.4322	0.52542	0.77624	0.55608	0.6912	1.1826	0.96482	0.8718	1.2203	1.1938	1.1001	1.4981	1.0491	0.64964	1.0165	0.77708	1.1439	1.233	1.1998				174;4075;4368	1029;1030;1031;1032;1033
772	sp|Q5SSH7-2|ZZEF1_MOUSE;tr|E9Q5W5|E9Q5W5_MOUSE;sp|Q5SSH7|ZZEF1_MOUSE	>sp|Q5SSH7-2|ZZEF1_MOUSE Isoform 2 of Zinc finger ZZ-type and EF-hand domain-containing protein 1 OS=Mus musculus GN=Zzef1;>tr|E9Q5W5|E9Q5W5_MOUSE Zinc finger ZZ-type and EF-hand domain-containing protein 1 OS=Mus musculus GN=Zzef1 PE=1 SV=1;>sp|Q5SSH7|ZZE	3	1	1	0.9	324.44	0.00085081	NaN	NaN	NaN	NaN	NaN	NaN	NaN	NaN	NaN	NaN	NaN	NaN	NaN	NaN	NaN	NaN	NaN	NaN	NaN	NaN	NaN	NaN	NaN	NaN	NaN	NaN	NaN	NaN	NaN	NaN				4699	1034;1035;3141;3142
773	tr|Q3TJX6|Q3TJX6_MOUSE;tr|Q3U3Q3|Q3U3Q3_MOUSE;sp|Q5SSI6|UTP18_MOUSE	>tr|Q3TJX6|Q3TJX6_MOUSE Putative uncharacterized protein OS=Mus musculus GN=Utp18 PE=2 SV=1;>tr|Q3U3Q3|Q3U3Q3_MOUSE UTP18, small subunit (SSU) processome component, homolog (Yeast) OS=Mus musculus GN=Utp18 PE=2 SV=1;>sp|Q5SSI6|UTP18_MOUSE U3 small nucleola	3	1	1	3.9	48.621	3.15e-49	NaN	NaN	NaN	NaN	NaN	NaN	NaN	NaN	NaN	NaN	NaN	NaN	NaN	NaN	NaN	NaN	NaN	NaN	NaN	NaN	NaN	NaN	NaN	NaN	NaN	NaN	NaN	NaN	NaN	NaN				1499	1036;1037;1038
774	sp|Q5SSZ5|TENS3_MOUSE	>sp|Q5SSZ5|TENS3_MOUSE Tensin-3 OS=Mus musculus GN=Tns3 PE=1 SV=1	1	2	1	3.1	155.59	8.3728e-51	NaN	NaN	NaN	NaN	NaN	NaN	NaN	NaN	NaN	NaN	NaN	NaN	NaN	NaN	NaN	NaN	NaN	NaN	0.72414	0.8464	1.0747	1.0754	1.3866	1.1797	NaN	NaN	NaN	NaN	NaN	NaN				4942;4979	1039;1040;1041;3143
775	sp|Q5SUF2|LC7L3_MOUSE;sp|Q5SUF2-3|LC7L3_MOUSE;sp|Q5SUF2-2|LC7L3_MOUSE	>sp|Q5SUF2|LC7L3_MOUSE Luc7-like protein 3 OS=Mus musculus GN=Luc7l3 PE=1 SV=1	3	3	3	9.7	51.45	2.7112e-11	0.82256	1.0606	1.0439	0.99641	1.2651	0.94153	0.78787	1.1645	0.98828	1.0396	1.2132	0.84114	NaN	NaN	NaN	NaN	NaN	NaN	0.78009	1.0513	1.1273	1.0898	1.3095	0.95582	NaN	NaN	NaN	NaN	NaN	NaN				1077;2339;2785	1042;1043;3144
776	tr|Q3UTT7|Q3UTT7_MOUSE;sp|Q5SUR0|PUR4_MOUSE	>tr|Q3UTT7|Q3UTT7_MOUSE Putative uncharacterized protein OS=Mus musculus GN=Pfas PE=2 SV=1;>sp|Q5SUR0|PUR4_MOUSE Phosphoribosylformylglycinamidine synthase OS=Mus musculus GN=Pfas PE=2 SV=1	2	1	1	4.1	51.881	2.3879e-21	NaN	NaN	NaN	NaN	NaN	NaN	NaN	NaN	NaN	NaN	NaN	NaN	NaN	NaN	NaN	NaN	NaN	NaN	NaN	NaN	NaN	NaN	NaN	NaN	NaN	NaN	NaN	NaN	NaN	NaN				2998
777	tr|Q3TD41|Q3TD41_MOUSE;sp|Q5SVQ0-4|KAT7_MOUSE;sp|Q5SVQ0-2|KAT7_MOUSE;tr|Q3UGF2|Q3UGF2_MOUSE;tr|Q1AJD0|Q1AJD0_MOUSE;sp|Q5SVQ0-3|KAT7_MOUSE;sp|Q5SVQ0|KAT7_MOUSE	>tr|Q3TD41|Q3TD41_MOUSE Putative uncharacterized protein OS=Mus musculus GN=Kat7 PE=2 SV=1;>sp|Q5SVQ0-4|KAT7_MOUSE Isoform 4 of Histone acetyltransferase KAT7 OS=Mus musculus GN=Kat7;>sp|Q5SVQ0-2|KAT7_MOUSE Isoform 2 of Histone acetyltransferase KAT7 OS=Mu	7	1	1	2.6	66.916	0.012192	NaN	NaN	NaN	NaN	NaN	NaN	NaN	NaN	NaN	NaN	NaN	NaN	NaN	NaN	NaN	NaN	NaN	NaN	NaN	NaN	NaN	NaN	NaN	NaN	NaN	NaN	NaN	NaN	NaN	NaN	+			4310	1044
778	tr|Q3TRU2|Q3TRU2_MOUSE;tr|Q6P7U7|Q6P7U7_MOUSE;sp|Q5SW19-3|CLU_MOUSE;tr|Z4YLI8|Z4YLI8_MOUSE;sp|Q5SW19|CLU_MOUSE	>tr|Q3TRU2|Q3TRU2_MOUSE Putative uncharacterized protein (Fragment) OS=Mus musculus GN=Cluh PE=2 SV=1;>tr|Q6P7U7|Q6P7U7_MOUSE 1300001I01Rik protein (Fragment) OS=Mus musculus GN=Cluh PE=2 SV=1;>sp|Q5SW19-3|CLU_MOUSE Isoform 3 of Clustered mitochondria prot	5	1	1	32.4	3.9632	0.0046301	NaN	NaN	NaN	NaN	NaN	NaN	NaN	NaN	NaN	NaN	NaN	NaN	NaN	NaN	NaN	NaN	NaN	NaN	NaN	NaN	NaN	NaN	NaN	NaN	NaN	NaN	NaN	NaN	NaN	NaN				442	1045
779	sp|Q5SWU9|ACACA_MOUSE;sp|Q5SWU9-2|ACACA_MOUSE;tr|V9GWS1|V9GWS1_MOUSE;tr|V9GWS0|V9GWS0_MOUSE	>sp|Q5SWU9|ACACA_MOUSE Acetyl-CoA carboxylase 1 OS=Mus musculus GN=Acaca PE=1 SV=1;>sp|Q5SWU9-2|ACACA_MOUSE Isoform 2 of Acetyl-CoA carboxylase 1 OS=Mus musculus GN=Acaca;>tr|V9GWS1|V9GWS1_MOUSE Acetyl-CoA carboxylase 1 (Fragment) OS=Mus musculus GN=Acaca	4	2	2	1.3	265.25	1.185e-05	NaN	NaN	NaN	NaN	NaN	NaN	0.723	1.0063	0.69669	0.74253	0.9685	0.78573	NaN	NaN	NaN	NaN	NaN	NaN	NaN	NaN	NaN	NaN	NaN	NaN	NaN	NaN	NaN	NaN	NaN	NaN				4318;4933	1046;1047
[truncated: 1,197 more rows]

## Sheet: Peptides
Peptide ID	Sequence	Missed cleavages	Mass	Proteins	Unique (Groups)	Unique (Proteins)	Charges	PEP	Score	Ratio M/L exp1	Ratio M/L normalized exp1	Ratio H/L exp1	Ratio H/L normalized exp1	Ratio H/M exp1	Ratio H/M normalized exp1	Ratio M/L exp2	Ratio M/L normalized exp2	Ratio H/L exp2	Ratio H/L normalized exp2	Ratio H/M exp2	Ratio H/M normalized exp2	Ratio M/L exp3	Ratio M/L normalized exp3	Ratio H/L exp3	Ratio H/L normalized exp3	Ratio H/M exp3	Ratio H/M normalized exp3	Ratio M/L exp4	Ratio M/L normalized exp4	Ratio H/L exp4	Ratio H/L normalized exp4	Ratio H/M exp4	Ratio H/M normalized exp4	Ratio M/L exp5	Ratio M/L normalized exp5	Ratio H/L exp5	Ratio H/L normalized exp5	Ratio H/M exp5	Ratio H/M normalized exp5	Reverse	Contaminant	Protein group IDs	Phospho (STY) site IDs
[truncated: 5,087 more rows]

[truncated: 1 more sheets: Phosphopeptides]
