# Supplementary material for: A systems study reveals concurrent activation of AMPK and mTOR by amino acids
Source: Nat Commun. 2016 Nov 21;7:13254. doi: 10.1038/ncomms13254 (PMC5121333; doi:10.1038/ncomms13254)
Supplement: Supplementary Software 1 — SBML model including only the canonical amino acid input on mTORC1. [file ncomms13254-s6.xml]

<?xml version="1.0" encoding="UTF-8"?>
<!-- Created by COPASI version 4.16 (Build 104) on 2016-08-16 13:46 with libSBML version 5.11.5. -->
<sbml xmlns="http://www.sbml.org/sbml/level2/version4" level="2" version="4">
  <model metaid="COPASI1" id="SupplementarySoftware1" name="SupplementarySoftware1">
    <notes>
      <body xmlns="http://www.w3.org/1999/xhtml">
        <body xmlns="http://www.w3.org/1999/xhtml">
          <p> Dalle Pezze et al., Nature Communications, 2016. A systems study on amino acid stimulation reveals concurrent activation of AMPK and mTOR converging on ULK1 and autophagy. </p>
          <p> Supplementary Software 1: SBML model including only the canonical amino acid input on mTORC1.</p>
        </body>
      </body>
    </notes>
    <annotation>
      <COPASI xmlns="http://www.copasi.org/static/sbml">
        <rdf:RDF xmlns:dcterms="http://purl.org/dc/terms/" xmlns:rdf="http://www.w3.org/1999/02/22-rdf-syntax-ns#" xmlns:vCard="http://www.w3.org/2001/vcard-rdf/3.0#">
          <rdf:Description rdf:about="#COPASI1">
            <dcterms:created>
              <rdf:Description>
                <dcterms:W3CDTF>2015-05-07T15:00:48Z</dcterms:W3CDTF>
              </rdf:Description>
            </dcterms:created>
            <dcterms:creator>
              <rdf:Description>
                <vCard:EMAIL>piero.dallepezze@babraham.ac.uk</vCard:EMAIL>
                <vCard:N>
                  <rdf:Description>
                    <vCard:Family>Dalle Pezze</vCard:Family>
                    <vCard:Given>Piero</vCard:Given>
                  </rdf:Description>
                </vCard:N>
                <vCard:ORG>
                  <rdf:Description>
                    <vCard:Orgname>The Babraham Institute, Cambridge, UK</vCard:Orgname>
                  </rdf:Description>
                </vCard:ORG>
              </rdf:Description>
            </dcterms:creator>
          </rdf:Description>
        </rdf:RDF>
      </COPASI>
      <rdf:RDF xmlns:rdf="http://www.w3.org/1999/02/22-rdf-syntax-ns#" xmlns:dc="http://purl.org/dc/elements/1.1/" xmlns:dcterms="http://purl.org/dc/terms/" xmlns:vCard="http://www.w3.org/2001/vcard-rdf/3.0#" xmlns:bqbiol="http://biomodels.net/biology-qualifiers/" xmlns:bqmodel="http://biomodels.net/model-qualifiers/">
        <rdf:Description rdf:about="#COPASI1">
          <dc:creator>
            <rdf:Bag>
              <rdf:li rdf:parseType="Resource">
                <vCard:N rdf:parseType="Resource">
                  <vCard:Family>Dalle Pezze</vCard:Family>
                  <vCard:Given>Piero</vCard:Given>
                </vCard:N>
                <vCard:EMAIL>piero.dallepezze@babraham.ac.uk</vCard:EMAIL>
                <vCard:ORG rdf:parseType="Resource">
                  <vCard:Orgname>The Babraham Institute, Cambridge, UK</vCard:Orgname>
                </vCard:ORG>
              </rdf:li>
            </rdf:Bag>
          </dc:creator>
          <dcterms:created rdf:parseType="Resource">
            <dcterms:W3CDTF>2015-05-07T15:00:48Z</dcterms:W3CDTF>
          </dcterms:created>
          <dcterms:modified rdf:parseType="Resource">
            <dcterms:W3CDTF>2015-05-07T15:00:48Z</dcterms:W3CDTF>
          </dcterms:modified>
        </rdf:Description>
      </rdf:RDF>
    </annotation>
    <listOfFunctionDefinitions>
      <functionDefinition id="function_8" name="Function for reaction_14">
        <math xmlns="http://www.w3.org/1998/Math/MathML">
          <lambda>
            <bvar>
              <ci> Akt </ci>
            </bvar>
            <bvar>
              <ci> Akt_T308_phos_by_PI3K_p_PDK1_first </ci>
            </bvar>
            <bvar>
              <ci> PI3K_p_PDK1 </ci>
            </bvar>
            <apply>
              <times/>
              <ci> Akt_T308_phos_by_PI3K_p_PDK1_first </ci>
              <ci> Akt </ci>
              <ci> PI3K_p_PDK1 </ci>
            </apply>
          </lambda>
        </math>
      </functionDefinition>
      <functionDefinition id="function_20" name="Function for reaction_34">
        <math xmlns="http://www.w3.org/1998/Math/MathML">
          <lambda>
            <bvar>
              <ci> Akt_pT308 </ci>
            </bvar>
            <bvar>
              <ci> Akt_pT308_pS473 </ci>
            </bvar>
            <bvar>
              <ci> PRAS40_T246_phos_by_Akt_pT308_second </ci>
            </bvar>
            <bvar>
              <ci> PRAS40_pS183 </ci>
            </bvar>
            <apply>
              <times/>
              <ci> PRAS40_T246_phos_by_Akt_pT308_second </ci>
              <ci> PRAS40_pS183 </ci>
              <apply>
                <plus/>
                <ci> Akt_pT308 </ci>
                <ci> Akt_pT308_pS473 </ci>
              </apply>
            </apply>
          </lambda>
        </math>
      </functionDefinition>
      <functionDefinition id="function_14" name="Function for reaction_26">
        <math xmlns="http://www.w3.org/1998/Math/MathML">
          <lambda>
            <bvar>
              <ci> TSC1_TSC2 </ci>
            </bvar>
            <bvar>
              <ci> TSC1_TSC2_pS1387 </ci>
            </bvar>
            <bvar>
              <ci> mTORC1_pS2448 </ci>
            </bvar>
            <bvar>
              <ci> mTORC1_pS2448_dephos_by_TSC1_TSC2 </ci>
            </bvar>
            <apply>
              <times/>
              <ci> mTORC1_pS2448_dephos_by_TSC1_TSC2 </ci>
              <ci> mTORC1_pS2448 </ci>
              <apply>
                <plus/>
                <ci> TSC1_TSC2 </ci>
                <ci> TSC1_TSC2_pS1387 </ci>
              </apply>
            </apply>
          </lambda>
        </math>
      </functionDefinition>
      <functionDefinition id="function_21" name="Function for reaction_35">
        <math xmlns="http://www.w3.org/1998/Math/MathML">
          <lambda>
            <bvar>
              <ci> PRAS40_S183_phos_by_mTORC1_pS2448_second </ci>
            </bvar>
            <bvar>
              <ci> PRAS40_pT246 </ci>
            </bvar>
            <bvar>
              <ci> mTORC1_pS2448 </ci>
            </bvar>
            <apply>
              <times/>
              <ci> PRAS40_S183_phos_by_mTORC1_pS2448_second </ci>
              <ci> PRAS40_pT246 </ci>
              <ci> mTORC1_pS2448 </ci>
            </apply>
          </lambda>
        </math>
      </functionDefinition>
      <functionDefinition id="function_18" name="Function for reaction_32">
        <math xmlns="http://www.w3.org/1998/Math/MathML">
          <lambda>
            <bvar>
              <ci> PRAS40 </ci>
            </bvar>
            <bvar>
              <ci> PRAS40_S183_phos_by_mTORC1_pS2448_first </ci>
            </bvar>
            <bvar>
              <ci> mTORC1_pS2448 </ci>
            </bvar>
            <apply>
              <times/>
              <ci> PRAS40_S183_phos_by_mTORC1_pS2448_first </ci>
              <ci> PRAS40 </ci>
              <ci> mTORC1_pS2448 </ci>
            </apply>
          </lambda>
        </math>
      </functionDefinition>
      <functionDefinition id="function_9" name="Function for reaction_15">
        <math xmlns="http://www.w3.org/1998/Math/MathML">
          <lambda>
            <bvar>
              <ci> Akt </ci>
            </bvar>
            <bvar>
              <ci> Akt_S473_phos_by_mTORC2_pS2481_first </ci>
            </bvar>
            <bvar>
              <ci> mTORC2_pS2481 </ci>
            </bvar>
            <apply>
              <times/>
              <ci> Akt_S473_phos_by_mTORC2_pS2481_first </ci>
              <ci> Akt </ci>
              <ci> mTORC2_pS2481 </ci>
            </apply>
          </lambda>
        </math>
      </functionDefinition>
      <functionDefinition id="function_3" name="Function for reaction_5">
        <math xmlns="http://www.w3.org/1998/Math/MathML">
          <lambda>
            <bvar>
              <ci> IRS_p </ci>
            </bvar>
            <bvar>
              <ci> IRS_p_phos_by_p70_S6K_pT389 </ci>
            </bvar>
            <bvar>
              <ci> p70_S6K_pT389 </ci>
            </bvar>
            <apply>
              <times/>
              <ci> IRS_p_phos_by_p70_S6K_pT389 </ci>
              <ci> IRS_p </ci>
              <ci> p70_S6K_pT389 </ci>
            </apply>
          </lambda>
        </math>
      </functionDefinition>
      <functionDefinition id="function_2" name="Function for reaction_4">
        <math xmlns="http://www.w3.org/1998/Math/MathML">
          <lambda>
            <bvar>
              <ci> IRS </ci>
            </bvar>
            <bvar>
              <ci> IRS_phos_by_IR_beta_pY1146 </ci>
            </bvar>
            <bvar>
              <ci> IR_beta_pY1146 </ci>
            </bvar>
            <apply>
              <times/>
              <ci> IRS_phos_by_IR_beta_pY1146 </ci>
              <ci> IRS </ci>
              <ci> IR_beta_pY1146 </ci>
            </apply>
          </lambda>
        </math>
      </functionDefinition>
      <functionDefinition id="function_17" name="Function for reaction_31">
        <math xmlns="http://www.w3.org/1998/Math/MathML">
          <lambda>
            <bvar>
              <ci> mTORC1_pS2448 </ci>
            </bvar>
            <bvar>
              <ci> p70_S6K </ci>
            </bvar>
            <bvar>
              <ci> p70_S6K_T389_phos_by_mTORC1_pS2448 </ci>
            </bvar>
            <apply>
              <times/>
              <ci> p70_S6K_T389_phos_by_mTORC1_pS2448 </ci>
              <ci> p70_S6K </ci>
              <ci> mTORC1_pS2448 </ci>
            </apply>
          </lambda>
        </math>
      </functionDefinition>
      <functionDefinition id="function_16" name="Function for reaction_28">
        <math xmlns="http://www.w3.org/1998/Math/MathML">
          <lambda>
            <bvar>
              <ci> PI3K_variant_p </ci>
            </bvar>
            <bvar>
              <ci> mTORC2 </ci>
            </bvar>
            <bvar>
              <ci> mTORC2_S2481_phos_by_PI3K_variant_p </ci>
            </bvar>
            <apply>
              <times/>
              <ci> mTORC2_S2481_phos_by_PI3K_variant_p </ci>
              <ci> mTORC2 </ci>
              <ci> PI3K_variant_p </ci>
            </apply>
          </lambda>
        </math>
      </functionDefinition>
      <functionDefinition id="function_13" name="Function for reaction_23">
        <math xmlns="http://www.w3.org/1998/Math/MathML">
          <lambda>
            <bvar>
              <ci> Akt_pT308 </ci>
            </bvar>
            <bvar>
              <ci> Akt_pT308_pS473 </ci>
            </bvar>
            <bvar>
              <ci> TSC1_TSC2 </ci>
            </bvar>
            <bvar>
              <ci> TSC1_TSC2_T1462_phos_by_Akt_pT308 </ci>
            </bvar>
            <apply>
              <times/>
              <ci> TSC1_TSC2_T1462_phos_by_Akt_pT308 </ci>
              <ci> TSC1_TSC2 </ci>
              <apply>
                <plus/>
                <ci> Akt_pT308 </ci>
                <ci> Akt_pT308_pS473 </ci>
              </apply>
            </apply>
          </lambda>
        </math>
      </functionDefinition>
      <functionDefinition id="function_15" name="Function for reaction_27">
        <math xmlns="http://www.w3.org/1998/Math/MathML">
          <lambda>
            <bvar>
              <ci> Amino_Acids </ci>
            </bvar>
            <bvar>
              <ci> mTORC1 </ci>
            </bvar>
            <bvar>
              <ci> mTORC1_S2448_activation_by_Amino_Acids </ci>
            </bvar>
            <apply>
              <times/>
              <ci> mTORC1_S2448_activation_by_Amino_Acids </ci>
              <ci> mTORC1 </ci>
              <ci> Amino_Acids </ci>
            </apply>
          </lambda>
        </math>
      </functionDefinition>
      <functionDefinition id="function_10" name="Function for reaction_16">
        <math xmlns="http://www.w3.org/1998/Math/MathML">
          <lambda>
            <bvar>
              <ci> Akt_T308_phos_by_PI3K_p_PDK1_second </ci>
            </bvar>
            <bvar>
              <ci> Akt_pS473 </ci>
            </bvar>
            <bvar>
              <ci> PI3K_p_PDK1 </ci>
            </bvar>
            <apply>
              <times/>
              <ci> Akt_T308_phos_by_PI3K_p_PDK1_second </ci>
              <ci> Akt_pS473 </ci>
              <ci> PI3K_p_PDK1 </ci>
            </apply>
          </lambda>
        </math>
      </functionDefinition>
      <functionDefinition id="function_19" name="Function for reaction_33">
        <math xmlns="http://www.w3.org/1998/Math/MathML">
          <lambda>
            <bvar>
              <ci> Akt_pT308 </ci>
            </bvar>
            <bvar>
              <ci> Akt_pT308_pS473 </ci>
            </bvar>
            <bvar>
              <ci> PRAS40 </ci>
            </bvar>
            <bvar>
              <ci> PRAS40_T246_phos_by_Akt_pT308_first </ci>
            </bvar>
            <apply>
              <times/>
              <ci> PRAS40_T246_phos_by_Akt_pT308_first </ci>
              <ci> PRAS40 </ci>
              <apply>
                <plus/>
                <ci> Akt_pT308 </ci>
                <ci> Akt_pT308_pS473 </ci>
              </apply>
            </apply>
          </lambda>
        </math>
      </functionDefinition>
      <functionDefinition id="function_11" name="Function for reaction_17">
        <math xmlns="http://www.w3.org/1998/Math/MathML">
          <lambda>
            <bvar>
              <ci> Akt_S473_phos_by_mTORC2_pS2481_second </ci>
            </bvar>
            <bvar>
              <ci> Akt_pT308 </ci>
            </bvar>
            <bvar>
              <ci> mTORC2_pS2481 </ci>
            </bvar>
            <apply>
              <times/>
              <ci> Akt_S473_phos_by_mTORC2_pS2481_second </ci>
              <ci> Akt_pT308 </ci>
              <ci> mTORC2_pS2481 </ci>
            </apply>
          </lambda>
        </math>
      </functionDefinition>
      <functionDefinition id="function_6" name="Function for reaction_11">
        <math xmlns="http://www.w3.org/1998/Math/MathML">
          <lambda>
            <bvar>
              <ci> IR_beta_pY1146 </ci>
            </bvar>
            <bvar>
              <ci> PI3K_variant </ci>
            </bvar>
            <bvar>
              <ci> PI3K_variant_phos_by_IR_beta_pY1146 </ci>
            </bvar>
            <apply>
              <times/>
              <ci> PI3K_variant_phos_by_IR_beta_pY1146 </ci>
              <ci> PI3K_variant </ci>
              <ci> IR_beta_pY1146 </ci>
            </apply>
          </lambda>
        </math>
      </functionDefinition>
      <functionDefinition id="function_5" name="Function for reaction_9">
        <math xmlns="http://www.w3.org/1998/Math/MathML">
          <lambda>
            <bvar>
              <ci> IRS_p </ci>
            </bvar>
            <bvar>
              <ci> PI3K_PDK1 </ci>
            </bvar>
            <bvar>
              <ci> PI3K_PDK1_phos_by_IRS_p </ci>
            </bvar>
            <apply>
              <times/>
              <ci> PI3K_PDK1_phos_by_IRS_p </ci>
              <ci> PI3K_PDK1 </ci>
              <ci> IRS_p </ci>
            </apply>
          </lambda>
        </math>
      </functionDefinition>
      <functionDefinition id="function_7" name="Function for reaction_12">
        <math xmlns="http://www.w3.org/1998/Math/MathML">
          <lambda>
            <bvar>
              <ci> AMPK </ci>
            </bvar>
            <bvar>
              <ci> AMPK_T172_phos </ci>
            </bvar>
            <bvar>
              <ci> IRS_p </ci>
            </bvar>
            <apply>
              <times/>
              <ci> AMPK_T172_phos </ci>
              <ci> AMPK </ci>
              <ci> IRS_p </ci>
            </apply>
          </lambda>
        </math>
      </functionDefinition>
      <functionDefinition id="function_1" name="Function for reaction_1">
        <math xmlns="http://www.w3.org/1998/Math/MathML">
          <lambda>
            <bvar>
              <ci> IR_beta </ci>
            </bvar>
            <bvar>
              <ci> IR_beta_phos_by_Insulin </ci>
            </bvar>
            <bvar>
              <ci> Insulin </ci>
            </bvar>
            <apply>
              <times/>
              <ci> IR_beta_phos_by_Insulin </ci>
              <ci> IR_beta </ci>
              <ci> Insulin </ci>
            </apply>
          </lambda>
        </math>
      </functionDefinition>
      <functionDefinition id="function_12" name="Function for reaction_22">
        <math xmlns="http://www.w3.org/1998/Math/MathML">
          <lambda>
            <bvar>
              <ci> AMPK_pT172 </ci>
            </bvar>
            <bvar>
              <ci> TSC1_TSC2 </ci>
            </bvar>
            <bvar>
              <ci> TSC1_TSC2_S1387_phos_by_AMPK_pT172 </ci>
            </bvar>
            <apply>
              <times/>
              <ci> TSC1_TSC2_S1387_phos_by_AMPK_pT172 </ci>
              <ci> TSC1_TSC2 </ci>
              <ci> AMPK_pT172 </ci>
            </apply>
          </lambda>
        </math>
      </functionDefinition>
      <functionDefinition id="function_4" name="Function for reaction_6">
        <math xmlns="http://www.w3.org/1998/Math/MathML">
          <lambda>
            <bvar>
              <ci> IRS </ci>
            </bvar>
            <bvar>
              <ci> IRS_phos_by_p70_S6K_pT389 </ci>
            </bvar>
            <bvar>
              <ci> p70_S6K_pT389 </ci>
            </bvar>
            <apply>
              <times/>
              <ci> IRS_phos_by_p70_S6K_pT389 </ci>
              <ci> IRS </ci>
              <ci> p70_S6K_pT389 </ci>
            </apply>
          </lambda>
        </math>
      </functionDefinition>
    </listOfFunctionDefinitions>
    <listOfUnitDefinitions>
      <unitDefinition id="volume" name="volume">
        <listOfUnits>
          <unit kind="dimensionless"/>
        </listOfUnits>
      </unitDefinition>
      <unitDefinition id="time" name="time">
        <listOfUnits>
          <unit kind="second" multiplier="60"/>
        </listOfUnits>
      </unitDefinition>
      <unitDefinition id="substance" name="substance">
        <listOfUnits>
          <unit kind="dimensionless"/>
        </listOfUnits>
      </unitDefinition>
    </listOfUnitDefinitions>
    <listOfCompartments>
      <compartment id="Cell" name="Cell" spatialDimensions="3" size="1" constant="true"/>
    </listOfCompartments>
    <listOfSpecies>
      <species id="IR_beta" name="IR_beta" compartment="Cell" initialConcentration="50" boundaryCondition="false" constant="false"/>
      <species id="IR_beta_pY1146" name="IR_beta_pY1146" compartment="Cell" initialConcentration="0" boundaryCondition="false" constant="false"/>
      <species id="IR_beta_refractory" name="IR_beta_refractory" compartment="Cell" initialConcentration="0" boundaryCondition="false" constant="false"/>
      <species id="IRS" name="IRS" compartment="Cell" initialConcentration="150" boundaryCondition="false" constant="false"/>
      <species id="IRS_p" name="IRS_p" compartment="Cell" initialConcentration="0" boundaryCondition="false" constant="false"/>
      <species id="IRS_pS636" name="IRS_pS636" compartment="Cell" initialConcentration="0" boundaryCondition="false" constant="false"/>
      <species id="AMPK" name="AMPK" compartment="Cell" initialConcentration="50" boundaryCondition="false" constant="false"/>
      <species id="AMPK_pT172" name="AMPK_pT172" compartment="Cell" initialConcentration="0" boundaryCondition="false" constant="false"/>
      <species id="Akt" name="Akt" compartment="Cell" initialConcentration="300" boundaryCondition="false" constant="false"/>
      <species id="Akt_pT308" name="Akt_pT308" compartment="Cell" initialConcentration="0" boundaryCondition="false" constant="false"/>
      <species id="Akt_pS473" name="Akt_pS473" compartment="Cell" initialConcentration="0" boundaryCondition="false" constant="false"/>
      <species id="Akt_pT308_pS473" name="Akt_pT308_pS473" compartment="Cell" initialConcentration="0" boundaryCondition="false" constant="false"/>
      <species id="TSC1_TSC2" name="TSC1_TSC2" compartment="Cell" initialConcentration="50" boundaryCondition="false" constant="false"/>
      <species id="TSC1_TSC2_pT1462" name="TSC1_TSC2_pT1462" compartment="Cell" initialConcentration="0" boundaryCondition="false" constant="false"/>
      <species id="TSC1_TSC2_pS1387" name="TSC1_TSC2_pS1387" compartment="Cell" initialConcentration="0" boundaryCondition="false" constant="false"/>
      <species id="mTORC1" name="mTORC1" compartment="Cell" initialConcentration="100" boundaryCondition="false" constant="false"/>
      <species id="mTORC1_pS2448" name="mTORC1_pS2448" compartment="Cell" initialConcentration="0" boundaryCondition="false" constant="false"/>
      <species id="mTORC2" name="mTORC2" compartment="Cell" initialConcentration="100" boundaryCondition="false" constant="false"/>
      <species id="mTORC2_pS2481" name="mTORC2_pS2481" compartment="Cell" initialConcentration="0" boundaryCondition="false" constant="false"/>
      <species id="p70_S6K" name="p70_S6K" compartment="Cell" initialConcentration="100" boundaryCondition="false" constant="false"/>
      <species id="p70_S6K_pT389" name="p70_S6K_pT389" compartment="Cell" initialConcentration="0" boundaryCondition="false" constant="false"/>
      <species id="PRAS40" name="PRAS40" compartment="Cell" initialConcentration="20" boundaryCondition="false" constant="false"/>
      <species id="PRAS40_pT246" name="PRAS40_pT246" compartment="Cell" initialConcentration="0" boundaryCondition="false" constant="false"/>
      <species id="PRAS40_pS183" name="PRAS40_pS183" compartment="Cell" initialConcentration="0" boundaryCondition="false" constant="false"/>
      <species id="PRAS40_pT246_pS183" name="PRAS40_pT246_pS183" compartment="Cell" initialConcentration="0" boundaryCondition="false" constant="false"/>
      <species id="PI3K_variant" name="PI3K_variant" compartment="Cell" initialConcentration="50" boundaryCondition="false" constant="false"/>
      <species id="PI3K_variant_p" name="PI3K_variant_p" compartment="Cell" initialConcentration="0" boundaryCondition="false" constant="false"/>
      <species id="PI3K_PDK1" name="PI3K_PDK1" compartment="Cell" initialConcentration="50" boundaryCondition="false" constant="false"/>
      <species id="PI3K_p_PDK1" name="PI3K_p_PDK1" compartment="Cell" initialConcentration="0" boundaryCondition="false" constant="false"/>
      <species metaid="COPASI0" id="Insulin" name="Insulin" compartment="Cell" initialConcentration="0" boundaryCondition="true" constant="false">
        <annotation>
          <COPASI xmlns="http://www.copasi.org/static/sbml">
            <rdf:RDF xmlns:dcterms="http://purl.org/dc/terms/" xmlns:rdf="http://www.w3.org/1999/02/22-rdf-syntax-ns#">
              <rdf:Description rdf:about="#COPASI0">
                <dcterms:created>
                  <rdf:Description>
                    <dcterms:W3CDTF>2016-08-16T13:42:32Z</dcterms:W3CDTF>
                  </rdf:Description>
                </dcterms:created>
              </rdf:Description>
            </rdf:RDF>
          </COPASI>
        </annotation>
      </species>
      <species metaid="COPASI2" id="Amino_Acids" name="Amino_Acids" compartment="Cell" initialConcentration="1" boundaryCondition="true" constant="false">
        <annotation>
          <COPASI xmlns="http://www.copasi.org/static/sbml">
            <rdf:RDF xmlns:dcterms="http://purl.org/dc/terms/" xmlns:rdf="http://www.w3.org/1999/02/22-rdf-syntax-ns#">
              <rdf:Description rdf:about="#COPASI2">
                <dcterms:created>
                  <rdf:Description>
                    <dcterms:W3CDTF>2016-08-16T13:43:11Z</dcterms:W3CDTF>
                  </rdf:Description>
                </dcterms:created>
              </rdf:Description>
            </rdf:RDF>
          </COPASI>
        </annotation>
      </species>
      <species id="IR_beta_pY1146_obs" name="IR_beta_pY1146_obs" compartment="Cell" initialConcentration="0" boundaryCondition="true" constant="false"/>
      <species id="IRS_pS636_obs" name="IRS_pS636_obs" compartment="Cell" initialConcentration="0" boundaryCondition="true" constant="false"/>
      <species id="AMPK_pT172_obs" name="AMPK_pT172_obs" compartment="Cell" initialConcentration="0" boundaryCondition="true" constant="false"/>
      <species id="Akt_pT308_obs" name="Akt_pT308_obs" compartment="Cell" initialConcentration="0" boundaryCondition="true" constant="false"/>
      <species id="Akt_pS473_obs" name="Akt_pS473_obs" compartment="Cell" initialConcentration="0" boundaryCondition="true" constant="false"/>
      <species id="TSC1_TSC2_pS1387_obs" name="TSC1_TSC2_pS1387_obs" compartment="Cell" initialConcentration="0" boundaryCondition="true" constant="false"/>
      <species id="mTOR_pS2448_obs" name="mTOR_pS2448_obs" compartment="Cell" initialConcentration="0" boundaryCondition="true" constant="false"/>
      <species id="mTOR_pS2481_obs" name="mTOR_pS2481_obs" compartment="Cell" initialConcentration="0" boundaryCondition="true" constant="false"/>
      <species id="p70_S6K_pT389_obs" name="p70_S6K_pT389_obs" compartment="Cell" initialConcentration="0" boundaryCondition="true" constant="false"/>
      <species id="PRAS40_pT246_obs" name="PRAS40_pT246_obs" compartment="Cell" initialConcentration="0" boundaryCondition="true" constant="false"/>
      <species id="PRAS40_pS183_obs" name="PRAS40_pS183_obs" compartment="Cell" initialConcentration="0" boundaryCondition="true" constant="false"/>
    </listOfSpecies>
    <listOfParameters>
      <parameter id="IR_beta_phos_by_Insulin" name="IR_beta_phos_by_Insulin" value="0.0203796" constant="true"/>
      <parameter id="IR_beta_pY1146_dephos" name="IR_beta_pY1146_dephos" value="0.493514" constant="true"/>
      <parameter id="IR_beta_ready" name="IR_beta_ready" value="323.611" constant="true"/>
      <parameter id="IRS_phos_by_IR_beta_pY1146" name="IRS_phos_by_IR_beta_pY1146" value="119.595138864568" constant="true"/>
      <parameter id="IRS_p_phos_by_p70_S6K_pT389" name="IRS_p_phos_by_p70_S6K_pT389" value="0.120501016515777" constant="true"/>
      <parameter id="IRS_phos_by_p70_S6K_pT389" name="IRS_phos_by_p70_S6K_pT389" value="0.0307928671364628" constant="true"/>
      <parameter id="IRS_pS636_turnover" name="IRS_pS636_turnover" value="25" constant="true"/>
      <parameter id="AMPK_T172_phos" name="AMPK_T172_phos" value="0.0262247638871976" constant="true"/>
      <parameter id="AMPK_pT172_dephos" name="AMPK_pT172_dephos" value="16.770288281657" constant="true"/>
      <parameter id="Akt_S473_phos_by_mTORC2_pS2481_first" name="Akt_S473_phos_by_mTORC2_pS2481_first" value="3.24575147078442" constant="true"/>
      <parameter id="Akt_S473_phos_by_mTORC2_pS2481_second" name="Akt_S473_phos_by_mTORC2_pS2481_second" value="3.25220609100355" constant="true"/>
      <parameter id="Akt_T308_phos_by_PI3K_p_PDK1_first" name="Akt_T308_phos_by_PI3K_p_PDK1_first" value="0.0553988020523213" constant="true"/>
      <parameter id="Akt_T308_phos_by_PI3K_p_PDK1_second" name="Akt_T308_phos_by_PI3K_p_PDK1_second" value="6.4469653722791e-06" constant="true"/>
      <parameter id="Akt_pT308_dephos_first" name="Akt_pT308_dephos_first" value="0.760363573878295" constant="true"/>
      <parameter id="Akt_pT308_dephos_second" name="Akt_pT308_dephos_second" value="0.815033075088271" constant="true"/>
      <parameter id="Akt_pS473_dephos_first" name="Akt_pS473_dephos_first" value="22.3589430758359" constant="true"/>
      <parameter id="Akt_pS473_dephos_second" name="Akt_pS473_dephos_second" value="22.3404540653824" constant="true"/>
      <parameter id="TSC1_TSC2_S1387_phos_by_AMPK_pT172" name="TSC1_TSC2_S1387_phos_by_AMPK_pT172" value="0.00205906611029386" constant="true"/>
      <parameter id="TSC1_TSC2_T1462_phos_by_Akt_pT308" name="TSC1_TSC2_T1462_phos_by_Akt_pT308" value="0.670777085266073" constant="true"/>
      <parameter id="TSC1_TSC2_pS1387_dephos" name="TSC1_TSC2_pS1387_dephos" value="0.170154280462838" constant="true"/>
      <parameter id="TSC1_TSC2_pT1462_dephos" name="TSC1_TSC2_pT1462_dephos" value="47.4494759698736" constant="true"/>
      <parameter id="mTORC1_pS2448_dephos_by_TSC1_TSC2" name="mTORC1_pS2448_dephos_by_TSC1_TSC2" value="0.013898567709114" constant="true"/>
      <parameter id="mTORC1_S2448_activation_by_Amino_Acids" name="mTORC1_S2448_activation_by_Amino_Acids" value="0.0217273965354418" constant="true"/>
      <parameter id="mTORC2_pS2481_dephos" name="mTORC2_pS2481_dephos" value="352.731848906989" constant="true"/>
      <parameter id="mTORC2_S2481_phos_by_PI3K_variant_p" name="mTORC2_S2481_phos_by_PI3K_variant_p" value="52.2987312367868" constant="true"/>
      <parameter id="p70_S6K_pT389_dephos" name="p70_S6K_pT389_dephos" value="0.125652252700092" constant="true"/>
      <parameter id="p70_S6K_T389_phos_by_mTORC1_pS2448" name="p70_S6K_T389_phos_by_mTORC1_pS2448" value="0.00768932869734931" constant="true"/>
      <parameter id="PRAS40_S183_phos_by_mTORC1_pS2448_first" name="PRAS40_S183_phos_by_mTORC1_pS2448_first" value="0.140045252760896" constant="true"/>
      <parameter id="PRAS40_S183_phos_by_mTORC1_pS2448_second" name="PRAS40_S183_phos_by_mTORC1_pS2448_second" value="0.0298802345795302" constant="true"/>
      <parameter id="PRAS40_T246_phos_by_Akt_pT308_first" name="PRAS40_T246_phos_by_Akt_pT308_first" value="0.55380455950542" constant="true"/>
      <parameter id="PRAS40_T246_phos_by_Akt_pT308_second" name="PRAS40_T246_phos_by_Akt_pT308_second" value="0.552662175642246" constant="true"/>
      <parameter id="PRAS40_pS183_dephos_first" name="PRAS40_pS183_dephos_first" value="1.46358083542508" constant="true"/>
      <parameter id="PRAS40_pS183_dephos_second" name="PRAS40_pS183_dephos_second" value="1.48695635041725" constant="true"/>
      <parameter id="PRAS40_pT246_dephos_first" name="PRAS40_pT246_dephos_first" value="34.3540584450352" constant="true"/>
      <parameter id="PRAS40_pT246_dephos_second" name="PRAS40_pT246_dephos_second" value="34.4054872984375" constant="true"/>
      <parameter id="PI3K_p_PDK1_dephos" name="PI3K_p_PDK1_dephos" value="0.1" constant="true"/>
      <parameter id="PI3K_PDK1_phos_by_IRS_p" name="PI3K_PDK1_phos_by_IRS_p" value="0.0003" constant="true"/>
      <parameter id="PI3K_variant_p_dephos" name="PI3K_variant_p_dephos" value="0.07" constant="true"/>
      <parameter id="PI3K_variant_phos_by_IR_beta_pY1146" name="PI3K_variant_phos_by_IR_beta_pY1146" value="0.0003" constant="true"/>
      <parameter id="scale_IR_beta_pY1146_obs" name="scale_IR_beta_pY1146_obs" value="1" constant="true"/>
      <parameter id="scale_IRS_pS636_obs" name="scale_IRS_pS636_obs" value="1" constant="true"/>
      <parameter id="scale_AMPK_pT172_obs" name="scale_AMPK_pT172_obs" value="1" constant="true"/>
      <parameter id="scale_Akt_pT308_obs" name="scale_Akt_pT308_obs" value="1" constant="true"/>
      <parameter id="scale_Akt_pS473_obs" name="scale_Akt_pS473_obs" value="1" constant="true"/>
      <parameter id="scale_TSC1_TSC2_pS1387_obs" name="scale_TSC1_TSC2_pS1387_obs" value="1" constant="true"/>
      <parameter id="scale_mTOR_pS2448_obs" name="scale_mTOR_pS2448_obs" value="1" constant="true"/>
      <parameter id="scale_mTOR_pS2481_obs" name="scale_mTOR_pS2481_obs" value="1" constant="true"/>
      <parameter id="scale_p70_S6K_pT389_obs" name="scale_p70_S6K_pT389_obs" value="1" constant="true"/>
      <parameter id="scale_PRAS40_pT246_obs" name="scale_PRAS40_pT246_obs" value="1" constant="true"/>
      <parameter id="scale_PRAS40_pS183_obs" name="scale_PRAS40_pS183_obs" value="1" constant="true"/>
    </listOfParameters>
    <listOfRules>
      <assignmentRule variable="Insulin">
        <math xmlns="http://www.w3.org/1998/Math/MathML">
          <piecewise>
            <piece>
              <cn> 0 </cn>
              <apply>
                <lt/>
                <csymbol encoding="text" definitionURL="http://www.sbml.org/sbml/symbols/time"> time </csymbol>
                <cn> 0 </cn>
              </apply>
            </piece>
            <otherwise>
              <cn> 0 </cn>
            </otherwise>
          </piecewise>
        </math>
      </assignmentRule>
      <assignmentRule variable="Amino_Acids">
        <math xmlns="http://www.w3.org/1998/Math/MathML">
          <piecewise>
            <piece>
              <cn> 0 </cn>
              <apply>
                <lt/>
                <csymbol encoding="text" definitionURL="http://www.sbml.org/sbml/symbols/time"> time </csymbol>
                <cn> 0 </cn>
              </apply>
            </piece>
            <otherwise>
              <cn> 1 </cn>
            </otherwise>
          </piecewise>
        </math>
      </assignmentRule>
      <assignmentRule variable="IR_beta_pY1146_obs">
        <math xmlns="http://www.w3.org/1998/Math/MathML">
          <ci> IR_beta_pY1146 </ci>
        </math>
      </assignmentRule>
      <assignmentRule variable="IRS_pS636_obs">
        <math xmlns="http://www.w3.org/1998/Math/MathML">
          <ci> IRS_pS636 </ci>
        </math>
      </assignmentRule>
      <assignmentRule variable="AMPK_pT172_obs">
        <math xmlns="http://www.w3.org/1998/Math/MathML">
          <ci> AMPK_pT172 </ci>
        </math>
      </assignmentRule>
      <assignmentRule variable="Akt_pT308_obs">
        <math xmlns="http://www.w3.org/1998/Math/MathML">
          <apply>
            <plus/>
            <ci> Akt_pT308 </ci>
            <ci> Akt_pT308_pS473 </ci>
          </apply>
        </math>
      </assignmentRule>
      <assignmentRule variable="Akt_pS473_obs">
        <math xmlns="http://www.w3.org/1998/Math/MathML">
          <apply>
            <plus/>
            <ci> Akt_pS473 </ci>
            <ci> Akt_pT308_pS473 </ci>
          </apply>
        </math>
      </assignmentRule>
      <assignmentRule variable="TSC1_TSC2_pS1387_obs">
        <math xmlns="http://www.w3.org/1998/Math/MathML">
          <ci> TSC1_TSC2_pS1387 </ci>
        </math>
      </assignmentRule>
      <assignmentRule variable="mTOR_pS2448_obs">
        <math xmlns="http://www.w3.org/1998/Math/MathML">
          <ci> mTORC1_pS2448 </ci>
        </math>
      </assignmentRule>
      <assignmentRule variable="mTOR_pS2481_obs">
        <math xmlns="http://www.w3.org/1998/Math/MathML">
          <ci> mTORC2_pS2481 </ci>
        </math>
      </assignmentRule>
      <assignmentRule variable="p70_S6K_pT389_obs">
        <math xmlns="http://www.w3.org/1998/Math/MathML">
          <ci> p70_S6K_pT389 </ci>
        </math>
      </assignmentRule>
      <assignmentRule variable="PRAS40_pT246_obs">
        <math xmlns="http://www.w3.org/1998/Math/MathML">
          <apply>
            <plus/>
            <ci> PRAS40_pT246 </ci>
            <ci> PRAS40_pT246_pS183 </ci>
          </apply>
        </math>
      </assignmentRule>
      <assignmentRule variable="PRAS40_pS183_obs">
        <math xmlns="http://www.w3.org/1998/Math/MathML">
          <apply>
            <plus/>
            <ci> PRAS40_pS183 </ci>
            <ci> PRAS40_pT246_pS183 </ci>
          </apply>
        </math>
      </assignmentRule>
    </listOfRules>
    <listOfReactions>
      <reaction id="reaction_1" name="reaction_1" reversible="false">
        <listOfReactants>
          <speciesReference species="IR_beta" stoichiometry="1"/>
        </listOfReactants>
        <listOfProducts>
          <speciesReference species="IR_beta_pY1146" stoichiometry="1"/>
        </listOfProducts>
        <listOfModifiers>
          <modifierSpeciesReference species="Insulin"/>
        </listOfModifiers>
        <kineticLaw>
          <math xmlns="http://www.w3.org/1998/Math/MathML">
            <apply>
              <times/>
              <ci> Cell </ci>
              <apply>
                <ci> function_1 </ci>
                <ci> IR_beta </ci>
                <ci> IR_beta_phos_by_Insulin </ci>
                <ci> Insulin </ci>
              </apply>
            </apply>
          </math>
        </kineticLaw>
      </reaction>
      <reaction id="reaction_2" name="reaction_2" reversible="false">
        <listOfReactants>
          <speciesReference species="IR_beta_pY1146" stoichiometry="1"/>
        </listOfReactants>
        <listOfProducts>
          <speciesReference species="IR_beta_refractory" stoichiometry="1"/>
        </listOfProducts>
        <kineticLaw>
          <math xmlns="http://www.w3.org/1998/Math/MathML">
            <apply>
              <times/>
              <ci> Cell </ci>
              <ci> IR_beta_pY1146_dephos </ci>
              <ci> IR_beta_pY1146 </ci>
            </apply>
          </math>
        </kineticLaw>
      </reaction>
      <reaction id="reaction_3" name="reaction_3" reversible="false">
        <listOfReactants>
          <speciesReference species="IR_beta_refractory" stoichiometry="1"/>
        </listOfReactants>
        <listOfProducts>
          <speciesReference species="IR_beta" stoichiometry="1"/>
        </listOfProducts>
        <kineticLaw>
          <math xmlns="http://www.w3.org/1998/Math/MathML">
            <apply>
              <times/>
              <ci> Cell </ci>
              <ci> IR_beta_ready </ci>
              <ci> IR_beta_refractory </ci>
            </apply>
          </math>
        </kineticLaw>
      </reaction>
      <reaction id="reaction_4" name="reaction_4" reversible="false">
        <listOfReactants>
          <speciesReference species="IRS" stoichiometry="1"/>
        </listOfReactants>
        <listOfProducts>
          <speciesReference species="IRS_p" stoichiometry="1"/>
        </listOfProducts>
        <listOfModifiers>
          <modifierSpeciesReference species="IR_beta_pY1146"/>
        </listOfModifiers>
        <kineticLaw>
          <math xmlns="http://www.w3.org/1998/Math/MathML">
            <apply>
              <times/>
              <ci> Cell </ci>
              <apply>
                <ci> function_2 </ci>
                <ci> IRS </ci>
                <ci> IRS_phos_by_IR_beta_pY1146 </ci>
                <ci> IR_beta_pY1146 </ci>
              </apply>
            </apply>
          </math>
        </kineticLaw>
      </reaction>
      <reaction id="reaction_5" name="reaction_5" reversible="false">
        <listOfReactants>
          <speciesReference species="IRS_p" stoichiometry="1"/>
        </listOfReactants>
        <listOfProducts>
          <speciesReference species="IRS_pS636" stoichiometry="1"/>
        </listOfProducts>
        <listOfModifiers>
          <modifierSpeciesReference species="p70_S6K_pT389"/>
        </listOfModifiers>
        <kineticLaw>
          <math xmlns="http://www.w3.org/1998/Math/MathML">
            <apply>
              <times/>
              <ci> Cell </ci>
              <apply>
                <ci> function_3 </ci>
                <ci> IRS_p </ci>
                <ci> IRS_p_phos_by_p70_S6K_pT389 </ci>
                <ci> p70_S6K_pT389 </ci>
              </apply>
            </apply>
          </math>
        </kineticLaw>
      </reaction>
      <reaction id="reaction_6" name="reaction_6" reversible="false">
        <listOfReactants>
          <speciesReference species="IRS" stoichiometry="1"/>
        </listOfReactants>
        <listOfProducts>
          <speciesReference species="IRS_pS636" stoichiometry="1"/>
        </listOfProducts>
        <listOfModifiers>
          <modifierSpeciesReference species="p70_S6K_pT389"/>
        </listOfModifiers>
        <kineticLaw>
          <math xmlns="http://www.w3.org/1998/Math/MathML">
            <apply>
              <times/>
              <ci> Cell </ci>
              <apply>
                <ci> function_4 </ci>
                <ci> IRS </ci>
                <ci> IRS_phos_by_p70_S6K_pT389 </ci>
                <ci> p70_S6K_pT389 </ci>
              </apply>
            </apply>
          </math>
        </kineticLaw>
      </reaction>
      <reaction id="reaction_7" name="reaction_7" reversible="false">
        <listOfReactants>
          <speciesReference species="IRS_pS636" stoichiometry="1"/>
        </listOfReactants>
        <listOfProducts>
          <speciesReference species="IRS" stoichiometry="1"/>
        </listOfProducts>
        <kineticLaw>
          <math xmlns="http://www.w3.org/1998/Math/MathML">
            <apply>
              <times/>
              <ci> Cell </ci>
              <ci> IRS_pS636_turnover </ci>
              <ci> IRS_pS636 </ci>
            </apply>
          </math>
        </kineticLaw>
      </reaction>
      <reaction id="reaction_8" name="reaction_8" reversible="false">
        <listOfReactants>
          <speciesReference species="PI3K_p_PDK1" stoichiometry="1"/>
        </listOfReactants>
        <listOfProducts>
          <speciesReference species="PI3K_PDK1" stoichiometry="1"/>
        </listOfProducts>
        <kineticLaw>
          <math xmlns="http://www.w3.org/1998/Math/MathML">
            <apply>
              <times/>
              <ci> Cell </ci>
              <ci> PI3K_p_PDK1_dephos </ci>
              <ci> PI3K_p_PDK1 </ci>
            </apply>
          </math>
        </kineticLaw>
      </reaction>
      <reaction id="reaction_9" name="reaction_9" reversible="false">
        <listOfReactants>
          <speciesReference species="PI3K_PDK1" stoichiometry="1"/>
        </listOfReactants>
        <listOfProducts>
          <speciesReference species="PI3K_p_PDK1" stoichiometry="1"/>
        </listOfProducts>
        <listOfModifiers>
          <modifierSpeciesReference species="IRS_p"/>
        </listOfModifiers>
        <kineticLaw>
          <math xmlns="http://www.w3.org/1998/Math/MathML">
            <apply>
              <times/>
              <ci> Cell </ci>
              <apply>
                <ci> function_5 </ci>
                <ci> IRS_p </ci>
                <ci> PI3K_PDK1 </ci>
                <ci> PI3K_PDK1_phos_by_IRS_p </ci>
              </apply>
            </apply>
          </math>
        </kineticLaw>
      </reaction>
      <reaction id="reaction_10" name="reaction_10" reversible="false">
        <listOfReactants>
          <speciesReference species="PI3K_variant_p" stoichiometry="1"/>
        </listOfReactants>
        <listOfProducts>
          <speciesReference species="PI3K_variant" stoichiometry="1"/>
        </listOfProducts>
        <kineticLaw>
          <math xmlns="http://www.w3.org/1998/Math/MathML">
            <apply>
              <times/>
              <ci> Cell </ci>
              <ci> PI3K_variant_p_dephos </ci>
              <ci> PI3K_variant_p </ci>
            </apply>
          </math>
        </kineticLaw>
      </reaction>
      <reaction id="reaction_11" name="reaction_11" reversible="false">
        <listOfReactants>
          <speciesReference species="PI3K_variant" stoichiometry="1"/>
        </listOfReactants>
        <listOfProducts>
          <speciesReference species="PI3K_variant_p" stoichiometry="1"/>
        </listOfProducts>
        <listOfModifiers>
          <modifierSpeciesReference species="IR_beta_pY1146"/>
        </listOfModifiers>
        <kineticLaw>
          <math xmlns="http://www.w3.org/1998/Math/MathML">
            <apply>
              <times/>
              <ci> Cell </ci>
              <apply>
                <ci> function_6 </ci>
                <ci> IR_beta_pY1146 </ci>
                <ci> PI3K_variant </ci>
                <ci> PI3K_variant_phos_by_IR_beta_pY1146 </ci>
              </apply>
            </apply>
          </math>
        </kineticLaw>
      </reaction>
      <reaction id="reaction_12" name="reaction_12" reversible="false">
        <listOfReactants>
          <speciesReference species="AMPK" stoichiometry="1"/>
        </listOfReactants>
        <listOfProducts>
          <speciesReference species="AMPK_pT172" stoichiometry="1"/>
        </listOfProducts>
        <listOfModifiers>
          <modifierSpeciesReference species="IRS_p"/>
        </listOfModifiers>
        <kineticLaw>
          <math xmlns="http://www.w3.org/1998/Math/MathML">
            <apply>
              <times/>
              <ci> Cell </ci>
              <apply>
                <ci> function_7 </ci>
                <ci> AMPK </ci>
                <ci> AMPK_T172_phos </ci>
                <ci> IRS_p </ci>
              </apply>
            </apply>
          </math>
        </kineticLaw>
      </reaction>
      <reaction id="reaction_13" name="reaction_13" reversible="false">
        <listOfReactants>
          <speciesReference species="AMPK_pT172" stoichiometry="1"/>
        </listOfReactants>
        <listOfProducts>
          <speciesReference species="AMPK" stoichiometry="1"/>
        </listOfProducts>
        <kineticLaw>
          <math xmlns="http://www.w3.org/1998/Math/MathML">
            <apply>
              <times/>
              <ci> Cell </ci>
              <ci> AMPK_pT172_dephos </ci>
              <ci> AMPK_pT172 </ci>
            </apply>
          </math>
        </kineticLaw>
      </reaction>
      <reaction id="reaction_14" name="reaction_14" reversible="false">
        <listOfReactants>
          <speciesReference species="Akt" stoichiometry="1"/>
        </listOfReactants>
        <listOfProducts>
          <speciesReference species="Akt_pT308" stoichiometry="1"/>
        </listOfProducts>
        <listOfModifiers>
          <modifierSpeciesReference species="PI3K_p_PDK1"/>
        </listOfModifiers>
        <kineticLaw>
          <math xmlns="http://www.w3.org/1998/Math/MathML">
            <apply>
              <times/>
              <ci> Cell </ci>
              <apply>
                <ci> function_8 </ci>
                <ci> Akt </ci>
                <ci> Akt_T308_phos_by_PI3K_p_PDK1_first </ci>
                <ci> PI3K_p_PDK1 </ci>
              </apply>
            </apply>
          </math>
        </kineticLaw>
      </reaction>
      <reaction id="reaction_15" name="reaction_15" reversible="false">
        <listOfReactants>
          <speciesReference species="Akt" stoichiometry="1"/>
        </listOfReactants>
        <listOfProducts>
          <speciesReference species="Akt_pS473" stoichiometry="1"/>
        </listOfProducts>
        <listOfModifiers>
          <modifierSpeciesReference species="mTORC2_pS2481"/>
        </listOfModifiers>
        <kineticLaw>
          <math xmlns="http://www.w3.org/1998/Math/MathML">
            <apply>
              <times/>
              <ci> Cell </ci>
              <apply>
                <ci> function_9 </ci>
                <ci> Akt </ci>
                <ci> Akt_S473_phos_by_mTORC2_pS2481_first </ci>
                <ci> mTORC2_pS2481 </ci>
              </apply>
            </apply>
          </math>
        </kineticLaw>
      </reaction>
      <reaction id="reaction_16" name="reaction_16" reversible="false">
        <listOfReactants>
          <speciesReference species="Akt_pS473" stoichiometry="1"/>
        </listOfReactants>
        <listOfProducts>
          <speciesReference species="Akt_pT308_pS473" stoichiometry="1"/>
        </listOfProducts>
        <listOfModifiers>
          <modifierSpeciesReference species="PI3K_p_PDK1"/>
        </listOfModifiers>
        <kineticLaw>
          <math xmlns="http://www.w3.org/1998/Math/MathML">
            <apply>
              <times/>
              <ci> Cell </ci>
              <apply>
                <ci> function_10 </ci>
                <ci> Akt_T308_phos_by_PI3K_p_PDK1_second </ci>
                <ci> Akt_pS473 </ci>
                <ci> PI3K_p_PDK1 </ci>
              </apply>
            </apply>
          </math>
        </kineticLaw>
      </reaction>
      <reaction id="reaction_17" name="reaction_17" reversible="false">
        <listOfReactants>
          <speciesReference species="Akt_pT308" stoichiometry="1"/>
        </listOfReactants>
        <listOfProducts>
          <speciesReference species="Akt_pT308_pS473" stoichiometry="1"/>
        </listOfProducts>
        <listOfModifiers>
          <modifierSpeciesReference species="mTORC2_pS2481"/>
        </listOfModifiers>
        <kineticLaw>
          <math xmlns="http://www.w3.org/1998/Math/MathML">
            <apply>
              <times/>
              <ci> Cell </ci>
              <apply>
                <ci> function_11 </ci>
                <ci> Akt_S473_phos_by_mTORC2_pS2481_second </ci>
                <ci> Akt_pT308 </ci>
                <ci> mTORC2_pS2481 </ci>
              </apply>
            </apply>
          </math>
        </kineticLaw>
      </reaction>
      <reaction id="reaction_18" name="reaction_18" reversible="false">
        <listOfReactants>
          <speciesReference species="Akt_pT308" stoichiometry="1"/>
        </listOfReactants>
        <listOfProducts>
          <speciesReference species="Akt" stoichiometry="1"/>
        </listOfProducts>
        <kineticLaw>
          <math xmlns="http://www.w3.org/1998/Math/MathML">
            <apply>
              <times/>
              <ci> Cell </ci>
              <ci> Akt_pT308_dephos_first </ci>
              <ci> Akt_pT308 </ci>
            </apply>
          </math>
        </kineticLaw>
      </reaction>
      <reaction id="reaction_19" name="reaction_19" reversible="false">
        <listOfReactants>
          <speciesReference species="Akt_pS473" stoichiometry="1"/>
        </listOfReactants>
        <listOfProducts>
          <speciesReference species="Akt" stoichiometry="1"/>
        </listOfProducts>
        <kineticLaw>
          <math xmlns="http://www.w3.org/1998/Math/MathML">
            <apply>
              <times/>
              <ci> Cell </ci>
              <ci> Akt_pS473_dephos_first </ci>
              <ci> Akt_pS473 </ci>
            </apply>
          </math>
        </kineticLaw>
      </reaction>
      <reaction id="reaction_20" name="reaction_20" reversible="false">
        <listOfReactants>
          <speciesReference species="Akt_pT308_pS473" stoichiometry="1"/>
        </listOfReactants>
        <listOfProducts>
          <speciesReference species="Akt_pS473" stoichiometry="1"/>
        </listOfProducts>
        <kineticLaw>
          <math xmlns="http://www.w3.org/1998/Math/MathML">
            <apply>
              <times/>
              <ci> Cell </ci>
              <ci> Akt_pT308_dephos_second </ci>
              <ci> Akt_pT308_pS473 </ci>
            </apply>
          </math>
        </kineticLaw>
      </reaction>
      <reaction id="reaction_21" name="reaction_21" reversible="false">
        <listOfReactants>
          <speciesReference species="Akt_pT308_pS473" stoichiometry="1"/>
        </listOfReactants>
        <listOfProducts>
          <speciesReference species="Akt_pT308" stoichiometry="1"/>
        </listOfProducts>
        <kineticLaw>
          <math xmlns="http://www.w3.org/1998/Math/MathML">
            <apply>
              <times/>
              <ci> Cell </ci>
              <ci> Akt_pS473_dephos_second </ci>
              <ci> Akt_pT308_pS473 </ci>
            </apply>
          </math>
        </kineticLaw>
      </reaction>
      <reaction id="reaction_22" name="reaction_22" reversible="false">
        <listOfReactants>
          <speciesReference species="TSC1_TSC2" stoichiometry="1"/>
        </listOfReactants>
        <listOfProducts>
          <speciesReference species="TSC1_TSC2_pS1387" stoichiometry="1"/>
        </listOfProducts>
        <listOfModifiers>
          <modifierSpeciesReference species="AMPK_pT172"/>
        </listOfModifiers>
        <kineticLaw>
          <math xmlns="http://www.w3.org/1998/Math/MathML">
            <apply>
              <times/>
              <ci> Cell </ci>
              <apply>
                <ci> function_12 </ci>
                <ci> AMPK_pT172 </ci>
                <ci> TSC1_TSC2 </ci>
                <ci> TSC1_TSC2_S1387_phos_by_AMPK_pT172 </ci>
              </apply>
            </apply>
          </math>
        </kineticLaw>
      </reaction>
      <reaction id="reaction_23" name="reaction_23" reversible="false">
        <listOfReactants>
          <speciesReference species="TSC1_TSC2" stoichiometry="1"/>
        </listOfReactants>
        <listOfProducts>
          <speciesReference species="TSC1_TSC2_pT1462" stoichiometry="1"/>
        </listOfProducts>
        <listOfModifiers>
          <modifierSpeciesReference species="Akt_pT308"/>
          <modifierSpeciesReference species="Akt_pT308_pS473"/>
        </listOfModifiers>
        <kineticLaw>
          <math xmlns="http://www.w3.org/1998/Math/MathML">
            <apply>
              <times/>
              <ci> Cell </ci>
              <apply>
                <ci> function_13 </ci>
                <ci> Akt_pT308 </ci>
                <ci> Akt_pT308_pS473 </ci>
                <ci> TSC1_TSC2 </ci>
                <ci> TSC1_TSC2_T1462_phos_by_Akt_pT308 </ci>
              </apply>
            </apply>
          </math>
        </kineticLaw>
      </reaction>
      <reaction id="reaction_24" name="reaction_24" reversible="false">
        <listOfReactants>
          <speciesReference species="TSC1_TSC2_pS1387" stoichiometry="1"/>
        </listOfReactants>
        <listOfProducts>
          <speciesReference species="TSC1_TSC2" stoichiometry="1"/>
        </listOfProducts>
        <kineticLaw>
          <math xmlns="http://www.w3.org/1998/Math/MathML">
            <apply>
              <times/>
              <ci> Cell </ci>
              <ci> TSC1_TSC2_pS1387_dephos </ci>
              <ci> TSC1_TSC2_pS1387 </ci>
            </apply>
          </math>
        </kineticLaw>
      </reaction>
      <reaction id="reaction_25" name="reaction_25" reversible="false">
        <listOfReactants>
          <speciesReference species="TSC1_TSC2_pT1462" stoichiometry="1"/>
        </listOfReactants>
        <listOfProducts>
          <speciesReference species="TSC1_TSC2" stoichiometry="1"/>
        </listOfProducts>
        <kineticLaw>
          <math xmlns="http://www.w3.org/1998/Math/MathML">
            <apply>
              <times/>
              <ci> Cell </ci>
              <ci> TSC1_TSC2_pT1462_dephos </ci>
              <ci> TSC1_TSC2_pT1462 </ci>
            </apply>
          </math>
        </kineticLaw>
      </reaction>
      <reaction id="reaction_26" name="reaction_26" reversible="false">
        <listOfReactants>
          <speciesReference species="mTORC1_pS2448" stoichiometry="1"/>
        </listOfReactants>
        <listOfProducts>
          <speciesReference species="mTORC1" stoichiometry="1"/>
        </listOfProducts>
        <listOfModifiers>
          <modifierSpeciesReference species="TSC1_TSC2"/>
          <modifierSpeciesReference species="TSC1_TSC2_pS1387"/>
        </listOfModifiers>
        <kineticLaw>
          <math xmlns="http://www.w3.org/1998/Math/MathML">
            <apply>
              <times/>
              <ci> Cell </ci>
              <apply>
                <ci> function_14 </ci>
                <ci> TSC1_TSC2 </ci>
                <ci> TSC1_TSC2_pS1387 </ci>
                <ci> mTORC1_pS2448 </ci>
                <ci> mTORC1_pS2448_dephos_by_TSC1_TSC2 </ci>
              </apply>
            </apply>
          </math>
        </kineticLaw>
      </reaction>
      <reaction id="reaction_27" name="reaction_27" reversible="false">
        <listOfReactants>
          <speciesReference species="mTORC1" stoichiometry="1"/>
        </listOfReactants>
        <listOfProducts>
          <speciesReference species="mTORC1_pS2448" stoichiometry="1"/>
        </listOfProducts>
        <listOfModifiers>
          <modifierSpeciesReference species="Amino_Acids"/>
        </listOfModifiers>
        <kineticLaw>
          <math xmlns="http://www.w3.org/1998/Math/MathML">
            <apply>
              <times/>
              <ci> Cell </ci>
              <apply>
                <ci> function_15 </ci>
                <ci> Amino_Acids </ci>
                <ci> mTORC1 </ci>
                <ci> mTORC1_S2448_activation_by_Amino_Acids </ci>
              </apply>
            </apply>
          </math>
        </kineticLaw>
      </reaction>
      <reaction id="reaction_28" name="reaction_28" reversible="false">
        <listOfReactants>
          <speciesReference species="mTORC2" stoichiometry="1"/>
        </listOfReactants>
        <listOfProducts>
          <speciesReference species="mTORC2_pS2481" stoichiometry="1"/>
        </listOfProducts>
        <listOfModifiers>
          <modifierSpeciesReference species="PI3K_variant_p"/>
        </listOfModifiers>
        <kineticLaw>
          <math xmlns="http://www.w3.org/1998/Math/MathML">
            <apply>
              <times/>
              <ci> Cell </ci>
              <apply>
                <ci> function_16 </ci>
                <ci> PI3K_variant_p </ci>
                <ci> mTORC2 </ci>
                <ci> mTORC2_S2481_phos_by_PI3K_variant_p </ci>
              </apply>
            </apply>
          </math>
        </kineticLaw>
      </reaction>
      <reaction id="reaction_29" name="reaction_29" reversible="false">
        <listOfReactants>
          <speciesReference species="mTORC2_pS2481" stoichiometry="1"/>
        </listOfReactants>
        <listOfProducts>
          <speciesReference species="mTORC2" stoichiometry="1"/>
        </listOfProducts>
        <kineticLaw>
          <math xmlns="http://www.w3.org/1998/Math/MathML">
            <apply>
              <times/>
              <ci> Cell </ci>
              <ci> mTORC2_pS2481_dephos </ci>
              <ci> mTORC2_pS2481 </ci>
            </apply>
          </math>
        </kineticLaw>
      </reaction>
      <reaction id="reaction_30" name="reaction_30" reversible="false">
        <listOfReactants>
          <speciesReference species="p70_S6K_pT389" stoichiometry="1"/>
        </listOfReactants>
        <listOfProducts>
          <speciesReference species="p70_S6K" stoichiometry="1"/>
        </listOfProducts>
        <kineticLaw>
          <math xmlns="http://www.w3.org/1998/Math/MathML">
            <apply>
              <times/>
              <ci> Cell </ci>
              <ci> p70_S6K_pT389_dephos </ci>
              <ci> p70_S6K_pT389 </ci>
            </apply>
          </math>
        </kineticLaw>
      </reaction>
      <reaction id="reaction_31" name="reaction_31" reversible="false">
        <listOfReactants>
          <speciesReference species="p70_S6K" stoichiometry="1"/>
        </listOfReactants>
        <listOfProducts>
          <speciesReference species="p70_S6K_pT389" stoichiometry="1"/>
        </listOfProducts>
        <listOfModifiers>
          <modifierSpeciesReference species="mTORC1_pS2448"/>
        </listOfModifiers>
        <kineticLaw>
          <math xmlns="http://www.w3.org/1998/Math/MathML">
            <apply>
              <times/>
              <ci> Cell </ci>
              <apply>
                <ci> function_17 </ci>
                <ci> mTORC1_pS2448 </ci>
                <ci> p70_S6K </ci>
                <ci> p70_S6K_T389_phos_by_mTORC1_pS2448 </ci>
              </apply>
            </apply>
          </math>
        </kineticLaw>
      </reaction>
      <reaction id="reaction_32" name="reaction_32" reversible="false">
        <listOfReactants>
          <speciesReference species="PRAS40" stoichiometry="1"/>
        </listOfReactants>
        <listOfProducts>
          <speciesReference species="PRAS40_pS183" stoichiometry="1"/>
        </listOfProducts>
        <listOfModifiers>
          <modifierSpeciesReference species="mTORC1_pS2448"/>
        </listOfModifiers>
        <kineticLaw>
          <math xmlns="http://www.w3.org/1998/Math/MathML">
            <apply>
              <times/>
              <ci> Cell </ci>
              <apply>
                <ci> function_18 </ci>
                <ci> PRAS40 </ci>
                <ci> PRAS40_S183_phos_by_mTORC1_pS2448_first </ci>
                <ci> mTORC1_pS2448 </ci>
              </apply>
            </apply>
          </math>
        </kineticLaw>
      </reaction>
      <reaction id="reaction_33" name="reaction_33" reversible="false">
        <listOfReactants>
          <speciesReference species="PRAS40" stoichiometry="1"/>
        </listOfReactants>
        <listOfProducts>
          <speciesReference species="PRAS40_pT246" stoichiometry="1"/>
        </listOfProducts>
        <listOfModifiers>
          <modifierSpeciesReference species="Akt_pT308"/>
          <modifierSpeciesReference species="Akt_pT308_pS473"/>
        </listOfModifiers>
        <kineticLaw>
          <math xmlns="http://www.w3.org/1998/Math/MathML">
            <apply>
              <times/>
              <ci> Cell </ci>
              <apply>
                <ci> function_19 </ci>
                <ci> Akt_pT308 </ci>
                <ci> Akt_pT308_pS473 </ci>
                <ci> PRAS40 </ci>
                <ci> PRAS40_T246_phos_by_Akt_pT308_first </ci>
              </apply>
            </apply>
          </math>
        </kineticLaw>
      </reaction>
      <reaction id="reaction_34" name="reaction_34" reversible="false">
        <listOfReactants>
          <speciesReference species="PRAS40_pS183" stoichiometry="1"/>
        </listOfReactants>
        <listOfProducts>
          <speciesReference species="PRAS40_pT246_pS183" stoichiometry="1"/>
        </listOfProducts>
        <listOfModifiers>
          <modifierSpeciesReference species="Akt_pT308"/>
          <modifierSpeciesReference species="Akt_pT308_pS473"/>
        </listOfModifiers>
        <kineticLaw>
          <math xmlns="http://www.w3.org/1998/Math/MathML">
            <apply>
              <times/>
              <ci> Cell </ci>
              <apply>
                <ci> function_20 </ci>
                <ci> Akt_pT308 </ci>
                <ci> Akt_pT308_pS473 </ci>
                <ci> PRAS40_T246_phos_by_Akt_pT308_second </ci>
                <ci> PRAS40_pS183 </ci>
              </apply>
            </apply>
          </math>
        </kineticLaw>
      </reaction>
      <reaction id="reaction_35" name="reaction_35" reversible="false">
        <listOfReactants>
          <speciesReference species="PRAS40_pT246" stoichiometry="1"/>
        </listOfReactants>
        <listOfProducts>
          <speciesReference species="PRAS40_pT246_pS183" stoichiometry="1"/>
        </listOfProducts>
        <listOfModifiers>
          <modifierSpeciesReference species="mTORC1_pS2448"/>
        </listOfModifiers>
        <kineticLaw>
          <math xmlns="http://www.w3.org/1998/Math/MathML">
            <apply>
              <times/>
              <ci> Cell </ci>
              <apply>
                <ci> function_21 </ci>
                <ci> PRAS40_S183_phos_by_mTORC1_pS2448_second </ci>
                <ci> PRAS40_pT246 </ci>
                <ci> mTORC1_pS2448 </ci>
              </apply>
            </apply>
          </math>
        </kineticLaw>
      </reaction>
      <reaction id="reaction_36" name="reaction_36" reversible="false">
        <listOfReactants>
          <speciesReference species="PRAS40_pS183" stoichiometry="1"/>
        </listOfReactants>
        <listOfProducts>
          <speciesReference species="PRAS40" stoichiometry="1"/>
        </listOfProducts>
        <kineticLaw>
          <math xmlns="http://www.w3.org/1998/Math/MathML">
            <apply>
              <times/>
              <ci> Cell </ci>
              <ci> PRAS40_pS183_dephos_first </ci>
              <ci> PRAS40_pS183 </ci>
            </apply>
          </math>
        </kineticLaw>
      </reaction>
      <reaction id="reaction_37" name="reaction_37" reversible="false">
        <listOfReactants>
          <speciesReference species="PRAS40_pT246" stoichiometry="1"/>
        </listOfReactants>
        <listOfProducts>
          <speciesReference species="PRAS40" stoichiometry="1"/>
        </listOfProducts>
        <kineticLaw>
          <math xmlns="http://www.w3.org/1998/Math/MathML">
            <apply>
              <times/>
              <ci> Cell </ci>
              <ci> PRAS40_pT246_dephos_first </ci>
              <ci> PRAS40_pT246 </ci>
            </apply>
          </math>
        </kineticLaw>
      </reaction>
      <reaction id="reaction_38" name="reaction_38" reversible="false">
        <listOfReactants>
          <speciesReference species="PRAS40_pT246_pS183" stoichiometry="1"/>
        </listOfReactants>
        <listOfProducts>
          <speciesReference species="PRAS40_pT246" stoichiometry="1"/>
        </listOfProducts>
        <kineticLaw>
          <math xmlns="http://www.w3.org/1998/Math/MathML">
            <apply>
              <times/>
              <ci> Cell </ci>
              <ci> PRAS40_pS183_dephos_second </ci>
              <ci> PRAS40_pT246_pS183 </ci>
            </apply>
          </math>
        </kineticLaw>
      </reaction>
      <reaction id="reaction_39" name="reaction_39" reversible="false">
        <listOfReactants>
          <speciesReference species="PRAS40_pT246_pS183" stoichiometry="1"/>
        </listOfReactants>
        <listOfProducts>
          <speciesReference species="PRAS40_pS183" stoichiometry="1"/>
        </listOfProducts>
        <kineticLaw>
          <math xmlns="http://www.w3.org/1998/Math/MathML">
            <apply>
              <times/>
              <ci> Cell </ci>
              <ci> PRAS40_pT246_dephos_second </ci>
              <ci> PRAS40_pT246_pS183 </ci>
            </apply>
          </math>
        </kineticLaw>
      </reaction>
    </listOfReactions>
  </model>
</sbml>
